# Supplementary material for: Direct and indirect effects of physical exercise on life satisfaction and quality of life in Chinese adolescents during the COVID-19 pandemic
Source: Front Public Health. 2026 Jan 22;14:1692392. doi: 10.3389/fpubh.2026.1692392 (PMC12872919; doi:10.3389/fpubh.2026.1692392)
Supplement: Supplementary file 3 [file Table_3.doc]

MIME-Version: 1.0
Content-Type: multipart/related; boundary="----=_NextPart_01DBCEE3.AD5860F0"

���ĵ�Ϊ�������ļ���ҳ����Ҳ��Ϊ��Web �������ļ����������������Ϣ�����������������༭����֧�֡�Web �������ļ���������֧�֡�Web ���������������

------=_NextPart_01DBCEE3.AD5860F0
Content-Location: file:///C:/C85798D3/Additionaltable3.htm
Content-Transfer-Encoding: base64
Content-Type: text/html; charset="unicode"

//48AGgAdABtAGwAIAB4AG0AbABuAHMAOgB2AD0AIgB1AHIAbgA6AHMAYwBoAGUAbQBhAHMALQBt
AGkAYwByAG8AcwBvAGYAdAAtAGMAbwBtADoAdgBtAGwAIgANAAoAeABtAGwAbgBzADoAbwA9ACIA
dQByAG4AOgBzAGMAaABlAG0AYQBzAC0AbQBpAGMAcgBvAHMAbwBmAHQALQBjAG8AbQA6AG8AZgBm
AGkAYwBlADoAbwBmAGYAaQBjAGUAIgANAAoAeABtAGwAbgBzADoAdwA9ACIAdQByAG4AOgBzAGMA
aABlAG0AYQBzAC0AbQBpAGMAcgBvAHMAbwBmAHQALQBjAG8AbQA6AG8AZgBmAGkAYwBlADoAdwBv
AHIAZAAiAA0ACgB4AG0AbABuAHMAOgBtAD0AIgBoAHQAdABwADoALwAvAHMAYwBoAGUAbQBhAHMA
LgBtAGkAYwByAG8AcwBvAGYAdAAuAGMAbwBtAC8AbwBmAGYAaQBjAGUALwAyADAAMAA0AC8AMQAy
AC8AbwBtAG0AbAAiAA0ACgB4AG0AbABuAHMAPQAiAGgAdAB0AHAAOgAvAC8AdwB3AHcALgB3ADMA
LgBvAHIAZwAvAFQAUgAvAFIARQBDAC0AaAB0AG0AbAA0ADAAIgA+AA0ACgANAAoAPABoAGUAYQBk
AD4ADQAKADwAbQBlAHQAYQAgAGgAdAB0AHAALQBlAHEAdQBpAHYAPQBDAG8AbgB0AGUAbgB0AC0A
VAB5AHAAZQAgAGMAbwBuAHQAZQBuAHQAPQAiAHQAZQB4AHQALwBoAHQAbQBsADsAIABjAGgAYQBy
AHMAZQB0AD0AdQBuAGkAYwBvAGQAZQAiAD4ADQAKADwAbQBlAHQAYQAgAG4AYQBtAGUAPQBQAHIA
bwBnAEkAZAAgAGMAbwBuAHQAZQBuAHQAPQBXAG8AcgBkAC4ARABvAGMAdQBtAGUAbgB0AD4ADQAK
ADwAbQBlAHQAYQAgAG4AYQBtAGUAPQBHAGUAbgBlAHIAYQB0AG8AcgAgAGMAbwBuAHQAZQBuAHQA
PQAiAE0AaQBjAHIAbwBzAG8AZgB0ACAAVwBvAHIAZAAgADEANQAiAD4ADQAKADwAbQBlAHQAYQAg
AG4AYQBtAGUAPQBPAHIAaQBnAGkAbgBhAHQAbwByACAAYwBvAG4AdABlAG4AdAA9ACIATQBpAGMA
cgBvAHMAbwBmAHQAIABXAG8AcgBkACAAMQA1ACIAPgANAAoAPABsAGkAbgBrACAAcgBlAGwAPQBG
AGkAbABlAC0ATABpAHMAdAAgAGgAcgBlAGYAPQAiAEEAZABkAGkAdABpAG8AbgBhAGwAdABhAGIA
bABlADMALgBmAGkAbABlAHMALwBmAGkAbABlAGwAaQBzAHQALgB4AG0AbAAiAD4ADQAKADwAIQAt
AC0AWwBpAGYAIABnAHQAZQAgAG0AcwBvACAAOQBdAD4APAB4AG0AbAA+AA0ACgAgADwAbwA6AEQA
bwBjAHUAbQBlAG4AdABQAHIAbwBwAGUAcgB0AGkAZQBzAD4ADQAKACAAIAA8AG8AOgBBAHUAdABo
AG8AcgA+AEcAVQBPAFEASQBOAEcAIABaAEgAQQBPADwALwBvADoAQQB1AHQAaABvAHIAPgANAAoA
IAAgADwAbwA6AFQAZQBtAHAAbABhAHQAZQA+AE4AbwByAG0AYQBsADwALwBvADoAVABlAG0AcABs
AGEAdABlAD4ADQAKACAAIAA8AG8AOgBMAGEAcwB0AEEAdQB0AGgAbwByAD4ARwBVAE8AUQBJAE4A
RwAgAFoASABBAE8APAAvAG8AOgBMAGEAcwB0AEEAdQB0AGgAbwByAD4ADQAKACAAIAA8AG8AOgBS
AGUAdgBpAHMAaQBvAG4APgA0ADwALwBvADoAUgBlAHYAaQBzAGkAbwBuAD4ADQAKACAAIAA8AG8A
OgBUAG8AdABhAGwAVABpAG0AZQA+ADEAMQA8AC8AbwA6AFQAbwB0AGEAbABUAGkAbQBlAD4ADQAK
ACAAIAA8AG8AOgBDAHIAZQBhAHQAZQBkAD4AMgAwADIANAAtADEAMgAtADEAMABUADAANAA6ADIA
NQA6ADAAMABaADwALwBvADoAQwByAGUAYQB0AGUAZAA+AA0ACgAgACAAPABvADoATABhAHMAdABT
AGEAdgBlAGQAPgAyADAAMgA1AC0AMAA1AC0AMgA3AFQAMAAwADoANAA1ADoAMAAwAFoAPAAvAG8A
OgBMAGEAcwB0AFMAYQB2AGUAZAA+AA0ACgAgACAAPABvADoAUABhAGcAZQBzAD4AMQA8AC8AbwA6
AFAAYQBnAGUAcwA+AA0ACgAgACAAPABvADoAVwBvAHIAZABzAD4AMgA5ADMAPAAvAG8AOgBXAG8A
cgBkAHMAPgANAAoAIAAgADwAbwA6AEMAaABhAHIAYQBjAHQAZQByAHMAPgA0ADgANQA8AC8AbwA6
AEMAaABhAHIAYQBjAHQAZQByAHMAPgANAAoAIAAgADwAbwA6AEwAaQBuAGUAcwA+ADQAOAA8AC8A
bwA6AEwAaQBuAGUAcwA+AA0ACgAgACAAPABvADoAUABhAHIAYQBnAHIAYQBwAGgAcwA+ADMAOAA8
AC8AbwA6AFAAYQByAGEAZwByAGEAcABoAHMAPgANAAoAIAAgADwAbwA6AEMAaABhAHIAYQBjAHQA
ZQByAHMAVwBpAHQAaABTAHAAYQBjAGUAcwA+ADcANAAwADwALwBvADoAQwBoAGEAcgBhAGMAdABl
AHIAcwBXAGkAdABoAFMAcABhAGMAZQBzAD4ADQAKACAAIAA8AG8AOgBWAGUAcgBzAGkAbwBuAD4A
MQA2AC4AMAAwADwALwBvADoAVgBlAHIAcwBpAG8AbgA+AA0ACgAgADwALwBvADoARABvAGMAdQBt
AGUAbgB0AFAAcgBvAHAAZQByAHQAaQBlAHMAPgANAAoAIAA8AG8AOgBPAGYAZgBpAGMAZQBEAG8A
YwB1AG0AZQBuAHQAUwBlAHQAdABpAG4AZwBzAD4ADQAKACAAIAA8AG8AOgBBAGwAbABvAHcAUABO
AEcALwA+AA0ACgAgADwALwBvADoATwBmAGYAaQBjAGUARABvAGMAdQBtAGUAbgB0AFMAZQB0AHQA
aQBuAGcAcwA+AA0ACgA8AC8AeABtAGwAPgA8ACEAWwBlAG4AZABpAGYAXQAtAC0APgANAAoAPABs
AGkAbgBrACAAcgBlAGwAPQB0AGgAZQBtAGUARABhAHQAYQAgAGgAcgBlAGYAPQAiAEEAZABkAGkA
dABpAG8AbgBhAGwAdABhAGIAbABlADMALgBmAGkAbABlAHMALwB0AGgAZQBtAGUAZABhAHQAYQAu
AHQAaABtAHgAIgA+AA0ACgA8AGwAaQBuAGsAIAByAGUAbAA9AGMAbwBsAG8AcgBTAGMAaABlAG0A
ZQBNAGEAcABwAGkAbgBnAA0ACgBoAHIAZQBmAD0AIgBBAGQAZABpAHQAaQBvAG4AYQBsAHQAYQBi
AGwAZQAzAC4AZgBpAGwAZQBzAC8AYwBvAGwAbwByAHMAYwBoAGUAbQBlAG0AYQBwAHAAaQBuAGcA
LgB4AG0AbAAiAD4ADQAKADwAIQAtAC0AWwBpAGYAIABnAHQAZQAgAG0AcwBvACAAOQBdAD4APAB4
AG0AbAA+AA0ACgAgADwAdwA6AFcAbwByAGQARABvAGMAdQBtAGUAbgB0AD4ADQAKACAAIAA8AHcA
OgBWAGkAZQB3AD4AUAByAGkAbgB0ADwALwB3ADoAVgBpAGUAdwA+AA0ACgAgACAAPAB3ADoAVABy
AGEAYwBrAE0AbwB2AGUAcwA+AGYAYQBsAHMAZQA8AC8AdwA6AFQAcgBhAGMAawBNAG8AdgBlAHMA
PgANAAoAIAAgADwAdwA6AFQAcgBhAGMAawBGAG8AcgBtAGEAdAB0AGkAbgBnAC8APgANAAoAIAAg
ADwAdwA6AFYAYQBsAGkAZABhAHQAZQBBAGcAYQBpAG4AcwB0AFMAYwBoAGUAbQBhAHMALwA+AA0A
CgAgACAAPAB3ADoAUwBhAHYAZQBJAGYAWABNAEwASQBuAHYAYQBsAGkAZAA+AGYAYQBsAHMAZQA8
AC8AdwA6AFMAYQB2AGUASQBmAFgATQBMAEkAbgB2AGEAbABpAGQAPgANAAoAIAAgADwAdwA6AEkA
ZwBuAG8AcgBlAE0AaQB4AGUAZABDAG8AbgB0AGUAbgB0AD4AZgBhAGwAcwBlADwALwB3ADoASQBn
AG4AbwByAGUATQBpAHgAZQBkAEMAbwBuAHQAZQBuAHQAPgANAAoAIAAgADwAdwA6AEEAbAB3AGEA
eQBzAFMAaABvAHcAUABsAGEAYwBlAGgAbwBsAGQAZQByAFQAZQB4AHQAPgBmAGEAbABzAGUAPAAv
AHcAOgBBAGwAdwBhAHkAcwBTAGgAbwB3AFAAbABhAGMAZQBoAG8AbABkAGUAcgBUAGUAeAB0AD4A
DQAKACAAIAA8AHcAOgBEAG8ATgBvAHQAUAByAG8AbQBvAHQAZQBRAEYALwA+AA0ACgAgACAAPAB3
ADoATABpAGQAVABoAGUAbQBlAE8AdABoAGUAcgA+AEUATgAtAFUAUwA8AC8AdwA6AEwAaQBkAFQA
aABlAG0AZQBPAHQAaABlAHIAPgANAAoAIAAgADwAdwA6AEwAaQBkAFQAaABlAG0AZQBBAHMAaQBh
AG4APgBaAEgALQBDAE4APAAvAHcAOgBMAGkAZABUAGgAZQBtAGUAQQBzAGkAYQBuAD4ADQAKACAA
IAA8AHcAOgBMAGkAZABUAGgAZQBtAGUAQwBvAG0AcABsAGUAeABTAGMAcgBpAHAAdAA+AFgALQBO
AE8ATgBFADwALwB3ADoATABpAGQAVABoAGUAbQBlAEMAbwBtAHAAbABlAHgAUwBjAHIAaQBwAHQA
PgANAAoAIAAgADwAdwA6AEMAbwBtAHAAYQB0AGkAYgBpAGwAaQB0AHkAPgANAAoAIAAgACAAPAB3
ADoAQgByAGUAYQBrAFcAcgBhAHAAcABlAGQAVABhAGIAbABlAHMALwA+AA0ACgAgACAAIAA8AHcA
OgBTAHAAbABpAHQAUABnAEIAcgBlAGEAawBBAG4AZABQAGEAcgBhAE0AYQByAGsALwA+AA0ACgAg
ACAAIAA8AHcAOgBVAHMAZQBGAEUATABhAHkAbwB1AHQALwA+AA0ACgAgACAAPAAvAHcAOgBDAG8A
bQBwAGEAdABpAGIAaQBsAGkAdAB5AD4ADQAKACAAIAA8AHcAOgBCAHIAbwB3AHMAZQByAEwAZQB2
AGUAbAA+AE0AaQBjAHIAbwBzAG8AZgB0AEkAbgB0AGUAcgBuAGUAdABFAHgAcABsAG8AcgBlAHIA
NAA8AC8AdwA6AEIAcgBvAHcAcwBlAHIATABlAHYAZQBsAD4ADQAKACAAIAA8AG0AOgBtAGEAdABo
AFAAcgA+AA0ACgAgACAAIAA8AG0AOgBtAGEAdABoAEYAbwBuAHQAIABtADoAdgBhAGwAPQAiAEMA
YQBtAGIAcgBpAGEAIABNAGEAdABoACIALwA+AA0ACgAgACAAIAA8AG0AOgBiAHIAawBCAGkAbgAg
AG0AOgB2AGEAbAA9ACIAYgBlAGYAbwByAGUAIgAvAD4ADQAKACAAIAAgADwAbQA6AGIAcgBrAEIA
aQBuAFMAdQBiACAAbQA6AHYAYQBsAD0AIgAmACMANAA1ADsALQAiAC8APgANAAoAIAAgACAAPABt
ADoAcwBtAGEAbABsAEYAcgBhAGMAIABtADoAdgBhAGwAPQAiAG8AZgBmACIALwA+AA0ACgAgACAA
IAA8AG0AOgBkAGkAcwBwAEQAZQBmAC8APgANAAoAIAAgACAAPABtADoAbABNAGEAcgBnAGkAbgAg
AG0AOgB2AGEAbAA9ACIAMAAiAC8APgANAAoAIAAgACAAPABtADoAcgBNAGEAcgBnAGkAbgAgAG0A
OgB2AGEAbAA9ACIAMAAiAC8APgANAAoAIAAgACAAPABtADoAZABlAGYASgBjACAAbQA6AHYAYQBs
AD0AIgBjAGUAbgB0AGUAcgBHAHIAbwB1AHAAIgAvAD4ADQAKACAAIAAgADwAbQA6AHcAcgBhAHAA
SQBuAGQAZQBuAHQAIABtADoAdgBhAGwAPQAiADEANAA0ADAAIgAvAD4ADQAKACAAIAAgADwAbQA6
AGkAbgB0AEwAaQBtACAAbQA6AHYAYQBsAD0AIgBzAHUAYgBTAHUAcAAiAC8APgANAAoAIAAgACAA
PABtADoAbgBhAHIAeQBMAGkAbQAgAG0AOgB2AGEAbAA9ACIAdQBuAGQATwB2AHIAIgAvAD4ADQAK
ACAAIAA8AC8AbQA6AG0AYQB0AGgAUAByAD4APAAvAHcAOgBXAG8AcgBkAEQAbwBjAHUAbQBlAG4A
dAA+AA0ACgA8AC8AeABtAGwAPgA8ACEAWwBlAG4AZABpAGYAXQAtAC0APgA8ACEALQAtAFsAaQBm
ACAAZwB0AGUAIABtAHMAbwAgADkAXQA+ADwAeABtAGwAPgANAAoAIAA8AHcAOgBMAGEAdABlAG4A
dABTAHQAeQBsAGUAcwAgAEQAZQBmAEwAbwBjAGsAZQBkAFMAdABhAHQAZQA9ACIAZgBhAGwAcwBl
ACIAIABEAGUAZgBVAG4AaABpAGQAZQBXAGgAZQBuAFUAcwBlAGQAPQAiAGYAYQBsAHMAZQAiAA0A
CgAgACAARABlAGYAUwBlAG0AaQBIAGkAZABkAGUAbgA9ACIAZgBhAGwAcwBlACIAIABEAGUAZgBR
AEYAbwByAG0AYQB0AD0AIgBmAGEAbABzAGUAIgAgAEQAZQBmAFAAcgBpAG8AcgBpAHQAeQA9ACIA
OQA5ACIADQAKACAAIABMAGEAdABlAG4AdABTAHQAeQBsAGUAQwBvAHUAbgB0AD0AIgAzADcANgAi
AD4ADQAKACAAIAA8AHcAOgBMAHMAZABFAHgAYwBlAHAAdABpAG8AbgAgAEwAbwBjAGsAZQBkAD0A
IgBmAGEAbABzAGUAIgAgAFAAcgBpAG8AcgBpAHQAeQA9ACIAMAAiACAAUQBGAG8AcgBtAGEAdAA9
ACIAdAByAHUAZQAiACAATgBhAG0AZQA9ACIATgBvAHIAbQBhAGwAIgAvAD4ADQAKACAAIAA8AHcA
OgBMAHMAZABFAHgAYwBlAHAAdABpAG8AbgAgAEwAbwBjAGsAZQBkAD0AIgBmAGEAbABzAGUAIgAg
AFAAcgBpAG8AcgBpAHQAeQA9ACIAOQAiACAAUQBGAG8AcgBtAGEAdAA9ACIAdAByAHUAZQAiACAA
TgBhAG0AZQA9ACIAaABlAGEAZABpAG4AZwAgADEAIgAvAD4ADQAKACAAIAA8AHcAOgBMAHMAZABF
AHgAYwBlAHAAdABpAG8AbgAgAEwAbwBjAGsAZQBkAD0AIgBmAGEAbABzAGUAIgAgAFAAcgBpAG8A
cgBpAHQAeQA9ACIAOQAiACAAUQBGAG8AcgBtAGEAdAA9ACIAdAByAHUAZQAiACAATgBhAG0AZQA9
ACIAaABlAGEAZABpAG4AZwAgADIAIgAvAD4ADQAKACAAIAA8AHcAOgBMAHMAZABFAHgAYwBlAHAA
dABpAG8AbgAgAEwAbwBjAGsAZQBkAD0AIgBmAGEAbABzAGUAIgAgAFAAcgBpAG8AcgBpAHQAeQA9
ACIAOQAiACAAUwBlAG0AaQBIAGkAZABkAGUAbgA9ACIAdAByAHUAZQAiAA0ACgAgACAAIABVAG4A
aABpAGQAZQBXAGgAZQBuAFUAcwBlAGQAPQAiAHQAcgB1AGUAIgAgAFEARgBvAHIAbQBhAHQAPQAi
AHQAcgB1AGUAIgAgAE4AYQBtAGUAPQAiAGgAZQBhAGQAaQBuAGcAIAAzACIALwA+AA0ACgAgACAA
PAB3ADoATABzAGQARQB4AGMAZQBwAHQAaQBvAG4AIABMAG8AYwBrAGUAZAA9ACIAZgBhAGwAcwBl
ACIAIABQAHIAaQBvAHIAaQB0AHkAPQAiADkAIgAgAFMAZQBtAGkASABpAGQAZABlAG4APQAiAHQA
cgB1AGUAIgANAAoAIAAgACAAVQBuAGgAaQBkAGUAVwBoAGUAbgBVAHMAZQBkAD0AIgB0AHIAdQBl
ACIAIABRAEYAbwByAG0AYQB0AD0AIgB0AHIAdQBlACIAIABOAGEAbQBlAD0AIgBoAGUAYQBkAGkA
bgBnACAANAAiAC8APgANAAoAIAAgADwAdwA6AEwAcwBkAEUAeABjAGUAcAB0AGkAbwBuACAATABv
AGMAawBlAGQAPQAiAGYAYQBsAHMAZQAiACAAUAByAGkAbwByAGkAdAB5AD0AIgA5ACIAIABTAGUA
bQBpAEgAaQBkAGQAZQBuAD0AIgB0AHIAdQBlACIADQAKACAAIAAgAFUAbgBoAGkAZABlAFcAaABl
AG4AVQBzAGUAZAA9ACIAdAByAHUAZQAiACAAUQBGAG8AcgBtAGEAdAA9ACIAdAByAHUAZQAiACAA
TgBhAG0AZQA9ACIAaABlAGEAZABpAG4AZwAgADUAIgAvAD4ADQAKACAAIAA8AHcAOgBMAHMAZABF
AHgAYwBlAHAAdABpAG8AbgAgAEwAbwBjAGsAZQBkAD0AIgBmAGEAbABzAGUAIgAgAFAAcgBpAG8A
cgBpAHQAeQA9ACIAOQAiACAAUwBlAG0AaQBIAGkAZABkAGUAbgA9ACIAdAByAHUAZQAiAA0ACgAg
ACAAIABVAG4AaABpAGQAZQBXAGgAZQBuAFUAcwBlAGQAPQAiAHQAcgB1AGUAIgAgAFEARgBvAHIA
bQBhAHQAPQAiAHQAcgB1AGUAIgAgAE4AYQBtAGUAPQAiAGgAZQBhAGQAaQBuAGcAIAA2ACIALwA+
AA0ACgAgACAAPAB3ADoATABzAGQARQB4AGMAZQBwAHQAaQBvAG4AIABMAG8AYwBrAGUAZAA9ACIA
ZgBhAGwAcwBlACIAIABQAHIAaQBvAHIAaQB0AHkAPQAiADkAIgAgAFMAZQBtAGkASABpAGQAZABl
AG4APQAiAHQAcgB1AGUAIgANAAoAIAAgACAAVQBuAGgAaQBkAGUAVwBoAGUAbgBVAHMAZQBkAD0A
IgB0AHIAdQBlACIAIABRAEYAbwByAG0AYQB0AD0AIgB0AHIAdQBlACIAIABOAGEAbQBlAD0AIgBo
AGUAYQBkAGkAbgBnACAANwAiAC8APgANAAoAIAAgADwAdwA6AEwAcwBkAEUAeABjAGUAcAB0AGkA
bwBuACAATABvAGMAawBlAGQAPQAiAGYAYQBsAHMAZQAiACAAUAByAGkAbwByAGkAdAB5AD0AIgA5
ACIAIABTAGUAbQBpAEgAaQBkAGQAZQBuAD0AIgB0AHIAdQBlACIADQAKACAAIAAgAFUAbgBoAGkA
ZABlAFcAaABlAG4AVQBzAGUAZAA9ACIAdAByAHUAZQAiACAAUQBGAG8AcgBtAGEAdAA9ACIAdABy
AHUAZQAiACAATgBhAG0AZQA9ACIAaABlAGEAZABpAG4AZwAgADgAIgAvAD4ADQAKACAAIAA8AHcA
OgBMAHMAZABFAHgAYwBlAHAAdABpAG8AbgAgAEwAbwBjAGsAZQBkAD0AIgBmAGEAbABzAGUAIgAg
AFAAcgBpAG8AcgBpAHQAeQA9ACIAOQAiACAAUwBlAG0AaQBIAGkAZABkAGUAbgA9ACIAdAByAHUA
ZQAiAA0ACgAgACAAIABVAG4AaABpAGQAZQBXAGgAZQBuAFUAcwBlAGQAPQAiAHQAcgB1AGUAIgAg
AFEARgBvAHIAbQBhAHQAPQAiAHQAcgB1AGUAIgAgAE4AYQBtAGUAPQAiAGgAZQBhAGQAaQBuAGcA
IAA5ACIALwA+AA0ACgAgACAAPAB3ADoATABzAGQARQB4AGMAZQBwAHQAaQBvAG4AIABMAG8AYwBr
AGUAZAA9ACIAZgBhAGwAcwBlACIAIABTAGUAbQBpAEgAaQBkAGQAZQBuAD0AIgB0AHIAdQBlACIA
IABVAG4AaABpAGQAZQBXAGgAZQBuAFUAcwBlAGQAPQAiAHQAcgB1AGUAIgANAAoAIAAgACAATgBh
AG0AZQA9ACIAaQBuAGQAZQB4ACAAMQAiAC8APgANAAoAIAAgADwAdwA6AEwAcwBkAEUAeABjAGUA
cAB0AGkAbwBuACAATABvAGMAawBlAGQAPQAiAGYAYQBsAHMAZQAiACAAUwBlAG0AaQBIAGkAZABk
AGUAbgA9ACIAdAByAHUAZQAiACAAVQBuAGgAaQBkAGUAVwBoAGUAbgBVAHMAZQBkAD0AIgB0AHIA
dQBlACIADQAKACAAIAAgAE4AYQBtAGUAPQAiAGkAbgBkAGUAeAAgADIAIgAvAD4ADQAKACAAIAA8
AHcAOgBMAHMAZABFAHgAYwBlAHAAdABpAG8AbgAgAEwAbwBjAGsAZQBkAD0AIgBmAGEAbABzAGUA
IgAgAFMAZQBtAGkASABpAGQAZABlAG4APQAiAHQAcgB1AGUAIgAgAFUAbgBoAGkAZABlAFcAaABl
AG4AVQBzAGUAZAA9ACIAdAByAHUAZQAiAA0ACgAgACAAIABOAGEAbQBlAD0AIgBpAG4AZABlAHgA
IAAzACIALwA+AA0ACgAgACAAPAB3ADoATABzAGQARQB4AGMAZQBwAHQAaQBvAG4AIABMAG8AYwBr
AGUAZAA9ACIAZgBhAGwAcwBlACIAIABTAGUAbQBpAEgAaQBkAGQAZQBuAD0AIgB0AHIAdQBlACIA
IABVAG4AaABpAGQAZQBXAGgAZQBuAFUAcwBlAGQAPQAiAHQAcgB1AGUAIgANAAoAIAAgACAATgBh
AG0AZQA9ACIAaQBuAGQAZQB4ACAANAAiAC8APgANAAoAIAAgADwAdwA6AEwAcwBkAEUAeABjAGUA
cAB0AGkAbwBuACAATABvAGMAawBlAGQAPQAiAGYAYQBsAHMAZQAiACAAUwBlAG0AaQBIAGkAZABk
AGUAbgA9ACIAdAByAHUAZQAiACAAVQBuAGgAaQBkAGUAVwBoAGUAbgBVAHMAZQBkAD0AIgB0AHIA
dQBlACIADQAKACAAIAAgAE4AYQBtAGUAPQAiAGkAbgBkAGUAeAAgADUAIgAvAD4ADQAKACAAIAA8
AHcAOgBMAHMAZABFAHgAYwBlAHAAdABpAG8AbgAgAEwAbwBjAGsAZQBkAD0AIgBmAGEAbABzAGUA
IgAgAFMAZQBtAGkASABpAGQAZABlAG4APQAiAHQAcgB1AGUAIgAgAFUAbgBoAGkAZABlAFcAaABl
AG4AVQBzAGUAZAA9ACIAdAByAHUAZQAiAA0ACgAgACAAIABOAGEAbQBlAD0AIgBpAG4AZABlAHgA
IAA2ACIALwA+AA0ACgAgACAAPAB3ADoATABzAGQARQB4AGMAZQBwAHQAaQBvAG4AIABMAG8AYwBr
AGUAZAA9ACIAZgBhAGwAcwBlACIAIABTAGUAbQBpAEgAaQBkAGQAZQBuAD0AIgB0AHIAdQBlACIA
IABVAG4AaABpAGQAZQBXAGgAZQBuAFUAcwBlAGQAPQAiAHQAcgB1AGUAIgANAAoAIAAgACAATgBh
AG0AZQA9ACIAaQBuAGQAZQB4ACAANwAiAC8APgANAAoAIAAgADwAdwA6AEwAcwBkAEUAeABjAGUA
cAB0AGkAbwBuACAATABvAGMAawBlAGQAPQAiAGYAYQBsAHMAZQAiACAAUwBlAG0AaQBIAGkAZABk
AGUAbgA9ACIAdAByAHUAZQAiACAAVQBuAGgAaQBkAGUAVwBoAGUAbgBVAHMAZQBkAD0AIgB0AHIA
dQBlACIADQAKACAAIAAgAE4AYQBtAGUAPQAiAGkAbgBkAGUAeAAgADgAIgAvAD4ADQAKACAAIAA8
AHcAOgBMAHMAZABFAHgAYwBlAHAAdABpAG8AbgAgAEwAbwBjAGsAZQBkAD0AIgBmAGEAbABzAGUA
IgAgAFMAZQBtAGkASABpAGQAZABlAG4APQAiAHQAcgB1AGUAIgAgAFUAbgBoAGkAZABlAFcAaABl
AG4AVQBzAGUAZAA9ACIAdAByAHUAZQAiAA0ACgAgACAAIABOAGEAbQBlAD0AIgBpAG4AZABlAHgA
IAA5ACIALwA+AA0ACgAgACAAPAB3ADoATABzAGQARQB4AGMAZQBwAHQAaQBvAG4AIABMAG8AYwBr
AGUAZAA9ACIAZgBhAGwAcwBlACIAIABQAHIAaQBvAHIAaQB0AHkAPQAiADMAOQAiACAAUwBlAG0A
aQBIAGkAZABkAGUAbgA9ACIAdAByAHUAZQAiAA0ACgAgACAAIABVAG4AaABpAGQAZQBXAGgAZQBu
AFUAcwBlAGQAPQAiAHQAcgB1AGUAIgAgAE4AYQBtAGUAPQAiAHQAbwBjACAAMQAiAC8APgANAAoA
IAAgADwAdwA6AEwAcwBkAEUAeABjAGUAcAB0AGkAbwBuACAATABvAGMAawBlAGQAPQAiAGYAYQBs
AHMAZQAiACAAUAByAGkAbwByAGkAdAB5AD0AIgAzADkAIgAgAFMAZQBtAGkASABpAGQAZABlAG4A
PQAiAHQAcgB1AGUAIgANAAoAIAAgACAAVQBuAGgAaQBkAGUAVwBoAGUAbgBVAHMAZQBkAD0AIgB0
AHIAdQBlACIAIABOAGEAbQBlAD0AIgB0AG8AYwAgADIAIgAvAD4ADQAKACAAIAA8AHcAOgBMAHMA
ZABFAHgAYwBlAHAAdABpAG8AbgAgAEwAbwBjAGsAZQBkAD0AIgBmAGEAbABzAGUAIgAgAFAAcgBp
AG8AcgBpAHQAeQA9ACIAMwA5ACIAIABTAGUAbQBpAEgAaQBkAGQAZQBuAD0AIgB0AHIAdQBlACIA
DQAKACAAIAAgAFUAbgBoAGkAZABlAFcAaABlAG4AVQBzAGUAZAA9ACIAdAByAHUAZQAiACAATgBh
AG0AZQA9ACIAdABvAGMAIAAzACIALwA+AA0ACgAgACAAPAB3ADoATABzAGQARQB4AGMAZQBwAHQA
aQBvAG4AIABMAG8AYwBrAGUAZAA9ACIAZgBhAGwAcwBlACIAIABQAHIAaQBvAHIAaQB0AHkAPQAi
ADMAOQAiACAAUwBlAG0AaQBIAGkAZABkAGUAbgA9ACIAdAByAHUAZQAiAA0ACgAgACAAIABVAG4A
aABpAGQAZQBXAGgAZQBuAFUAcwBlAGQAPQAiAHQAcgB1AGUAIgAgAE4AYQBtAGUAPQAiAHQAbwBj
ACAANAAiAC8APgANAAoAIAAgADwAdwA6AEwAcwBkAEUAeABjAGUAcAB0AGkAbwBuACAATABvAGMA
awBlAGQAPQAiAGYAYQBsAHMAZQAiACAAUAByAGkAbwByAGkAdAB5AD0AIgAzADkAIgAgAFMAZQBt
AGkASABpAGQAZABlAG4APQAiAHQAcgB1AGUAIgANAAoAIAAgACAAVQBuAGgAaQBkAGUAVwBoAGUA
bgBVAHMAZQBkAD0AIgB0AHIAdQBlACIAIABOAGEAbQBlAD0AIgB0AG8AYwAgADUAIgAvAD4ADQAK
ACAAIAA8AHcAOgBMAHMAZABFAHgAYwBlAHAAdABpAG8AbgAgAEwAbwBjAGsAZQBkAD0AIgBmAGEA
bABzAGUAIgAgAFAAcgBpAG8AcgBpAHQAeQA9ACIAMwA5ACIAIABTAGUAbQBpAEgAaQBkAGQAZQBu
AD0AIgB0AHIAdQBlACIADQAKACAAIAAgAFUAbgBoAGkAZABlAFcAaABlAG4AVQBzAGUAZAA9ACIA
dAByAHUAZQAiACAATgBhAG0AZQA9ACIAdABvAGMAIAA2ACIALwA+AA0ACgAgACAAPAB3ADoATABz
AGQARQB4AGMAZQBwAHQAaQBvAG4AIABMAG8AYwBrAGUAZAA9ACIAZgBhAGwAcwBlACIAIABQAHIA
aQBvAHIAaQB0AHkAPQAiADMAOQAiACAAUwBlAG0AaQBIAGkAZABkAGUAbgA9ACIAdAByAHUAZQAi
AA0ACgAgACAAIABVAG4AaABpAGQAZQBXAGgAZQBuAFUAcwBlAGQAPQAiAHQAcgB1AGUAIgAgAE4A
YQBtAGUAPQAiAHQAbwBjACAANwAiAC8APgANAAoAIAAgADwAdwA6AEwAcwBkAEUAeABjAGUAcAB0
AGkAbwBuACAATABvAGMAawBlAGQAPQAiAGYAYQBsAHMAZQAiACAAUAByAGkAbwByAGkAdAB5AD0A
IgAzADkAIgAgAFMAZQBtAGkASABpAGQAZABlAG4APQAiAHQAcgB1AGUAIgANAAoAIAAgACAAVQBu
AGgAaQBkAGUAVwBoAGUAbgBVAHMAZQBkAD0AIgB0AHIAdQBlACIAIABOAGEAbQBlAD0AIgB0AG8A
YwAgADgAIgAvAD4ADQAKACAAIAA8AHcAOgBMAHMAZABFAHgAYwBlAHAAdABpAG8AbgAgAEwAbwBj
AGsAZQBkAD0AIgBmAGEAbABzAGUAIgAgAFAAcgBpAG8AcgBpAHQAeQA9ACIAMwA5ACIAIABTAGUA
bQBpAEgAaQBkAGQAZQBuAD0AIgB0AHIAdQBlACIADQAKACAAIAAgAFUAbgBoAGkAZABlAFcAaABl
AG4AVQBzAGUAZAA9ACIAdAByAHUAZQAiACAATgBhAG0AZQA9ACIAdABvAGMAIAA5ACIALwA+AA0A
CgAgACAAPAB3ADoATABzAGQARQB4AGMAZQBwAHQAaQBvAG4AIABMAG8AYwBrAGUAZAA9ACIAZgBh
AGwAcwBlACIAIABTAGUAbQBpAEgAaQBkAGQAZQBuAD0AIgB0AHIAdQBlACIAIABVAG4AaABpAGQA
ZQBXAGgAZQBuAFUAcwBlAGQAPQAiAHQAcgB1AGUAIgANAAoAIAAgACAATgBhAG0AZQA9ACIATgBv
AHIAbQBhAGwAIABJAG4AZABlAG4AdAAiAC8APgANAAoAIAAgADwAdwA6AEwAcwBkAEUAeABjAGUA
cAB0AGkAbwBuACAATABvAGMAawBlAGQAPQAiAGYAYQBsAHMAZQAiACAAUwBlAG0AaQBIAGkAZABk
AGUAbgA9ACIAdAByAHUAZQAiACAAVQBuAGgAaQBkAGUAVwBoAGUAbgBVAHMAZQBkAD0AIgB0AHIA
dQBlACIADQAKACAAIAAgAE4AYQBtAGUAPQAiAGYAbwBvAHQAbgBvAHQAZQAgAHQAZQB4AHQAIgAv
AD4ADQAKACAAIAA8AHcAOgBMAHMAZABFAHgAYwBlAHAAdABpAG8AbgAgAEwAbwBjAGsAZQBkAD0A
IgBmAGEAbABzAGUAIgAgAFMAZQBtAGkASABpAGQAZABlAG4APQAiAHQAcgB1AGUAIgAgAFUAbgBo
AGkAZABlAFcAaABlAG4AVQBzAGUAZAA9ACIAdAByAHUAZQAiAA0ACgAgACAAIABOAGEAbQBlAD0A
IgBhAG4AbgBvAHQAYQB0AGkAbwBuACAAdABlAHgAdAAiAC8APgANAAoAIAAgADwAdwA6AEwAcwBk
AEUAeABjAGUAcAB0AGkAbwBuACAATABvAGMAawBlAGQAPQAiAGYAYQBsAHMAZQAiACAAUwBlAG0A
aQBIAGkAZABkAGUAbgA9ACIAdAByAHUAZQAiACAAVQBuAGgAaQBkAGUAVwBoAGUAbgBVAHMAZQBk
AD0AIgB0AHIAdQBlACIADQAKACAAIAAgAE4AYQBtAGUAPQAiAGgAZQBhAGQAZQByACIALwA+AA0A
CgAgACAAPAB3ADoATABzAGQARQB4AGMAZQBwAHQAaQBvAG4AIABMAG8AYwBrAGUAZAA9ACIAZgBh
AGwAcwBlACIAIABTAGUAbQBpAEgAaQBkAGQAZQBuAD0AIgB0AHIAdQBlACIAIABVAG4AaABpAGQA
ZQBXAGgAZQBuAFUAcwBlAGQAPQAiAHQAcgB1AGUAIgANAAoAIAAgACAATgBhAG0AZQA9ACIAZgBv
AG8AdABlAHIAIgAvAD4ADQAKACAAIAA8AHcAOgBMAHMAZABFAHgAYwBlAHAAdABpAG8AbgAgAEwA
bwBjAGsAZQBkAD0AIgBmAGEAbABzAGUAIgAgAFMAZQBtAGkASABpAGQAZABlAG4APQAiAHQAcgB1
AGUAIgAgAFUAbgBoAGkAZABlAFcAaABlAG4AVQBzAGUAZAA9ACIAdAByAHUAZQAiAA0ACgAgACAA
IABOAGEAbQBlAD0AIgBpAG4AZABlAHgAIABoAGUAYQBkAGkAbgBnACIALwA+AA0ACgAgACAAPAB3
ADoATABzAGQARQB4AGMAZQBwAHQAaQBvAG4AIABMAG8AYwBrAGUAZAA9ACIAZgBhAGwAcwBlACIA
IABQAHIAaQBvAHIAaQB0AHkAPQAiADMANQAiACAAUwBlAG0AaQBIAGkAZABkAGUAbgA9ACIAdABy
AHUAZQAiAA0ACgAgACAAIABVAG4AaABpAGQAZQBXAGgAZQBuAFUAcwBlAGQAPQAiAHQAcgB1AGUA
IgAgAFEARgBvAHIAbQBhAHQAPQAiAHQAcgB1AGUAIgAgAE4AYQBtAGUAPQAiAGMAYQBwAHQAaQBv
AG4AIgAvAD4ADQAKACAAIAA8AHcAOgBMAHMAZABFAHgAYwBlAHAAdABpAG8AbgAgAEwAbwBjAGsA
ZQBkAD0AIgBmAGEAbABzAGUAIgAgAFMAZQBtAGkASABpAGQAZABlAG4APQAiAHQAcgB1AGUAIgAg
AFUAbgBoAGkAZABlAFcAaABlAG4AVQBzAGUAZAA9ACIAdAByAHUAZQAiAA0ACgAgACAAIABOAGEA
bQBlAD0AIgB0AGEAYgBsAGUAIABvAGYAIABmAGkAZwB1AHIAZQBzACIALwA+AA0ACgAgACAAPAB3
ADoATABzAGQARQB4AGMAZQBwAHQAaQBvAG4AIABMAG8AYwBrAGUAZAA9ACIAZgBhAGwAcwBlACIA
IABTAGUAbQBpAEgAaQBkAGQAZQBuAD0AIgB0AHIAdQBlACIAIABVAG4AaABpAGQAZQBXAGgAZQBu
AFUAcwBlAGQAPQAiAHQAcgB1AGUAIgANAAoAIAAgACAATgBhAG0AZQA9ACIAZQBuAHYAZQBsAG8A
cABlACAAYQBkAGQAcgBlAHMAcwAiAC8APgANAAoAIAAgADwAdwA6AEwAcwBkAEUAeABjAGUAcAB0
AGkAbwBuACAATABvAGMAawBlAGQAPQAiAGYAYQBsAHMAZQAiACAAUwBlAG0AaQBIAGkAZABkAGUA
bgA9ACIAdAByAHUAZQAiACAAVQBuAGgAaQBkAGUAVwBoAGUAbgBVAHMAZQBkAD0AIgB0AHIAdQBl
ACIADQAKACAAIAAgAE4AYQBtAGUAPQAiAGUAbgB2AGUAbABvAHAAZQAgAHIAZQB0AHUAcgBuACIA
LwA+AA0ACgAgACAAPAB3ADoATABzAGQARQB4AGMAZQBwAHQAaQBvAG4AIABMAG8AYwBrAGUAZAA9
ACIAZgBhAGwAcwBlACIAIABTAGUAbQBpAEgAaQBkAGQAZQBuAD0AIgB0AHIAdQBlACIAIABVAG4A
aABpAGQAZQBXAGgAZQBuAFUAcwBlAGQAPQAiAHQAcgB1AGUAIgANAAoAIAAgACAATgBhAG0AZQA9
ACIAZgBvAG8AdABuAG8AdABlACAAcgBlAGYAZQByAGUAbgBjAGUAIgAvAD4ADQAKACAAIAA8AHcA
OgBMAHMAZABFAHgAYwBlAHAAdABpAG8AbgAgAEwAbwBjAGsAZQBkAD0AIgBmAGEAbABzAGUAIgAg
AFMAZQBtAGkASABpAGQAZABlAG4APQAiAHQAcgB1AGUAIgAgAFUAbgBoAGkAZABlAFcAaABlAG4A
VQBzAGUAZAA9ACIAdAByAHUAZQAiAA0ACgAgACAAIABOAGEAbQBlAD0AIgBhAG4AbgBvAHQAYQB0
AGkAbwBuACAAcgBlAGYAZQByAGUAbgBjAGUAIgAvAD4ADQAKACAAIAA8AHcAOgBMAHMAZABFAHgA
YwBlAHAAdABpAG8AbgAgAEwAbwBjAGsAZQBkAD0AIgBmAGEAbABzAGUAIgAgAFMAZQBtAGkASABp
AGQAZABlAG4APQAiAHQAcgB1AGUAIgAgAFUAbgBoAGkAZABlAFcAaABlAG4AVQBzAGUAZAA9ACIA
dAByAHUAZQAiAA0ACgAgACAAIABOAGEAbQBlAD0AIgBsAGkAbgBlACAAbgB1AG0AYgBlAHIAIgAv
AD4ADQAKACAAIAA8AHcAOgBMAHMAZABFAHgAYwBlAHAAdABpAG8AbgAgAEwAbwBjAGsAZQBkAD0A
IgBmAGEAbABzAGUAIgAgAFMAZQBtAGkASABpAGQAZABlAG4APQAiAHQAcgB1AGUAIgAgAFUAbgBo
AGkAZABlAFcAaABlAG4AVQBzAGUAZAA9ACIAdAByAHUAZQAiAA0ACgAgACAAIABOAGEAbQBlAD0A
IgBwAGEAZwBlACAAbgB1AG0AYgBlAHIAIgAvAD4ADQAKACAAIAA8AHcAOgBMAHMAZABFAHgAYwBl
AHAAdABpAG8AbgAgAEwAbwBjAGsAZQBkAD0AIgBmAGEAbABzAGUAIgAgAFMAZQBtAGkASABpAGQA
ZABlAG4APQAiAHQAcgB1AGUAIgAgAFUAbgBoAGkAZABlAFcAaABlAG4AVQBzAGUAZAA9ACIAdABy
AHUAZQAiAA0ACgAgACAAIABOAGEAbQBlAD0AIgBlAG4AZABuAG8AdABlACAAcgBlAGYAZQByAGUA
bgBjAGUAIgAvAD4ADQAKACAAIAA8AHcAOgBMAHMAZABFAHgAYwBlAHAAdABpAG8AbgAgAEwAbwBj
AGsAZQBkAD0AIgBmAGEAbABzAGUAIgAgAFMAZQBtAGkASABpAGQAZABlAG4APQAiAHQAcgB1AGUA
IgAgAFUAbgBoAGkAZABlAFcAaABlAG4AVQBzAGUAZAA9ACIAdAByAHUAZQAiAA0ACgAgACAAIABO
AGEAbQBlAD0AIgBlAG4AZABuAG8AdABlACAAdABlAHgAdAAiAC8APgANAAoAIAAgADwAdwA6AEwA
cwBkAEUAeABjAGUAcAB0AGkAbwBuACAATABvAGMAawBlAGQAPQAiAGYAYQBsAHMAZQAiACAAUwBl
AG0AaQBIAGkAZABkAGUAbgA9ACIAdAByAHUAZQAiACAAVQBuAGgAaQBkAGUAVwBoAGUAbgBVAHMA
ZQBkAD0AIgB0AHIAdQBlACIADQAKACAAIAAgAE4AYQBtAGUAPQAiAHQAYQBiAGwAZQAgAG8AZgAg
AGEAdQB0AGgAbwByAGkAdABpAGUAcwAiAC8APgANAAoAIAAgADwAdwA6AEwAcwBkAEUAeABjAGUA
cAB0AGkAbwBuACAATABvAGMAawBlAGQAPQAiAGYAYQBsAHMAZQAiACAAUwBlAG0AaQBIAGkAZABk
AGUAbgA9ACIAdAByAHUAZQAiACAAVQBuAGgAaQBkAGUAVwBoAGUAbgBVAHMAZQBkAD0AIgB0AHIA
dQBlACIADQAKACAAIAAgAE4AYQBtAGUAPQAiAG0AYQBjAHIAbwAiAC8APgANAAoAIAAgADwAdwA6
AEwAcwBkAEUAeABjAGUAcAB0AGkAbwBuACAATABvAGMAawBlAGQAPQAiAGYAYQBsAHMAZQAiACAA
UwBlAG0AaQBIAGkAZABkAGUAbgA9ACIAdAByAHUAZQAiACAAVQBuAGgAaQBkAGUAVwBoAGUAbgBV
AHMAZQBkAD0AIgB0AHIAdQBlACIADQAKACAAIAAgAE4AYQBtAGUAPQAiAHQAbwBhACAAaABlAGEA
ZABpAG4AZwAiAC8APgANAAoAIAAgADwAdwA6AEwAcwBkAEUAeABjAGUAcAB0AGkAbwBuACAATABv
AGMAawBlAGQAPQAiAGYAYQBsAHMAZQAiACAAUwBlAG0AaQBIAGkAZABkAGUAbgA9ACIAdAByAHUA
ZQAiACAAVQBuAGgAaQBkAGUAVwBoAGUAbgBVAHMAZQBkAD0AIgB0AHIAdQBlACIADQAKACAAIAAg
AE4AYQBtAGUAPQAiAEwAaQBzAHQAIgAvAD4ADQAKACAAIAA8AHcAOgBMAHMAZABFAHgAYwBlAHAA
dABpAG8AbgAgAEwAbwBjAGsAZQBkAD0AIgBmAGEAbABzAGUAIgAgAFMAZQBtAGkASABpAGQAZABl
AG4APQAiAHQAcgB1AGUAIgAgAFUAbgBoAGkAZABlAFcAaABlAG4AVQBzAGUAZAA9ACIAdAByAHUA
ZQAiAA0ACgAgACAAIABOAGEAbQBlAD0AIgBMAGkAcwB0ACAAQgB1AGwAbABlAHQAIgAvAD4ADQAK
ACAAIAA8AHcAOgBMAHMAZABFAHgAYwBlAHAAdABpAG8AbgAgAEwAbwBjAGsAZQBkAD0AIgBmAGEA
bABzAGUAIgAgAFMAZQBtAGkASABpAGQAZABlAG4APQAiAHQAcgB1AGUAIgAgAFUAbgBoAGkAZABl
AFcAaABlAG4AVQBzAGUAZAA9ACIAdAByAHUAZQAiAA0ACgAgACAAIABOAGEAbQBlAD0AIgBMAGkA
cwB0ACAATgB1AG0AYgBlAHIAIgAvAD4ADQAKACAAIAA8AHcAOgBMAHMAZABFAHgAYwBlAHAAdABp
AG8AbgAgAEwAbwBjAGsAZQBkAD0AIgBmAGEAbABzAGUAIgAgAFMAZQBtAGkASABpAGQAZABlAG4A
PQAiAHQAcgB1AGUAIgAgAFUAbgBoAGkAZABlAFcAaABlAG4AVQBzAGUAZAA9ACIAdAByAHUAZQAi
AA0ACgAgACAAIABOAGEAbQBlAD0AIgBMAGkAcwB0ACAAMgAiAC8APgANAAoAIAAgADwAdwA6AEwA
cwBkAEUAeABjAGUAcAB0AGkAbwBuACAATABvAGMAawBlAGQAPQAiAGYAYQBsAHMAZQAiACAAUwBl
AG0AaQBIAGkAZABkAGUAbgA9ACIAdAByAHUAZQAiACAAVQBuAGgAaQBkAGUAVwBoAGUAbgBVAHMA
ZQBkAD0AIgB0AHIAdQBlACIADQAKACAAIAAgAE4AYQBtAGUAPQAiAEwAaQBzAHQAIAAzACIALwA+
AA0ACgAgACAAPAB3ADoATABzAGQARQB4AGMAZQBwAHQAaQBvAG4AIABMAG8AYwBrAGUAZAA9ACIA
ZgBhAGwAcwBlACIAIABTAGUAbQBpAEgAaQBkAGQAZQBuAD0AIgB0AHIAdQBlACIAIABVAG4AaABp
AGQAZQBXAGgAZQBuAFUAcwBlAGQAPQAiAHQAcgB1AGUAIgANAAoAIAAgACAATgBhAG0AZQA9ACIA
TABpAHMAdAAgADQAIgAvAD4ADQAKACAAIAA8AHcAOgBMAHMAZABFAHgAYwBlAHAAdABpAG8AbgAg
AEwAbwBjAGsAZQBkAD0AIgBmAGEAbABzAGUAIgAgAFMAZQBtAGkASABpAGQAZABlAG4APQAiAHQA
cgB1AGUAIgAgAFUAbgBoAGkAZABlAFcAaABlAG4AVQBzAGUAZAA9ACIAdAByAHUAZQAiAA0ACgAg
ACAAIABOAGEAbQBlAD0AIgBMAGkAcwB0ACAANQAiAC8APgANAAoAIAAgADwAdwA6AEwAcwBkAEUA
eABjAGUAcAB0AGkAbwBuACAATABvAGMAawBlAGQAPQAiAGYAYQBsAHMAZQAiACAAUwBlAG0AaQBI
AGkAZABkAGUAbgA9ACIAdAByAHUAZQAiACAAVQBuAGgAaQBkAGUAVwBoAGUAbgBVAHMAZQBkAD0A
IgB0AHIAdQBlACIADQAKACAAIAAgAE4AYQBtAGUAPQAiAEwAaQBzAHQAIABCAHUAbABsAGUAdAAg
ADIAIgAvAD4ADQAKACAAIAA8AHcAOgBMAHMAZABFAHgAYwBlAHAAdABpAG8AbgAgAEwAbwBjAGsA
ZQBkAD0AIgBmAGEAbABzAGUAIgAgAFMAZQBtAGkASABpAGQAZABlAG4APQAiAHQAcgB1AGUAIgAg
AFUAbgBoAGkAZABlAFcAaABlAG4AVQBzAGUAZAA9ACIAdAByAHUAZQAiAA0ACgAgACAAIABOAGEA
bQBlAD0AIgBMAGkAcwB0ACAAQgB1AGwAbABlAHQAIAAzACIALwA+AA0ACgAgACAAPAB3ADoATABz
AGQARQB4AGMAZQBwAHQAaQBvAG4AIABMAG8AYwBrAGUAZAA9ACIAZgBhAGwAcwBlACIAIABTAGUA
bQBpAEgAaQBkAGQAZQBuAD0AIgB0AHIAdQBlACIAIABVAG4AaABpAGQAZQBXAGgAZQBuAFUAcwBl
AGQAPQAiAHQAcgB1AGUAIgANAAoAIAAgACAATgBhAG0AZQA9ACIATABpAHMAdAAgAEIAdQBsAGwA
ZQB0ACAANAAiAC8APgANAAoAIAAgADwAdwA6AEwAcwBkAEUAeABjAGUAcAB0AGkAbwBuACAATABv
AGMAawBlAGQAPQAiAGYAYQBsAHMAZQAiACAAUwBlAG0AaQBIAGkAZABkAGUAbgA9ACIAdAByAHUA
ZQAiACAAVQBuAGgAaQBkAGUAVwBoAGUAbgBVAHMAZQBkAD0AIgB0AHIAdQBlACIADQAKACAAIAAg
AE4AYQBtAGUAPQAiAEwAaQBzAHQAIABCAHUAbABsAGUAdAAgADUAIgAvAD4ADQAKACAAIAA8AHcA
OgBMAHMAZABFAHgAYwBlAHAAdABpAG8AbgAgAEwAbwBjAGsAZQBkAD0AIgBmAGEAbABzAGUAIgAg
AFMAZQBtAGkASABpAGQAZABlAG4APQAiAHQAcgB1AGUAIgAgAFUAbgBoAGkAZABlAFcAaABlAG4A
VQBzAGUAZAA9ACIAdAByAHUAZQAiAA0ACgAgACAAIABOAGEAbQBlAD0AIgBMAGkAcwB0ACAATgB1
AG0AYgBlAHIAIAAyACIALwA+AA0ACgAgACAAPAB3ADoATABzAGQARQB4AGMAZQBwAHQAaQBvAG4A
IABMAG8AYwBrAGUAZAA9ACIAZgBhAGwAcwBlACIAIABTAGUAbQBpAEgAaQBkAGQAZQBuAD0AIgB0
AHIAdQBlACIAIABVAG4AaABpAGQAZQBXAGgAZQBuAFUAcwBlAGQAPQAiAHQAcgB1AGUAIgANAAoA
IAAgACAATgBhAG0AZQA9ACIATABpAHMAdAAgAE4AdQBtAGIAZQByACAAMwAiAC8APgANAAoAIAAg
ADwAdwA6AEwAcwBkAEUAeABjAGUAcAB0AGkAbwBuACAATABvAGMAawBlAGQAPQAiAGYAYQBsAHMA
ZQAiACAAUwBlAG0AaQBIAGkAZABkAGUAbgA9ACIAdAByAHUAZQAiACAAVQBuAGgAaQBkAGUAVwBo
AGUAbgBVAHMAZQBkAD0AIgB0AHIAdQBlACIADQAKACAAIAAgAE4AYQBtAGUAPQAiAEwAaQBzAHQA
IABOAHUAbQBiAGUAcgAgADQAIgAvAD4ADQAKACAAIAA8AHcAOgBMAHMAZABFAHgAYwBlAHAAdABp
AG8AbgAgAEwAbwBjAGsAZQBkAD0AIgBmAGEAbABzAGUAIgAgAFMAZQBtAGkASABpAGQAZABlAG4A
PQAiAHQAcgB1AGUAIgAgAFUAbgBoAGkAZABlAFcAaABlAG4AVQBzAGUAZAA9ACIAdAByAHUAZQAi
AA0ACgAgACAAIABOAGEAbQBlAD0AIgBMAGkAcwB0ACAATgB1AG0AYgBlAHIAIAA1ACIALwA+AA0A
CgAgACAAPAB3ADoATABzAGQARQB4AGMAZQBwAHQAaQBvAG4AIABMAG8AYwBrAGUAZAA9ACIAZgBh
AGwAcwBlACIAIABQAHIAaQBvAHIAaQB0AHkAPQAiADEAMAAiACAAUQBGAG8AcgBtAGEAdAA9ACIA
dAByAHUAZQAiACAATgBhAG0AZQA9ACIAVABpAHQAbABlACIALwA+AA0ACgAgACAAPAB3ADoATABz
AGQARQB4AGMAZQBwAHQAaQBvAG4AIABMAG8AYwBrAGUAZAA9ACIAZgBhAGwAcwBlACIAIABTAGUA
bQBpAEgAaQBkAGQAZQBuAD0AIgB0AHIAdQBlACIAIABVAG4AaABpAGQAZQBXAGgAZQBuAFUAcwBl
AGQAPQAiAHQAcgB1AGUAIgANAAoAIAAgACAATgBhAG0AZQA9ACIAQwBsAG8AcwBpAG4AZwAiAC8A
PgANAAoAIAAgADwAdwA6AEwAcwBkAEUAeABjAGUAcAB0AGkAbwBuACAATABvAGMAawBlAGQAPQAi
AGYAYQBsAHMAZQAiACAAUwBlAG0AaQBIAGkAZABkAGUAbgA9ACIAdAByAHUAZQAiACAAVQBuAGgA
aQBkAGUAVwBoAGUAbgBVAHMAZQBkAD0AIgB0AHIAdQBlACIADQAKACAAIAAgAE4AYQBtAGUAPQAi
AFMAaQBnAG4AYQB0AHUAcgBlACIALwA+AA0ACgAgACAAPAB3ADoATABzAGQARQB4AGMAZQBwAHQA
aQBvAG4AIABMAG8AYwBrAGUAZAA9ACIAZgBhAGwAcwBlACIAIABQAHIAaQBvAHIAaQB0AHkAPQAi
ADEAIgAgAFMAZQBtAGkASABpAGQAZABlAG4APQAiAHQAcgB1AGUAIgANAAoAIAAgACAAVQBuAGgA
aQBkAGUAVwBoAGUAbgBVAHMAZQBkAD0AIgB0AHIAdQBlACIAIABOAGEAbQBlAD0AIgBEAGUAZgBh
AHUAbAB0ACAAUABhAHIAYQBnAHIAYQBwAGgAIABGAG8AbgB0ACIALwA+AA0ACgAgACAAPAB3ADoA
TABzAGQARQB4AGMAZQBwAHQAaQBvAG4AIABMAG8AYwBrAGUAZAA9ACIAZgBhAGwAcwBlACIAIABT
AGUAbQBpAEgAaQBkAGQAZQBuAD0AIgB0AHIAdQBlACIAIABVAG4AaABpAGQAZQBXAGgAZQBuAFUA
cwBlAGQAPQAiAHQAcgB1AGUAIgANAAoAIAAgACAATgBhAG0AZQA9ACIAQgBvAGQAeQAgAFQAZQB4
AHQAIgAvAD4ADQAKACAAIAA8AHcAOgBMAHMAZABFAHgAYwBlAHAAdABpAG8AbgAgAEwAbwBjAGsA
ZQBkAD0AIgBmAGEAbABzAGUAIgAgAFMAZQBtAGkASABpAGQAZABlAG4APQAiAHQAcgB1AGUAIgAg
AFUAbgBoAGkAZABlAFcAaABlAG4AVQBzAGUAZAA9ACIAdAByAHUAZQAiAA0ACgAgACAAIABOAGEA
bQBlAD0AIgBCAG8AZAB5ACAAVABlAHgAdAAgAEkAbgBkAGUAbgB0ACIALwA+AA0ACgAgACAAPAB3
ADoATABzAGQARQB4AGMAZQBwAHQAaQBvAG4AIABMAG8AYwBrAGUAZAA9ACIAZgBhAGwAcwBlACIA
IABTAGUAbQBpAEgAaQBkAGQAZQBuAD0AIgB0AHIAdQBlACIAIABVAG4AaABpAGQAZQBXAGgAZQBu
AFUAcwBlAGQAPQAiAHQAcgB1AGUAIgANAAoAIAAgACAATgBhAG0AZQA9ACIATABpAHMAdAAgAEMA
bwBuAHQAaQBuAHUAZQAiAC8APgANAAoAIAAgADwAdwA6AEwAcwBkAEUAeABjAGUAcAB0AGkAbwBu
ACAATABvAGMAawBlAGQAPQAiAGYAYQBsAHMAZQAiACAAUwBlAG0AaQBIAGkAZABkAGUAbgA9ACIA
dAByAHUAZQAiACAAVQBuAGgAaQBkAGUAVwBoAGUAbgBVAHMAZQBkAD0AIgB0AHIAdQBlACIADQAK
ACAAIAAgAE4AYQBtAGUAPQAiAEwAaQBzAHQAIABDAG8AbgB0AGkAbgB1AGUAIAAyACIALwA+AA0A
CgAgACAAPAB3ADoATABzAGQARQB4AGMAZQBwAHQAaQBvAG4AIABMAG8AYwBrAGUAZAA9ACIAZgBh
AGwAcwBlACIAIABTAGUAbQBpAEgAaQBkAGQAZQBuAD0AIgB0AHIAdQBlACIAIABVAG4AaABpAGQA
ZQBXAGgAZQBuAFUAcwBlAGQAPQAiAHQAcgB1AGUAIgANAAoAIAAgACAATgBhAG0AZQA9ACIATABp
AHMAdAAgAEMAbwBuAHQAaQBuAHUAZQAgADMAIgAvAD4ADQAKACAAIAA8AHcAOgBMAHMAZABFAHgA
YwBlAHAAdABpAG8AbgAgAEwAbwBjAGsAZQBkAD0AIgBmAGEAbABzAGUAIgAgAFMAZQBtAGkASABp
AGQAZABlAG4APQAiAHQAcgB1AGUAIgAgAFUAbgBoAGkAZABlAFcAaABlAG4AVQBzAGUAZAA9ACIA
dAByAHUAZQAiAA0ACgAgACAAIABOAGEAbQBlAD0AIgBMAGkAcwB0ACAAQwBvAG4AdABpAG4AdQBl
ACAANAAiAC8APgANAAoAIAAgADwAdwA6AEwAcwBkAEUAeABjAGUAcAB0AGkAbwBuACAATABvAGMA
awBlAGQAPQAiAGYAYQBsAHMAZQAiACAAUwBlAG0AaQBIAGkAZABkAGUAbgA9ACIAdAByAHUAZQAi
ACAAVQBuAGgAaQBkAGUAVwBoAGUAbgBVAHMAZQBkAD0AIgB0AHIAdQBlACIADQAKACAAIAAgAE4A
YQBtAGUAPQAiAEwAaQBzAHQAIABDAG8AbgB0AGkAbgB1AGUAIAA1ACIALwA+AA0ACgAgACAAPAB3
ADoATABzAGQARQB4AGMAZQBwAHQAaQBvAG4AIABMAG8AYwBrAGUAZAA9ACIAZgBhAGwAcwBlACIA
IABTAGUAbQBpAEgAaQBkAGQAZQBuAD0AIgB0AHIAdQBlACIAIABVAG4AaABpAGQAZQBXAGgAZQBu
AFUAcwBlAGQAPQAiAHQAcgB1AGUAIgANAAoAIAAgACAATgBhAG0AZQA9ACIATQBlAHMAcwBhAGcA
ZQAgAEgAZQBhAGQAZQByACIALwA+AA0ACgAgACAAPAB3ADoATABzAGQARQB4AGMAZQBwAHQAaQBv
AG4AIABMAG8AYwBrAGUAZAA9ACIAZgBhAGwAcwBlACIAIABQAHIAaQBvAHIAaQB0AHkAPQAiADEA
MQAiACAAUQBGAG8AcgBtAGEAdAA9ACIAdAByAHUAZQAiACAATgBhAG0AZQA9ACIAUwB1AGIAdABp
AHQAbABlACIALwA+AA0ACgAgACAAPAB3ADoATABzAGQARQB4AGMAZQBwAHQAaQBvAG4AIABMAG8A
YwBrAGUAZAA9ACIAZgBhAGwAcwBlACIAIABTAGUAbQBpAEgAaQBkAGQAZQBuAD0AIgB0AHIAdQBl
ACIAIABVAG4AaABpAGQAZQBXAGgAZQBuAFUAcwBlAGQAPQAiAHQAcgB1AGUAIgANAAoAIAAgACAA
TgBhAG0AZQA9ACIAUwBhAGwAdQB0AGEAdABpAG8AbgAiAC8APgANAAoAIAAgADwAdwA6AEwAcwBk
AEUAeABjAGUAcAB0AGkAbwBuACAATABvAGMAawBlAGQAPQAiAGYAYQBsAHMAZQAiACAAUwBlAG0A
aQBIAGkAZABkAGUAbgA9ACIAdAByAHUAZQAiACAAVQBuAGgAaQBkAGUAVwBoAGUAbgBVAHMAZQBk
AD0AIgB0AHIAdQBlACIADQAKACAAIAAgAE4AYQBtAGUAPQAiAEQAYQB0AGUAIgAvAD4ADQAKACAA
IAA8AHcAOgBMAHMAZABFAHgAYwBlAHAAdABpAG8AbgAgAEwAbwBjAGsAZQBkAD0AIgBmAGEAbABz
AGUAIgAgAFMAZQBtAGkASABpAGQAZABlAG4APQAiAHQAcgB1AGUAIgAgAFUAbgBoAGkAZABlAFcA
aABlAG4AVQBzAGUAZAA9ACIAdAByAHUAZQAiAA0ACgAgACAAIABOAGEAbQBlAD0AIgBCAG8AZAB5
ACAAVABlAHgAdAAgAEYAaQByAHMAdAAgAEkAbgBkAGUAbgB0ACIALwA+AA0ACgAgACAAPAB3ADoA
TABzAGQARQB4AGMAZQBwAHQAaQBvAG4AIABMAG8AYwBrAGUAZAA9ACIAZgBhAGwAcwBlACIAIABT
AGUAbQBpAEgAaQBkAGQAZQBuAD0AIgB0AHIAdQBlACIAIABVAG4AaABpAGQAZQBXAGgAZQBuAFUA
cwBlAGQAPQAiAHQAcgB1AGUAIgANAAoAIAAgACAATgBhAG0AZQA9ACIAQgBvAGQAeQAgAFQAZQB4
AHQAIABGAGkAcgBzAHQAIABJAG4AZABlAG4AdAAgADIAIgAvAD4ADQAKACAAIAA8AHcAOgBMAHMA
ZABFAHgAYwBlAHAAdABpAG8AbgAgAEwAbwBjAGsAZQBkAD0AIgBmAGEAbABzAGUAIgAgAFMAZQBt
AGkASABpAGQAZABlAG4APQAiAHQAcgB1AGUAIgAgAFUAbgBoAGkAZABlAFcAaABlAG4AVQBzAGUA
ZAA9ACIAdAByAHUAZQAiAA0ACgAgACAAIABOAGEAbQBlAD0AIgBOAG8AdABlACAASABlAGEAZABp
AG4AZwAiAC8APgANAAoAIAAgADwAdwA6AEwAcwBkAEUAeABjAGUAcAB0AGkAbwBuACAATABvAGMA
awBlAGQAPQAiAGYAYQBsAHMAZQAiACAAUwBlAG0AaQBIAGkAZABkAGUAbgA9ACIAdAByAHUAZQAi
ACAAVQBuAGgAaQBkAGUAVwBoAGUAbgBVAHMAZQBkAD0AIgB0AHIAdQBlACIADQAKACAAIAAgAE4A
YQBtAGUAPQAiAEIAbwBkAHkAIABUAGUAeAB0ACAAMgAiAC8APgANAAoAIAAgADwAdwA6AEwAcwBk
AEUAeABjAGUAcAB0AGkAbwBuACAATABvAGMAawBlAGQAPQAiAGYAYQBsAHMAZQAiACAAUwBlAG0A
aQBIAGkAZABkAGUAbgA9ACIAdAByAHUAZQAiACAAVQBuAGgAaQBkAGUAVwBoAGUAbgBVAHMAZQBk
AD0AIgB0AHIAdQBlACIADQAKACAAIAAgAE4AYQBtAGUAPQAiAEIAbwBkAHkAIABUAGUAeAB0ACAA
MwAiAC8APgANAAoAIAAgADwAdwA6AEwAcwBkAEUAeABjAGUAcAB0AGkAbwBuACAATABvAGMAawBl
AGQAPQAiAGYAYQBsAHMAZQAiACAAUwBlAG0AaQBIAGkAZABkAGUAbgA9ACIAdAByAHUAZQAiACAA
VQBuAGgAaQBkAGUAVwBoAGUAbgBVAHMAZQBkAD0AIgB0AHIAdQBlACIADQAKACAAIAAgAE4AYQBt
AGUAPQAiAEIAbwBkAHkAIABUAGUAeAB0ACAASQBuAGQAZQBuAHQAIAAyACIALwA+AA0ACgAgACAA
PAB3ADoATABzAGQARQB4AGMAZQBwAHQAaQBvAG4AIABMAG8AYwBrAGUAZAA9ACIAZgBhAGwAcwBl
ACIAIABTAGUAbQBpAEgAaQBkAGQAZQBuAD0AIgB0AHIAdQBlACIAIABVAG4AaABpAGQAZQBXAGgA
ZQBuAFUAcwBlAGQAPQAiAHQAcgB1AGUAIgANAAoAIAAgACAATgBhAG0AZQA9ACIAQgBvAGQAeQAg
AFQAZQB4AHQAIABJAG4AZABlAG4AdAAgADMAIgAvAD4ADQAKACAAIAA8AHcAOgBMAHMAZABFAHgA
YwBlAHAAdABpAG8AbgAgAEwAbwBjAGsAZQBkAD0AIgBmAGEAbABzAGUAIgAgAFMAZQBtAGkASABp
AGQAZABlAG4APQAiAHQAcgB1AGUAIgAgAFUAbgBoAGkAZABlAFcAaABlAG4AVQBzAGUAZAA9ACIA
dAByAHUAZQAiAA0ACgAgACAAIABOAGEAbQBlAD0AIgBCAGwAbwBjAGsAIABUAGUAeAB0ACIALwA+
AA0ACgAgACAAPAB3ADoATABzAGQARQB4AGMAZQBwAHQAaQBvAG4AIABMAG8AYwBrAGUAZAA9ACIA
ZgBhAGwAcwBlACIAIABTAGUAbQBpAEgAaQBkAGQAZQBuAD0AIgB0AHIAdQBlACIAIABVAG4AaABp
AGQAZQBXAGgAZQBuAFUAcwBlAGQAPQAiAHQAcgB1AGUAIgANAAoAIAAgACAATgBhAG0AZQA9ACIA
SAB5AHAAZQByAGwAaQBuAGsAIgAvAD4ADQAKACAAIAA8AHcAOgBMAHMAZABFAHgAYwBlAHAAdABp
AG8AbgAgAEwAbwBjAGsAZQBkAD0AIgBmAGEAbABzAGUAIgAgAFMAZQBtAGkASABpAGQAZABlAG4A
PQAiAHQAcgB1AGUAIgAgAFUAbgBoAGkAZABlAFcAaABlAG4AVQBzAGUAZAA9ACIAdAByAHUAZQAi
AA0ACgAgACAAIABOAGEAbQBlAD0AIgBGAG8AbABsAG8AdwBlAGQASAB5AHAAZQByAGwAaQBuAGsA
IgAvAD4ADQAKACAAIAA8AHcAOgBMAHMAZABFAHgAYwBlAHAAdABpAG8AbgAgAEwAbwBjAGsAZQBk
AD0AIgBmAGEAbABzAGUAIgAgAFAAcgBpAG8AcgBpAHQAeQA9ACIAMgAyACIAIABRAEYAbwByAG0A
YQB0AD0AIgB0AHIAdQBlACIAIABOAGEAbQBlAD0AIgBTAHQAcgBvAG4AZwAiAC8APgANAAoAIAAg
ADwAdwA6AEwAcwBkAEUAeABjAGUAcAB0AGkAbwBuACAATABvAGMAawBlAGQAPQAiAGYAYQBsAHMA
ZQAiACAAUAByAGkAbwByAGkAdAB5AD0AIgAyADAAIgAgAFEARgBvAHIAbQBhAHQAPQAiAHQAcgB1
AGUAIgAgAE4AYQBtAGUAPQAiAEUAbQBwAGgAYQBzAGkAcwAiAC8APgANAAoAIAAgADwAdwA6AEwA
cwBkAEUAeABjAGUAcAB0AGkAbwBuACAATABvAGMAawBlAGQAPQAiAGYAYQBsAHMAZQAiACAAUwBl
AG0AaQBIAGkAZABkAGUAbgA9ACIAdAByAHUAZQAiACAAVQBuAGgAaQBkAGUAVwBoAGUAbgBVAHMA
ZQBkAD0AIgB0AHIAdQBlACIADQAKACAAIAAgAE4AYQBtAGUAPQAiAEQAbwBjAHUAbQBlAG4AdAAg
AE0AYQBwACIALwA+AA0ACgAgACAAPAB3ADoATABzAGQARQB4AGMAZQBwAHQAaQBvAG4AIABMAG8A
YwBrAGUAZAA9ACIAZgBhAGwAcwBlACIAIABTAGUAbQBpAEgAaQBkAGQAZQBuAD0AIgB0AHIAdQBl
ACIAIABVAG4AaABpAGQAZQBXAGgAZQBuAFUAcwBlAGQAPQAiAHQAcgB1AGUAIgANAAoAIAAgACAA
TgBhAG0AZQA9ACIAUABsAGEAaQBuACAAVABlAHgAdAAiAC8APgANAAoAIAAgADwAdwA6AEwAcwBk
AEUAeABjAGUAcAB0AGkAbwBuACAATABvAGMAawBlAGQAPQAiAGYAYQBsAHMAZQAiACAAUwBlAG0A
aQBIAGkAZABkAGUAbgA9ACIAdAByAHUAZQAiACAAVQBuAGgAaQBkAGUAVwBoAGUAbgBVAHMAZQBk
AD0AIgB0AHIAdQBlACIADQAKACAAIAAgAE4AYQBtAGUAPQAiAEUALQBtAGEAaQBsACAAUwBpAGcA
bgBhAHQAdQByAGUAIgAvAD4ADQAKACAAIAA8AHcAOgBMAHMAZABFAHgAYwBlAHAAdABpAG8AbgAg
AEwAbwBjAGsAZQBkAD0AIgBmAGEAbABzAGUAIgAgAFMAZQBtAGkASABpAGQAZABlAG4APQAiAHQA
cgB1AGUAIgAgAFUAbgBoAGkAZABlAFcAaABlAG4AVQBzAGUAZAA9ACIAdAByAHUAZQAiAA0ACgAg
ACAAIABOAGEAbQBlAD0AIgBIAFQATQBMACAAVABvAHAAIABvAGYAIABGAG8AcgBtACIALwA+AA0A
CgAgACAAPAB3ADoATABzAGQARQB4AGMAZQBwAHQAaQBvAG4AIABMAG8AYwBrAGUAZAA9ACIAZgBh
AGwAcwBlACIAIABTAGUAbQBpAEgAaQBkAGQAZQBuAD0AIgB0AHIAdQBlACIAIABVAG4AaABpAGQA
ZQBXAGgAZQBuAFUAcwBlAGQAPQAiAHQAcgB1AGUAIgANAAoAIAAgACAATgBhAG0AZQA9ACIASABU
AE0ATAAgAEIAbwB0AHQAbwBtACAAbwBmACAARgBvAHIAbQAiAC8APgANAAoAIAAgADwAdwA6AEwA
cwBkAEUAeABjAGUAcAB0AGkAbwBuACAATABvAGMAawBlAGQAPQAiAGYAYQBsAHMAZQAiACAAUwBl
AG0AaQBIAGkAZABkAGUAbgA9ACIAdAByAHUAZQAiACAAVQBuAGgAaQBkAGUAVwBoAGUAbgBVAHMA
ZQBkAD0AIgB0AHIAdQBlACIADQAKACAAIAAgAE4AYQBtAGUAPQAiAE4AbwByAG0AYQBsACAAKABX
AGUAYgApACIALwA+AA0ACgAgACAAPAB3ADoATABzAGQARQB4AGMAZQBwAHQAaQBvAG4AIABMAG8A
YwBrAGUAZAA9ACIAZgBhAGwAcwBlACIAIABTAGUAbQBpAEgAaQBkAGQAZQBuAD0AIgB0AHIAdQBl
ACIAIABVAG4AaABpAGQAZQBXAGgAZQBuAFUAcwBlAGQAPQAiAHQAcgB1AGUAIgANAAoAIAAgACAA
TgBhAG0AZQA9ACIASABUAE0ATAAgAEEAYwByAG8AbgB5AG0AIgAvAD4ADQAKACAAIAA8AHcAOgBM
AHMAZABFAHgAYwBlAHAAdABpAG8AbgAgAEwAbwBjAGsAZQBkAD0AIgBmAGEAbABzAGUAIgAgAFMA
ZQBtAGkASABpAGQAZABlAG4APQAiAHQAcgB1AGUAIgAgAFUAbgBoAGkAZABlAFcAaABlAG4AVQBz
AGUAZAA9ACIAdAByAHUAZQAiAA0ACgAgACAAIABOAGEAbQBlAD0AIgBIAFQATQBMACAAQQBkAGQA
cgBlAHMAcwAiAC8APgANAAoAIAAgADwAdwA6AEwAcwBkAEUAeABjAGUAcAB0AGkAbwBuACAATABv
AGMAawBlAGQAPQAiAGYAYQBsAHMAZQAiACAAUwBlAG0AaQBIAGkAZABkAGUAbgA9ACIAdAByAHUA
ZQAiACAAVQBuAGgAaQBkAGUAVwBoAGUAbgBVAHMAZQBkAD0AIgB0AHIAdQBlACIADQAKACAAIAAg
AE4AYQBtAGUAPQAiAEgAVABNAEwAIABDAGkAdABlACIALwA+AA0ACgAgACAAPAB3ADoATABzAGQA
RQB4AGMAZQBwAHQAaQBvAG4AIABMAG8AYwBrAGUAZAA9ACIAZgBhAGwAcwBlACIAIABTAGUAbQBp
AEgAaQBkAGQAZQBuAD0AIgB0AHIAdQBlACIAIABVAG4AaABpAGQAZQBXAGgAZQBuAFUAcwBlAGQA
PQAiAHQAcgB1AGUAIgANAAoAIAAgACAATgBhAG0AZQA9ACIASABUAE0ATAAgAEMAbwBkAGUAIgAv
AD4ADQAKACAAIAA8AHcAOgBMAHMAZABFAHgAYwBlAHAAdABpAG8AbgAgAEwAbwBjAGsAZQBkAD0A
IgBmAGEAbABzAGUAIgAgAFMAZQBtAGkASABpAGQAZABlAG4APQAiAHQAcgB1AGUAIgAgAFUAbgBo
AGkAZABlAFcAaABlAG4AVQBzAGUAZAA9ACIAdAByAHUAZQAiAA0ACgAgACAAIABOAGEAbQBlAD0A
IgBIAFQATQBMACAARABlAGYAaQBuAGkAdABpAG8AbgAiAC8APgANAAoAIAAgADwAdwA6AEwAcwBk
AEUAeABjAGUAcAB0AGkAbwBuACAATABvAGMAawBlAGQAPQAiAGYAYQBsAHMAZQAiACAAUwBlAG0A
aQBIAGkAZABkAGUAbgA9ACIAdAByAHUAZQAiACAAVQBuAGgAaQBkAGUAVwBoAGUAbgBVAHMAZQBk
AD0AIgB0AHIAdQBlACIADQAKACAAIAAgAE4AYQBtAGUAPQAiAEgAVABNAEwAIABLAGUAeQBiAG8A
YQByAGQAIgAvAD4ADQAKACAAIAA8AHcAOgBMAHMAZABFAHgAYwBlAHAAdABpAG8AbgAgAEwAbwBj
AGsAZQBkAD0AIgBmAGEAbABzAGUAIgAgAFMAZQBtAGkASABpAGQAZABlAG4APQAiAHQAcgB1AGUA
IgAgAFUAbgBoAGkAZABlAFcAaABlAG4AVQBzAGUAZAA9ACIAdAByAHUAZQAiAA0ACgAgACAAIABO
AGEAbQBlAD0AIgBIAFQATQBMACAAUAByAGUAZgBvAHIAbQBhAHQAdABlAGQAIgAvAD4ADQAKACAA
IAA8AHcAOgBMAHMAZABFAHgAYwBlAHAAdABpAG8AbgAgAEwAbwBjAGsAZQBkAD0AIgBmAGEAbABz
AGUAIgAgAFMAZQBtAGkASABpAGQAZABlAG4APQAiAHQAcgB1AGUAIgAgAFUAbgBoAGkAZABlAFcA
aABlAG4AVQBzAGUAZAA9ACIAdAByAHUAZQAiAA0ACgAgACAAIABOAGEAbQBlAD0AIgBIAFQATQBM
ACAAUwBhAG0AcABsAGUAIgAvAD4ADQAKACAAIAA8AHcAOgBMAHMAZABFAHgAYwBlAHAAdABpAG8A
bgAgAEwAbwBjAGsAZQBkAD0AIgBmAGEAbABzAGUAIgAgAFMAZQBtAGkASABpAGQAZABlAG4APQAi
AHQAcgB1AGUAIgAgAFUAbgBoAGkAZABlAFcAaABlAG4AVQBzAGUAZAA9ACIAdAByAHUAZQAiAA0A
CgAgACAAIABOAGEAbQBlAD0AIgBIAFQATQBMACAAVAB5AHAAZQB3AHIAaQB0AGUAcgAiAC8APgAN
AAoAIAAgADwAdwA6AEwAcwBkAEUAeABjAGUAcAB0AGkAbwBuACAATABvAGMAawBlAGQAPQAiAGYA
YQBsAHMAZQAiACAAUwBlAG0AaQBIAGkAZABkAGUAbgA9ACIAdAByAHUAZQAiACAAVQBuAGgAaQBk
AGUAVwBoAGUAbgBVAHMAZQBkAD0AIgB0AHIAdQBlACIADQAKACAAIAAgAE4AYQBtAGUAPQAiAEgA
VABNAEwAIABWAGEAcgBpAGEAYgBsAGUAIgAvAD4ADQAKACAAIAA8AHcAOgBMAHMAZABFAHgAYwBl
AHAAdABpAG8AbgAgAEwAbwBjAGsAZQBkAD0AIgBmAGEAbABzAGUAIgAgAFMAZQBtAGkASABpAGQA
ZABlAG4APQAiAHQAcgB1AGUAIgAgAFUAbgBoAGkAZABlAFcAaABlAG4AVQBzAGUAZAA9ACIAdABy
AHUAZQAiAA0ACgAgACAAIABOAGEAbQBlAD0AIgBOAG8AcgBtAGEAbAAgAFQAYQBiAGwAZQAiAC8A
PgANAAoAIAAgADwAdwA6AEwAcwBkAEUAeABjAGUAcAB0AGkAbwBuACAATABvAGMAawBlAGQAPQAi
AGYAYQBsAHMAZQAiACAAUwBlAG0AaQBIAGkAZABkAGUAbgA9ACIAdAByAHUAZQAiACAAVQBuAGgA
aQBkAGUAVwBoAGUAbgBVAHMAZQBkAD0AIgB0AHIAdQBlACIADQAKACAAIAAgAE4AYQBtAGUAPQAi
AGEAbgBuAG8AdABhAHQAaQBvAG4AIABzAHUAYgBqAGUAYwB0ACIALwA+AA0ACgAgACAAPAB3ADoA
TABzAGQARQB4AGMAZQBwAHQAaQBvAG4AIABMAG8AYwBrAGUAZAA9ACIAZgBhAGwAcwBlACIAIABT
AGUAbQBpAEgAaQBkAGQAZQBuAD0AIgB0AHIAdQBlACIAIABVAG4AaABpAGQAZQBXAGgAZQBuAFUA
cwBlAGQAPQAiAHQAcgB1AGUAIgANAAoAIAAgACAATgBhAG0AZQA9ACIATgBvACAATABpAHMAdAAi
AC8APgANAAoAIAAgADwAdwA6AEwAcwBkAEUAeABjAGUAcAB0AGkAbwBuACAATABvAGMAawBlAGQA
PQAiAGYAYQBsAHMAZQAiACAAUwBlAG0AaQBIAGkAZABkAGUAbgA9ACIAdAByAHUAZQAiACAAVQBu
AGgAaQBkAGUAVwBoAGUAbgBVAHMAZQBkAD0AIgB0AHIAdQBlACIADQAKACAAIAAgAE4AYQBtAGUA
PQAiAE8AdQB0AGwAaQBuAGUAIABMAGkAcwB0ACAAMQAiAC8APgANAAoAIAAgADwAdwA6AEwAcwBk
AEUAeABjAGUAcAB0AGkAbwBuACAATABvAGMAawBlAGQAPQAiAGYAYQBsAHMAZQAiACAAUwBlAG0A
aQBIAGkAZABkAGUAbgA9ACIAdAByAHUAZQAiACAAVQBuAGgAaQBkAGUAVwBoAGUAbgBVAHMAZQBk
AD0AIgB0AHIAdQBlACIADQAKACAAIAAgAE4AYQBtAGUAPQAiAE8AdQB0AGwAaQBuAGUAIABMAGkA
cwB0ACAAMgAiAC8APgANAAoAIAAgADwAdwA6AEwAcwBkAEUAeABjAGUAcAB0AGkAbwBuACAATABv
AGMAawBlAGQAPQAiAGYAYQBsAHMAZQAiACAAUwBlAG0AaQBIAGkAZABkAGUAbgA9ACIAdAByAHUA
ZQAiACAAVQBuAGgAaQBkAGUAVwBoAGUAbgBVAHMAZQBkAD0AIgB0AHIAdQBlACIADQAKACAAIAAg
AE4AYQBtAGUAPQAiAE8AdQB0AGwAaQBuAGUAIABMAGkAcwB0ACAAMwAiAC8APgANAAoAIAAgADwA
dwA6AEwAcwBkAEUAeABjAGUAcAB0AGkAbwBuACAATABvAGMAawBlAGQAPQAiAGYAYQBsAHMAZQAi
ACAAUwBlAG0AaQBIAGkAZABkAGUAbgA9ACIAdAByAHUAZQAiACAAVQBuAGgAaQBkAGUAVwBoAGUA
bgBVAHMAZQBkAD0AIgB0AHIAdQBlACIADQAKACAAIAAgAE4AYQBtAGUAPQAiAFQAYQBiAGwAZQAg
AFMAaQBtAHAAbABlACAAMQAiAC8APgANAAoAIAAgADwAdwA6AEwAcwBkAEUAeABjAGUAcAB0AGkA
bwBuACAATABvAGMAawBlAGQAPQAiAGYAYQBsAHMAZQAiACAAUwBlAG0AaQBIAGkAZABkAGUAbgA9
ACIAdAByAHUAZQAiACAAVQBuAGgAaQBkAGUAVwBoAGUAbgBVAHMAZQBkAD0AIgB0AHIAdQBlACIA
DQAKACAAIAAgAE4AYQBtAGUAPQAiAFQAYQBiAGwAZQAgAFMAaQBtAHAAbABlACAAMgAiAC8APgAN
AAoAIAAgADwAdwA6AEwAcwBkAEUAeABjAGUAcAB0AGkAbwBuACAATABvAGMAawBlAGQAPQAiAGYA
YQBsAHMAZQAiACAAUwBlAG0AaQBIAGkAZABkAGUAbgA9ACIAdAByAHUAZQAiACAAVQBuAGgAaQBk
AGUAVwBoAGUAbgBVAHMAZQBkAD0AIgB0AHIAdQBlACIADQAKACAAIAAgAE4AYQBtAGUAPQAiAFQA
YQBiAGwAZQAgAFMAaQBtAHAAbABlACAAMwAiAC8APgANAAoAIAAgADwAdwA6AEwAcwBkAEUAeABj
AGUAcAB0AGkAbwBuACAATABvAGMAawBlAGQAPQAiAGYAYQBsAHMAZQAiACAAUwBlAG0AaQBIAGkA
ZABkAGUAbgA9ACIAdAByAHUAZQAiACAAVQBuAGgAaQBkAGUAVwBoAGUAbgBVAHMAZQBkAD0AIgB0
AHIAdQBlACIADQAKACAAIAAgAE4AYQBtAGUAPQAiAFQAYQBiAGwAZQAgAEMAbABhAHMAcwBpAGMA
IAAxACIALwA+AA0ACgAgACAAPAB3ADoATABzAGQARQB4AGMAZQBwAHQAaQBvAG4AIABMAG8AYwBr
AGUAZAA9ACIAZgBhAGwAcwBlACIAIABTAGUAbQBpAEgAaQBkAGQAZQBuAD0AIgB0AHIAdQBlACIA
IABVAG4AaABpAGQAZQBXAGgAZQBuAFUAcwBlAGQAPQAiAHQAcgB1AGUAIgANAAoAIAAgACAATgBh
AG0AZQA9ACIAVABhAGIAbABlACAAQwBsAGEAcwBzAGkAYwAgADIAIgAvAD4ADQAKACAAIAA8AHcA
OgBMAHMAZABFAHgAYwBlAHAAdABpAG8AbgAgAEwAbwBjAGsAZQBkAD0AIgBmAGEAbABzAGUAIgAg
AFMAZQBtAGkASABpAGQAZABlAG4APQAiAHQAcgB1AGUAIgAgAFUAbgBoAGkAZABlAFcAaABlAG4A
VQBzAGUAZAA9ACIAdAByAHUAZQAiAA0ACgAgACAAIABOAGEAbQBlAD0AIgBUAGEAYgBsAGUAIABD
AGwAYQBzAHMAaQBjACAAMwAiAC8APgANAAoAIAAgADwAdwA6AEwAcwBkAEUAeABjAGUAcAB0AGkA
bwBuACAATABvAGMAawBlAGQAPQAiAGYAYQBsAHMAZQAiACAAUwBlAG0AaQBIAGkAZABkAGUAbgA9
ACIAdAByAHUAZQAiACAAVQBuAGgAaQBkAGUAVwBoAGUAbgBVAHMAZQBkAD0AIgB0AHIAdQBlACIA
DQAKACAAIAAgAE4AYQBtAGUAPQAiAFQAYQBiAGwAZQAgAEMAbABhAHMAcwBpAGMAIAA0ACIALwA+
AA0ACgAgACAAPAB3ADoATABzAGQARQB4AGMAZQBwAHQAaQBvAG4AIABMAG8AYwBrAGUAZAA9ACIA
ZgBhAGwAcwBlACIAIABTAGUAbQBpAEgAaQBkAGQAZQBuAD0AIgB0AHIAdQBlACIAIABVAG4AaABp
AGQAZQBXAGgAZQBuAFUAcwBlAGQAPQAiAHQAcgB1AGUAIgANAAoAIAAgACAATgBhAG0AZQA9ACIA
VABhAGIAbABlACAAQwBvAGwAbwByAGYAdQBsACAAMQAiAC8APgANAAoAIAAgADwAdwA6AEwAcwBk
AEUAeABjAGUAcAB0AGkAbwBuACAATABvAGMAawBlAGQAPQAiAGYAYQBsAHMAZQAiACAAUwBlAG0A
aQBIAGkAZABkAGUAbgA9ACIAdAByAHUAZQAiACAAVQBuAGgAaQBkAGUAVwBoAGUAbgBVAHMAZQBk
AD0AIgB0AHIAdQBlACIADQAKACAAIAAgAE4AYQBtAGUAPQAiAFQAYQBiAGwAZQAgAEMAbwBsAG8A
cgBmAHUAbAAgADIAIgAvAD4ADQAKACAAIAA8AHcAOgBMAHMAZABFAHgAYwBlAHAAdABpAG8AbgAg
AEwAbwBjAGsAZQBkAD0AIgBmAGEAbABzAGUAIgAgAFMAZQBtAGkASABpAGQAZABlAG4APQAiAHQA
cgB1AGUAIgAgAFUAbgBoAGkAZABlAFcAaABlAG4AVQBzAGUAZAA9ACIAdAByAHUAZQAiAA0ACgAg
ACAAIABOAGEAbQBlAD0AIgBUAGEAYgBsAGUAIABDAG8AbABvAHIAZgB1AGwAIAAzACIALwA+AA0A
CgAgACAAPAB3ADoATABzAGQARQB4AGMAZQBwAHQAaQBvAG4AIABMAG8AYwBrAGUAZAA9ACIAZgBh
AGwAcwBlACIAIABTAGUAbQBpAEgAaQBkAGQAZQBuAD0AIgB0AHIAdQBlACIAIABVAG4AaABpAGQA
ZQBXAGgAZQBuAFUAcwBlAGQAPQAiAHQAcgB1AGUAIgANAAoAIAAgACAATgBhAG0AZQA9ACIAVABh
AGIAbABlACAAQwBvAGwAdQBtAG4AcwAgADEAIgAvAD4ADQAKACAAIAA8AHcAOgBMAHMAZABFAHgA
YwBlAHAAdABpAG8AbgAgAEwAbwBjAGsAZQBkAD0AIgBmAGEAbABzAGUAIgAgAFMAZQBtAGkASABp
AGQAZABlAG4APQAiAHQAcgB1AGUAIgAgAFUAbgBoAGkAZABlAFcAaABlAG4AVQBzAGUAZAA9ACIA
dAByAHUAZQAiAA0ACgAgACAAIABOAGEAbQBlAD0AIgBUAGEAYgBsAGUAIABDAG8AbAB1AG0AbgBz
ACAAMgAiAC8APgANAAoAIAAgADwAdwA6AEwAcwBkAEUAeABjAGUAcAB0AGkAbwBuACAATABvAGMA
awBlAGQAPQAiAGYAYQBsAHMAZQAiACAAUwBlAG0AaQBIAGkAZABkAGUAbgA9ACIAdAByAHUAZQAi
ACAAVQBuAGgAaQBkAGUAVwBoAGUAbgBVAHMAZQBkAD0AIgB0AHIAdQBlACIADQAKACAAIAAgAE4A
YQBtAGUAPQAiAFQAYQBiAGwAZQAgAEMAbwBsAHUAbQBuAHMAIAAzACIALwA+AA0ACgAgACAAPAB3
ADoATABzAGQARQB4AGMAZQBwAHQAaQBvAG4AIABMAG8AYwBrAGUAZAA9ACIAZgBhAGwAcwBlACIA
IABTAGUAbQBpAEgAaQBkAGQAZQBuAD0AIgB0AHIAdQBlACIAIABVAG4AaABpAGQAZQBXAGgAZQBu
AFUAcwBlAGQAPQAiAHQAcgB1AGUAIgANAAoAIAAgACAATgBhAG0AZQA9ACIAVABhAGIAbABlACAA
QwBvAGwAdQBtAG4AcwAgADQAIgAvAD4ADQAKACAAIAA8AHcAOgBMAHMAZABFAHgAYwBlAHAAdABp
AG8AbgAgAEwAbwBjAGsAZQBkAD0AIgBmAGEAbABzAGUAIgAgAFMAZQBtAGkASABpAGQAZABlAG4A
PQAiAHQAcgB1AGUAIgAgAFUAbgBoAGkAZABlAFcAaABlAG4AVQBzAGUAZAA9ACIAdAByAHUAZQAi
AA0ACgAgACAAIABOAGEAbQBlAD0AIgBUAGEAYgBsAGUAIABDAG8AbAB1AG0AbgBzACAANQAiAC8A
PgANAAoAIAAgADwAdwA6AEwAcwBkAEUAeABjAGUAcAB0AGkAbwBuACAATABvAGMAawBlAGQAPQAi
AGYAYQBsAHMAZQAiACAAUwBlAG0AaQBIAGkAZABkAGUAbgA9ACIAdAByAHUAZQAiACAAVQBuAGgA
aQBkAGUAVwBoAGUAbgBVAHMAZQBkAD0AIgB0AHIAdQBlACIADQAKACAAIAAgAE4AYQBtAGUAPQAi
AFQAYQBiAGwAZQAgAEcAcgBpAGQAIAAxACIALwA+AA0ACgAgACAAPAB3ADoATABzAGQARQB4AGMA
ZQBwAHQAaQBvAG4AIABMAG8AYwBrAGUAZAA9ACIAZgBhAGwAcwBlACIAIABTAGUAbQBpAEgAaQBk
AGQAZQBuAD0AIgB0AHIAdQBlACIAIABVAG4AaABpAGQAZQBXAGgAZQBuAFUAcwBlAGQAPQAiAHQA
cgB1AGUAIgANAAoAIAAgACAATgBhAG0AZQA9ACIAVABhAGIAbABlACAARwByAGkAZAAgADIAIgAv
AD4ADQAKACAAIAA8AHcAOgBMAHMAZABFAHgAYwBlAHAAdABpAG8AbgAgAEwAbwBjAGsAZQBkAD0A
IgBmAGEAbABzAGUAIgAgAFMAZQBtAGkASABpAGQAZABlAG4APQAiAHQAcgB1AGUAIgAgAFUAbgBo
AGkAZABlAFcAaABlAG4AVQBzAGUAZAA9ACIAdAByAHUAZQAiAA0ACgAgACAAIABOAGEAbQBlAD0A
IgBUAGEAYgBsAGUAIABHAHIAaQBkACAAMwAiAC8APgANAAoAIAAgADwAdwA6AEwAcwBkAEUAeABj
AGUAcAB0AGkAbwBuACAATABvAGMAawBlAGQAPQAiAGYAYQBsAHMAZQAiACAAUwBlAG0AaQBIAGkA
ZABkAGUAbgA9ACIAdAByAHUAZQAiACAAVQBuAGgAaQBkAGUAVwBoAGUAbgBVAHMAZQBkAD0AIgB0
AHIAdQBlACIADQAKACAAIAAgAE4AYQBtAGUAPQAiAFQAYQBiAGwAZQAgAEcAcgBpAGQAIAA0ACIA
LwA+AA0ACgAgACAAPAB3ADoATABzAGQARQB4AGMAZQBwAHQAaQBvAG4AIABMAG8AYwBrAGUAZAA9
ACIAZgBhAGwAcwBlACIAIABTAGUAbQBpAEgAaQBkAGQAZQBuAD0AIgB0AHIAdQBlACIAIABVAG4A
aABpAGQAZQBXAGgAZQBuAFUAcwBlAGQAPQAiAHQAcgB1AGUAIgANAAoAIAAgACAATgBhAG0AZQA9
ACIAVABhAGIAbABlACAARwByAGkAZAAgADUAIgAvAD4ADQAKACAAIAA8AHcAOgBMAHMAZABFAHgA
YwBlAHAAdABpAG8AbgAgAEwAbwBjAGsAZQBkAD0AIgBmAGEAbABzAGUAIgAgAFMAZQBtAGkASABp
AGQAZABlAG4APQAiAHQAcgB1AGUAIgAgAFUAbgBoAGkAZABlAFcAaABlAG4AVQBzAGUAZAA9ACIA
dAByAHUAZQAiAA0ACgAgACAAIABOAGEAbQBlAD0AIgBUAGEAYgBsAGUAIABHAHIAaQBkACAANgAi
AC8APgANAAoAIAAgADwAdwA6AEwAcwBkAEUAeABjAGUAcAB0AGkAbwBuACAATABvAGMAawBlAGQA
PQAiAGYAYQBsAHMAZQAiACAAUwBlAG0AaQBIAGkAZABkAGUAbgA9ACIAdAByAHUAZQAiACAAVQBu
AGgAaQBkAGUAVwBoAGUAbgBVAHMAZQBkAD0AIgB0AHIAdQBlACIADQAKACAAIAAgAE4AYQBtAGUA
PQAiAFQAYQBiAGwAZQAgAEcAcgBpAGQAIAA3ACIALwA+AA0ACgAgACAAPAB3ADoATABzAGQARQB4
AGMAZQBwAHQAaQBvAG4AIABMAG8AYwBrAGUAZAA9ACIAZgBhAGwAcwBlACIAIABTAGUAbQBpAEgA
aQBkAGQAZQBuAD0AIgB0AHIAdQBlACIAIABVAG4AaABpAGQAZQBXAGgAZQBuAFUAcwBlAGQAPQAi
AHQAcgB1AGUAIgANAAoAIAAgACAATgBhAG0AZQA9ACIAVABhAGIAbABlACAARwByAGkAZAAgADgA
IgAvAD4ADQAKACAAIAA8AHcAOgBMAHMAZABFAHgAYwBlAHAAdABpAG8AbgAgAEwAbwBjAGsAZQBk
AD0AIgBmAGEAbABzAGUAIgAgAFMAZQBtAGkASABpAGQAZABlAG4APQAiAHQAcgB1AGUAIgAgAFUA
bgBoAGkAZABlAFcAaABlAG4AVQBzAGUAZAA9ACIAdAByAHUAZQAiAA0ACgAgACAAIABOAGEAbQBl
AD0AIgBUAGEAYgBsAGUAIABMAGkAcwB0ACAAMQAiAC8APgANAAoAIAAgADwAdwA6AEwAcwBkAEUA
eABjAGUAcAB0AGkAbwBuACAATABvAGMAawBlAGQAPQAiAGYAYQBsAHMAZQAiACAAUwBlAG0AaQBI
AGkAZABkAGUAbgA9ACIAdAByAHUAZQAiACAAVQBuAGgAaQBkAGUAVwBoAGUAbgBVAHMAZQBkAD0A
IgB0AHIAdQBlACIADQAKACAAIAAgAE4AYQBtAGUAPQAiAFQAYQBiAGwAZQAgAEwAaQBzAHQAIAAy
ACIALwA+AA0ACgAgACAAPAB3ADoATABzAGQARQB4AGMAZQBwAHQAaQBvAG4AIABMAG8AYwBrAGUA
ZAA9ACIAZgBhAGwAcwBlACIAIABTAGUAbQBpAEgAaQBkAGQAZQBuAD0AIgB0AHIAdQBlACIAIABV
AG4AaABpAGQAZQBXAGgAZQBuAFUAcwBlAGQAPQAiAHQAcgB1AGUAIgANAAoAIAAgACAATgBhAG0A
ZQA9ACIAVABhAGIAbABlACAATABpAHMAdAAgADMAIgAvAD4ADQAKACAAIAA8AHcAOgBMAHMAZABF
AHgAYwBlAHAAdABpAG8AbgAgAEwAbwBjAGsAZQBkAD0AIgBmAGEAbABzAGUAIgAgAFMAZQBtAGkA
SABpAGQAZABlAG4APQAiAHQAcgB1AGUAIgAgAFUAbgBoAGkAZABlAFcAaABlAG4AVQBzAGUAZAA9
ACIAdAByAHUAZQAiAA0ACgAgACAAIABOAGEAbQBlAD0AIgBUAGEAYgBsAGUAIABMAGkAcwB0ACAA
NAAiAC8APgANAAoAIAAgADwAdwA6AEwAcwBkAEUAeABjAGUAcAB0AGkAbwBuACAATABvAGMAawBl
AGQAPQAiAGYAYQBsAHMAZQAiACAAUwBlAG0AaQBIAGkAZABkAGUAbgA9ACIAdAByAHUAZQAiACAA
VQBuAGgAaQBkAGUAVwBoAGUAbgBVAHMAZQBkAD0AIgB0AHIAdQBlACIADQAKACAAIAAgAE4AYQBt
AGUAPQAiAFQAYQBiAGwAZQAgAEwAaQBzAHQAIAA1ACIALwA+AA0ACgAgACAAPAB3ADoATABzAGQA
RQB4AGMAZQBwAHQAaQBvAG4AIABMAG8AYwBrAGUAZAA9ACIAZgBhAGwAcwBlACIAIABTAGUAbQBp
AEgAaQBkAGQAZQBuAD0AIgB0AHIAdQBlACIAIABVAG4AaABpAGQAZQBXAGgAZQBuAFUAcwBlAGQA
PQAiAHQAcgB1AGUAIgANAAoAIAAgACAATgBhAG0AZQA9ACIAVABhAGIAbABlACAATABpAHMAdAAg
ADYAIgAvAD4ADQAKACAAIAA8AHcAOgBMAHMAZABFAHgAYwBlAHAAdABpAG8AbgAgAEwAbwBjAGsA
ZQBkAD0AIgBmAGEAbABzAGUAIgAgAFMAZQBtAGkASABpAGQAZABlAG4APQAiAHQAcgB1AGUAIgAg
AFUAbgBoAGkAZABlAFcAaABlAG4AVQBzAGUAZAA9ACIAdAByAHUAZQAiAA0ACgAgACAAIABOAGEA
bQBlAD0AIgBUAGEAYgBsAGUAIABMAGkAcwB0ACAANwAiAC8APgANAAoAIAAgADwAdwA6AEwAcwBk
AEUAeABjAGUAcAB0AGkAbwBuACAATABvAGMAawBlAGQAPQAiAGYAYQBsAHMAZQAiACAAUwBlAG0A
aQBIAGkAZABkAGUAbgA9ACIAdAByAHUAZQAiACAAVQBuAGgAaQBkAGUAVwBoAGUAbgBVAHMAZQBk
AD0AIgB0AHIAdQBlACIADQAKACAAIAAgAE4AYQBtAGUAPQAiAFQAYQBiAGwAZQAgAEwAaQBzAHQA
IAA4ACIALwA+AA0ACgAgACAAPAB3ADoATABzAGQARQB4AGMAZQBwAHQAaQBvAG4AIABMAG8AYwBr
AGUAZAA9ACIAZgBhAGwAcwBlACIAIABTAGUAbQBpAEgAaQBkAGQAZQBuAD0AIgB0AHIAdQBlACIA
IABVAG4AaABpAGQAZQBXAGgAZQBuAFUAcwBlAGQAPQAiAHQAcgB1AGUAIgANAAoAIAAgACAATgBh
AG0AZQA9ACIAVABhAGIAbABlACAAMwBEACAAZQBmAGYAZQBjAHQAcwAgADEAIgAvAD4ADQAKACAA
IAA8AHcAOgBMAHMAZABFAHgAYwBlAHAAdABpAG8AbgAgAEwAbwBjAGsAZQBkAD0AIgBmAGEAbABz
AGUAIgAgAFMAZQBtAGkASABpAGQAZABlAG4APQAiAHQAcgB1AGUAIgAgAFUAbgBoAGkAZABlAFcA
aABlAG4AVQBzAGUAZAA9ACIAdAByAHUAZQAiAA0ACgAgACAAIABOAGEAbQBlAD0AIgBUAGEAYgBs
AGUAIAAzAEQAIABlAGYAZgBlAGMAdABzACAAMgAiAC8APgANAAoAIAAgADwAdwA6AEwAcwBkAEUA
eABjAGUAcAB0AGkAbwBuACAATABvAGMAawBlAGQAPQAiAGYAYQBsAHMAZQAiACAAUwBlAG0AaQBI
AGkAZABkAGUAbgA9ACIAdAByAHUAZQAiACAAVQBuAGgAaQBkAGUAVwBoAGUAbgBVAHMAZQBkAD0A
IgB0AHIAdQBlACIADQAKACAAIAAgAE4AYQBtAGUAPQAiAFQAYQBiAGwAZQAgADMARAAgAGUAZgBm
AGUAYwB0AHMAIAAzACIALwA+AA0ACgAgACAAPAB3ADoATABzAGQARQB4AGMAZQBwAHQAaQBvAG4A
IABMAG8AYwBrAGUAZAA9ACIAZgBhAGwAcwBlACIAIABTAGUAbQBpAEgAaQBkAGQAZQBuAD0AIgB0
AHIAdQBlACIAIABVAG4AaABpAGQAZQBXAGgAZQBuAFUAcwBlAGQAPQAiAHQAcgB1AGUAIgANAAoA
IAAgACAATgBhAG0AZQA9ACIAVABhAGIAbABlACAAQwBvAG4AdABlAG0AcABvAHIAYQByAHkAIgAv
AD4ADQAKACAAIAA8AHcAOgBMAHMAZABFAHgAYwBlAHAAdABpAG8AbgAgAEwAbwBjAGsAZQBkAD0A
IgBmAGEAbABzAGUAIgAgAFMAZQBtAGkASABpAGQAZABlAG4APQAiAHQAcgB1AGUAIgAgAFUAbgBo
AGkAZABlAFcAaABlAG4AVQBzAGUAZAA9ACIAdAByAHUAZQAiAA0ACgAgACAAIABOAGEAbQBlAD0A
IgBUAGEAYgBsAGUAIABFAGwAZQBnAGEAbgB0ACIALwA+AA0ACgAgACAAPAB3ADoATABzAGQARQB4
AGMAZQBwAHQAaQBvAG4AIABMAG8AYwBrAGUAZAA9ACIAZgBhAGwAcwBlACIAIABTAGUAbQBpAEgA
aQBkAGQAZQBuAD0AIgB0AHIAdQBlACIAIABVAG4AaABpAGQAZQBXAGgAZQBuAFUAcwBlAGQAPQAi
AHQAcgB1AGUAIgANAAoAIAAgACAATgBhAG0AZQA9ACIAVABhAGIAbABlACAAUAByAG8AZgBlAHMA
cwBpAG8AbgBhAGwAIgAvAD4ADQAKACAAIAA8AHcAOgBMAHMAZABFAHgAYwBlAHAAdABpAG8AbgAg
AEwAbwBjAGsAZQBkAD0AIgBmAGEAbABzAGUAIgAgAFMAZQBtAGkASABpAGQAZABlAG4APQAiAHQA
cgB1AGUAIgAgAFUAbgBoAGkAZABlAFcAaABlAG4AVQBzAGUAZAA9ACIAdAByAHUAZQAiAA0ACgAg
ACAAIABOAGEAbQBlAD0AIgBUAGEAYgBsAGUAIABTAHUAYgB0AGwAZQAgADEAIgAvAD4ADQAKACAA
IAA8AHcAOgBMAHMAZABFAHgAYwBlAHAAdABpAG8AbgAgAEwAbwBjAGsAZQBkAD0AIgBmAGEAbABz
AGUAIgAgAFMAZQBtAGkASABpAGQAZABlAG4APQAiAHQAcgB1AGUAIgAgAFUAbgBoAGkAZABlAFcA
aABlAG4AVQBzAGUAZAA9ACIAdAByAHUAZQAiAA0ACgAgACAAIABOAGEAbQBlAD0AIgBUAGEAYgBs
AGUAIABTAHUAYgB0AGwAZQAgADIAIgAvAD4ADQAKACAAIAA8AHcAOgBMAHMAZABFAHgAYwBlAHAA
dABpAG8AbgAgAEwAbwBjAGsAZQBkAD0AIgBmAGEAbABzAGUAIgAgAFMAZQBtAGkASABpAGQAZABl
AG4APQAiAHQAcgB1AGUAIgAgAFUAbgBoAGkAZABlAFcAaABlAG4AVQBzAGUAZAA9ACIAdAByAHUA
ZQAiAA0ACgAgACAAIABOAGEAbQBlAD0AIgBUAGEAYgBsAGUAIABXAGUAYgAgADEAIgAvAD4ADQAK
ACAAIAA8AHcAOgBMAHMAZABFAHgAYwBlAHAAdABpAG8AbgAgAEwAbwBjAGsAZQBkAD0AIgBmAGEA
bABzAGUAIgAgAFMAZQBtAGkASABpAGQAZABlAG4APQAiAHQAcgB1AGUAIgAgAFUAbgBoAGkAZABl
AFcAaABlAG4AVQBzAGUAZAA9ACIAdAByAHUAZQAiAA0ACgAgACAAIABOAGEAbQBlAD0AIgBUAGEA
YgBsAGUAIABXAGUAYgAgADIAIgAvAD4ADQAKACAAIAA8AHcAOgBMAHMAZABFAHgAYwBlAHAAdABp
AG8AbgAgAEwAbwBjAGsAZQBkAD0AIgBmAGEAbABzAGUAIgAgAFMAZQBtAGkASABpAGQAZABlAG4A
PQAiAHQAcgB1AGUAIgAgAFUAbgBoAGkAZABlAFcAaABlAG4AVQBzAGUAZAA9ACIAdAByAHUAZQAi
AA0ACgAgACAAIABOAGEAbQBlAD0AIgBUAGEAYgBsAGUAIABXAGUAYgAgADMAIgAvAD4ADQAKACAA
IAA8AHcAOgBMAHMAZABFAHgAYwBlAHAAdABpAG8AbgAgAEwAbwBjAGsAZQBkAD0AIgBmAGEAbABz
AGUAIgAgAFMAZQBtAGkASABpAGQAZABlAG4APQAiAHQAcgB1AGUAIgAgAFUAbgBoAGkAZABlAFcA
aABlAG4AVQBzAGUAZAA9ACIAdAByAHUAZQAiAA0ACgAgACAAIABOAGEAbQBlAD0AIgBCAGEAbABs
AG8AbwBuACAAVABlAHgAdAAiAC8APgANAAoAIAAgADwAdwA6AEwAcwBkAEUAeABjAGUAcAB0AGkA
bwBuACAATABvAGMAawBlAGQAPQAiAGYAYQBsAHMAZQAiACAAUAByAGkAbwByAGkAdAB5AD0AIgAz
ADkAIgAgAE4AYQBtAGUAPQAiAFQAYQBiAGwAZQAgAEcAcgBpAGQAIgAvAD4ADQAKACAAIAA8AHcA
OgBMAHMAZABFAHgAYwBlAHAAdABpAG8AbgAgAEwAbwBjAGsAZQBkAD0AIgBmAGEAbABzAGUAIgAg
AFMAZQBtAGkASABpAGQAZABlAG4APQAiAHQAcgB1AGUAIgAgAFUAbgBoAGkAZABlAFcAaABlAG4A
VQBzAGUAZAA9ACIAdAByAHUAZQAiAA0ACgAgACAAIABOAGEAbQBlAD0AIgBUAGEAYgBsAGUAIABU
AGgAZQBtAGUAIgAvAD4ADQAKACAAIAA8AHcAOgBMAHMAZABFAHgAYwBlAHAAdABpAG8AbgAgAEwA
bwBjAGsAZQBkAD0AIgBmAGEAbABzAGUAIgAgAFMAZQBtAGkASABpAGQAZABlAG4APQAiAHQAcgB1
AGUAIgAgAE4AYQBtAGUAPQAiAFAAbABhAGMAZQBoAG8AbABkAGUAcgAgAFQAZQB4AHQAIgAvAD4A
DQAKACAAIAA8AHcAOgBMAHMAZABFAHgAYwBlAHAAdABpAG8AbgAgAEwAbwBjAGsAZQBkAD0AIgBm
AGEAbABzAGUAIgAgAFAAcgBpAG8AcgBpAHQAeQA9ACIAMQAiACAAUQBGAG8AcgBtAGEAdAA9ACIA
dAByAHUAZQAiACAATgBhAG0AZQA9ACIATgBvACAAUwBwAGEAYwBpAG4AZwAiAC8APgANAAoAIAAg
ADwAdwA6AEwAcwBkAEUAeABjAGUAcAB0AGkAbwBuACAATABvAGMAawBlAGQAPQAiAGYAYQBsAHMA
ZQAiACAAUAByAGkAbwByAGkAdAB5AD0AIgA2ADAAIgAgAE4AYQBtAGUAPQAiAEwAaQBnAGgAdAAg
AFMAaABhAGQAaQBuAGcAIgAvAD4ADQAKACAAIAA8AHcAOgBMAHMAZABFAHgAYwBlAHAAdABpAG8A
bgAgAEwAbwBjAGsAZQBkAD0AIgBmAGEAbABzAGUAIgAgAFAAcgBpAG8AcgBpAHQAeQA9ACIANgAx
ACIAIABOAGEAbQBlAD0AIgBMAGkAZwBoAHQAIABMAGkAcwB0ACIALwA+AA0ACgAgACAAPAB3ADoA
TABzAGQARQB4AGMAZQBwAHQAaQBvAG4AIABMAG8AYwBrAGUAZAA9ACIAZgBhAGwAcwBlACIAIABQ
AHIAaQBvAHIAaQB0AHkAPQAiADYAMgAiACAATgBhAG0AZQA9ACIATABpAGcAaAB0ACAARwByAGkA
ZAAiAC8APgANAAoAIAAgADwAdwA6AEwAcwBkAEUAeABjAGUAcAB0AGkAbwBuACAATABvAGMAawBl
AGQAPQAiAGYAYQBsAHMAZQAiACAAUAByAGkAbwByAGkAdAB5AD0AIgA2ADMAIgAgAE4AYQBtAGUA
PQAiAE0AZQBkAGkAdQBtACAAUwBoAGEAZABpAG4AZwAgADEAIgAvAD4ADQAKACAAIAA8AHcAOgBM
AHMAZABFAHgAYwBlAHAAdABpAG8AbgAgAEwAbwBjAGsAZQBkAD0AIgBmAGEAbABzAGUAIgAgAFAA
cgBpAG8AcgBpAHQAeQA9ACIANgA0ACIAIABOAGEAbQBlAD0AIgBNAGUAZABpAHUAbQAgAFMAaABh
AGQAaQBuAGcAIAAyACIALwA+AA0ACgAgACAAPAB3ADoATABzAGQARQB4AGMAZQBwAHQAaQBvAG4A
IABMAG8AYwBrAGUAZAA9ACIAZgBhAGwAcwBlACIAIABQAHIAaQBvAHIAaQB0AHkAPQAiADYANQAi
ACAATgBhAG0AZQA9ACIATQBlAGQAaQB1AG0AIABMAGkAcwB0ACAAMQAiAC8APgANAAoAIAAgADwA
dwA6AEwAcwBkAEUAeABjAGUAcAB0AGkAbwBuACAATABvAGMAawBlAGQAPQAiAGYAYQBsAHMAZQAi
ACAAUAByAGkAbwByAGkAdAB5AD0AIgA2ADYAIgAgAE4AYQBtAGUAPQAiAE0AZQBkAGkAdQBtACAA
TABpAHMAdAAgADIAIgAvAD4ADQAKACAAIAA8AHcAOgBMAHMAZABFAHgAYwBlAHAAdABpAG8AbgAg
AEwAbwBjAGsAZQBkAD0AIgBmAGEAbABzAGUAIgAgAFAAcgBpAG8AcgBpAHQAeQA9ACIANgA3ACIA
IABOAGEAbQBlAD0AIgBNAGUAZABpAHUAbQAgAEcAcgBpAGQAIAAxACIALwA+AA0ACgAgACAAPAB3
ADoATABzAGQARQB4AGMAZQBwAHQAaQBvAG4AIABMAG8AYwBrAGUAZAA9ACIAZgBhAGwAcwBlACIA
IABQAHIAaQBvAHIAaQB0AHkAPQAiADYAOAAiACAATgBhAG0AZQA9ACIATQBlAGQAaQB1AG0AIABH
AHIAaQBkACAAMgAiAC8APgANAAoAIAAgADwAdwA6AEwAcwBkAEUAeABjAGUAcAB0AGkAbwBuACAA
TABvAGMAawBlAGQAPQAiAGYAYQBsAHMAZQAiACAAUAByAGkAbwByAGkAdAB5AD0AIgA2ADkAIgAg
AE4AYQBtAGUAPQAiAE0AZQBkAGkAdQBtACAARwByAGkAZAAgADMAIgAvAD4ADQAKACAAIAA8AHcA
OgBMAHMAZABFAHgAYwBlAHAAdABpAG8AbgAgAEwAbwBjAGsAZQBkAD0AIgBmAGEAbABzAGUAIgAg
AFAAcgBpAG8AcgBpAHQAeQA9ACIANwAwACIAIABOAGEAbQBlAD0AIgBEAGEAcgBrACAATABpAHMA
dAAiAC8APgANAAoAIAAgADwAdwA6AEwAcwBkAEUAeABjAGUAcAB0AGkAbwBuACAATABvAGMAawBl
AGQAPQAiAGYAYQBsAHMAZQAiACAAUAByAGkAbwByAGkAdAB5AD0AIgA3ADEAIgAgAE4AYQBtAGUA
PQAiAEMAbwBsAG8AcgBmAHUAbAAgAFMAaABhAGQAaQBuAGcAIgAvAD4ADQAKACAAIAA8AHcAOgBM
AHMAZABFAHgAYwBlAHAAdABpAG8AbgAgAEwAbwBjAGsAZQBkAD0AIgBmAGEAbABzAGUAIgAgAFAA
cgBpAG8AcgBpAHQAeQA9ACIANwAyACIAIABOAGEAbQBlAD0AIgBDAG8AbABvAHIAZgB1AGwAIABM
AGkAcwB0ACIALwA+AA0ACgAgACAAPAB3ADoATABzAGQARQB4AGMAZQBwAHQAaQBvAG4AIABMAG8A
YwBrAGUAZAA9ACIAZgBhAGwAcwBlACIAIABQAHIAaQBvAHIAaQB0AHkAPQAiADcAMwAiACAATgBh
AG0AZQA9ACIAQwBvAGwAbwByAGYAdQBsACAARwByAGkAZAAiAC8APgANAAoAIAAgADwAdwA6AEwA
cwBkAEUAeABjAGUAcAB0AGkAbwBuACAATABvAGMAawBlAGQAPQAiAGYAYQBsAHMAZQAiACAAUABy
AGkAbwByAGkAdAB5AD0AIgA2ADAAIgAgAE4AYQBtAGUAPQAiAEwAaQBnAGgAdAAgAFMAaABhAGQA
aQBuAGcAIABBAGMAYwBlAG4AdAAgADEAIgAvAD4ADQAKACAAIAA8AHcAOgBMAHMAZABFAHgAYwBl
AHAAdABpAG8AbgAgAEwAbwBjAGsAZQBkAD0AIgBmAGEAbABzAGUAIgAgAFAAcgBpAG8AcgBpAHQA
eQA9ACIANgAxACIAIABOAGEAbQBlAD0AIgBMAGkAZwBoAHQAIABMAGkAcwB0ACAAQQBjAGMAZQBu
AHQAIAAxACIALwA+AA0ACgAgACAAPAB3ADoATABzAGQARQB4AGMAZQBwAHQAaQBvAG4AIABMAG8A
YwBrAGUAZAA9ACIAZgBhAGwAcwBlACIAIABQAHIAaQBvAHIAaQB0AHkAPQAiADYAMgAiACAATgBh
AG0AZQA9ACIATABpAGcAaAB0ACAARwByAGkAZAAgAEEAYwBjAGUAbgB0ACAAMQAiAC8APgANAAoA
IAAgADwAdwA6AEwAcwBkAEUAeABjAGUAcAB0AGkAbwBuACAATABvAGMAawBlAGQAPQAiAGYAYQBs
AHMAZQAiACAAUAByAGkAbwByAGkAdAB5AD0AIgA2ADMAIgAgAE4AYQBtAGUAPQAiAE0AZQBkAGkA
dQBtACAAUwBoAGEAZABpAG4AZwAgADEAIABBAGMAYwBlAG4AdAAgADEAIgAvAD4ADQAKACAAIAA8
AHcAOgBMAHMAZABFAHgAYwBlAHAAdABpAG8AbgAgAEwAbwBjAGsAZQBkAD0AIgBmAGEAbABzAGUA
IgAgAFAAcgBpAG8AcgBpAHQAeQA9ACIANgA0ACIAIABOAGEAbQBlAD0AIgBNAGUAZABpAHUAbQAg
AFMAaABhAGQAaQBuAGcAIAAyACAAQQBjAGMAZQBuAHQAIAAxACIALwA+AA0ACgAgACAAPAB3ADoA
TABzAGQARQB4AGMAZQBwAHQAaQBvAG4AIABMAG8AYwBrAGUAZAA9ACIAZgBhAGwAcwBlACIAIABQ
AHIAaQBvAHIAaQB0AHkAPQAiADYANQAiACAATgBhAG0AZQA9ACIATQBlAGQAaQB1AG0AIABMAGkA
cwB0ACAAMQAgAEEAYwBjAGUAbgB0ACAAMQAiAC8APgANAAoAIAAgADwAdwA6AEwAcwBkAEUAeABj
AGUAcAB0AGkAbwBuACAATABvAGMAawBlAGQAPQAiAGYAYQBsAHMAZQAiACAAUwBlAG0AaQBIAGkA
ZABkAGUAbgA9ACIAdAByAHUAZQAiACAATgBhAG0AZQA9ACIAUgBlAHYAaQBzAGkAbwBuACIALwA+
AA0ACgAgACAAPAB3ADoATABzAGQARQB4AGMAZQBwAHQAaQBvAG4AIABMAG8AYwBrAGUAZAA9ACIA
ZgBhAGwAcwBlACIAIABQAHIAaQBvAHIAaQB0AHkAPQAiADMANAAiACAAUQBGAG8AcgBtAGEAdAA9
ACIAdAByAHUAZQAiAA0ACgAgACAAIABOAGEAbQBlAD0AIgBMAGkAcwB0ACAAUABhAHIAYQBnAHIA
YQBwAGgAIgAvAD4ADQAKACAAIAA8AHcAOgBMAHMAZABFAHgAYwBlAHAAdABpAG8AbgAgAEwAbwBj
AGsAZQBkAD0AIgBmAGEAbABzAGUAIgAgAFAAcgBpAG8AcgBpAHQAeQA9ACIAMgA5ACIAIABRAEYA
bwByAG0AYQB0AD0AIgB0AHIAdQBlACIAIABOAGEAbQBlAD0AIgBRAHUAbwB0AGUAIgAvAD4ADQAK
ACAAIAA8AHcAOgBMAHMAZABFAHgAYwBlAHAAdABpAG8AbgAgAEwAbwBjAGsAZQBkAD0AIgBmAGEA
bABzAGUAIgAgAFAAcgBpAG8AcgBpAHQAeQA9ACIAMwAwACIAIABRAEYAbwByAG0AYQB0AD0AIgB0
AHIAdQBlACIADQAKACAAIAAgAE4AYQBtAGUAPQAiAEkAbgB0AGUAbgBzAGUAIABRAHUAbwB0AGUA
IgAvAD4ADQAKACAAIAA8AHcAOgBMAHMAZABFAHgAYwBlAHAAdABpAG8AbgAgAEwAbwBjAGsAZQBk
AD0AIgBmAGEAbABzAGUAIgAgAFAAcgBpAG8AcgBpAHQAeQA9ACIANgA2ACIAIABOAGEAbQBlAD0A
IgBNAGUAZABpAHUAbQAgAEwAaQBzAHQAIAAyACAAQQBjAGMAZQBuAHQAIAAxACIALwA+AA0ACgAg
ACAAPAB3ADoATABzAGQARQB4AGMAZQBwAHQAaQBvAG4AIABMAG8AYwBrAGUAZAA9ACIAZgBhAGwA
cwBlACIAIABQAHIAaQBvAHIAaQB0AHkAPQAiADYANwAiACAATgBhAG0AZQA9ACIATQBlAGQAaQB1
AG0AIABHAHIAaQBkACAAMQAgAEEAYwBjAGUAbgB0ACAAMQAiAC8APgANAAoAIAAgADwAdwA6AEwA
cwBkAEUAeABjAGUAcAB0AGkAbwBuACAATABvAGMAawBlAGQAPQAiAGYAYQBsAHMAZQAiACAAUABy
AGkAbwByAGkAdAB5AD0AIgA2ADgAIgAgAE4AYQBtAGUAPQAiAE0AZQBkAGkAdQBtACAARwByAGkA
ZAAgADIAIABBAGMAYwBlAG4AdAAgADEAIgAvAD4ADQAKACAAIAA8AHcAOgBMAHMAZABFAHgAYwBl
AHAAdABpAG8AbgAgAEwAbwBjAGsAZQBkAD0AIgBmAGEAbABzAGUAIgAgAFAAcgBpAG8AcgBpAHQA
eQA9ACIANgA5ACIAIABOAGEAbQBlAD0AIgBNAGUAZABpAHUAbQAgAEcAcgBpAGQAIAAzACAAQQBj
AGMAZQBuAHQAIAAxACIALwA+AA0ACgAgACAAPAB3ADoATABzAGQARQB4AGMAZQBwAHQAaQBvAG4A
IABMAG8AYwBrAGUAZAA9ACIAZgBhAGwAcwBlACIAIABQAHIAaQBvAHIAaQB0AHkAPQAiADcAMAAi
ACAATgBhAG0AZQA9ACIARABhAHIAawAgAEwAaQBzAHQAIABBAGMAYwBlAG4AdAAgADEAIgAvAD4A
DQAKACAAIAA8AHcAOgBMAHMAZABFAHgAYwBlAHAAdABpAG8AbgAgAEwAbwBjAGsAZQBkAD0AIgBm
AGEAbABzAGUAIgAgAFAAcgBpAG8AcgBpAHQAeQA9ACIANwAxACIAIABOAGEAbQBlAD0AIgBDAG8A
bABvAHIAZgB1AGwAIABTAGgAYQBkAGkAbgBnACAAQQBjAGMAZQBuAHQAIAAxACIALwA+AA0ACgAg
ACAAPAB3ADoATABzAGQARQB4AGMAZQBwAHQAaQBvAG4AIABMAG8AYwBrAGUAZAA9ACIAZgBhAGwA
cwBlACIAIABQAHIAaQBvAHIAaQB0AHkAPQAiADcAMgAiACAATgBhAG0AZQA9ACIAQwBvAGwAbwBy
AGYAdQBsACAATABpAHMAdAAgAEEAYwBjAGUAbgB0ACAAMQAiAC8APgANAAoAIAAgADwAdwA6AEwA
cwBkAEUAeABjAGUAcAB0AGkAbwBuACAATABvAGMAawBlAGQAPQAiAGYAYQBsAHMAZQAiACAAUABy
AGkAbwByAGkAdAB5AD0AIgA3ADMAIgAgAE4AYQBtAGUAPQAiAEMAbwBsAG8AcgBmAHUAbAAgAEcA
cgBpAGQAIABBAGMAYwBlAG4AdAAgADEAIgAvAD4ADQAKACAAIAA8AHcAOgBMAHMAZABFAHgAYwBl
AHAAdABpAG8AbgAgAEwAbwBjAGsAZQBkAD0AIgBmAGEAbABzAGUAIgAgAFAAcgBpAG8AcgBpAHQA
eQA9ACIANgAwACIAIABOAGEAbQBlAD0AIgBMAGkAZwBoAHQAIABTAGgAYQBkAGkAbgBnACAAQQBj
AGMAZQBuAHQAIAAyACIALwA+AA0ACgAgACAAPAB3ADoATABzAGQARQB4AGMAZQBwAHQAaQBvAG4A
IABMAG8AYwBrAGUAZAA9ACIAZgBhAGwAcwBlACIAIABQAHIAaQBvAHIAaQB0AHkAPQAiADYAMQAi
ACAATgBhAG0AZQA9ACIATABpAGcAaAB0ACAATABpAHMAdAAgAEEAYwBjAGUAbgB0ACAAMgAiAC8A
PgANAAoAIAAgADwAdwA6AEwAcwBkAEUAeABjAGUAcAB0AGkAbwBuACAATABvAGMAawBlAGQAPQAi
AGYAYQBsAHMAZQAiACAAUAByAGkAbwByAGkAdAB5AD0AIgA2ADIAIgAgAE4AYQBtAGUAPQAiAEwA
aQBnAGgAdAAgAEcAcgBpAGQAIABBAGMAYwBlAG4AdAAgADIAIgAvAD4ADQAKACAAIAA8AHcAOgBM
AHMAZABFAHgAYwBlAHAAdABpAG8AbgAgAEwAbwBjAGsAZQBkAD0AIgBmAGEAbABzAGUAIgAgAFAA
cgBpAG8AcgBpAHQAeQA9ACIANgAzACIAIABOAGEAbQBlAD0AIgBNAGUAZABpAHUAbQAgAFMAaABh
AGQAaQBuAGcAIAAxACAAQQBjAGMAZQBuAHQAIAAyACIALwA+AA0ACgAgACAAPAB3ADoATABzAGQA
RQB4AGMAZQBwAHQAaQBvAG4AIABMAG8AYwBrAGUAZAA9ACIAZgBhAGwAcwBlACIAIABQAHIAaQBv
AHIAaQB0AHkAPQAiADYANAAiACAATgBhAG0AZQA9ACIATQBlAGQAaQB1AG0AIABTAGgAYQBkAGkA
bgBnACAAMgAgAEEAYwBjAGUAbgB0ACAAMgAiAC8APgANAAoAIAAgADwAdwA6AEwAcwBkAEUAeABj
AGUAcAB0AGkAbwBuACAATABvAGMAawBlAGQAPQAiAGYAYQBsAHMAZQAiACAAUAByAGkAbwByAGkA
dAB5AD0AIgA2ADUAIgAgAE4AYQBtAGUAPQAiAE0AZQBkAGkAdQBtACAATABpAHMAdAAgADEAIABB
AGMAYwBlAG4AdAAgADIAIgAvAD4ADQAKACAAIAA8AHcAOgBMAHMAZABFAHgAYwBlAHAAdABpAG8A
bgAgAEwAbwBjAGsAZQBkAD0AIgBmAGEAbABzAGUAIgAgAFAAcgBpAG8AcgBpAHQAeQA9ACIANgA2
ACIAIABOAGEAbQBlAD0AIgBNAGUAZABpAHUAbQAgAEwAaQBzAHQAIAAyACAAQQBjAGMAZQBuAHQA
IAAyACIALwA+AA0ACgAgACAAPAB3ADoATABzAGQARQB4AGMAZQBwAHQAaQBvAG4AIABMAG8AYwBr
AGUAZAA9ACIAZgBhAGwAcwBlACIAIABQAHIAaQBvAHIAaQB0AHkAPQAiADYANwAiACAATgBhAG0A
ZQA9ACIATQBlAGQAaQB1AG0AIABHAHIAaQBkACAAMQAgAEEAYwBjAGUAbgB0ACAAMgAiAC8APgAN
AAoAIAAgADwAdwA6AEwAcwBkAEUAeABjAGUAcAB0AGkAbwBuACAATABvAGMAawBlAGQAPQAiAGYA
YQBsAHMAZQAiACAAUAByAGkAbwByAGkAdAB5AD0AIgA2ADgAIgAgAE4AYQBtAGUAPQAiAE0AZQBk
AGkAdQBtACAARwByAGkAZAAgADIAIABBAGMAYwBlAG4AdAAgADIAIgAvAD4ADQAKACAAIAA8AHcA
OgBMAHMAZABFAHgAYwBlAHAAdABpAG8AbgAgAEwAbwBjAGsAZQBkAD0AIgBmAGEAbABzAGUAIgAg
AFAAcgBpAG8AcgBpAHQAeQA9ACIANgA5ACIAIABOAGEAbQBlAD0AIgBNAGUAZABpAHUAbQAgAEcA
cgBpAGQAIAAzACAAQQBjAGMAZQBuAHQAIAAyACIALwA+AA0ACgAgACAAPAB3ADoATABzAGQARQB4
AGMAZQBwAHQAaQBvAG4AIABMAG8AYwBrAGUAZAA9ACIAZgBhAGwAcwBlACIAIABQAHIAaQBvAHIA
aQB0AHkAPQAiADcAMAAiACAATgBhAG0AZQA9ACIARABhAHIAawAgAEwAaQBzAHQAIABBAGMAYwBl
AG4AdAAgADIAIgAvAD4ADQAKACAAIAA8AHcAOgBMAHMAZABFAHgAYwBlAHAAdABpAG8AbgAgAEwA
bwBjAGsAZQBkAD0AIgBmAGEAbABzAGUAIgAgAFAAcgBpAG8AcgBpAHQAeQA9ACIANwAxACIAIABO
AGEAbQBlAD0AIgBDAG8AbABvAHIAZgB1AGwAIABTAGgAYQBkAGkAbgBnACAAQQBjAGMAZQBuAHQA
IAAyACIALwA+AA0ACgAgACAAPAB3ADoATABzAGQARQB4AGMAZQBwAHQAaQBvAG4AIABMAG8AYwBr
AGUAZAA9ACIAZgBhAGwAcwBlACIAIABQAHIAaQBvAHIAaQB0AHkAPQAiADcAMgAiACAATgBhAG0A
ZQA9ACIAQwBvAGwAbwByAGYAdQBsACAATABpAHMAdAAgAEEAYwBjAGUAbgB0ACAAMgAiAC8APgAN
AAoAIAAgADwAdwA6AEwAcwBkAEUAeABjAGUAcAB0AGkAbwBuACAATABvAGMAawBlAGQAPQAiAGYA
YQBsAHMAZQAiACAAUAByAGkAbwByAGkAdAB5AD0AIgA3ADMAIgAgAE4AYQBtAGUAPQAiAEMAbwBs
AG8AcgBmAHUAbAAgAEcAcgBpAGQAIABBAGMAYwBlAG4AdAAgADIAIgAvAD4ADQAKACAAIAA8AHcA
OgBMAHMAZABFAHgAYwBlAHAAdABpAG8AbgAgAEwAbwBjAGsAZQBkAD0AIgBmAGEAbABzAGUAIgAg
AFAAcgBpAG8AcgBpAHQAeQA9ACIANgAwACIAIABOAGEAbQBlAD0AIgBMAGkAZwBoAHQAIABTAGgA
YQBkAGkAbgBnACAAQQBjAGMAZQBuAHQAIAAzACIALwA+AA0ACgAgACAAPAB3ADoATABzAGQARQB4
AGMAZQBwAHQAaQBvAG4AIABMAG8AYwBrAGUAZAA9ACIAZgBhAGwAcwBlACIAIABQAHIAaQBvAHIA
aQB0AHkAPQAiADYAMQAiACAATgBhAG0AZQA9ACIATABpAGcAaAB0ACAATABpAHMAdAAgAEEAYwBj
AGUAbgB0ACAAMwAiAC8APgANAAoAIAAgADwAdwA6AEwAcwBkAEUAeABjAGUAcAB0AGkAbwBuACAA
TABvAGMAawBlAGQAPQAiAGYAYQBsAHMAZQAiACAAUAByAGkAbwByAGkAdAB5AD0AIgA2ADIAIgAg
AE4AYQBtAGUAPQAiAEwAaQBnAGgAdAAgAEcAcgBpAGQAIABBAGMAYwBlAG4AdAAgADMAIgAvAD4A
DQAKACAAIAA8AHcAOgBMAHMAZABFAHgAYwBlAHAAdABpAG8AbgAgAEwAbwBjAGsAZQBkAD0AIgBm
AGEAbABzAGUAIgAgAFAAcgBpAG8AcgBpAHQAeQA9ACIANgAzACIAIABOAGEAbQBlAD0AIgBNAGUA
ZABpAHUAbQAgAFMAaABhAGQAaQBuAGcAIAAxACAAQQBjAGMAZQBuAHQAIAAzACIALwA+AA0ACgAg
ACAAPAB3ADoATABzAGQARQB4AGMAZQBwAHQAaQBvAG4AIABMAG8AYwBrAGUAZAA9ACIAZgBhAGwA
cwBlACIAIABQAHIAaQBvAHIAaQB0AHkAPQAiADYANAAiACAATgBhAG0AZQA9ACIATQBlAGQAaQB1
AG0AIABTAGgAYQBkAGkAbgBnACAAMgAgAEEAYwBjAGUAbgB0ACAAMwAiAC8APgANAAoAIAAgADwA
dwA6AEwAcwBkAEUAeABjAGUAcAB0AGkAbwBuACAATABvAGMAawBlAGQAPQAiAGYAYQBsAHMAZQAi
ACAAUAByAGkAbwByAGkAdAB5AD0AIgA2ADUAIgAgAE4AYQBtAGUAPQAiAE0AZQBkAGkAdQBtACAA
TABpAHMAdAAgADEAIABBAGMAYwBlAG4AdAAgADMAIgAvAD4ADQAKACAAIAA8AHcAOgBMAHMAZABF
AHgAYwBlAHAAdABpAG8AbgAgAEwAbwBjAGsAZQBkAD0AIgBmAGEAbABzAGUAIgAgAFAAcgBpAG8A
cgBpAHQAeQA9ACIANgA2ACIAIABOAGEAbQBlAD0AIgBNAGUAZABpAHUAbQAgAEwAaQBzAHQAIAAy
ACAAQQBjAGMAZQBuAHQAIAAzACIALwA+AA0ACgAgACAAPAB3ADoATABzAGQARQB4AGMAZQBwAHQA
aQBvAG4AIABMAG8AYwBrAGUAZAA9ACIAZgBhAGwAcwBlACIAIABQAHIAaQBvAHIAaQB0AHkAPQAi
ADYANwAiACAATgBhAG0AZQA9ACIATQBlAGQAaQB1AG0AIABHAHIAaQBkACAAMQAgAEEAYwBjAGUA
bgB0ACAAMwAiAC8APgANAAoAIAAgADwAdwA6AEwAcwBkAEUAeABjAGUAcAB0AGkAbwBuACAATABv
AGMAawBlAGQAPQAiAGYAYQBsAHMAZQAiACAAUAByAGkAbwByAGkAdAB5AD0AIgA2ADgAIgAgAE4A
YQBtAGUAPQAiAE0AZQBkAGkAdQBtACAARwByAGkAZAAgADIAIABBAGMAYwBlAG4AdAAgADMAIgAv
AD4ADQAKACAAIAA8AHcAOgBMAHMAZABFAHgAYwBlAHAAdABpAG8AbgAgAEwAbwBjAGsAZQBkAD0A
IgBmAGEAbABzAGUAIgAgAFAAcgBpAG8AcgBpAHQAeQA9ACIANgA5ACIAIABOAGEAbQBlAD0AIgBN
AGUAZABpAHUAbQAgAEcAcgBpAGQAIAAzACAAQQBjAGMAZQBuAHQAIAAzACIALwA+AA0ACgAgACAA
PAB3ADoATABzAGQARQB4AGMAZQBwAHQAaQBvAG4AIABMAG8AYwBrAGUAZAA9ACIAZgBhAGwAcwBl
ACIAIABQAHIAaQBvAHIAaQB0AHkAPQAiADcAMAAiACAATgBhAG0AZQA9ACIARABhAHIAawAgAEwA
aQBzAHQAIABBAGMAYwBlAG4AdAAgADMAIgAvAD4ADQAKACAAIAA8AHcAOgBMAHMAZABFAHgAYwBl
AHAAdABpAG8AbgAgAEwAbwBjAGsAZQBkAD0AIgBmAGEAbABzAGUAIgAgAFAAcgBpAG8AcgBpAHQA
eQA9ACIANwAxACIAIABOAGEAbQBlAD0AIgBDAG8AbABvAHIAZgB1AGwAIABTAGgAYQBkAGkAbgBn
ACAAQQBjAGMAZQBuAHQAIAAzACIALwA+AA0ACgAgACAAPAB3ADoATABzAGQARQB4AGMAZQBwAHQA
aQBvAG4AIABMAG8AYwBrAGUAZAA9ACIAZgBhAGwAcwBlACIAIABQAHIAaQBvAHIAaQB0AHkAPQAi
ADcAMgAiACAATgBhAG0AZQA9ACIAQwBvAGwAbwByAGYAdQBsACAATABpAHMAdAAgAEEAYwBjAGUA
bgB0ACAAMwAiAC8APgANAAoAIAAgADwAdwA6AEwAcwBkAEUAeABjAGUAcAB0AGkAbwBuACAATABv
AGMAawBlAGQAPQAiAGYAYQBsAHMAZQAiACAAUAByAGkAbwByAGkAdAB5AD0AIgA3ADMAIgAgAE4A
YQBtAGUAPQAiAEMAbwBsAG8AcgBmAHUAbAAgAEcAcgBpAGQAIABBAGMAYwBlAG4AdAAgADMAIgAv
AD4ADQAKACAAIAA8AHcAOgBMAHMAZABFAHgAYwBlAHAAdABpAG8AbgAgAEwAbwBjAGsAZQBkAD0A
IgBmAGEAbABzAGUAIgAgAFAAcgBpAG8AcgBpAHQAeQA9ACIANgAwACIAIABOAGEAbQBlAD0AIgBM
AGkAZwBoAHQAIABTAGgAYQBkAGkAbgBnACAAQQBjAGMAZQBuAHQAIAA0ACIALwA+AA0ACgAgACAA
PAB3ADoATABzAGQARQB4AGMAZQBwAHQAaQBvAG4AIABMAG8AYwBrAGUAZAA9ACIAZgBhAGwAcwBl
ACIAIABQAHIAaQBvAHIAaQB0AHkAPQAiADYAMQAiACAATgBhAG0AZQA9ACIATABpAGcAaAB0ACAA
TABpAHMAdAAgAEEAYwBjAGUAbgB0ACAANAAiAC8APgANAAoAIAAgADwAdwA6AEwAcwBkAEUAeABj
AGUAcAB0AGkAbwBuACAATABvAGMAawBlAGQAPQAiAGYAYQBsAHMAZQAiACAAUAByAGkAbwByAGkA
dAB5AD0AIgA2ADIAIgAgAE4AYQBtAGUAPQAiAEwAaQBnAGgAdAAgAEcAcgBpAGQAIABBAGMAYwBl
AG4AdAAgADQAIgAvAD4ADQAKACAAIAA8AHcAOgBMAHMAZABFAHgAYwBlAHAAdABpAG8AbgAgAEwA
bwBjAGsAZQBkAD0AIgBmAGEAbABzAGUAIgAgAFAAcgBpAG8AcgBpAHQAeQA9ACIANgAzACIAIABO
AGEAbQBlAD0AIgBNAGUAZABpAHUAbQAgAFMAaABhAGQAaQBuAGcAIAAxACAAQQBjAGMAZQBuAHQA
IAA0ACIALwA+AA0ACgAgACAAPAB3ADoATABzAGQARQB4AGMAZQBwAHQAaQBvAG4AIABMAG8AYwBr
AGUAZAA9ACIAZgBhAGwAcwBlACIAIABQAHIAaQBvAHIAaQB0AHkAPQAiADYANAAiACAATgBhAG0A
ZQA9ACIATQBlAGQAaQB1AG0AIABTAGgAYQBkAGkAbgBnACAAMgAgAEEAYwBjAGUAbgB0ACAANAAi
AC8APgANAAoAIAAgADwAdwA6AEwAcwBkAEUAeABjAGUAcAB0AGkAbwBuACAATABvAGMAawBlAGQA
PQAiAGYAYQBsAHMAZQAiACAAUAByAGkAbwByAGkAdAB5AD0AIgA2ADUAIgAgAE4AYQBtAGUAPQAi
AE0AZQBkAGkAdQBtACAATABpAHMAdAAgADEAIABBAGMAYwBlAG4AdAAgADQAIgAvAD4ADQAKACAA
IAA8AHcAOgBMAHMAZABFAHgAYwBlAHAAdABpAG8AbgAgAEwAbwBjAGsAZQBkAD0AIgBmAGEAbABz
AGUAIgAgAFAAcgBpAG8AcgBpAHQAeQA9ACIANgA2ACIAIABOAGEAbQBlAD0AIgBNAGUAZABpAHUA
bQAgAEwAaQBzAHQAIAAyACAAQQBjAGMAZQBuAHQAIAA0ACIALwA+AA0ACgAgACAAPAB3ADoATABz
AGQARQB4AGMAZQBwAHQAaQBvAG4AIABMAG8AYwBrAGUAZAA9ACIAZgBhAGwAcwBlACIAIABQAHIA
aQBvAHIAaQB0AHkAPQAiADYANwAiACAATgBhAG0AZQA9ACIATQBlAGQAaQB1AG0AIABHAHIAaQBk
ACAAMQAgAEEAYwBjAGUAbgB0ACAANAAiAC8APgANAAoAIAAgADwAdwA6AEwAcwBkAEUAeABjAGUA
cAB0AGkAbwBuACAATABvAGMAawBlAGQAPQAiAGYAYQBsAHMAZQAiACAAUAByAGkAbwByAGkAdAB5
AD0AIgA2ADgAIgAgAE4AYQBtAGUAPQAiAE0AZQBkAGkAdQBtACAARwByAGkAZAAgADIAIABBAGMA
YwBlAG4AdAAgADQAIgAvAD4ADQAKACAAIAA8AHcAOgBMAHMAZABFAHgAYwBlAHAAdABpAG8AbgAg
AEwAbwBjAGsAZQBkAD0AIgBmAGEAbABzAGUAIgAgAFAAcgBpAG8AcgBpAHQAeQA9ACIANgA5ACIA
IABOAGEAbQBlAD0AIgBNAGUAZABpAHUAbQAgAEcAcgBpAGQAIAAzACAAQQBjAGMAZQBuAHQAIAA0
ACIALwA+AA0ACgAgACAAPAB3ADoATABzAGQARQB4AGMAZQBwAHQAaQBvAG4AIABMAG8AYwBrAGUA
ZAA9ACIAZgBhAGwAcwBlACIAIABQAHIAaQBvAHIAaQB0AHkAPQAiADcAMAAiACAATgBhAG0AZQA9
ACIARABhAHIAawAgAEwAaQBzAHQAIABBAGMAYwBlAG4AdAAgADQAIgAvAD4ADQAKACAAIAA8AHcA
OgBMAHMAZABFAHgAYwBlAHAAdABpAG8AbgAgAEwAbwBjAGsAZQBkAD0AIgBmAGEAbABzAGUAIgAg
AFAAcgBpAG8AcgBpAHQAeQA9ACIANwAxACIAIABOAGEAbQBlAD0AIgBDAG8AbABvAHIAZgB1AGwA
IABTAGgAYQBkAGkAbgBnACAAQQBjAGMAZQBuAHQAIAA0ACIALwA+AA0ACgAgACAAPAB3ADoATABz
AGQARQB4AGMAZQBwAHQAaQBvAG4AIABMAG8AYwBrAGUAZAA9ACIAZgBhAGwAcwBlACIAIABQAHIA
aQBvAHIAaQB0AHkAPQAiADcAMgAiACAATgBhAG0AZQA9ACIAQwBvAGwAbwByAGYAdQBsACAATABp
AHMAdAAgAEEAYwBjAGUAbgB0ACAANAAiAC8APgANAAoAIAAgADwAdwA6AEwAcwBkAEUAeABjAGUA
cAB0AGkAbwBuACAATABvAGMAawBlAGQAPQAiAGYAYQBsAHMAZQAiACAAUAByAGkAbwByAGkAdAB5
AD0AIgA3ADMAIgAgAE4AYQBtAGUAPQAiAEMAbwBsAG8AcgBmAHUAbAAgAEcAcgBpAGQAIABBAGMA
YwBlAG4AdAAgADQAIgAvAD4ADQAKACAAIAA8AHcAOgBMAHMAZABFAHgAYwBlAHAAdABpAG8AbgAg
AEwAbwBjAGsAZQBkAD0AIgBmAGEAbABzAGUAIgAgAFAAcgBpAG8AcgBpAHQAeQA9ACIANgAwACIA
IABOAGEAbQBlAD0AIgBMAGkAZwBoAHQAIABTAGgAYQBkAGkAbgBnACAAQQBjAGMAZQBuAHQAIAA1
ACIALwA+AA0ACgAgACAAPAB3ADoATABzAGQARQB4AGMAZQBwAHQAaQBvAG4AIABMAG8AYwBrAGUA
ZAA9ACIAZgBhAGwAcwBlACIAIABQAHIAaQBvAHIAaQB0AHkAPQAiADYAMQAiACAATgBhAG0AZQA9
ACIATABpAGcAaAB0ACAATABpAHMAdAAgAEEAYwBjAGUAbgB0ACAANQAiAC8APgANAAoAIAAgADwA
dwA6AEwAcwBkAEUAeABjAGUAcAB0AGkAbwBuACAATABvAGMAawBlAGQAPQAiAGYAYQBsAHMAZQAi
ACAAUAByAGkAbwByAGkAdAB5AD0AIgA2ADIAIgAgAE4AYQBtAGUAPQAiAEwAaQBnAGgAdAAgAEcA
cgBpAGQAIABBAGMAYwBlAG4AdAAgADUAIgAvAD4ADQAKACAAIAA8AHcAOgBMAHMAZABFAHgAYwBl
AHAAdABpAG8AbgAgAEwAbwBjAGsAZQBkAD0AIgBmAGEAbABzAGUAIgAgAFAAcgBpAG8AcgBpAHQA
eQA9ACIANgAzACIAIABOAGEAbQBlAD0AIgBNAGUAZABpAHUAbQAgAFMAaABhAGQAaQBuAGcAIAAx
ACAAQQBjAGMAZQBuAHQAIAA1ACIALwA+AA0ACgAgACAAPAB3ADoATABzAGQARQB4AGMAZQBwAHQA
aQBvAG4AIABMAG8AYwBrAGUAZAA9ACIAZgBhAGwAcwBlACIAIABQAHIAaQBvAHIAaQB0AHkAPQAi
ADYANAAiACAATgBhAG0AZQA9ACIATQBlAGQAaQB1AG0AIABTAGgAYQBkAGkAbgBnACAAMgAgAEEA
YwBjAGUAbgB0ACAANQAiAC8APgANAAoAIAAgADwAdwA6AEwAcwBkAEUAeABjAGUAcAB0AGkAbwBu
ACAATABvAGMAawBlAGQAPQAiAGYAYQBsAHMAZQAiACAAUAByAGkAbwByAGkAdAB5AD0AIgA2ADUA
IgAgAE4AYQBtAGUAPQAiAE0AZQBkAGkAdQBtACAATABpAHMAdAAgADEAIABBAGMAYwBlAG4AdAAg
ADUAIgAvAD4ADQAKACAAIAA8AHcAOgBMAHMAZABFAHgAYwBlAHAAdABpAG8AbgAgAEwAbwBjAGsA
ZQBkAD0AIgBmAGEAbABzAGUAIgAgAFAAcgBpAG8AcgBpAHQAeQA9ACIANgA2ACIAIABOAGEAbQBl
AD0AIgBNAGUAZABpAHUAbQAgAEwAaQBzAHQAIAAyACAAQQBjAGMAZQBuAHQAIAA1ACIALwA+AA0A
CgAgACAAPAB3ADoATABzAGQARQB4AGMAZQBwAHQAaQBvAG4AIABMAG8AYwBrAGUAZAA9ACIAZgBh
AGwAcwBlACIAIABQAHIAaQBvAHIAaQB0AHkAPQAiADYANwAiACAATgBhAG0AZQA9ACIATQBlAGQA
aQB1AG0AIABHAHIAaQBkACAAMQAgAEEAYwBjAGUAbgB0ACAANQAiAC8APgANAAoAIAAgADwAdwA6
AEwAcwBkAEUAeABjAGUAcAB0AGkAbwBuACAATABvAGMAawBlAGQAPQAiAGYAYQBsAHMAZQAiACAA
UAByAGkAbwByAGkAdAB5AD0AIgA2ADgAIgAgAE4AYQBtAGUAPQAiAE0AZQBkAGkAdQBtACAARwBy
AGkAZAAgADIAIABBAGMAYwBlAG4AdAAgADUAIgAvAD4ADQAKACAAIAA8AHcAOgBMAHMAZABFAHgA
YwBlAHAAdABpAG8AbgAgAEwAbwBjAGsAZQBkAD0AIgBmAGEAbABzAGUAIgAgAFAAcgBpAG8AcgBp
AHQAeQA9ACIANgA5ACIAIABOAGEAbQBlAD0AIgBNAGUAZABpAHUAbQAgAEcAcgBpAGQAIAAzACAA
QQBjAGMAZQBuAHQAIAA1ACIALwA+AA0ACgAgACAAPAB3ADoATABzAGQARQB4AGMAZQBwAHQAaQBv
AG4AIABMAG8AYwBrAGUAZAA9ACIAZgBhAGwAcwBlACIAIABQAHIAaQBvAHIAaQB0AHkAPQAiADcA
MAAiACAATgBhAG0AZQA9ACIARABhAHIAawAgAEwAaQBzAHQAIABBAGMAYwBlAG4AdAAgADUAIgAv
AD4ADQAKACAAIAA8AHcAOgBMAHMAZABFAHgAYwBlAHAAdABpAG8AbgAgAEwAbwBjAGsAZQBkAD0A
IgBmAGEAbABzAGUAIgAgAFAAcgBpAG8AcgBpAHQAeQA9ACIANwAxACIAIABOAGEAbQBlAD0AIgBD
AG8AbABvAHIAZgB1AGwAIABTAGgAYQBkAGkAbgBnACAAQQBjAGMAZQBuAHQAIAA1ACIALwA+AA0A
CgAgACAAPAB3ADoATABzAGQARQB4AGMAZQBwAHQAaQBvAG4AIABMAG8AYwBrAGUAZAA9ACIAZgBh
AGwAcwBlACIAIABQAHIAaQBvAHIAaQB0AHkAPQAiADcAMgAiACAATgBhAG0AZQA9ACIAQwBvAGwA
bwByAGYAdQBsACAATABpAHMAdAAgAEEAYwBjAGUAbgB0ACAANQAiAC8APgANAAoAIAAgADwAdwA6
AEwAcwBkAEUAeABjAGUAcAB0AGkAbwBuACAATABvAGMAawBlAGQAPQAiAGYAYQBsAHMAZQAiACAA
UAByAGkAbwByAGkAdAB5AD0AIgA3ADMAIgAgAE4AYQBtAGUAPQAiAEMAbwBsAG8AcgBmAHUAbAAg
AEcAcgBpAGQAIABBAGMAYwBlAG4AdAAgADUAIgAvAD4ADQAKACAAIAA8AHcAOgBMAHMAZABFAHgA
YwBlAHAAdABpAG8AbgAgAEwAbwBjAGsAZQBkAD0AIgBmAGEAbABzAGUAIgAgAFAAcgBpAG8AcgBp
AHQAeQA9ACIANgAwACIAIABOAGEAbQBlAD0AIgBMAGkAZwBoAHQAIABTAGgAYQBkAGkAbgBnACAA
QQBjAGMAZQBuAHQAIAA2ACIALwA+AA0ACgAgACAAPAB3ADoATABzAGQARQB4AGMAZQBwAHQAaQBv
AG4AIABMAG8AYwBrAGUAZAA9ACIAZgBhAGwAcwBlACIAIABQAHIAaQBvAHIAaQB0AHkAPQAiADYA
MQAiACAATgBhAG0AZQA9ACIATABpAGcAaAB0ACAATABpAHMAdAAgAEEAYwBjAGUAbgB0ACAANgAi
AC8APgANAAoAIAAgADwAdwA6AEwAcwBkAEUAeABjAGUAcAB0AGkAbwBuACAATABvAGMAawBlAGQA
PQAiAGYAYQBsAHMAZQAiACAAUAByAGkAbwByAGkAdAB5AD0AIgA2ADIAIgAgAE4AYQBtAGUAPQAi
AEwAaQBnAGgAdAAgAEcAcgBpAGQAIABBAGMAYwBlAG4AdAAgADYAIgAvAD4ADQAKACAAIAA8AHcA
OgBMAHMAZABFAHgAYwBlAHAAdABpAG8AbgAgAEwAbwBjAGsAZQBkAD0AIgBmAGEAbABzAGUAIgAg
AFAAcgBpAG8AcgBpAHQAeQA9ACIANgAzACIAIABOAGEAbQBlAD0AIgBNAGUAZABpAHUAbQAgAFMA
aABhAGQAaQBuAGcAIAAxACAAQQBjAGMAZQBuAHQAIAA2ACIALwA+AA0ACgAgACAAPAB3ADoATABz
AGQARQB4AGMAZQBwAHQAaQBvAG4AIABMAG8AYwBrAGUAZAA9ACIAZgBhAGwAcwBlACIAIABQAHIA
aQBvAHIAaQB0AHkAPQAiADYANAAiACAATgBhAG0AZQA9ACIATQBlAGQAaQB1AG0AIABTAGgAYQBk
AGkAbgBnACAAMgAgAEEAYwBjAGUAbgB0ACAANgAiAC8APgANAAoAIAAgADwAdwA6AEwAcwBkAEUA
eABjAGUAcAB0AGkAbwBuACAATABvAGMAawBlAGQAPQAiAGYAYQBsAHMAZQAiACAAUAByAGkAbwBy
AGkAdAB5AD0AIgA2ADUAIgAgAE4AYQBtAGUAPQAiAE0AZQBkAGkAdQBtACAATABpAHMAdAAgADEA
IABBAGMAYwBlAG4AdAAgADYAIgAvAD4ADQAKACAAIAA8AHcAOgBMAHMAZABFAHgAYwBlAHAAdABp
AG8AbgAgAEwAbwBjAGsAZQBkAD0AIgBmAGEAbABzAGUAIgAgAFAAcgBpAG8AcgBpAHQAeQA9ACIA
NgA2ACIAIABOAGEAbQBlAD0AIgBNAGUAZABpAHUAbQAgAEwAaQBzAHQAIAAyACAAQQBjAGMAZQBu
AHQAIAA2ACIALwA+AA0ACgAgACAAPAB3ADoATABzAGQARQB4AGMAZQBwAHQAaQBvAG4AIABMAG8A
YwBrAGUAZAA9ACIAZgBhAGwAcwBlACIAIABQAHIAaQBvAHIAaQB0AHkAPQAiADYANwAiACAATgBh
AG0AZQA9ACIATQBlAGQAaQB1AG0AIABHAHIAaQBkACAAMQAgAEEAYwBjAGUAbgB0ACAANgAiAC8A
PgANAAoAIAAgADwAdwA6AEwAcwBkAEUAeABjAGUAcAB0AGkAbwBuACAATABvAGMAawBlAGQAPQAi
AGYAYQBsAHMAZQAiACAAUAByAGkAbwByAGkAdAB5AD0AIgA2ADgAIgAgAE4AYQBtAGUAPQAiAE0A
ZQBkAGkAdQBtACAARwByAGkAZAAgADIAIABBAGMAYwBlAG4AdAAgADYAIgAvAD4ADQAKACAAIAA8
AHcAOgBMAHMAZABFAHgAYwBlAHAAdABpAG8AbgAgAEwAbwBjAGsAZQBkAD0AIgBmAGEAbABzAGUA
IgAgAFAAcgBpAG8AcgBpAHQAeQA9ACIANgA5ACIAIABOAGEAbQBlAD0AIgBNAGUAZABpAHUAbQAg
AEcAcgBpAGQAIAAzACAAQQBjAGMAZQBuAHQAIAA2ACIALwA+AA0ACgAgACAAPAB3ADoATABzAGQA
RQB4AGMAZQBwAHQAaQBvAG4AIABMAG8AYwBrAGUAZAA9ACIAZgBhAGwAcwBlACIAIABQAHIAaQBv
AHIAaQB0AHkAPQAiADcAMAAiACAATgBhAG0AZQA9ACIARABhAHIAawAgAEwAaQBzAHQAIABBAGMA
YwBlAG4AdAAgADYAIgAvAD4ADQAKACAAIAA8AHcAOgBMAHMAZABFAHgAYwBlAHAAdABpAG8AbgAg
AEwAbwBjAGsAZQBkAD0AIgBmAGEAbABzAGUAIgAgAFAAcgBpAG8AcgBpAHQAeQA9ACIANwAxACIA
IABOAGEAbQBlAD0AIgBDAG8AbABvAHIAZgB1AGwAIABTAGgAYQBkAGkAbgBnACAAQQBjAGMAZQBu
AHQAIAA2ACIALwA+AA0ACgAgACAAPAB3ADoATABzAGQARQB4AGMAZQBwAHQAaQBvAG4AIABMAG8A
YwBrAGUAZAA9ACIAZgBhAGwAcwBlACIAIABQAHIAaQBvAHIAaQB0AHkAPQAiADcAMgAiACAATgBh
AG0AZQA9ACIAQwBvAGwAbwByAGYAdQBsACAATABpAHMAdAAgAEEAYwBjAGUAbgB0ACAANgAiAC8A
PgANAAoAIAAgADwAdwA6AEwAcwBkAEUAeABjAGUAcAB0AGkAbwBuACAATABvAGMAawBlAGQAPQAi
AGYAYQBsAHMAZQAiACAAUAByAGkAbwByAGkAdAB5AD0AIgA3ADMAIgAgAE4AYQBtAGUAPQAiAEMA
bwBsAG8AcgBmAHUAbAAgAEcAcgBpAGQAIABBAGMAYwBlAG4AdAAgADYAIgAvAD4ADQAKACAAIAA8
AHcAOgBMAHMAZABFAHgAYwBlAHAAdABpAG8AbgAgAEwAbwBjAGsAZQBkAD0AIgBmAGEAbABzAGUA
IgAgAFAAcgBpAG8AcgBpAHQAeQA9ACIAMQA5ACIAIABRAEYAbwByAG0AYQB0AD0AIgB0AHIAdQBl
ACIADQAKACAAIAAgAE4AYQBtAGUAPQAiAFMAdQBiAHQAbABlACAARQBtAHAAaABhAHMAaQBzACIA
LwA+AA0ACgAgACAAPAB3ADoATABzAGQARQB4AGMAZQBwAHQAaQBvAG4AIABMAG8AYwBrAGUAZAA9
ACIAZgBhAGwAcwBlACIAIABQAHIAaQBvAHIAaQB0AHkAPQAiADIAMQAiACAAUQBGAG8AcgBtAGEA
dAA9ACIAdAByAHUAZQAiAA0ACgAgACAAIABOAGEAbQBlAD0AIgBJAG4AdABlAG4AcwBlACAARQBt
AHAAaABhAHMAaQBzACIALwA+AA0ACgAgACAAPAB3ADoATABzAGQARQB4AGMAZQBwAHQAaQBvAG4A
IABMAG8AYwBrAGUAZAA9ACIAZgBhAGwAcwBlACIAIABQAHIAaQBvAHIAaQB0AHkAPQAiADMAMQAi
ACAAUQBGAG8AcgBtAGEAdAA9ACIAdAByAHUAZQAiAA0ACgAgACAAIABOAGEAbQBlAD0AIgBTAHUA
YgB0AGwAZQAgAFIAZQBmAGUAcgBlAG4AYwBlACIALwA+AA0ACgAgACAAPAB3ADoATABzAGQARQB4
AGMAZQBwAHQAaQBvAG4AIABMAG8AYwBrAGUAZAA9ACIAZgBhAGwAcwBlACIAIABQAHIAaQBvAHIA
aQB0AHkAPQAiADMAMgAiACAAUQBGAG8AcgBtAGEAdAA9ACIAdAByAHUAZQAiAA0ACgAgACAAIABO
AGEAbQBlAD0AIgBJAG4AdABlAG4AcwBlACAAUgBlAGYAZQByAGUAbgBjAGUAIgAvAD4ADQAKACAA
IAA8AHcAOgBMAHMAZABFAHgAYwBlAHAAdABpAG8AbgAgAEwAbwBjAGsAZQBkAD0AIgBmAGEAbABz
AGUAIgAgAFAAcgBpAG8AcgBpAHQAeQA9ACIAMwAzACIAIABRAEYAbwByAG0AYQB0AD0AIgB0AHIA
dQBlACIAIABOAGEAbQBlAD0AIgBCAG8AbwBrACAAVABpAHQAbABlACIALwA+AA0ACgAgACAAPAB3
ADoATABzAGQARQB4AGMAZQBwAHQAaQBvAG4AIABMAG8AYwBrAGUAZAA9ACIAZgBhAGwAcwBlACIA
IABQAHIAaQBvAHIAaQB0AHkAPQAiADMANwAiACAAUwBlAG0AaQBIAGkAZABkAGUAbgA9ACIAdABy
AHUAZQAiAA0ACgAgACAAIABVAG4AaABpAGQAZQBXAGgAZQBuAFUAcwBlAGQAPQAiAHQAcgB1AGUA
IgAgAE4AYQBtAGUAPQAiAEIAaQBiAGwAaQBvAGcAcgBhAHAAaAB5ACIALwA+AA0ACgAgACAAPAB3
ADoATABzAGQARQB4AGMAZQBwAHQAaQBvAG4AIABMAG8AYwBrAGUAZAA9ACIAZgBhAGwAcwBlACIA
IABQAHIAaQBvAHIAaQB0AHkAPQAiADMAOQAiACAAUwBlAG0AaQBIAGkAZABkAGUAbgA9ACIAdABy
AHUAZQAiAA0ACgAgACAAIABVAG4AaABpAGQAZQBXAGgAZQBuAFUAcwBlAGQAPQAiAHQAcgB1AGUA
IgAgAFEARgBvAHIAbQBhAHQAPQAiAHQAcgB1AGUAIgAgAE4AYQBtAGUAPQAiAFQATwBDACAASABl
AGEAZABpAG4AZwAiAC8APgANAAoAIAAgADwAdwA6AEwAcwBkAEUAeABjAGUAcAB0AGkAbwBuACAA
TABvAGMAawBlAGQAPQAiAGYAYQBsAHMAZQAiACAAUAByAGkAbwByAGkAdAB5AD0AIgA0ADEAIgAg
AE4AYQBtAGUAPQAiAFAAbABhAGkAbgAgAFQAYQBiAGwAZQAgADEAIgAvAD4ADQAKACAAIAA8AHcA
OgBMAHMAZABFAHgAYwBlAHAAdABpAG8AbgAgAEwAbwBjAGsAZQBkAD0AIgBmAGEAbABzAGUAIgAg
AFAAcgBpAG8AcgBpAHQAeQA9ACIANAAyACIAIABOAGEAbQBlAD0AIgBQAGwAYQBpAG4AIABUAGEA
YgBsAGUAIAAyACIALwA+AA0ACgAgACAAPAB3ADoATABzAGQARQB4AGMAZQBwAHQAaQBvAG4AIABM
AG8AYwBrAGUAZAA9ACIAZgBhAGwAcwBlACIAIABQAHIAaQBvAHIAaQB0AHkAPQAiADQAMwAiACAA
TgBhAG0AZQA9ACIAUABsAGEAaQBuACAAVABhAGIAbABlACAAMwAiAC8APgANAAoAIAAgADwAdwA6
AEwAcwBkAEUAeABjAGUAcAB0AGkAbwBuACAATABvAGMAawBlAGQAPQAiAGYAYQBsAHMAZQAiACAA
UAByAGkAbwByAGkAdAB5AD0AIgA0ADQAIgAgAE4AYQBtAGUAPQAiAFAAbABhAGkAbgAgAFQAYQBi
AGwAZQAgADQAIgAvAD4ADQAKACAAIAA8AHcAOgBMAHMAZABFAHgAYwBlAHAAdABpAG8AbgAgAEwA
bwBjAGsAZQBkAD0AIgBmAGEAbABzAGUAIgAgAFAAcgBpAG8AcgBpAHQAeQA9ACIANAA1ACIAIABO
AGEAbQBlAD0AIgBQAGwAYQBpAG4AIABUAGEAYgBsAGUAIAA1ACIALwA+AA0ACgAgACAAPAB3ADoA
TABzAGQARQB4AGMAZQBwAHQAaQBvAG4AIABMAG8AYwBrAGUAZAA9ACIAZgBhAGwAcwBlACIAIABQ
AHIAaQBvAHIAaQB0AHkAPQAiADQAMAAiACAATgBhAG0AZQA9ACIARwByAGkAZAAgAFQAYQBiAGwA
ZQAgAEwAaQBnAGgAdAAiAC8APgANAAoAIAAgADwAdwA6AEwAcwBkAEUAeABjAGUAcAB0AGkAbwBu
ACAATABvAGMAawBlAGQAPQAiAGYAYQBsAHMAZQAiACAAUAByAGkAbwByAGkAdAB5AD0AIgA0ADYA
IgAgAE4AYQBtAGUAPQAiAEcAcgBpAGQAIABUAGEAYgBsAGUAIAAxACAATABpAGcAaAB0ACIALwA+
AA0ACgAgACAAPAB3ADoATABzAGQARQB4AGMAZQBwAHQAaQBvAG4AIABMAG8AYwBrAGUAZAA9ACIA
ZgBhAGwAcwBlACIAIABQAHIAaQBvAHIAaQB0AHkAPQAiADQANwAiACAATgBhAG0AZQA9ACIARwBy
AGkAZAAgAFQAYQBiAGwAZQAgADIAIgAvAD4ADQAKACAAIAA8AHcAOgBMAHMAZABFAHgAYwBlAHAA
dABpAG8AbgAgAEwAbwBjAGsAZQBkAD0AIgBmAGEAbABzAGUAIgAgAFAAcgBpAG8AcgBpAHQAeQA9
ACIANAA4ACIAIABOAGEAbQBlAD0AIgBHAHIAaQBkACAAVABhAGIAbABlACAAMwAiAC8APgANAAoA
IAAgADwAdwA6AEwAcwBkAEUAeABjAGUAcAB0AGkAbwBuACAATABvAGMAawBlAGQAPQAiAGYAYQBs
AHMAZQAiACAAUAByAGkAbwByAGkAdAB5AD0AIgA0ADkAIgAgAE4AYQBtAGUAPQAiAEcAcgBpAGQA
IABUAGEAYgBsAGUAIAA0ACIALwA+AA0ACgAgACAAPAB3ADoATABzAGQARQB4AGMAZQBwAHQAaQBv
AG4AIABMAG8AYwBrAGUAZAA9ACIAZgBhAGwAcwBlACIAIABQAHIAaQBvAHIAaQB0AHkAPQAiADUA
MAAiACAATgBhAG0AZQA9ACIARwByAGkAZAAgAFQAYQBiAGwAZQAgADUAIABEAGEAcgBrACIALwA+
AA0ACgAgACAAPAB3ADoATABzAGQARQB4AGMAZQBwAHQAaQBvAG4AIABMAG8AYwBrAGUAZAA9ACIA
ZgBhAGwAcwBlACIAIABQAHIAaQBvAHIAaQB0AHkAPQAiADUAMQAiACAATgBhAG0AZQA9ACIARwBy
AGkAZAAgAFQAYQBiAGwAZQAgADYAIABDAG8AbABvAHIAZgB1AGwAIgAvAD4ADQAKACAAIAA8AHcA
OgBMAHMAZABFAHgAYwBlAHAAdABpAG8AbgAgAEwAbwBjAGsAZQBkAD0AIgBmAGEAbABzAGUAIgAg
AFAAcgBpAG8AcgBpAHQAeQA9ACIANQAyACIAIABOAGEAbQBlAD0AIgBHAHIAaQBkACAAVABhAGIA
bABlACAANwAgAEMAbwBsAG8AcgBmAHUAbAAiAC8APgANAAoAIAAgADwAdwA6AEwAcwBkAEUAeABj
AGUAcAB0AGkAbwBuACAATABvAGMAawBlAGQAPQAiAGYAYQBsAHMAZQAiACAAUAByAGkAbwByAGkA
dAB5AD0AIgA0ADYAIgANAAoAIAAgACAATgBhAG0AZQA9ACIARwByAGkAZAAgAFQAYQBiAGwAZQAg
ADEAIABMAGkAZwBoAHQAIABBAGMAYwBlAG4AdAAgADEAIgAvAD4ADQAKACAAIAA8AHcAOgBMAHMA
ZABFAHgAYwBlAHAAdABpAG8AbgAgAEwAbwBjAGsAZQBkAD0AIgBmAGEAbABzAGUAIgAgAFAAcgBp
AG8AcgBpAHQAeQA9ACIANAA3ACIAIABOAGEAbQBlAD0AIgBHAHIAaQBkACAAVABhAGIAbABlACAA
MgAgAEEAYwBjAGUAbgB0ACAAMQAiAC8APgANAAoAIAAgADwAdwA6AEwAcwBkAEUAeABjAGUAcAB0
AGkAbwBuACAATABvAGMAawBlAGQAPQAiAGYAYQBsAHMAZQAiACAAUAByAGkAbwByAGkAdAB5AD0A
IgA0ADgAIgAgAE4AYQBtAGUAPQAiAEcAcgBpAGQAIABUAGEAYgBsAGUAIAAzACAAQQBjAGMAZQBu
AHQAIAAxACIALwA+AA0ACgAgACAAPAB3ADoATABzAGQARQB4AGMAZQBwAHQAaQBvAG4AIABMAG8A
YwBrAGUAZAA9ACIAZgBhAGwAcwBlACIAIABQAHIAaQBvAHIAaQB0AHkAPQAiADQAOQAiACAATgBh
AG0AZQA9ACIARwByAGkAZAAgAFQAYQBiAGwAZQAgADQAIABBAGMAYwBlAG4AdAAgADEAIgAvAD4A
DQAKACAAIAA8AHcAOgBMAHMAZABFAHgAYwBlAHAAdABpAG8AbgAgAEwAbwBjAGsAZQBkAD0AIgBm
AGEAbABzAGUAIgAgAFAAcgBpAG8AcgBpAHQAeQA9ACIANQAwACIAIABOAGEAbQBlAD0AIgBHAHIA
aQBkACAAVABhAGIAbABlACAANQAgAEQAYQByAGsAIABBAGMAYwBlAG4AdAAgADEAIgAvAD4ADQAK
ACAAIAA8AHcAOgBMAHMAZABFAHgAYwBlAHAAdABpAG8AbgAgAEwAbwBjAGsAZQBkAD0AIgBmAGEA
bABzAGUAIgAgAFAAcgBpAG8AcgBpAHQAeQA9ACIANQAxACIADQAKACAAIAAgAE4AYQBtAGUAPQAi
AEcAcgBpAGQAIABUAGEAYgBsAGUAIAA2ACAAQwBvAGwAbwByAGYAdQBsACAAQQBjAGMAZQBuAHQA
IAAxACIALwA+AA0ACgAgACAAPAB3ADoATABzAGQARQB4AGMAZQBwAHQAaQBvAG4AIABMAG8AYwBr
AGUAZAA9ACIAZgBhAGwAcwBlACIAIABQAHIAaQBvAHIAaQB0AHkAPQAiADUAMgAiAA0ACgAgACAA
IABOAGEAbQBlAD0AIgBHAHIAaQBkACAAVABhAGIAbABlACAANwAgAEMAbwBsAG8AcgBmAHUAbAAg
AEEAYwBjAGUAbgB0ACAAMQAiAC8APgANAAoAIAAgADwAdwA6AEwAcwBkAEUAeABjAGUAcAB0AGkA
bwBuACAATABvAGMAawBlAGQAPQAiAGYAYQBsAHMAZQAiACAAUAByAGkAbwByAGkAdAB5AD0AIgA0
ADYAIgANAAoAIAAgACAATgBhAG0AZQA9ACIARwByAGkAZAAgAFQAYQBiAGwAZQAgADEAIABMAGkA
ZwBoAHQAIABBAGMAYwBlAG4AdAAgADIAIgAvAD4ADQAKACAAIAA8AHcAOgBMAHMAZABFAHgAYwBl
AHAAdABpAG8AbgAgAEwAbwBjAGsAZQBkAD0AIgBmAGEAbABzAGUAIgAgAFAAcgBpAG8AcgBpAHQA
eQA9ACIANAA3ACIAIABOAGEAbQBlAD0AIgBHAHIAaQBkACAAVABhAGIAbABlACAAMgAgAEEAYwBj
AGUAbgB0ACAAMgAiAC8APgANAAoAIAAgADwAdwA6AEwAcwBkAEUAeABjAGUAcAB0AGkAbwBuACAA
TABvAGMAawBlAGQAPQAiAGYAYQBsAHMAZQAiACAAUAByAGkAbwByAGkAdAB5AD0AIgA0ADgAIgAg
AE4AYQBtAGUAPQAiAEcAcgBpAGQAIABUAGEAYgBsAGUAIAAzACAAQQBjAGMAZQBuAHQAIAAyACIA
LwA+AA0ACgAgACAAPAB3ADoATABzAGQARQB4AGMAZQBwAHQAaQBvAG4AIABMAG8AYwBrAGUAZAA9
ACIAZgBhAGwAcwBlACIAIABQAHIAaQBvAHIAaQB0AHkAPQAiADQAOQAiACAATgBhAG0AZQA9ACIA
RwByAGkAZAAgAFQAYQBiAGwAZQAgADQAIABBAGMAYwBlAG4AdAAgADIAIgAvAD4ADQAKACAAIAA8
AHcAOgBMAHMAZABFAHgAYwBlAHAAdABpAG8AbgAgAEwAbwBjAGsAZQBkAD0AIgBmAGEAbABzAGUA
IgAgAFAAcgBpAG8AcgBpAHQAeQA9ACIANQAwACIAIABOAGEAbQBlAD0AIgBHAHIAaQBkACAAVABh
AGIAbABlACAANQAgAEQAYQByAGsAIABBAGMAYwBlAG4AdAAgADIAIgAvAD4ADQAKACAAIAA8AHcA
OgBMAHMAZABFAHgAYwBlAHAAdABpAG8AbgAgAEwAbwBjAGsAZQBkAD0AIgBmAGEAbABzAGUAIgAg
AFAAcgBpAG8AcgBpAHQAeQA9ACIANQAxACIADQAKACAAIAAgAE4AYQBtAGUAPQAiAEcAcgBpAGQA
IABUAGEAYgBsAGUAIAA2ACAAQwBvAGwAbwByAGYAdQBsACAAQQBjAGMAZQBuAHQAIAAyACIALwA+
AA0ACgAgACAAPAB3ADoATABzAGQARQB4AGMAZQBwAHQAaQBvAG4AIABMAG8AYwBrAGUAZAA9ACIA
ZgBhAGwAcwBlACIAIABQAHIAaQBvAHIAaQB0AHkAPQAiADUAMgAiAA0ACgAgACAAIABOAGEAbQBl
AD0AIgBHAHIAaQBkACAAVABhAGIAbABlACAANwAgAEMAbwBsAG8AcgBmAHUAbAAgAEEAYwBjAGUA
bgB0ACAAMgAiAC8APgANAAoAIAAgADwAdwA6AEwAcwBkAEUAeABjAGUAcAB0AGkAbwBuACAATABv
AGMAawBlAGQAPQAiAGYAYQBsAHMAZQAiACAAUAByAGkAbwByAGkAdAB5AD0AIgA0ADYAIgANAAoA
IAAgACAATgBhAG0AZQA9ACIARwByAGkAZAAgAFQAYQBiAGwAZQAgADEAIABMAGkAZwBoAHQAIABB
AGMAYwBlAG4AdAAgADMAIgAvAD4ADQAKACAAIAA8AHcAOgBMAHMAZABFAHgAYwBlAHAAdABpAG8A
bgAgAEwAbwBjAGsAZQBkAD0AIgBmAGEAbABzAGUAIgAgAFAAcgBpAG8AcgBpAHQAeQA9ACIANAA3
ACIAIABOAGEAbQBlAD0AIgBHAHIAaQBkACAAVABhAGIAbABlACAAMgAgAEEAYwBjAGUAbgB0ACAA
MwAiAC8APgANAAoAIAAgADwAdwA6AEwAcwBkAEUAeABjAGUAcAB0AGkAbwBuACAATABvAGMAawBl
AGQAPQAiAGYAYQBsAHMAZQAiACAAUAByAGkAbwByAGkAdAB5AD0AIgA0ADgAIgAgAE4AYQBtAGUA
PQAiAEcAcgBpAGQAIABUAGEAYgBsAGUAIAAzACAAQQBjAGMAZQBuAHQAIAAzACIALwA+AA0ACgAg
ACAAPAB3ADoATABzAGQARQB4AGMAZQBwAHQAaQBvAG4AIABMAG8AYwBrAGUAZAA9ACIAZgBhAGwA
cwBlACIAIABQAHIAaQBvAHIAaQB0AHkAPQAiADQAOQAiACAATgBhAG0AZQA9ACIARwByAGkAZAAg
AFQAYQBiAGwAZQAgADQAIABBAGMAYwBlAG4AdAAgADMAIgAvAD4ADQAKACAAIAA8AHcAOgBMAHMA
ZABFAHgAYwBlAHAAdABpAG8AbgAgAEwAbwBjAGsAZQBkAD0AIgBmAGEAbABzAGUAIgAgAFAAcgBp
AG8AcgBpAHQAeQA9ACIANQAwACIAIABOAGEAbQBlAD0AIgBHAHIAaQBkACAAVABhAGIAbABlACAA
NQAgAEQAYQByAGsAIABBAGMAYwBlAG4AdAAgADMAIgAvAD4ADQAKACAAIAA8AHcAOgBMAHMAZABF
AHgAYwBlAHAAdABpAG8AbgAgAEwAbwBjAGsAZQBkAD0AIgBmAGEAbABzAGUAIgAgAFAAcgBpAG8A
cgBpAHQAeQA9ACIANQAxACIADQAKACAAIAAgAE4AYQBtAGUAPQAiAEcAcgBpAGQAIABUAGEAYgBs
AGUAIAA2ACAAQwBvAGwAbwByAGYAdQBsACAAQQBjAGMAZQBuAHQAIAAzACIALwA+AA0ACgAgACAA
PAB3ADoATABzAGQARQB4AGMAZQBwAHQAaQBvAG4AIABMAG8AYwBrAGUAZAA9ACIAZgBhAGwAcwBl
ACIAIABQAHIAaQBvAHIAaQB0AHkAPQAiADUAMgAiAA0ACgAgACAAIABOAGEAbQBlAD0AIgBHAHIA
aQBkACAAVABhAGIAbABlACAANwAgAEMAbwBsAG8AcgBmAHUAbAAgAEEAYwBjAGUAbgB0ACAAMwAi
AC8APgANAAoAIAAgADwAdwA6AEwAcwBkAEUAeABjAGUAcAB0AGkAbwBuACAATABvAGMAawBlAGQA
PQAiAGYAYQBsAHMAZQAiACAAUAByAGkAbwByAGkAdAB5AD0AIgA0ADYAIgANAAoAIAAgACAATgBh
AG0AZQA9ACIARwByAGkAZAAgAFQAYQBiAGwAZQAgADEAIABMAGkAZwBoAHQAIABBAGMAYwBlAG4A
dAAgADQAIgAvAD4ADQAKACAAIAA8AHcAOgBMAHMAZABFAHgAYwBlAHAAdABpAG8AbgAgAEwAbwBj
AGsAZQBkAD0AIgBmAGEAbABzAGUAIgAgAFAAcgBpAG8AcgBpAHQAeQA9ACIANAA3ACIAIABOAGEA
bQBlAD0AIgBHAHIAaQBkACAAVABhAGIAbABlACAAMgAgAEEAYwBjAGUAbgB0ACAANAAiAC8APgAN
AAoAIAAgADwAdwA6AEwAcwBkAEUAeABjAGUAcAB0AGkAbwBuACAATABvAGMAawBlAGQAPQAiAGYA
YQBsAHMAZQAiACAAUAByAGkAbwByAGkAdAB5AD0AIgA0ADgAIgAgAE4AYQBtAGUAPQAiAEcAcgBp
AGQAIABUAGEAYgBsAGUAIAAzACAAQQBjAGMAZQBuAHQAIAA0ACIALwA+AA0ACgAgACAAPAB3ADoA
TABzAGQARQB4AGMAZQBwAHQAaQBvAG4AIABMAG8AYwBrAGUAZAA9ACIAZgBhAGwAcwBlACIAIABQ
AHIAaQBvAHIAaQB0AHkAPQAiADQAOQAiACAATgBhAG0AZQA9ACIARwByAGkAZAAgAFQAYQBiAGwA
ZQAgADQAIABBAGMAYwBlAG4AdAAgADQAIgAvAD4ADQAKACAAIAA8AHcAOgBMAHMAZABFAHgAYwBl
AHAAdABpAG8AbgAgAEwAbwBjAGsAZQBkAD0AIgBmAGEAbABzAGUAIgAgAFAAcgBpAG8AcgBpAHQA
eQA9ACIANQAwACIAIABOAGEAbQBlAD0AIgBHAHIAaQBkACAAVABhAGIAbABlACAANQAgAEQAYQBy
AGsAIABBAGMAYwBlAG4AdAAgADQAIgAvAD4ADQAKACAAIAA8AHcAOgBMAHMAZABFAHgAYwBlAHAA
dABpAG8AbgAgAEwAbwBjAGsAZQBkAD0AIgBmAGEAbABzAGUAIgAgAFAAcgBpAG8AcgBpAHQAeQA9
ACIANQAxACIADQAKACAAIAAgAE4AYQBtAGUAPQAiAEcAcgBpAGQAIABUAGEAYgBsAGUAIAA2ACAA
QwBvAGwAbwByAGYAdQBsACAAQQBjAGMAZQBuAHQAIAA0ACIALwA+AA0ACgAgACAAPAB3ADoATABz
AGQARQB4AGMAZQBwAHQAaQBvAG4AIABMAG8AYwBrAGUAZAA9ACIAZgBhAGwAcwBlACIAIABQAHIA
aQBvAHIAaQB0AHkAPQAiADUAMgAiAA0ACgAgACAAIABOAGEAbQBlAD0AIgBHAHIAaQBkACAAVABh
AGIAbABlACAANwAgAEMAbwBsAG8AcgBmAHUAbAAgAEEAYwBjAGUAbgB0ACAANAAiAC8APgANAAoA
IAAgADwAdwA6AEwAcwBkAEUAeABjAGUAcAB0AGkAbwBuACAATABvAGMAawBlAGQAPQAiAGYAYQBs
AHMAZQAiACAAUAByAGkAbwByAGkAdAB5AD0AIgA0ADYAIgANAAoAIAAgACAATgBhAG0AZQA9ACIA
RwByAGkAZAAgAFQAYQBiAGwAZQAgADEAIABMAGkAZwBoAHQAIABBAGMAYwBlAG4AdAAgADUAIgAv
AD4ADQAKACAAIAA8AHcAOgBMAHMAZABFAHgAYwBlAHAAdABpAG8AbgAgAEwAbwBjAGsAZQBkAD0A
IgBmAGEAbABzAGUAIgAgAFAAcgBpAG8AcgBpAHQAeQA9ACIANAA3ACIAIABOAGEAbQBlAD0AIgBH
AHIAaQBkACAAVABhAGIAbABlACAAMgAgAEEAYwBjAGUAbgB0ACAANQAiAC8APgANAAoAIAAgADwA
dwA6AEwAcwBkAEUAeABjAGUAcAB0AGkAbwBuACAATABvAGMAawBlAGQAPQAiAGYAYQBsAHMAZQAi
ACAAUAByAGkAbwByAGkAdAB5AD0AIgA0ADgAIgAgAE4AYQBtAGUAPQAiAEcAcgBpAGQAIABUAGEA
YgBsAGUAIAAzACAAQQBjAGMAZQBuAHQAIAA1ACIALwA+AA0ACgAgACAAPAB3ADoATABzAGQARQB4
AGMAZQBwAHQAaQBvAG4AIABMAG8AYwBrAGUAZAA9ACIAZgBhAGwAcwBlACIAIABQAHIAaQBvAHIA
aQB0AHkAPQAiADQAOQAiACAATgBhAG0AZQA9ACIARwByAGkAZAAgAFQAYQBiAGwAZQAgADQAIABB
AGMAYwBlAG4AdAAgADUAIgAvAD4ADQAKACAAIAA8AHcAOgBMAHMAZABFAHgAYwBlAHAAdABpAG8A
bgAgAEwAbwBjAGsAZQBkAD0AIgBmAGEAbABzAGUAIgAgAFAAcgBpAG8AcgBpAHQAeQA9ACIANQAw
ACIAIABOAGEAbQBlAD0AIgBHAHIAaQBkACAAVABhAGIAbABlACAANQAgAEQAYQByAGsAIABBAGMA
YwBlAG4AdAAgADUAIgAvAD4ADQAKACAAIAA8AHcAOgBMAHMAZABFAHgAYwBlAHAAdABpAG8AbgAg
AEwAbwBjAGsAZQBkAD0AIgBmAGEAbABzAGUAIgAgAFAAcgBpAG8AcgBpAHQAeQA9ACIANQAxACIA
DQAKACAAIAAgAE4AYQBtAGUAPQAiAEcAcgBpAGQAIABUAGEAYgBsAGUAIAA2ACAAQwBvAGwAbwBy
AGYAdQBsACAAQQBjAGMAZQBuAHQAIAA1ACIALwA+AA0ACgAgACAAPAB3ADoATABzAGQARQB4AGMA
ZQBwAHQAaQBvAG4AIABMAG8AYwBrAGUAZAA9ACIAZgBhAGwAcwBlACIAIABQAHIAaQBvAHIAaQB0
AHkAPQAiADUAMgAiAA0ACgAgACAAIABOAGEAbQBlAD0AIgBHAHIAaQBkACAAVABhAGIAbABlACAA
NwAgAEMAbwBsAG8AcgBmAHUAbAAgAEEAYwBjAGUAbgB0ACAANQAiAC8APgANAAoAIAAgADwAdwA6
AEwAcwBkAEUAeABjAGUAcAB0AGkAbwBuACAATABvAGMAawBlAGQAPQAiAGYAYQBsAHMAZQAiACAA
UAByAGkAbwByAGkAdAB5AD0AIgA0ADYAIgANAAoAIAAgACAATgBhAG0AZQA9ACIARwByAGkAZAAg
AFQAYQBiAGwAZQAgADEAIABMAGkAZwBoAHQAIABBAGMAYwBlAG4AdAAgADYAIgAvAD4ADQAKACAA
IAA8AHcAOgBMAHMAZABFAHgAYwBlAHAAdABpAG8AbgAgAEwAbwBjAGsAZQBkAD0AIgBmAGEAbABz
AGUAIgAgAFAAcgBpAG8AcgBpAHQAeQA9ACIANAA3ACIAIABOAGEAbQBlAD0AIgBHAHIAaQBkACAA
VABhAGIAbABlACAAMgAgAEEAYwBjAGUAbgB0ACAANgAiAC8APgANAAoAIAAgADwAdwA6AEwAcwBk
AEUAeABjAGUAcAB0AGkAbwBuACAATABvAGMAawBlAGQAPQAiAGYAYQBsAHMAZQAiACAAUAByAGkA
bwByAGkAdAB5AD0AIgA0ADgAIgAgAE4AYQBtAGUAPQAiAEcAcgBpAGQAIABUAGEAYgBsAGUAIAAz
ACAAQQBjAGMAZQBuAHQAIAA2ACIALwA+AA0ACgAgACAAPAB3ADoATABzAGQARQB4AGMAZQBwAHQA
aQBvAG4AIABMAG8AYwBrAGUAZAA9ACIAZgBhAGwAcwBlACIAIABQAHIAaQBvAHIAaQB0AHkAPQAi
ADQAOQAiACAATgBhAG0AZQA9ACIARwByAGkAZAAgAFQAYQBiAGwAZQAgADQAIABBAGMAYwBlAG4A
dAAgADYAIgAvAD4ADQAKACAAIAA8AHcAOgBMAHMAZABFAHgAYwBlAHAAdABpAG8AbgAgAEwAbwBj
AGsAZQBkAD0AIgBmAGEAbABzAGUAIgAgAFAAcgBpAG8AcgBpAHQAeQA9ACIANQAwACIAIABOAGEA
bQBlAD0AIgBHAHIAaQBkACAAVABhAGIAbABlACAANQAgAEQAYQByAGsAIABBAGMAYwBlAG4AdAAg
ADYAIgAvAD4ADQAKACAAIAA8AHcAOgBMAHMAZABFAHgAYwBlAHAAdABpAG8AbgAgAEwAbwBjAGsA
ZQBkAD0AIgBmAGEAbABzAGUAIgAgAFAAcgBpAG8AcgBpAHQAeQA9ACIANQAxACIADQAKACAAIAAg
AE4AYQBtAGUAPQAiAEcAcgBpAGQAIABUAGEAYgBsAGUAIAA2ACAAQwBvAGwAbwByAGYAdQBsACAA
QQBjAGMAZQBuAHQAIAA2ACIALwA+AA0ACgAgACAAPAB3ADoATABzAGQARQB4AGMAZQBwAHQAaQBv
AG4AIABMAG8AYwBrAGUAZAA9ACIAZgBhAGwAcwBlACIAIABQAHIAaQBvAHIAaQB0AHkAPQAiADUA
MgAiAA0ACgAgACAAIABOAGEAbQBlAD0AIgBHAHIAaQBkACAAVABhAGIAbABlACAANwAgAEMAbwBs
AG8AcgBmAHUAbAAgAEEAYwBjAGUAbgB0ACAANgAiAC8APgANAAoAIAAgADwAdwA6AEwAcwBkAEUA
eABjAGUAcAB0AGkAbwBuACAATABvAGMAawBlAGQAPQAiAGYAYQBsAHMAZQAiACAAUAByAGkAbwBy
AGkAdAB5AD0AIgA0ADYAIgAgAE4AYQBtAGUAPQAiAEwAaQBzAHQAIABUAGEAYgBsAGUAIAAxACAA
TABpAGcAaAB0ACIALwA+AA0ACgAgACAAPAB3ADoATABzAGQARQB4AGMAZQBwAHQAaQBvAG4AIABM
AG8AYwBrAGUAZAA9ACIAZgBhAGwAcwBlACIAIABQAHIAaQBvAHIAaQB0AHkAPQAiADQANwAiACAA
TgBhAG0AZQA9ACIATABpAHMAdAAgAFQAYQBiAGwAZQAgADIAIgAvAD4ADQAKACAAIAA8AHcAOgBM
AHMAZABFAHgAYwBlAHAAdABpAG8AbgAgAEwAbwBjAGsAZQBkAD0AIgBmAGEAbABzAGUAIgAgAFAA
cgBpAG8AcgBpAHQAeQA9ACIANAA4ACIAIABOAGEAbQBlAD0AIgBMAGkAcwB0ACAAVABhAGIAbABl
ACAAMwAiAC8APgANAAoAIAAgADwAdwA6AEwAcwBkAEUAeABjAGUAcAB0AGkAbwBuACAATABvAGMA
awBlAGQAPQAiAGYAYQBsAHMAZQAiACAAUAByAGkAbwByAGkAdAB5AD0AIgA0ADkAIgAgAE4AYQBt
AGUAPQAiAEwAaQBzAHQAIABUAGEAYgBsAGUAIAA0ACIALwA+AA0ACgAgACAAPAB3ADoATABzAGQA
RQB4AGMAZQBwAHQAaQBvAG4AIABMAG8AYwBrAGUAZAA9ACIAZgBhAGwAcwBlACIAIABQAHIAaQBv
AHIAaQB0AHkAPQAiADUAMAAiACAATgBhAG0AZQA9ACIATABpAHMAdAAgAFQAYQBiAGwAZQAgADUA
IABEAGEAcgBrACIALwA+AA0ACgAgACAAPAB3ADoATABzAGQARQB4AGMAZQBwAHQAaQBvAG4AIABM
AG8AYwBrAGUAZAA9ACIAZgBhAGwAcwBlACIAIABQAHIAaQBvAHIAaQB0AHkAPQAiADUAMQAiACAA
TgBhAG0AZQA9ACIATABpAHMAdAAgAFQAYQBiAGwAZQAgADYAIABDAG8AbABvAHIAZgB1AGwAIgAv
AD4ADQAKACAAIAA8AHcAOgBMAHMAZABFAHgAYwBlAHAAdABpAG8AbgAgAEwAbwBjAGsAZQBkAD0A
IgBmAGEAbABzAGUAIgAgAFAAcgBpAG8AcgBpAHQAeQA9ACIANQAyACIAIABOAGEAbQBlAD0AIgBM
AGkAcwB0ACAAVABhAGIAbABlACAANwAgAEMAbwBsAG8AcgBmAHUAbAAiAC8APgANAAoAIAAgADwA
dwA6AEwAcwBkAEUAeABjAGUAcAB0AGkAbwBuACAATABvAGMAawBlAGQAPQAiAGYAYQBsAHMAZQAi
ACAAUAByAGkAbwByAGkAdAB5AD0AIgA0ADYAIgANAAoAIAAgACAATgBhAG0AZQA9ACIATABpAHMA
dAAgAFQAYQBiAGwAZQAgADEAIABMAGkAZwBoAHQAIABBAGMAYwBlAG4AdAAgADEAIgAvAD4ADQAK
ACAAIAA8AHcAOgBMAHMAZABFAHgAYwBlAHAAdABpAG8AbgAgAEwAbwBjAGsAZQBkAD0AIgBmAGEA
bABzAGUAIgAgAFAAcgBpAG8AcgBpAHQAeQA9ACIANAA3ACIAIABOAGEAbQBlAD0AIgBMAGkAcwB0
ACAAVABhAGIAbABlACAAMgAgAEEAYwBjAGUAbgB0ACAAMQAiAC8APgANAAoAIAAgADwAdwA6AEwA
cwBkAEUAeABjAGUAcAB0AGkAbwBuACAATABvAGMAawBlAGQAPQAiAGYAYQBsAHMAZQAiACAAUABy
AGkAbwByAGkAdAB5AD0AIgA0ADgAIgAgAE4AYQBtAGUAPQAiAEwAaQBzAHQAIABUAGEAYgBsAGUA
IAAzACAAQQBjAGMAZQBuAHQAIAAxACIALwA+AA0ACgAgACAAPAB3ADoATABzAGQARQB4AGMAZQBw
AHQAaQBvAG4AIABMAG8AYwBrAGUAZAA9ACIAZgBhAGwAcwBlACIAIABQAHIAaQBvAHIAaQB0AHkA
PQAiADQAOQAiACAATgBhAG0AZQA9ACIATABpAHMAdAAgAFQAYQBiAGwAZQAgADQAIABBAGMAYwBl
AG4AdAAgADEAIgAvAD4ADQAKACAAIAA8AHcAOgBMAHMAZABFAHgAYwBlAHAAdABpAG8AbgAgAEwA
bwBjAGsAZQBkAD0AIgBmAGEAbABzAGUAIgAgAFAAcgBpAG8AcgBpAHQAeQA9ACIANQAwACIAIABO
AGEAbQBlAD0AIgBMAGkAcwB0ACAAVABhAGIAbABlACAANQAgAEQAYQByAGsAIABBAGMAYwBlAG4A
dAAgADEAIgAvAD4ADQAKACAAIAA8AHcAOgBMAHMAZABFAHgAYwBlAHAAdABpAG8AbgAgAEwAbwBj
AGsAZQBkAD0AIgBmAGEAbABzAGUAIgAgAFAAcgBpAG8AcgBpAHQAeQA9ACIANQAxACIADQAKACAA
IAAgAE4AYQBtAGUAPQAiAEwAaQBzAHQAIABUAGEAYgBsAGUAIAA2ACAAQwBvAGwAbwByAGYAdQBs
ACAAQQBjAGMAZQBuAHQAIAAxACIALwA+AA0ACgAgACAAPAB3ADoATABzAGQARQB4AGMAZQBwAHQA
aQBvAG4AIABMAG8AYwBrAGUAZAA9ACIAZgBhAGwAcwBlACIAIABQAHIAaQBvAHIAaQB0AHkAPQAi
ADUAMgAiAA0ACgAgACAAIABOAGEAbQBlAD0AIgBMAGkAcwB0ACAAVABhAGIAbABlACAANwAgAEMA
bwBsAG8AcgBmAHUAbAAgAEEAYwBjAGUAbgB0ACAAMQAiAC8APgANAAoAIAAgADwAdwA6AEwAcwBk
AEUAeABjAGUAcAB0AGkAbwBuACAATABvAGMAawBlAGQAPQAiAGYAYQBsAHMAZQAiACAAUAByAGkA
bwByAGkAdAB5AD0AIgA0ADYAIgANAAoAIAAgACAATgBhAG0AZQA9ACIATABpAHMAdAAgAFQAYQBi
AGwAZQAgADEAIABMAGkAZwBoAHQAIABBAGMAYwBlAG4AdAAgADIAIgAvAD4ADQAKACAAIAA8AHcA
OgBMAHMAZABFAHgAYwBlAHAAdABpAG8AbgAgAEwAbwBjAGsAZQBkAD0AIgBmAGEAbABzAGUAIgAg
AFAAcgBpAG8AcgBpAHQAeQA9ACIANAA3ACIAIABOAGEAbQBlAD0AIgBMAGkAcwB0ACAAVABhAGIA
bABlACAAMgAgAEEAYwBjAGUAbgB0ACAAMgAiAC8APgANAAoAIAAgADwAdwA6AEwAcwBkAEUAeABj
AGUAcAB0AGkAbwBuACAATABvAGMAawBlAGQAPQAiAGYAYQBsAHMAZQAiACAAUAByAGkAbwByAGkA
dAB5AD0AIgA0ADgAIgAgAE4AYQBtAGUAPQAiAEwAaQBzAHQAIABUAGEAYgBsAGUAIAAzACAAQQBj
AGMAZQBuAHQAIAAyACIALwA+AA0ACgAgACAAPAB3ADoATABzAGQARQB4AGMAZQBwAHQAaQBvAG4A
IABMAG8AYwBrAGUAZAA9ACIAZgBhAGwAcwBlACIAIABQAHIAaQBvAHIAaQB0AHkAPQAiADQAOQAi
ACAATgBhAG0AZQA9ACIATABpAHMAdAAgAFQAYQBiAGwAZQAgADQAIABBAGMAYwBlAG4AdAAgADIA
IgAvAD4ADQAKACAAIAA8AHcAOgBMAHMAZABFAHgAYwBlAHAAdABpAG8AbgAgAEwAbwBjAGsAZQBk
AD0AIgBmAGEAbABzAGUAIgAgAFAAcgBpAG8AcgBpAHQAeQA9ACIANQAwACIAIABOAGEAbQBlAD0A
IgBMAGkAcwB0ACAAVABhAGIAbABlACAANQAgAEQAYQByAGsAIABBAGMAYwBlAG4AdAAgADIAIgAv
AD4ADQAKACAAIAA8AHcAOgBMAHMAZABFAHgAYwBlAHAAdABpAG8AbgAgAEwAbwBjAGsAZQBkAD0A
IgBmAGEAbABzAGUAIgAgAFAAcgBpAG8AcgBpAHQAeQA9ACIANQAxACIADQAKACAAIAAgAE4AYQBt
AGUAPQAiAEwAaQBzAHQAIABUAGEAYgBsAGUAIAA2ACAAQwBvAGwAbwByAGYAdQBsACAAQQBjAGMA
ZQBuAHQAIAAyACIALwA+AA0ACgAgACAAPAB3ADoATABzAGQARQB4AGMAZQBwAHQAaQBvAG4AIABM
AG8AYwBrAGUAZAA9ACIAZgBhAGwAcwBlACIAIABQAHIAaQBvAHIAaQB0AHkAPQAiADUAMgAiAA0A
CgAgACAAIABOAGEAbQBlAD0AIgBMAGkAcwB0ACAAVABhAGIAbABlACAANwAgAEMAbwBsAG8AcgBm
AHUAbAAgAEEAYwBjAGUAbgB0ACAAMgAiAC8APgANAAoAIAAgADwAdwA6AEwAcwBkAEUAeABjAGUA
cAB0AGkAbwBuACAATABvAGMAawBlAGQAPQAiAGYAYQBsAHMAZQAiACAAUAByAGkAbwByAGkAdAB5
AD0AIgA0ADYAIgANAAoAIAAgACAATgBhAG0AZQA9ACIATABpAHMAdAAgAFQAYQBiAGwAZQAgADEA
IABMAGkAZwBoAHQAIABBAGMAYwBlAG4AdAAgADMAIgAvAD4ADQAKACAAIAA8AHcAOgBMAHMAZABF
AHgAYwBlAHAAdABpAG8AbgAgAEwAbwBjAGsAZQBkAD0AIgBmAGEAbABzAGUAIgAgAFAAcgBpAG8A
cgBpAHQAeQA9ACIANAA3ACIAIABOAGEAbQBlAD0AIgBMAGkAcwB0ACAAVABhAGIAbABlACAAMgAg
AEEAYwBjAGUAbgB0ACAAMwAiAC8APgANAAoAIAAgADwAdwA6AEwAcwBkAEUAeABjAGUAcAB0AGkA
bwBuACAATABvAGMAawBlAGQAPQAiAGYAYQBsAHMAZQAiACAAUAByAGkAbwByAGkAdAB5AD0AIgA0
ADgAIgAgAE4AYQBtAGUAPQAiAEwAaQBzAHQAIABUAGEAYgBsAGUAIAAzACAAQQBjAGMAZQBuAHQA
IAAzACIALwA+AA0ACgAgACAAPAB3ADoATABzAGQARQB4AGMAZQBwAHQAaQBvAG4AIABMAG8AYwBr
AGUAZAA9ACIAZgBhAGwAcwBlACIAIABQAHIAaQBvAHIAaQB0AHkAPQAiADQAOQAiACAATgBhAG0A
ZQA9ACIATABpAHMAdAAgAFQAYQBiAGwAZQAgADQAIABBAGMAYwBlAG4AdAAgADMAIgAvAD4ADQAK
ACAAIAA8AHcAOgBMAHMAZABFAHgAYwBlAHAAdABpAG8AbgAgAEwAbwBjAGsAZQBkAD0AIgBmAGEA
bABzAGUAIgAgAFAAcgBpAG8AcgBpAHQAeQA9ACIANQAwACIAIABOAGEAbQBlAD0AIgBMAGkAcwB0
ACAAVABhAGIAbABlACAANQAgAEQAYQByAGsAIABBAGMAYwBlAG4AdAAgADMAIgAvAD4ADQAKACAA
IAA8AHcAOgBMAHMAZABFAHgAYwBlAHAAdABpAG8AbgAgAEwAbwBjAGsAZQBkAD0AIgBmAGEAbABz
AGUAIgAgAFAAcgBpAG8AcgBpAHQAeQA9ACIANQAxACIADQAKACAAIAAgAE4AYQBtAGUAPQAiAEwA
aQBzAHQAIABUAGEAYgBsAGUAIAA2ACAAQwBvAGwAbwByAGYAdQBsACAAQQBjAGMAZQBuAHQAIAAz
ACIALwA+AA0ACgAgACAAPAB3ADoATABzAGQARQB4AGMAZQBwAHQAaQBvAG4AIABMAG8AYwBrAGUA
ZAA9ACIAZgBhAGwAcwBlACIAIABQAHIAaQBvAHIAaQB0AHkAPQAiADUAMgAiAA0ACgAgACAAIABO
AGEAbQBlAD0AIgBMAGkAcwB0ACAAVABhAGIAbABlACAANwAgAEMAbwBsAG8AcgBmAHUAbAAgAEEA
YwBjAGUAbgB0ACAAMwAiAC8APgANAAoAIAAgADwAdwA6AEwAcwBkAEUAeABjAGUAcAB0AGkAbwBu
ACAATABvAGMAawBlAGQAPQAiAGYAYQBsAHMAZQAiACAAUAByAGkAbwByAGkAdAB5AD0AIgA0ADYA
IgANAAoAIAAgACAATgBhAG0AZQA9ACIATABpAHMAdAAgAFQAYQBiAGwAZQAgADEAIABMAGkAZwBo
AHQAIABBAGMAYwBlAG4AdAAgADQAIgAvAD4ADQAKACAAIAA8AHcAOgBMAHMAZABFAHgAYwBlAHAA
dABpAG8AbgAgAEwAbwBjAGsAZQBkAD0AIgBmAGEAbABzAGUAIgAgAFAAcgBpAG8AcgBpAHQAeQA9
ACIANAA3ACIAIABOAGEAbQBlAD0AIgBMAGkAcwB0ACAAVABhAGIAbABlACAAMgAgAEEAYwBjAGUA
bgB0ACAANAAiAC8APgANAAoAIAAgADwAdwA6AEwAcwBkAEUAeABjAGUAcAB0AGkAbwBuACAATABv
AGMAawBlAGQAPQAiAGYAYQBsAHMAZQAiACAAUAByAGkAbwByAGkAdAB5AD0AIgA0ADgAIgAgAE4A
YQBtAGUAPQAiAEwAaQBzAHQAIABUAGEAYgBsAGUAIAAzACAAQQBjAGMAZQBuAHQAIAA0ACIALwA+
AA0ACgAgACAAPAB3ADoATABzAGQARQB4AGMAZQBwAHQAaQBvAG4AIABMAG8AYwBrAGUAZAA9ACIA
ZgBhAGwAcwBlACIAIABQAHIAaQBvAHIAaQB0AHkAPQAiADQAOQAiACAATgBhAG0AZQA9ACIATABp
AHMAdAAgAFQAYQBiAGwAZQAgADQAIABBAGMAYwBlAG4AdAAgADQAIgAvAD4ADQAKACAAIAA8AHcA
OgBMAHMAZABFAHgAYwBlAHAAdABpAG8AbgAgAEwAbwBjAGsAZQBkAD0AIgBmAGEAbABzAGUAIgAg
AFAAcgBpAG8AcgBpAHQAeQA9ACIANQAwACIAIABOAGEAbQBlAD0AIgBMAGkAcwB0ACAAVABhAGIA
bABlACAANQAgAEQAYQByAGsAIABBAGMAYwBlAG4AdAAgADQAIgAvAD4ADQAKACAAIAA8AHcAOgBM
AHMAZABFAHgAYwBlAHAAdABpAG8AbgAgAEwAbwBjAGsAZQBkAD0AIgBmAGEAbABzAGUAIgAgAFAA
cgBpAG8AcgBpAHQAeQA9ACIANQAxACIADQAKACAAIAAgAE4AYQBtAGUAPQAiAEwAaQBzAHQAIABU
AGEAYgBsAGUAIAA2ACAAQwBvAGwAbwByAGYAdQBsACAAQQBjAGMAZQBuAHQAIAA0ACIALwA+AA0A
CgAgACAAPAB3ADoATABzAGQARQB4AGMAZQBwAHQAaQBvAG4AIABMAG8AYwBrAGUAZAA9ACIAZgBh
AGwAcwBlACIAIABQAHIAaQBvAHIAaQB0AHkAPQAiADUAMgAiAA0ACgAgACAAIABOAGEAbQBlAD0A
IgBMAGkAcwB0ACAAVABhAGIAbABlACAANwAgAEMAbwBsAG8AcgBmAHUAbAAgAEEAYwBjAGUAbgB0
ACAANAAiAC8APgANAAoAIAAgADwAdwA6AEwAcwBkAEUAeABjAGUAcAB0AGkAbwBuACAATABvAGMA
awBlAGQAPQAiAGYAYQBsAHMAZQAiACAAUAByAGkAbwByAGkAdAB5AD0AIgA0ADYAIgANAAoAIAAg
ACAATgBhAG0AZQA9ACIATABpAHMAdAAgAFQAYQBiAGwAZQAgADEAIABMAGkAZwBoAHQAIABBAGMA
YwBlAG4AdAAgADUAIgAvAD4ADQAKACAAIAA8AHcAOgBMAHMAZABFAHgAYwBlAHAAdABpAG8AbgAg
AEwAbwBjAGsAZQBkAD0AIgBmAGEAbABzAGUAIgAgAFAAcgBpAG8AcgBpAHQAeQA9ACIANAA3ACIA
IABOAGEAbQBlAD0AIgBMAGkAcwB0ACAAVABhAGIAbABlACAAMgAgAEEAYwBjAGUAbgB0ACAANQAi
AC8APgANAAoAIAAgADwAdwA6AEwAcwBkAEUAeABjAGUAcAB0AGkAbwBuACAATABvAGMAawBlAGQA
PQAiAGYAYQBsAHMAZQAiACAAUAByAGkAbwByAGkAdAB5AD0AIgA0ADgAIgAgAE4AYQBtAGUAPQAi
AEwAaQBzAHQAIABUAGEAYgBsAGUAIAAzACAAQQBjAGMAZQBuAHQAIAA1ACIALwA+AA0ACgAgACAA
PAB3ADoATABzAGQARQB4AGMAZQBwAHQAaQBvAG4AIABMAG8AYwBrAGUAZAA9ACIAZgBhAGwAcwBl
ACIAIABQAHIAaQBvAHIAaQB0AHkAPQAiADQAOQAiACAATgBhAG0AZQA9ACIATABpAHMAdAAgAFQA
YQBiAGwAZQAgADQAIABBAGMAYwBlAG4AdAAgADUAIgAvAD4ADQAKACAAIAA8AHcAOgBMAHMAZABF
AHgAYwBlAHAAdABpAG8AbgAgAEwAbwBjAGsAZQBkAD0AIgBmAGEAbABzAGUAIgAgAFAAcgBpAG8A
cgBpAHQAeQA9ACIANQAwACIAIABOAGEAbQBlAD0AIgBMAGkAcwB0ACAAVABhAGIAbABlACAANQAg
AEQAYQByAGsAIABBAGMAYwBlAG4AdAAgADUAIgAvAD4ADQAKACAAIAA8AHcAOgBMAHMAZABFAHgA
YwBlAHAAdABpAG8AbgAgAEwAbwBjAGsAZQBkAD0AIgBmAGEAbABzAGUAIgAgAFAAcgBpAG8AcgBp
AHQAeQA9ACIANQAxACIADQAKACAAIAAgAE4AYQBtAGUAPQAiAEwAaQBzAHQAIABUAGEAYgBsAGUA
IAA2ACAAQwBvAGwAbwByAGYAdQBsACAAQQBjAGMAZQBuAHQAIAA1ACIALwA+AA0ACgAgACAAPAB3
ADoATABzAGQARQB4AGMAZQBwAHQAaQBvAG4AIABMAG8AYwBrAGUAZAA9ACIAZgBhAGwAcwBlACIA
IABQAHIAaQBvAHIAaQB0AHkAPQAiADUAMgAiAA0ACgAgACAAIABOAGEAbQBlAD0AIgBMAGkAcwB0
ACAAVABhAGIAbABlACAANwAgAEMAbwBsAG8AcgBmAHUAbAAgAEEAYwBjAGUAbgB0ACAANQAiAC8A
PgANAAoAIAAgADwAdwA6AEwAcwBkAEUAeABjAGUAcAB0AGkAbwBuACAATABvAGMAawBlAGQAPQAi
AGYAYQBsAHMAZQAiACAAUAByAGkAbwByAGkAdAB5AD0AIgA0ADYAIgANAAoAIAAgACAATgBhAG0A
ZQA9ACIATABpAHMAdAAgAFQAYQBiAGwAZQAgADEAIABMAGkAZwBoAHQAIABBAGMAYwBlAG4AdAAg
ADYAIgAvAD4ADQAKACAAIAA8AHcAOgBMAHMAZABFAHgAYwBlAHAAdABpAG8AbgAgAEwAbwBjAGsA
ZQBkAD0AIgBmAGEAbABzAGUAIgAgAFAAcgBpAG8AcgBpAHQAeQA9ACIANAA3ACIAIABOAGEAbQBl
AD0AIgBMAGkAcwB0ACAAVABhAGIAbABlACAAMgAgAEEAYwBjAGUAbgB0ACAANgAiAC8APgANAAoA
IAAgADwAdwA6AEwAcwBkAEUAeABjAGUAcAB0AGkAbwBuACAATABvAGMAawBlAGQAPQAiAGYAYQBs
AHMAZQAiACAAUAByAGkAbwByAGkAdAB5AD0AIgA0ADgAIgAgAE4AYQBtAGUAPQAiAEwAaQBzAHQA
IABUAGEAYgBsAGUAIAAzACAAQQBjAGMAZQBuAHQAIAA2ACIALwA+AA0ACgAgACAAPAB3ADoATABz
AGQARQB4AGMAZQBwAHQAaQBvAG4AIABMAG8AYwBrAGUAZAA9ACIAZgBhAGwAcwBlACIAIABQAHIA
aQBvAHIAaQB0AHkAPQAiADQAOQAiACAATgBhAG0AZQA9ACIATABpAHMAdAAgAFQAYQBiAGwAZQAg
ADQAIABBAGMAYwBlAG4AdAAgADYAIgAvAD4ADQAKACAAIAA8AHcAOgBMAHMAZABFAHgAYwBlAHAA
dABpAG8AbgAgAEwAbwBjAGsAZQBkAD0AIgBmAGEAbABzAGUAIgAgAFAAcgBpAG8AcgBpAHQAeQA9
ACIANQAwACIAIABOAGEAbQBlAD0AIgBMAGkAcwB0ACAAVABhAGIAbABlACAANQAgAEQAYQByAGsA
IABBAGMAYwBlAG4AdAAgADYAIgAvAD4ADQAKACAAIAA8AHcAOgBMAHMAZABFAHgAYwBlAHAAdABp
AG8AbgAgAEwAbwBjAGsAZQBkAD0AIgBmAGEAbABzAGUAIgAgAFAAcgBpAG8AcgBpAHQAeQA9ACIA
NQAxACIADQAKACAAIAAgAE4AYQBtAGUAPQAiAEwAaQBzAHQAIABUAGEAYgBsAGUAIAA2ACAAQwBv
AGwAbwByAGYAdQBsACAAQQBjAGMAZQBuAHQAIAA2ACIALwA+AA0ACgAgACAAPAB3ADoATABzAGQA
RQB4AGMAZQBwAHQAaQBvAG4AIABMAG8AYwBrAGUAZAA9ACIAZgBhAGwAcwBlACIAIABQAHIAaQBv
AHIAaQB0AHkAPQAiADUAMgAiAA0ACgAgACAAIABOAGEAbQBlAD0AIgBMAGkAcwB0ACAAVABhAGIA
bABlACAANwAgAEMAbwBsAG8AcgBmAHUAbAAgAEEAYwBjAGUAbgB0ACAANgAiAC8APgANAAoAIAAg
ADwAdwA6AEwAcwBkAEUAeABjAGUAcAB0AGkAbwBuACAATABvAGMAawBlAGQAPQAiAGYAYQBsAHMA
ZQAiACAAUwBlAG0AaQBIAGkAZABkAGUAbgA9ACIAdAByAHUAZQAiACAAVQBuAGgAaQBkAGUAVwBo
AGUAbgBVAHMAZQBkAD0AIgB0AHIAdQBlACIADQAKACAAIAAgAE4AYQBtAGUAPQAiAE0AZQBuAHQA
aQBvAG4AIgAvAD4ADQAKACAAIAA8AHcAOgBMAHMAZABFAHgAYwBlAHAAdABpAG8AbgAgAEwAbwBj
AGsAZQBkAD0AIgBmAGEAbABzAGUAIgAgAFMAZQBtAGkASABpAGQAZABlAG4APQAiAHQAcgB1AGUA
IgAgAFUAbgBoAGkAZABlAFcAaABlAG4AVQBzAGUAZAA9ACIAdAByAHUAZQAiAA0ACgAgACAAIABO
AGEAbQBlAD0AIgBTAG0AYQByAHQAIABIAHkAcABlAHIAbABpAG4AawAiAC8APgANAAoAIAAgADwA
dwA6AEwAcwBkAEUAeABjAGUAcAB0AGkAbwBuACAATABvAGMAawBlAGQAPQAiAGYAYQBsAHMAZQAi
ACAAUwBlAG0AaQBIAGkAZABkAGUAbgA9ACIAdAByAHUAZQAiACAAVQBuAGgAaQBkAGUAVwBoAGUA
bgBVAHMAZQBkAD0AIgB0AHIAdQBlACIADQAKACAAIAAgAE4AYQBtAGUAPQAiAEgAYQBzAGgAdABh
AGcAIgAvAD4ADQAKACAAIAA8AHcAOgBMAHMAZABFAHgAYwBlAHAAdABpAG8AbgAgAEwAbwBjAGsA
ZQBkAD0AIgBmAGEAbABzAGUAIgAgAFMAZQBtAGkASABpAGQAZABlAG4APQAiAHQAcgB1AGUAIgAg
AFUAbgBoAGkAZABlAFcAaABlAG4AVQBzAGUAZAA9ACIAdAByAHUAZQAiAA0ACgAgACAAIABOAGEA
bQBlAD0AIgBVAG4AcgBlAHMAbwBsAHYAZQBkACAATQBlAG4AdABpAG8AbgAiAC8APgANAAoAIAAg
ADwAdwA6AEwAcwBkAEUAeABjAGUAcAB0AGkAbwBuACAATABvAGMAawBlAGQAPQAiAGYAYQBsAHMA
ZQAiACAAUwBlAG0AaQBIAGkAZABkAGUAbgA9ACIAdAByAHUAZQAiACAAVQBuAGgAaQBkAGUAVwBo
AGUAbgBVAHMAZQBkAD0AIgB0AHIAdQBlACIADQAKACAAIAAgAE4AYQBtAGUAPQAiAFMAbQBhAHIA
dAAgAEwAaQBuAGsAIgAvAD4ADQAKACAAPAAvAHcAOgBMAGEAdABlAG4AdABTAHQAeQBsAGUAcwA+
AA0ACgA8AC8AeABtAGwAPgA8ACEAWwBlAG4AZABpAGYAXQAtAC0APgANAAoAPABzAHQAeQBsAGUA
PgANAAoAPAAhAC0ALQAuAFQAUgBPAFUAQgBMAEUAUwBPAE0ARQAgAC4ATABJAE4ASQBOAEcADQAK
AAkAewBtAGkAbgAtAGgAZQBpAGcAaAB0ADoAIAAxADAAMAAlADsADQAKAAkAZgBsAG8AYQB0ADoA
bABlAGYAdAA7AH0ADQAKAC4ATABJAE4ASQBOAEcAIABoADIADQAKAAkAewBmAGwAbwBhAHQAOgBs
AGUAZgB0ADsAfQANAAoALgBsAGkAbgBpAG4AZwAgAHQAYQBiAGwAZQAgAHQAcgA6AG4AdABoAC0A
bwBmAC0AdAB5AHAAZQAoADEAKQAgAHQAaAAgAHsAYgBhAGMAawBnAHIAbwB1AG4AZAA6ACAAIwBG
AEYARgA7AGIAbwByAGQAZQByAC0AYgBvAHQAdABvAG0AOgAgADIAcAB4ACAAcwBvAGwAaQBkADsA
fQANAAoALgBsAGkAbgBpAG4AZwAgAHQAYQBiAGwAZQAuAGEAbABsAEIAbwByAGQAZQByACAAdABy
ADoAbgB0AGgALQBvAGYALQB0AHkAcABlACgAMQApACAAdABoACAAewBiAG8AcgBkAGUAcgA6ACAA
bgBvAG4AZQA7AGIAbwByAGQAZQByAC0AYgBvAHQAdABvAG0AOgAgADEAcAB4ACAAcwBvAGwAaQBk
ACAAIwBEAEQARABEAEQARAA7AH0ADQAKAC4ASQBNAEcALQBXAFIAQQBQACAAaQBtAGcADQAKAAkA
ewB3AGkAZAB0AGgAOgAgADUAMAAwAHAAeAAhAGkAbQBwAG8AcgB0AGEAbgB0ADsAfQANAAoALgBU
AFIARQBFAEkATQBHAA0ACgAJAHsAdwBpAGQAdABoADoAIAA1ADAAMABwAHgAIQBpAG0AcABvAHIA
dABhAG4AdAA7AH0ADQAKAA0ACgAgAC8AKgAgAEYAbwBuAHQAIABEAGUAZgBpAG4AaQB0AGkAbwBu
AHMAIAAqAC8ADQAKACAAQABmAG8AbgB0AC0AZgBhAGMAZQANAAoACQB7AGYAbwBuAHQALQBmAGEA
bQBpAGwAeQA6AItbU087AA0ACgAJAHAAYQBuAG8AcwBlAC0AMQA6ADIAIAAxACAANgAgADAAIAAz
ACAAMQAgADEAIAAxACAAMQAgADEAOwANAAoACQBtAHMAbwAtAGYAbwBuAHQALQBhAGwAdAA6AFMA
aQBtAFMAdQBuADsADQAKAAkAbQBzAG8ALQBmAG8AbgB0AC0AYwBoAGEAcgBzAGUAdAA6ADEAMwA0
ADsADQAKAAkAbQBzAG8ALQBnAGUAbgBlAHIAaQBjAC0AZgBvAG4AdAAtAGYAYQBtAGkAbAB5ADoA
YQB1AHQAbwA7AA0ACgAJAG0AcwBvAC0AZgBvAG4AdAAtAHAAaQB0AGMAaAA6AHYAYQByAGkAYQBi
AGwAZQA7AA0ACgAJAG0AcwBvAC0AZgBvAG4AdAAtAHMAaQBnAG4AYQB0AHUAcgBlADoANQAxADUA
IAA2ADgAMAA0ADYAMAAyADgAOAAgADIAMgAgADAAIAAyADYAMgAxADQANQAgADAAOwB9AA0ACgBA
AGYAbwBuAHQALQBmAGEAYwBlAA0ACgAJAHsAZgBvAG4AdAAtAGYAYQBtAGkAbAB5ADoAIgBDAGEA
bQBiAHIAaQBhACAATQBhAHQAaAAiADsADQAKAAkAcABhAG4AbwBzAGUALQAxADoAMgAgADQAIAA1
ACAAMwAgADUAIAA0ACAANgAgADMAIAAyACAANAA7AA0ACgAJAG0AcwBvAC0AZgBvAG4AdAAtAGMA
aABhAHIAcwBlAHQAOgAwADsADQAKAAkAbQBzAG8ALQBnAGUAbgBlAHIAaQBjAC0AZgBvAG4AdAAt
AGYAYQBtAGkAbAB5ADoAcgBvAG0AYQBuADsADQAKAAkAbQBzAG8ALQBmAG8AbgB0AC0AcABpAHQA
YwBoADoAdgBhAHIAaQBhAGIAbABlADsADQAKAAkAbQBzAG8ALQBmAG8AbgB0AC0AcwBpAGcAbgBh
AHQAdQByAGUAOgAtADUAMwA2ADgANgA5ADEAMgAxACAAMQAxADAANwAzADAANQA3ADIANwAgADMA
MwA1ADUANAA0ADMAMgAgADAAIAA0ADEANQAgADAAOwB9AA0ACgBAAGYAbwBuAHQALQBmAGEAYwBl
AA0ACgAJAHsAZgBvAG4AdAAtAGYAYQBtAGkAbAB5ADoAIgBcAEAAi1tTTyIAOwANAAoACQBwAGEA
bgBvAHMAZQAtADEAOgAyACAAMQAgADYAIAAwACAAMwAgADEAIAAxACAAMQAgADEAIAAxADsADQAK
AAkAbQBzAG8ALQBmAG8AbgB0AC0AYwBoAGEAcgBzAGUAdAA6ADEAMwA0ADsADQAKAAkAbQBzAG8A
LQBnAGUAbgBlAHIAaQBjAC0AZgBvAG4AdAAtAGYAYQBtAGkAbAB5ADoAYQB1AHQAbwA7AA0ACgAJ
AG0AcwBvAC0AZgBvAG4AdAAtAHAAaQB0AGMAaAA6AHYAYQByAGkAYQBiAGwAZQA7AA0ACgAJAG0A
cwBvAC0AZgBvAG4AdAAtAHMAaQBnAG4AYQB0AHUAcgBlADoANQAxADUAIAA2ADgAMAA0ADYAMAAy
ADgAOAAgADIAMgAgADAAIAAyADYAMgAxADQANQAgADAAOwB9AA0ACgAgAC8AKgAgAFMAdAB5AGwA
ZQAgAEQAZQBmAGkAbgBpAHQAaQBvAG4AcwAgACoALwANAAoAIABwAC4ATQBzAG8ATgBvAHIAbQBh
AGwALAAgAGwAaQAuAE0AcwBvAE4AbwByAG0AYQBsACwAIABkAGkAdgAuAE0AcwBvAE4AbwByAG0A
YQBsAA0ACgAJAHsAbQBzAG8ALQBzAHQAeQBsAGUALQB1AG4AaABpAGQAZQA6AG4AbwA7AA0ACgAJ
AG0AcwBvAC0AcwB0AHkAbABlAC0AcQBmAG8AcgBtAGEAdAA6AHkAZQBzADsADQAKAAkAbQBzAG8A
LQBzAHQAeQBsAGUALQBwAGEAcgBlAG4AdAA6ACIAIgA7AA0ACgAJAG0AYQByAGcAaQBuADoAMABj
AG0AOwANAAoACQBtAHMAbwAtAHAAYQBnAGkAbgBhAHQAaQBvAG4AOgB3AGkAZABvAHcALQBvAHIA
cABoAGEAbgA7AA0ACgAJAGYAbwBuAHQALQBzAGkAegBlADoAMQAyAC4AMABwAHQAOwANAAoACQBm
AG8AbgB0AC0AZgBhAG0AaQBsAHkAOgCLW1NPOwANAAoACQBtAHMAbwAtAGIAaQBkAGkALQBmAG8A
bgB0AC0AZgBhAG0AaQBsAHkAOgCLW1NPOwB9AA0ACgBoADIADQAKAAkAewBtAHMAbwAtAHMAdAB5
AGwAZQAtAHAAcgBpAG8AcgBpAHQAeQA6ADkAOwANAAoACQBtAHMAbwAtAHMAdAB5AGwAZQAtAHUA
bgBoAGkAZABlADoAbgBvADsADQAKAAkAbQBzAG8ALQBzAHQAeQBsAGUALQBxAGYAbwByAG0AYQB0
ADoAeQBlAHMAOwANAAoACQBtAHMAbwAtAHMAdAB5AGwAZQAtAGwAaQBuAGsAOgAiAAdomJggADIA
IABXWyZ7IgA7AA0ACgAJAG0AcwBvAC0AbQBhAHIAZwBpAG4ALQB0AG8AcAAtAGEAbAB0ADoAYQB1
AHQAbwA7AA0ACgAJAG0AYQByAGcAaQBuAC0AcgBpAGcAaAB0ADoAMABjAG0AOwANAAoACQBtAHMA
bwAtAG0AYQByAGcAaQBuAC0AYgBvAHQAdABvAG0ALQBhAGwAdAA6AGEAdQB0AG8AOwANAAoACQBt
AGEAcgBnAGkAbgAtAGwAZQBmAHQAOgAwAGMAbQA7AA0ACgAJAG0AcwBvAC0AcABhAGcAaQBuAGEA
dABpAG8AbgA6AHcAaQBkAG8AdwAtAG8AcgBwAGgAYQBuADsADQAKAAkAbQBzAG8ALQBvAHUAdABs
AGkAbgBlAC0AbABlAHYAZQBsADoAMgA7AA0ACgAJAGYAbwBuAHQALQBzAGkAegBlADoAMQA4AC4A
MABwAHQAOwANAAoACQBmAG8AbgB0AC0AZgBhAG0AaQBsAHkAOgCLW1NPOwANAAoACQBtAHMAbwAt
AGIAaQBkAGkALQBmAG8AbgB0AC0AZgBhAG0AaQBsAHkAOgCLW1NPOwANAAoACQBmAG8AbgB0AC0A
dwBlAGkAZwBoAHQAOgBiAG8AbABkADsAfQANAAoAcAAuAE0AcwBvAEgAZQBhAGQAZQByACwAIABs
AGkALgBNAHMAbwBIAGUAYQBkAGUAcgAsACAAZABpAHYALgBNAHMAbwBIAGUAYQBkAGUAcgANAAoA
CQB7AG0AcwBvAC0AcwB0AHkAbABlAC0AcAByAGkAbwByAGkAdAB5ADoAOQA5ADsADQAKAAkAbQBz
AG8ALQBzAHQAeQBsAGUALQBsAGkAbgBrADoAIgB1mAl3IABXWyZ7IgA7AA0ACgAJAG0AYQByAGcA
aQBuADoAMABjAG0AOwANAAoACQB0AGUAeAB0AC0AYQBsAGkAZwBuADoAYwBlAG4AdABlAHIAOwAN
AAoACQBtAHMAbwAtAHAAYQBnAGkAbgBhAHQAaQBvAG4AOgB3AGkAZABvAHcALQBvAHIAcABoAGEA
bgA7AA0ACgAJAHQAYQBiAC0AcwB0AG8AcABzADoAYwBlAG4AdABlAHIAIAAyADAANwAuADYANQBw
AHQAIAByAGkAZwBoAHQAIAA0ADEANQAuADMAcAB0ADsADQAKAAkAbABhAHkAbwB1AHQALQBnAHIA
aQBkAC0AbQBvAGQAZQA6AGMAaABhAHIAOwANAAoACQBmAG8AbgB0AC0AcwBpAHoAZQA6ADkALgAw
AHAAdAA7AA0ACgAJAGYAbwBuAHQALQBmAGEAbQBpAGwAeQA6AItbU087AA0ACgAJAG0AcwBvAC0A
YgBpAGQAaQAtAGYAbwBuAHQALQBmAGEAbQBpAGwAeQA6AItbU087AH0ADQAKAHAALgBNAHMAbwBG
AG8AbwB0AGUAcgAsACAAbABpAC4ATQBzAG8ARgBvAG8AdABlAHIALAAgAGQAaQB2AC4ATQBzAG8A
RgBvAG8AdABlAHIADQAKAAkAewBtAHMAbwAtAHMAdAB5AGwAZQAtAHAAcgBpAG8AcgBpAHQAeQA6
ADkAOQA7AA0ACgAJAG0AcwBvAC0AcwB0AHkAbABlAC0AbABpAG4AawA6ACIAdZgagSAAV1smeyIA
OwANAAoACQBtAGEAcgBnAGkAbgA6ADAAYwBtADsADQAKAAkAbQBzAG8ALQBwAGEAZwBpAG4AYQB0
AGkAbwBuADoAdwBpAGQAbwB3AC0AbwByAHAAaABhAG4AOwANAAoACQB0AGEAYgAtAHMAdABvAHAA
cwA6AGMAZQBuAHQAZQByACAAMgAwADcALgA2ADUAcAB0ACAAcgBpAGcAaAB0ACAANAAxADUALgAz
AHAAdAA7AA0ACgAJAGwAYQB5AG8AdQB0AC0AZwByAGkAZAAtAG0AbwBkAGUAOgBjAGgAYQByADsA
DQAKAAkAZgBvAG4AdAAtAHMAaQB6AGUAOgA5AC4AMABwAHQAOwANAAoACQBmAG8AbgB0AC0AZgBh
AG0AaQBsAHkAOgCLW1NPOwANAAoACQBtAHMAbwAtAGIAaQBkAGkALQBmAG8AbgB0AC0AZgBhAG0A
aQBsAHkAOgCLW1NPOwB9AA0ACgBhADoAbABpAG4AawAsACAAcwBwAGEAbgAuAE0AcwBvAEgAeQBw
AGUAcgBsAGkAbgBrAA0ACgAJAHsAbQBzAG8ALQBzAHQAeQBsAGUALQBuAG8AcwBoAG8AdwA6AHkA
ZQBzADsADQAKAAkAbQBzAG8ALQBzAHQAeQBsAGUALQBwAHIAaQBvAHIAaQB0AHkAOgA5ADkAOwAN
AAoACQBjAG8AbABvAHIAOgBiAGwAdQBlADsADQAKAAkAdABlAHgAdAAtAGQAZQBjAG8AcgBhAHQA
aQBvAG4AOgB1AG4AZABlAHIAbABpAG4AZQA7AA0ACgAJAHQAZQB4AHQALQB1AG4AZABlAHIAbABp
AG4AZQA6AHMAaQBuAGcAbABlADsAfQANAAoAYQA6AHYAaQBzAGkAdABlAGQALAAgAHMAcABhAG4A
LgBNAHMAbwBIAHkAcABlAHIAbABpAG4AawBGAG8AbABsAG8AdwBlAGQADQAKAAkAewBtAHMAbwAt
AHMAdAB5AGwAZQAtAG4AbwBzAGgAbwB3ADoAeQBlAHMAOwANAAoACQBtAHMAbwAtAHMAdAB5AGwA
ZQAtAHAAcgBpAG8AcgBpAHQAeQA6ADkAOQA7AA0ACgAJAGMAbwBsAG8AcgA6AHAAdQByAHAAbABl
ADsADQAKAAkAdABlAHgAdAAtAGQAZQBjAG8AcgBhAHQAaQBvAG4AOgB1AG4AZABlAHIAbABpAG4A
ZQA7AA0ACgAJAHQAZQB4AHQALQB1AG4AZABlAHIAbABpAG4AZQA6AHMAaQBuAGcAbABlADsAfQAN
AAoAcAANAAoACQB7AG0AcwBvAC0AcwB0AHkAbABlAC0AbgBvAHMAaABvAHcAOgB5AGUAcwA7AA0A
CgAJAG0AcwBvAC0AcwB0AHkAbABlAC0AcAByAGkAbwByAGkAdAB5ADoAOQA5ADsADQAKAAkAbQBz
AG8ALQBtAGEAcgBnAGkAbgAtAHQAbwBwAC0AYQBsAHQAOgBhAHUAdABvADsADQAKAAkAbQBhAHIA
ZwBpAG4ALQByAGkAZwBoAHQAOgAwAGMAbQA7AA0ACgAJAG0AcwBvAC0AbQBhAHIAZwBpAG4ALQBi
AG8AdAB0AG8AbQAtAGEAbAB0ADoAYQB1AHQAbwA7AA0ACgAJAG0AYQByAGcAaQBuAC0AbABlAGYA
dAA6ADAAYwBtADsADQAKAAkAbQBzAG8ALQBwAGEAZwBpAG4AYQB0AGkAbwBuADoAdwBpAGQAbwB3
AC0AbwByAHAAaABhAG4AOwANAAoACQBmAG8AbgB0AC0AcwBpAHoAZQA6ADEAMgAuADAAcAB0ADsA
DQAKAAkAZgBvAG4AdAAtAGYAYQBtAGkAbAB5ADoAi1tTTzsADQAKAAkAbQBzAG8ALQBiAGkAZABp
AC0AZgBvAG4AdAAtAGYAYQBtAGkAbAB5ADoAi1tTTzsAfQANAAoAcwBwAGEAbgAuADIADQAKAAkA
ewBtAHMAbwAtAHMAdAB5AGwAZQAtAG4AYQBtAGUAOgAiAAdomJggADIAIABXWyZ7IgA7AA0ACgAJ
AG0AcwBvAC0AcwB0AHkAbABlAC0AbgBvAHMAaABvAHcAOgB5AGUAcwA7AA0ACgAJAG0AcwBvAC0A
cwB0AHkAbABlAC0AcAByAGkAbwByAGkAdAB5ADoAOQA7AA0ACgAJAG0AcwBvAC0AcwB0AHkAbABl
AC0AdQBuAGgAaQBkAGUAOgBuAG8AOwANAAoACQBtAHMAbwAtAHMAdAB5AGwAZQAtAGwAbwBjAGsA
ZQBkADoAeQBlAHMAOwANAAoACQBtAHMAbwAtAHMAdAB5AGwAZQAtAGwAaQBuAGsAOgAiAAdomJgg
ADIAIgA7AA0ACgAJAG0AcwBvAC0AYQBuAHMAaQAtAGYAbwBuAHQALQBzAGkAegBlADoAMQA2AC4A
MABwAHQAOwANAAoACQBtAHMAbwAtAGIAaQBkAGkALQBmAG8AbgB0AC0AcwBpAHoAZQA6ADEANgAu
ADAAcAB0ADsADQAKAAkAZgBvAG4AdAAtAGYAYQBtAGkAbAB5ADoAIgBJe79+IABMAGkAZwBoAHQA
IgA7AA0ACgAJAG0AcwBvAC0AYQBzAGMAaQBpAC0AZgBvAG4AdAAtAGYAYQBtAGkAbAB5ADoAIgBJ
e79+IABMAGkAZwBoAHQAIgA7AA0ACgAJAG0AcwBvAC0AYQBzAGMAaQBpAC0AdABoAGUAbQBlAC0A
ZgBvAG4AdAA6AG0AYQBqAG8AcgAtAGwAYQB0AGkAbgA7AA0ACgAJAG0AcwBvAC0AZgBhAHIAZQBh
AHMAdAAtAGYAbwBuAHQALQBmAGEAbQBpAGwAeQA6ACIASXu/fiAATABpAGcAaAB0ACIAOwANAAoA
CQBtAHMAbwAtAGYAYQByAGUAYQBzAHQALQB0AGgAZQBtAGUALQBmAG8AbgB0ADoAbQBhAGoAbwBy
AC0AZgBhAHIAZQBhAHMAdAA7AA0ACgAJAG0AcwBvAC0AaABhAG4AcwBpAC0AZgBvAG4AdAAtAGYA
YQBtAGkAbAB5ADoAIgBJe79+IABMAGkAZwBoAHQAIgA7AA0ACgAJAG0AcwBvAC0AaABhAG4AcwBp
AC0AdABoAGUAbQBlAC0AZgBvAG4AdAA6AG0AYQBqAG8AcgAtAGwAYQB0AGkAbgA7AA0ACgAJAG0A
cwBvAC0AYgBpAGQAaQAtAGYAbwBuAHQALQBmAGEAbQBpAGwAeQA6ACIAVABpAG0AZQBzACAATgBl
AHcAIABSAG8AbQBhAG4AIgA7AA0ACgAJAG0AcwBvAC0AYgBpAGQAaQAtAHQAaABlAG0AZQAtAGYA
bwBuAHQAOgBtAGEAagBvAHIALQBiAGkAZABpADsADQAKAAkAZgBvAG4AdAAtAHcAZQBpAGcAaAB0
ADoAYgBvAGwAZAA7AH0ADQAKAHAALgBtAHMAbwBuAG8AcgBtAGEAbAAwACwAIABsAGkALgBtAHMA
bwBuAG8AcgBtAGEAbAAwACwAIABkAGkAdgAuAG0AcwBvAG4AbwByAG0AYQBsADAADQAKAAkAewBt
AHMAbwAtAHMAdAB5AGwAZQAtAG4AYQBtAGUAOgBtAHMAbwBuAG8AcgBtAGEAbAA7AA0ACgAJAG0A
cwBvAC0AcwB0AHkAbABlAC0AbgBvAHMAaABvAHcAOgB5AGUAcwA7AA0ACgAJAG0AcwBvAC0AcwB0
AHkAbABlAC0AcAByAGkAbwByAGkAdAB5ADoAOQA5ADsADQAKAAkAbQBzAG8ALQBzAHQAeQBsAGUA
LQB1AG4AaABpAGQAZQA6AG4AbwA7AA0ACgAJAG0AcwBvAC0AbQBhAHIAZwBpAG4ALQB0AG8AcAAt
AGEAbAB0ADoAYQB1AHQAbwA7AA0ACgAJAG0AYQByAGcAaQBuAC0AcgBpAGcAaAB0ADoAMABjAG0A
OwANAAoACQBtAHMAbwAtAG0AYQByAGcAaQBuAC0AYgBvAHQAdABvAG0ALQBhAGwAdAA6AGEAdQB0
AG8AOwANAAoACQBtAGEAcgBnAGkAbgAtAGwAZQBmAHQAOgAwAGMAbQA7AA0ACgAJAG0AcwBvAC0A
cABhAGcAaQBuAGEAdABpAG8AbgA6AHcAaQBkAG8AdwAtAG8AcgBwAGgAYQBuADsADQAKAAkAZgBv
AG4AdAAtAHMAaQB6AGUAOgAxADIALgAwAHAAdAA7AA0ACgAJAGYAbwBuAHQALQBmAGEAbQBpAGwA
eQA6AItbU087AA0ACgAJAG0AcwBvAC0AYgBpAGQAaQAtAGYAbwBuAHQALQBmAGEAbQBpAGwAeQA6
AItbU087AH0ADQAKAHAALgB0AGEAYgBsAGUALQBiAG8AcgBkAGUAcgBlAGQAdABoAGUAYQBkAHQA
cgB0AGgALAAgAGwAaQAuAHQAYQBiAGwAZQAtAGIAbwByAGQAZQByAGUAZAB0AGgAZQBhAGQAdABy
AHQAaAAsACAAZABpAHYALgB0AGEAYgBsAGUALQBiAG8AcgBkAGUAcgBlAGQAdABoAGUAYQBkAHQA
cgB0AGgADQAKAAkAewBtAHMAbwAtAHMAdAB5AGwAZQAtAG4AYQBtAGUAOgB0AGEAYgBsAGUALQBi
AG8AcgBkAGUAcgBlAGQAPgB0AGgAZQBhAGQAPgB0AHIAPgB0AGgAOwANAAoACQBtAHMAbwAtAHMA
dAB5AGwAZQAtAG4AbwBzAGgAbwB3ADoAeQBlAHMAOwANAAoACQBtAHMAbwAtAHMAdAB5AGwAZQAt
AHAAcgBpAG8AcgBpAHQAeQA6ADkAOQA7AA0ACgAJAG0AcwBvAC0AcwB0AHkAbABlAC0AdQBuAGgA
aQBkAGUAOgBuAG8AOwANAAoACQBtAHMAbwAtAG0AYQByAGcAaQBuAC0AdABvAHAALQBhAGwAdAA6
AGEAdQB0AG8AOwANAAoACQBtAGEAcgBnAGkAbgAtAHIAaQBnAGgAdAA6ADAAYwBtADsADQAKAAkA
bQBzAG8ALQBtAGEAcgBnAGkAbgAtAGIAbwB0AHQAbwBtAC0AYQBsAHQAOgBhAHUAdABvADsADQAK
AAkAbQBhAHIAZwBpAG4ALQBsAGUAZgB0ADoAMABjAG0AOwANAAoACQBtAHMAbwAtAHAAYQBnAGkA
bgBhAHQAaQBvAG4AOgB3AGkAZABvAHcALQBvAHIAcABoAGEAbgA7AA0ACgAJAGIAbwByAGQAZQBy
ADoAbgBvAG4AZQA7AA0ACgAJAG0AcwBvAC0AYgBvAHIAZABlAHIALQBiAG8AdAB0AG8AbQAtAGEA
bAB0ADoAcwBvAGwAaQBkACAAdwBpAG4AZABvAHcAdABlAHgAdAAgAC4ANwA1AHAAdAA7AA0ACgAJ
AHAAYQBkAGQAaQBuAGcAOgAwAGMAbQA7AA0ACgAJAG0AcwBvAC0AcABhAGQAZABpAG4AZwAtAGEA
bAB0ADoAMABjAG0AIAAwAGMAbQAgADAAYwBtACAAMABjAG0AOwANAAoACQBmAG8AbgB0AC0AcwBp
AHoAZQA6ADEAMgAuADAAcAB0ADsADQAKAAkAZgBvAG4AdAAtAGYAYQBtAGkAbAB5ADoAi1tTTzsA
DQAKAAkAbQBzAG8ALQBiAGkAZABpAC0AZgBvAG4AdAAtAGYAYQBtAGkAbAB5ADoAi1tTTzsAfQAN
AAoAcAAuAHQAYQBiAGwAZQAtAGIAbwByAGQAZQByAGUAZAB0AGIAbwBkAHkAdAByAHQAZAAsACAA
bABpAC4AdABhAGIAbABlAC0AYgBvAHIAZABlAHIAZQBkAHQAYgBvAGQAeQB0AHIAdABkACwAIABk
AGkAdgAuAHQAYQBiAGwAZQAtAGIAbwByAGQAZQByAGUAZAB0AGIAbwBkAHkAdAByAHQAZAANAAoA
CQB7AG0AcwBvAC0AcwB0AHkAbABlAC0AbgBhAG0AZQA6AHQAYQBiAGwAZQAtAGIAbwByAGQAZQBy
AGUAZAA+AHQAYgBvAGQAeQA+AHQAcgA+AHQAZAA7AA0ACgAJAG0AcwBvAC0AcwB0AHkAbABlAC0A
bgBvAHMAaABvAHcAOgB5AGUAcwA7AA0ACgAJAG0AcwBvAC0AcwB0AHkAbABlAC0AcAByAGkAbwBy
AGkAdAB5ADoAOQA5ADsADQAKAAkAbQBzAG8ALQBzAHQAeQBsAGUALQB1AG4AaABpAGQAZQA6AG4A
bwA7AA0ACgAJAG0AcwBvAC0AbQBhAHIAZwBpAG4ALQB0AG8AcAAtAGEAbAB0ADoAYQB1AHQAbwA7
AA0ACgAJAG0AYQByAGcAaQBuAC0AcgBpAGcAaAB0ADoAMABjAG0AOwANAAoACQBtAHMAbwAtAG0A
YQByAGcAaQBuAC0AYgBvAHQAdABvAG0ALQBhAGwAdAA6AGEAdQB0AG8AOwANAAoACQBtAGEAcgBn
AGkAbgAtAGwAZQBmAHQAOgAwAGMAbQA7AA0ACgAJAG0AcwBvAC0AcABhAGcAaQBuAGEAdABpAG8A
bgA6AHcAaQBkAG8AdwAtAG8AcgBwAGgAYQBuADsADQAKAAkAZgBvAG4AdAAtAHMAaQB6AGUAOgAx
ADIALgAwAHAAdAA7AA0ACgAJAGYAbwBuAHQALQBmAGEAbQBpAGwAeQA6AItbU087AA0ACgAJAG0A
cwBvAC0AYgBpAGQAaQAtAGYAbwBuAHQALQBmAGEAbQBpAGwAeQA6AItbU087AH0ADQAKAHAALgBs
AGkAbgBpAG4AZwAsACAAbABpAC4AbABpAG4AaQBuAGcALAAgAGQAaQB2AC4AbABpAG4AaQBuAGcA
DQAKAAkAewBtAHMAbwAtAHMAdAB5AGwAZQAtAG4AYQBtAGUAOgBsAGkAbgBpAG4AZwA7AA0ACgAJ
AG0AcwBvAC0AcwB0AHkAbABlAC0AbgBvAHMAaABvAHcAOgB5AGUAcwA7AA0ACgAJAG0AcwBvAC0A
cwB0AHkAbABlAC0AcAByAGkAbwByAGkAdAB5ADoAOQA5ADsADQAKAAkAbQBzAG8ALQBzAHQAeQBs
AGUALQB1AG4AaABpAGQAZQA6AG4AbwA7AA0ACgAJAG0AcwBvAC0AbQBhAHIAZwBpAG4ALQB0AG8A
cAAtAGEAbAB0ADoAYQB1AHQAbwA7AA0ACgAJAG0AYQByAGcAaQBuAC0AcgBpAGcAaAB0ADoAMABj
AG0AOwANAAoACQBtAHMAbwAtAG0AYQByAGcAaQBuAC0AYgBvAHQAdABvAG0ALQBhAGwAdAA6AGEA
dQB0AG8AOwANAAoACQBtAGEAcgBnAGkAbgAtAGwAZQBmAHQAOgAwAGMAbQA7AA0ACgAJAG0AcwBv
AC0AcABhAGcAaQBuAGEAdABpAG8AbgA6AHcAaQBkAG8AdwAtAG8AcgBwAGgAYQBuADsADQAKAAkA
ZgBvAG4AdAAtAHMAaQB6AGUAOgAxADIALgAwAHAAdAA7AA0ACgAJAGYAbwBuAHQALQBmAGEAbQBp
AGwAeQA6AItbU087AA0ACgAJAG0AcwBvAC0AYgBpAGQAaQAtAGYAbwBuAHQALQBmAGEAbQBpAGwA
eQA6AItbU087AH0ADQAKAHAALgBsAGEAcwB0AGIAbwByAGQAZQByACwAIABsAGkALgBsAGEAcwB0
AGIAbwByAGQAZQByACwAIABkAGkAdgAuAGwAYQBzAHQAYgBvAHIAZABlAHIADQAKAAkAewBtAHMA
bwAtAHMAdAB5AGwAZQAtAG4AYQBtAGUAOgBsAGEAcwB0AGIAbwByAGQAZQByADsADQAKAAkAbQBz
AG8ALQBzAHQAeQBsAGUALQBuAG8AcwBoAG8AdwA6AHkAZQBzADsADQAKAAkAbQBzAG8ALQBzAHQA
eQBsAGUALQBwAHIAaQBvAHIAaQB0AHkAOgA5ADkAOwANAAoACQBtAHMAbwAtAHMAdAB5AGwAZQAt
AHUAbgBoAGkAZABlADoAbgBvADsADQAKAAkAbQBzAG8ALQBtAGEAcgBnAGkAbgAtAHQAbwBwAC0A
YQBsAHQAOgBhAHUAdABvADsADQAKAAkAbQBhAHIAZwBpAG4ALQByAGkAZwBoAHQAOgAwAGMAbQA7
AA0ACgAJAG0AcwBvAC0AbQBhAHIAZwBpAG4ALQBiAG8AdAB0AG8AbQAtAGEAbAB0ADoAYQB1AHQA
bwA7AA0ACgAJAG0AYQByAGcAaQBuAC0AbABlAGYAdAA6ADAAYwBtADsADQAKAAkAbQBzAG8ALQBw
AGEAZwBpAG4AYQB0AGkAbwBuADoAdwBpAGQAbwB3AC0AbwByAHAAaABhAG4AOwANAAoACQBmAG8A
bgB0AC0AcwBpAHoAZQA6ADEAMgAuADAAcAB0ADsADQAKAAkAZgBvAG4AdAAtAGYAYQBtAGkAbAB5
ADoAi1tTTzsADQAKAAkAbQBzAG8ALQBiAGkAZABpAC0AZgBvAG4AdAAtAGYAYQBtAGkAbAB5ADoA
i1tTTzsAfQANAAoAcAAuAGEAaABwAGIAbwB4ACwAIABsAGkALgBhAGgAcABiAG8AeAAsACAAZABp
AHYALgBhAGgAcABiAG8AeAANAAoACQB7AG0AcwBvAC0AcwB0AHkAbABlAC0AbgBhAG0AZQA6AGEA
aABwAGIAbwB4ADsADQAKAAkAbQBzAG8ALQBzAHQAeQBsAGUALQBuAG8AcwBoAG8AdwA6AHkAZQBz
ADsADQAKAAkAbQBzAG8ALQBzAHQAeQBsAGUALQBwAHIAaQBvAHIAaQB0AHkAOgA5ADkAOwANAAoA
CQBtAHMAbwAtAHMAdAB5AGwAZQAtAHUAbgBoAGkAZABlADoAbgBvADsADQAKAAkAbQBzAG8ALQBt
AGEAcgBnAGkAbgAtAHQAbwBwAC0AYQBsAHQAOgBhAHUAdABvADsADQAKAAkAbQBhAHIAZwBpAG4A
LQByAGkAZwBoAHQAOgAwAGMAbQA7AA0ACgAJAG0AcwBvAC0AbQBhAHIAZwBpAG4ALQBiAG8AdAB0
AG8AbQAtAGEAbAB0ADoAYQB1AHQAbwA7AA0ACgAJAG0AYQByAGcAaQBuAC0AbABlAGYAdAA6ADAA
YwBtADsADQAKAAkAbQBzAG8ALQBwAGEAZwBpAG4AYQB0AGkAbwBuADoAdwBpAGQAbwB3AC0AbwBy
AHAAaABhAG4AOwANAAoACQBmAG8AbgB0AC0AcwBpAHoAZQA6ADEAMgAuADAAcAB0ADsADQAKAAkA
ZgBvAG4AdAAtAGYAYQBtAGkAbAB5ADoAi1tTTzsADQAKAAkAbQBzAG8ALQBiAGkAZABpAC0AZgBv
AG4AdAAtAGYAYQBtAGkAbAB5ADoAi1tTTzsAfQANAAoAcAAuAGwAaQBuAGkAbgBnADEALAAgAGwA
aQAuAGwAaQBuAGkAbgBnADEALAAgAGQAaQB2AC4AbABpAG4AaQBuAGcAMQANAAoACQB7AG0AcwBv
AC0AcwB0AHkAbABlAC0AbgBhAG0AZQA6AGwAaQBuAGkAbgBnADEAOwANAAoACQBtAHMAbwAtAHMA
dAB5AGwAZQAtAG4AbwBzAGgAbwB3ADoAeQBlAHMAOwANAAoACQBtAHMAbwAtAHMAdAB5AGwAZQAt
AHAAcgBpAG8AcgBpAHQAeQA6ADkAOQA7AA0ACgAJAG0AcwBvAC0AcwB0AHkAbABlAC0AdQBuAGgA
aQBkAGUAOgBuAG8AOwANAAoACQBtAHMAbwAtAG0AYQByAGcAaQBuAC0AdABvAHAALQBhAGwAdAA6
AGEAdQB0AG8AOwANAAoACQBtAGEAcgBnAGkAbgAtAHIAaQBnAGgAdAA6ADAAYwBtADsADQAKAAkA
bQBzAG8ALQBtAGEAcgBnAGkAbgAtAGIAbwB0AHQAbwBtAC0AYQBsAHQAOgBhAHUAdABvADsADQAK
AAkAbQBhAHIAZwBpAG4ALQBsAGUAZgB0ADoAMABjAG0AOwANAAoACQBtAHMAbwAtAHAAYQBnAGkA
bgBhAHQAaQBvAG4AOgB3AGkAZABvAHcALQBvAHIAcABoAGEAbgA7AA0ACgAJAGIAYQBjAGsAZwBy
AG8AdQBuAGQAOgB3AGgAaQB0AGUAcwBtAG8AawBlADsADQAKAAkAZgBvAG4AdAAtAHMAaQB6AGUA
OgAxADIALgAwAHAAdAA7AA0ACgAJAGYAbwBuAHQALQBmAGEAbQBpAGwAeQA6AItbU087AA0ACgAJ
AG0AcwBvAC0AYgBpAGQAaQAtAGYAbwBuAHQALQBmAGEAbQBpAGwAeQA6AItbU087AH0ADQAKAHAA
LgBhAGgAcABiAG8AeAAxACwAIABsAGkALgBhAGgAcABiAG8AeAAxACwAIABkAGkAdgAuAGEAaABw
AGIAbwB4ADEADQAKAAkAewBtAHMAbwAtAHMAdAB5AGwAZQAtAG4AYQBtAGUAOgBhAGgAcABiAG8A
eAAxADsADQAKAAkAbQBzAG8ALQBzAHQAeQBsAGUALQBuAG8AcwBoAG8AdwA6AHkAZQBzADsADQAK
AAkAbQBzAG8ALQBzAHQAeQBsAGUALQBwAHIAaQBvAHIAaQB0AHkAOgA5ADkAOwANAAoACQBtAHMA
bwAtAHMAdAB5AGwAZQAtAHUAbgBoAGkAZABlADoAbgBvADsADQAKAAkAbQBzAG8ALQBtAGEAcgBn
AGkAbgAtAHQAbwBwAC0AYQBsAHQAOgBhAHUAdABvADsADQAKAAkAbQBhAHIAZwBpAG4ALQByAGkA
ZwBoAHQAOgAwAGMAbQA7AA0ACgAJAG0AcwBvAC0AbQBhAHIAZwBpAG4ALQBiAG8AdAB0AG8AbQAt
AGEAbAB0ADoAYQB1AHQAbwA7AA0ACgAJAG0AYQByAGcAaQBuAC0AbABlAGYAdAA6ADAAYwBtADsA
DQAKAAkAbQBzAG8ALQBwAGEAZwBpAG4AYQB0AGkAbwBuADoAdwBpAGQAbwB3AC0AbwByAHAAaABh
AG4AOwANAAoACQBiAGEAYwBrAGcAcgBvAHUAbgBkADoAdwBoAGkAdABlADsADQAKAAkAZgBvAG4A
dAAtAHMAaQB6AGUAOgAxADIALgAwAHAAdAA7AA0ACgAJAGYAbwBuAHQALQBmAGEAbQBpAGwAeQA6
AItbU087AA0ACgAJAG0AcwBvAC0AYgBpAGQAaQAtAGYAbwBuAHQALQBmAGEAbQBpAGwAeQA6AItb
U087AH0ADQAKAHAALgBsAGEAcwB0AGIAbwByAGQAZQByADEALAAgAGwAaQAuAGwAYQBzAHQAYgBv
AHIAZABlAHIAMQAsACAAZABpAHYALgBsAGEAcwB0AGIAbwByAGQAZQByADEADQAKAAkAewBtAHMA
bwAtAHMAdAB5AGwAZQAtAG4AYQBtAGUAOgBsAGEAcwB0AGIAbwByAGQAZQByADEAOwANAAoACQBt
AHMAbwAtAHMAdAB5AGwAZQAtAG4AbwBzAGgAbwB3ADoAeQBlAHMAOwANAAoACQBtAHMAbwAtAHMA
dAB5AGwAZQAtAHAAcgBpAG8AcgBpAHQAeQA6ADkAOQA7AA0ACgAJAG0AcwBvAC0AcwB0AHkAbABl
AC0AdQBuAGgAaQBkAGUAOgBuAG8AOwANAAoACQBtAHMAbwAtAG0AYQByAGcAaQBuAC0AdABvAHAA
LQBhAGwAdAA6AGEAdQB0AG8AOwANAAoACQBtAGEAcgBnAGkAbgAtAHIAaQBnAGgAdAA6ADAAYwBt
ADsADQAKAAkAbQBzAG8ALQBtAGEAcgBnAGkAbgAtAGIAbwB0AHQAbwBtAC0AYQBsAHQAOgBhAHUA
dABvADsADQAKAAkAbQBhAHIAZwBpAG4ALQBsAGUAZgB0ADoAMABjAG0AOwANAAoACQBtAHMAbwAt
AHAAYQBnAGkAbgBhAHQAaQBvAG4AOgB3AGkAZABvAHcALQBvAHIAcABoAGEAbgA7AA0ACgAJAGIA
bwByAGQAZQByADoAbgBvAG4AZQA7AA0ACgAJAG0AcwBvAC0AYgBvAHIAZABlAHIALQBiAG8AdAB0
AG8AbQAtAGEAbAB0ADoAcwBvAGwAaQBkACAAdwBpAG4AZABvAHcAdABlAHgAdAAgADEALgA1AHAA
dAA7AA0ACgAJAHAAYQBkAGQAaQBuAGcAOgAwAGMAbQA7AA0ACgAJAG0AcwBvAC0AcABhAGQAZABp
AG4AZwAtAGEAbAB0ADoAMABjAG0AIAAwAGMAbQAgADAAYwBtACAAMABjAG0AOwANAAoACQBmAG8A
bgB0AC0AcwBpAHoAZQA6ADEAMgAuADAAcAB0ADsADQAKAAkAZgBvAG4AdAAtAGYAYQBtAGkAbAB5
ADoAi1tTTzsADQAKAAkAbQBzAG8ALQBiAGkAZABpAC0AZgBvAG4AdAAtAGYAYQBtAGkAbAB5ADoA
i1tTTzsAfQANAAoAcAAuAGQAZQBwAGUAbgBkAGUAbgB0AHYAYQByAGkAYQBiAGwAZQAsACAAbABp
AC4AZABlAHAAZQBuAGQAZQBuAHQAdgBhAHIAaQBhAGIAbABlACwAIABkAGkAdgAuAGQAZQBwAGUA
bgBkAGUAbgB0AHYAYQByAGkAYQBiAGwAZQANAAoACQB7AG0AcwBvAC0AcwB0AHkAbABlAC0AbgBh
AG0AZQA6AGQAZQBwAGUAbgBkAGUAbgB0AHYAYQByAGkAYQBiAGwAZQA7AA0ACgAJAG0AcwBvAC0A
cwB0AHkAbABlAC0AbgBvAHMAaABvAHcAOgB5AGUAcwA7AA0ACgAJAG0AcwBvAC0AcwB0AHkAbABl
AC0AcAByAGkAbwByAGkAdAB5ADoAOQA5ADsADQAKAAkAbQBzAG8ALQBzAHQAeQBsAGUALQB1AG4A
aABpAGQAZQA6AG4AbwA7AA0ACgAJAG0AcwBvAC0AbQBhAHIAZwBpAG4ALQB0AG8AcAAtAGEAbAB0
ADoAYQB1AHQAbwA7AA0ACgAJAG0AYQByAGcAaQBuAC0AcgBpAGcAaAB0ADoAMABjAG0AOwANAAoA
CQBtAHMAbwAtAG0AYQByAGcAaQBuAC0AYgBvAHQAdABvAG0ALQBhAGwAdAA6AGEAdQB0AG8AOwAN
AAoACQBtAGEAcgBnAGkAbgAtAGwAZQBmAHQAOgAwAGMAbQA7AA0ACgAJAG0AcwBvAC0AcABhAGcA
aQBuAGEAdABpAG8AbgA6AHcAaQBkAG8AdwAtAG8AcgBwAGgAYQBuADsADQAKAAkAZgBvAG4AdAAt
AHMAaQB6AGUAOgAxADIALgAwAHAAdAA7AA0ACgAJAGYAbwBuAHQALQBmAGEAbQBpAGwAeQA6AItb
U087AA0ACgAJAG0AcwBvAC0AYgBpAGQAaQAtAGYAbwBuAHQALQBmAGEAbQBpAGwAeQA6AItbU087
AH0ADQAKAHAALgBkAGUAcABlAG4AZABlAG4AdAB2AGEAcgBpAGEAYgBsAGUAMQAsACAAbABpAC4A
ZABlAHAAZQBuAGQAZQBuAHQAdgBhAHIAaQBhAGIAbABlADEALAAgAGQAaQB2AC4AZABlAHAAZQBu
AGQAZQBuAHQAdgBhAHIAaQBhAGIAbABlADEADQAKAAkAewBtAHMAbwAtAHMAdAB5AGwAZQAtAG4A
YQBtAGUAOgBkAGUAcABlAG4AZABlAG4AdAB2AGEAcgBpAGEAYgBsAGUAMQA7AA0ACgAJAG0AcwBv
AC0AcwB0AHkAbABlAC0AbgBvAHMAaABvAHcAOgB5AGUAcwA7AA0ACgAJAG0AcwBvAC0AcwB0AHkA
bABlAC0AcAByAGkAbwByAGkAdAB5ADoAOQA5ADsADQAKAAkAbQBzAG8ALQBzAHQAeQBsAGUALQB1
AG4AaABpAGQAZQA6AG4AbwA7AA0ACgAJAG0AcwBvAC0AbQBhAHIAZwBpAG4ALQB0AG8AcAAtAGEA
bAB0ADoAYQB1AHQAbwA7AA0ACgAJAG0AYQByAGcAaQBuAC0AcgBpAGcAaAB0ADoAMABjAG0AOwAN
AAoACQBtAHMAbwAtAG0AYQByAGcAaQBuAC0AYgBvAHQAdABvAG0ALQBhAGwAdAA6AGEAdQB0AG8A
OwANAAoACQBtAGEAcgBnAGkAbgAtAGwAZQBmAHQAOgAwAGMAbQA7AA0ACgAJAG0AcwBvAC0AcABh
AGcAaQBuAGEAdABpAG8AbgA6AHcAaQBkAG8AdwAtAG8AcgBwAGgAYQBuADsADQAKAAkAZgBvAG4A
dAAtAHMAaQB6AGUAOgAxADIALgAwAHAAdAA7AA0ACgAJAGYAbwBuAHQALQBmAGEAbQBpAGwAeQA6
AItbU087AA0ACgAJAG0AcwBvAC0AYgBpAGQAaQAtAGYAbwBuAHQALQBmAGEAbQBpAGwAeQA6AItb
U087AH0ADQAKAHAALgBkAGUAcABlAG4AZABlAG4AdAB2AGEAcgBpAGEAYgBsAGUAawBlAHkAMQAs
ACAAbABpAC4AZABlAHAAZQBuAGQAZQBuAHQAdgBhAHIAaQBhAGIAbABlAGsAZQB5ADEALAAgAGQA
aQB2AC4AZABlAHAAZQBuAGQAZQBuAHQAdgBhAHIAaQBhAGIAbABlAGsAZQB5ADEADQAKAAkAewBt
AHMAbwAtAHMAdAB5AGwAZQAtAG4AYQBtAGUAOgBkAGUAcABlAG4AZABlAG4AdAB2AGEAcgBpAGEA
YgBsAGUAawBlAHkAMQA7AA0ACgAJAG0AcwBvAC0AcwB0AHkAbABlAC0AbgBvAHMAaABvAHcAOgB5
AGUAcwA7AA0ACgAJAG0AcwBvAC0AcwB0AHkAbABlAC0AcAByAGkAbwByAGkAdAB5ADoAOQA5ADsA
DQAKAAkAbQBzAG8ALQBzAHQAeQBsAGUALQB1AG4AaABpAGQAZQA6AG4AbwA7AA0ACgAJAG0AcwBv
AC0AbQBhAHIAZwBpAG4ALQB0AG8AcAAtAGEAbAB0ADoAYQB1AHQAbwA7AA0ACgAJAG0AYQByAGcA
aQBuAC0AcgBpAGcAaAB0ADoAMABjAG0AOwANAAoACQBtAHMAbwAtAG0AYQByAGcAaQBuAC0AYgBv
AHQAdABvAG0ALQBhAGwAdAA6AGEAdQB0AG8AOwANAAoACQBtAGEAcgBnAGkAbgAtAGwAZQBmAHQA
OgAwAGMAbQA7AA0ACgAJAG0AcwBvAC0AcABhAGcAaQBuAGEAdABpAG8AbgA6AHcAaQBkAG8AdwAt
AG8AcgBwAGgAYQBuADsADQAKAAkAZgBvAG4AdAAtAHMAaQB6AGUAOgAxADIALgAwAHAAdAA7AA0A
CgAJAGYAbwBuAHQALQBmAGEAbQBpAGwAeQA6AItbU087AA0ACgAJAG0AcwBvAC0AYgBpAGQAaQAt
AGYAbwBuAHQALQBmAGEAbQBpAGwAeQA6AItbU087AH0ADQAKAHAALgBsAGkAcwB0AGwAaQAsACAA
bABpAC4AbABpAHMAdABsAGkALAAgAGQAaQB2AC4AbABpAHMAdABsAGkADQAKAAkAewBtAHMAbwAt
AHMAdAB5AGwAZQAtAG4AYQBtAGUAOgBsAGkAcwB0AF8AbABpADsADQAKAAkAbQBzAG8ALQBzAHQA
eQBsAGUALQBuAG8AcwBoAG8AdwA6AHkAZQBzADsADQAKAAkAbQBzAG8ALQBzAHQAeQBsAGUALQBw
AHIAaQBvAHIAaQB0AHkAOgA5ADkAOwANAAoACQBtAHMAbwAtAHMAdAB5AGwAZQAtAHUAbgBoAGkA
ZABlADoAbgBvADsADQAKAAkAbQBzAG8ALQBtAGEAcgBnAGkAbgAtAHQAbwBwAC0AYQBsAHQAOgBh
AHUAdABvADsADQAKAAkAbQBhAHIAZwBpAG4ALQByAGkAZwBoAHQAOgAwAGMAbQA7AA0ACgAJAG0A
cwBvAC0AbQBhAHIAZwBpAG4ALQBiAG8AdAB0AG8AbQAtAGEAbAB0ADoAYQB1AHQAbwA7AA0ACgAJ
AG0AYQByAGcAaQBuAC0AbABlAGYAdAA6ADAAYwBtADsADQAKAAkAbQBzAG8ALQBwAGEAZwBpAG4A
YQB0AGkAbwBuADoAdwBpAGQAbwB3AC0AbwByAHAAaABhAG4AOwANAAoACQBmAG8AbgB0AC0AcwBp
AHoAZQA6ADEAMgAuADAAcAB0ADsADQAKAAkAZgBvAG4AdAAtAGYAYQBtAGkAbAB5ADoAi1tTTzsA
DQAKAAkAbQBzAG8ALQBiAGkAZABpAC0AZgBvAG4AdAAtAGYAYQBtAGkAbAB5ADoAi1tTTzsAfQAN
AAoAcwBwAGEAbgAuAGEADQAKAAkAewBtAHMAbwAtAHMAdAB5AGwAZQAtAG4AYQBtAGUAOgAiAHWY
CXcgAFdbJnsiADsADQAKAAkAbQBzAG8ALQBzAHQAeQBsAGUALQBwAHIAaQBvAHIAaQB0AHkAOgA5
ADkAOwANAAoACQBtAHMAbwAtAHMAdAB5AGwAZQAtAHUAbgBoAGkAZABlADoAbgBvADsADQAKAAkA
bQBzAG8ALQBzAHQAeQBsAGUALQBsAG8AYwBrAGUAZAA6AHkAZQBzADsADQAKAAkAbQBzAG8ALQBz
AHQAeQBsAGUALQBsAGkAbgBrADoAdZgJdzsADQAKAAkAbQBzAG8ALQBhAG4AcwBpAC0AZgBvAG4A
dAAtAHMAaQB6AGUAOgA5AC4AMABwAHQAOwANAAoACQBtAHMAbwAtAGIAaQBkAGkALQBmAG8AbgB0
AC0AcwBpAHoAZQA6ADkALgAwAHAAdAA7AA0ACgAJAGYAbwBuAHQALQBmAGEAbQBpAGwAeQA6AItb
U087AA0ACgAJAG0AcwBvAC0AYQBzAGMAaQBpAC0AZgBvAG4AdAAtAGYAYQBtAGkAbAB5ADoAi1tT
TzsADQAKAAkAbQBzAG8ALQBmAGEAcgBlAGEAcwB0AC0AZgBvAG4AdAAtAGYAYQBtAGkAbAB5ADoA
i1tTTzsADQAKAAkAbQBzAG8ALQBoAGEAbgBzAGkALQBmAG8AbgB0AC0AZgBhAG0AaQBsAHkAOgCL
W1NPOwANAAoACQBtAHMAbwAtAGIAaQBkAGkALQBmAG8AbgB0AC0AZgBhAG0AaQBsAHkAOgCLW1NP
OwB9AA0ACgBzAHAAYQBuAC4AYQAwAA0ACgAJAHsAbQBzAG8ALQBzAHQAeQBsAGUALQBuAGEAbQBl
ADoAIgB1mBqBIABXWyZ7IgA7AA0ACgAJAG0AcwBvAC0AcwB0AHkAbABlAC0AcAByAGkAbwByAGkA
dAB5ADoAOQA5ADsADQAKAAkAbQBzAG8ALQBzAHQAeQBsAGUALQB1AG4AaABpAGQAZQA6AG4AbwA7
AA0ACgAJAG0AcwBvAC0AcwB0AHkAbABlAC0AbABvAGMAawBlAGQAOgB5AGUAcwA7AA0ACgAJAG0A
cwBvAC0AcwB0AHkAbABlAC0AbABpAG4AawA6AHWYGoE7AA0ACgAJAG0AcwBvAC0AYQBuAHMAaQAt
AGYAbwBuAHQALQBzAGkAegBlADoAOQAuADAAcAB0ADsADQAKAAkAbQBzAG8ALQBiAGkAZABpAC0A
ZgBvAG4AdAAtAHMAaQB6AGUAOgA5AC4AMABwAHQAOwANAAoACQBmAG8AbgB0AC0AZgBhAG0AaQBs
AHkAOgCLW1NPOwANAAoACQBtAHMAbwAtAGEAcwBjAGkAaQAtAGYAbwBuAHQALQBmAGEAbQBpAGwA
eQA6AItbU087AA0ACgAJAG0AcwBvAC0AZgBhAHIAZQBhAHMAdAAtAGYAbwBuAHQALQBmAGEAbQBp
AGwAeQA6AItbU087AA0ACgAJAG0AcwBvAC0AaABhAG4AcwBpAC0AZgBvAG4AdAAtAGYAYQBtAGkA
bAB5ADoAi1tTTzsADQAKAAkAbQBzAG8ALQBiAGkAZABpAC0AZgBvAG4AdAAtAGYAYQBtAGkAbAB5
ADoAi1tTTzsAfQANAAoALgBNAHMAbwBDAGgAcABEAGUAZgBhAHUAbAB0AA0ACgAJAHsAbQBzAG8A
LQBzAHQAeQBsAGUALQB0AHkAcABlADoAZQB4AHAAbwByAHQALQBvAG4AbAB5ADsADQAKAAkAbQBz
AG8ALQBkAGUAZgBhAHUAbAB0AC0AcAByAG8AcABzADoAeQBlAHMAOwANAAoACQBmAG8AbgB0AC0A
cwBpAHoAZQA6ADEAMAAuADAAcAB0ADsADQAKAAkAbQBzAG8ALQBhAG4AcwBpAC0AZgBvAG4AdAAt
AHMAaQB6AGUAOgAxADAALgAwAHAAdAA7AA0ACgAJAG0AcwBvAC0AYgBpAGQAaQAtAGYAbwBuAHQA
LQBzAGkAegBlADoAMQAwAC4AMABwAHQAOwANAAoACQBtAHMAbwAtAGEAcwBjAGkAaQAtAGYAbwBu
AHQALQBmAGEAbQBpAGwAeQA6ACIAVABpAG0AZQBzACAATgBlAHcAIABSAG8AbQBhAG4AIgA7AA0A
CgAJAG0AcwBvAC0AaABhAG4AcwBpAC0AZgBvAG4AdAAtAGYAYQBtAGkAbAB5ADoAIgBUAGkAbQBl
AHMAIABOAGUAdwAgAFIAbwBtAGEAbgAiADsADQAKAAkAbQBzAG8ALQBmAG8AbgB0AC0AawBlAHIA
bgBpAG4AZwA6ADAAcAB0ADsADQAKAAkAbQBzAG8ALQBsAGkAZwBhAHQAdQByAGUAcwA6AG4AbwBu
AGUAOwB9AA0ACgAgAC8AKgAgAFAAYQBnAGUAIABEAGUAZgBpAG4AaQB0AGkAbwBuAHMAIAAqAC8A
DQAKACAAQABwAGEAZwBlAA0ACgAJAHsAbQBzAG8ALQBmAG8AbwB0AG4AbwB0AGUALQBzAGUAcABh
AHIAYQB0AG8AcgA6AHUAcgBsACgAIgBBAGQAZABpAHQAaQBvAG4AYQBsAHQAYQBiAGwAZQAzAC4A
ZgBpAGwAZQBzAC8AaABlAGEAZABlAHIALgBoAHQAbQAiACkAIABmAHMAOwANAAoACQBtAHMAbwAt
AGYAbwBvAHQAbgBvAHQAZQAtAGMAbwBuAHQAaQBuAHUAYQB0AGkAbwBuAC0AcwBlAHAAYQByAGEA
dABvAHIAOgB1AHIAbAAoACIAQQBkAGQAaQB0AGkAbwBuAGEAbAB0AGEAYgBsAGUAMwAuAGYAaQBs
AGUAcwAvAGgAZQBhAGQAZQByAC4AaAB0AG0AIgApACAAZgBjAHMAOwANAAoACQBtAHMAbwAtAGUA
bgBkAG4AbwB0AGUALQBzAGUAcABhAHIAYQB0AG8AcgA6AHUAcgBsACgAIgBBAGQAZABpAHQAaQBv
AG4AYQBsAHQAYQBiAGwAZQAzAC4AZgBpAGwAZQBzAC8AaABlAGEAZABlAHIALgBoAHQAbQAiACkA
IABlAHMAOwANAAoACQBtAHMAbwAtAGUAbgBkAG4AbwB0AGUALQBjAG8AbgB0AGkAbgB1AGEAdABp
AG8AbgAtAHMAZQBwAGEAcgBhAHQAbwByADoAdQByAGwAKAAiAEEAZABkAGkAdABpAG8AbgBhAGwA
dABhAGIAbABlADMALgBmAGkAbABlAHMALwBoAGUAYQBkAGUAcgAuAGgAdABtACIAKQAgAGUAYwBz
ADsAfQANAAoAQABwAGEAZwBlACAAVwBvAHIAZABTAGUAYwB0AGkAbwBuADEADQAKAAkAewBzAGkA
egBlADoAOAA0ADEALgA5AHAAdAAgADUAOQA1AC4AMwBwAHQAOwANAAoACQBtAHMAbwAtAHAAYQBn
AGUALQBvAHIAaQBlAG4AdABhAHQAaQBvAG4AOgBsAGEAbgBkAHMAYwBhAHAAZQA7AA0ACgAJAG0A
YQByAGcAaQBuADoAOQAwAC4AMABwAHQAIAA3ADIALgAwAHAAdAAgADkAMAAuADAAcAB0ACAANwAy
AC4AMABwAHQAOwANAAoACQBtAHMAbwAtAGgAZQBhAGQAZQByAC0AbQBhAHIAZwBpAG4AOgA0ADIA
LgA1ADUAcAB0ADsADQAKAAkAbQBzAG8ALQBmAG8AbwB0AGUAcgAtAG0AYQByAGcAaQBuADoANAA5
AC4ANgBwAHQAOwANAAoACQBtAHMAbwAtAHAAYQBwAGUAcgAtAHMAbwB1AHIAYwBlADoAMAA7AH0A
DQAKAGQAaQB2AC4AVwBvAHIAZABTAGUAYwB0AGkAbwBuADEADQAKAAkAewBwAGEAZwBlADoAVwBv
AHIAZABTAGUAYwB0AGkAbwBuADEAOwB9AA0ACgAtAC0APgANAAoAPAAvAHMAdAB5AGwAZQA+AA0A
CgA8ACEALQAtAFsAaQBmACAAZwB0AGUAIABtAHMAbwAgADEAMABdAD4ADQAKADwAcwB0AHkAbABl
AD4ADQAKACAALwAqACAAUwB0AHkAbABlACAARABlAGYAaQBuAGkAdABpAG8AbgBzACAAKgAvAA0A
CgAgAHQAYQBiAGwAZQAuAE0AcwBvAE4AbwByAG0AYQBsAFQAYQBiAGwAZQANAAoACQB7AG0AcwBv
AC0AcwB0AHkAbABlAC0AbgBhAG0AZQA6AG5mGpBoiDxoOwANAAoACQBtAHMAbwAtAHQAcwB0AHkA
bABlAC0AcgBvAHcAYgBhAG4AZAAtAHMAaQB6AGUAOgAwADsADQAKAAkAbQBzAG8ALQB0AHMAdAB5
AGwAZQAtAGMAbwBsAGIAYQBuAGQALQBzAGkAegBlADoAMAA7AA0ACgAJAG0AcwBvAC0AcwB0AHkA
bABlAC0AbgBvAHMAaABvAHcAOgB5AGUAcwA7AA0ACgAJAG0AcwBvAC0AcwB0AHkAbABlAC0AcABy
AGkAbwByAGkAdAB5ADoAOQA5ADsADQAKAAkAbQBzAG8ALQBzAHQAeQBsAGUALQBwAGEAcgBlAG4A
dAA6ACIAIgA7AA0ACgAJAG0AcwBvAC0AcABhAGQAZABpAG4AZwAtAGEAbAB0ADoAMABjAG0AIAA1
AC4ANABwAHQAIAAwAGMAbQAgADUALgA0AHAAdAA7AA0ACgAJAG0AcwBvAC0AcABhAHIAYQAtAG0A
YQByAGcAaQBuADoAMABjAG0AOwANAAoACQBtAHMAbwAtAHAAYQBnAGkAbgBhAHQAaQBvAG4AOgB3
AGkAZABvAHcALQBvAHIAcABoAGEAbgA7AA0ACgAJAGYAbwBuAHQALQBzAGkAegBlADoAMQAwAC4A
MABwAHQAOwANAAoACQBmAG8AbgB0AC0AZgBhAG0AaQBsAHkAOgAiAFQAaQBtAGUAcwAgAE4AZQB3
ACAAUgBvAG0AYQBuACIALABzAGUAcgBpAGYAOwB9AA0ACgA8AC8AcwB0AHkAbABlAD4ADQAKADwA
IQBbAGUAbgBkAGkAZgBdAC0ALQA+ADwAIQAtAC0AWwBpAGYAIABnAHQAZQAgAG0AcwBvACAAOQBd
AD4APAB4AG0AbAA+AA0ACgAgADwAbwA6AHMAaABhAHAAZQBkAGUAZgBhAHUAbAB0AHMAIAB2ADoA
ZQB4AHQAPQAiAGUAZABpAHQAIgAgAHMAcABpAGQAbQBhAHgAPQAiADIAMAA1ADAAIgAvAD4ADQAK
ADwALwB4AG0AbAA+ADwAIQBbAGUAbgBkAGkAZgBdAC0ALQA+ADwAIQAtAC0AWwBpAGYAIABnAHQA
ZQAgAG0AcwBvACAAOQBdAD4APAB4AG0AbAA+AA0ACgAgADwAbwA6AHMAaABhAHAAZQBsAGEAeQBv
AHUAdAAgAHYAOgBlAHgAdAA9ACIAZQBkAGkAdAAiAD4ADQAKACAAIAA8AG8AOgBpAGQAbQBhAHAA
IAB2ADoAZQB4AHQAPQAiAGUAZABpAHQAIgAgAGQAYQB0AGEAPQAiADIAIgAvAD4ADQAKACAAPAAv
AG8AOgBzAGgAYQBwAGUAbABhAHkAbwB1AHQAPgA8AC8AeABtAGwAPgA8ACEAWwBlAG4AZABpAGYA
XQAtAC0APgANAAoAPAAvAGgAZQBhAGQAPgANAAoADQAKADwAYgBvAGQAeQAgAGwAYQBuAGcAPQBa
AEgALQBDAE4AIABsAGkAbgBrAD0AYgBsAHUAZQAgAHYAbABpAG4AawA9AHAAdQByAHAAbABlACAA
cwB0AHkAbABlAD0AJwB0AGEAYgAtAGkAbgB0AGUAcgB2AGEAbAA6ADIAMQAuADAAcAB0ADsAdwBv
AHIAZAAtAHcAcgBhAHAAOgANAAoAYgByAGUAYQBrAC0AdwBvAHIAZAAnAD4ADQAKAA0ACgA8AGQA
aQB2ACAAYwBsAGEAcwBzAD0AVwBvAHIAZABTAGUAYwB0AGkAbwBuADEAPgANAAoADQAKADwAZABp
AHYAPgANAAoADQAKADwAZABpAHYAIABzAHQAeQBsAGUAPQAnAG0AYQByAGcAaQBuAC0AdABvAHAA
OgAxADUALgAwAHAAdAA7AG0AYQByAGcAaQBuAC0AYgBvAHQAdABvAG0AOgAxADUALgAwAHAAdAAn
AD4ADQAKAA0ACgA8AHQAYQBiAGwAZQAgAGMAbABhAHMAcwA9AE0AcwBvAE4AbwByAG0AYQBsAFQA
YQBiAGwAZQAgAGIAbwByAGQAZQByAD0AMAAgAGMAZQBsAGwAcwBwAGEAYwBpAG4AZwA9ADAAIABj
AGUAbABsAHAAYQBkAGQAaQBuAGcAPQAwACAAdwBpAGQAdABoAD0AIgAxADAAMAAlACIADQAKACAA
cwB0AHkAbABlAD0AJwB3AGkAZAB0AGgAOgAxADAAMAAuADAAJQA7AGIAYQBjAGsAZwByAG8AdQBu
AGQAOgB3AGgAaQB0AGUAOwBiAG8AcgBkAGUAcgAtAGMAbwBsAGwAYQBwAHMAZQA6AGMAbwBsAGwA
YQBwAHMAZQA7AG0AcwBvAC0AeQBmAHQAaQAtAHQAYgBsAGwAbwBvAGsAOgANAAoAIAAxADEAOAA0
ADsAbQBzAG8ALQBwAGEAZABkAGkAbgBnAC0AYQBsAHQAOgAwAGMAbQAgADUALgA0AHAAdAAgADAA
YwBtACAANQAuADQAcAB0ACcAPgANAAoAIAA8AHQAaABlAGEAZAA+AA0ACgAgACAAPAB0AHIAIABz
AHQAeQBsAGUAPQAnAG0AcwBvAC0AeQBmAHQAaQAtAGkAcgBvAHcAOgAwADsAbQBzAG8ALQB5AGYA
dABpAC0AZgBpAHIAcwB0AHIAbwB3ADoAeQBlAHMAOwBoAGUAaQBnAGgAdAA6ADIAMAAuADIANQBw
AHQAJwA+AA0ACgAgACAAIAA8AHQAZAAgAHcAaQBkAHQAaAA9ACIAMQAwADAAJQAiACAAYwBvAGwA
cwBwAGEAbgA9ADEAMQAgAHMAdAB5AGwAZQA9ACcAdwBpAGQAdABoADoAMQAwADAALgAwACUAOwBi
AG8AcgBkAGUAcgA6AG4AbwBuAGUAOwBiAG8AcgBkAGUAcgAtAGIAbwB0AHQAbwBtADoADQAKACAA
IAAgAHMAbwBsAGkAZAAgAHcAaQBuAGQAbwB3AHQAZQB4AHQAIAAxAC4AMABwAHQAOwBtAHMAbwAt
AGIAbwByAGQAZQByAC0AYgBvAHQAdABvAG0ALQBhAGwAdAA6AHMAbwBsAGkAZAAgAHcAaQBuAGQA
bwB3AHQAZQB4AHQAIAAuADcANQBwAHQAOwANAAoAIAAgACAAYgBhAGMAawBnAHIAbwB1AG4AZAA6
AHQAcgBhAG4AcwBwAGEAcgBlAG4AdAA7AHAAYQBkAGQAaQBuAGcAOgAuADcANQBwAHQAIAAuADcA
NQBwAHQAIAAuADcANQBwAHQAIAAuADcANQBwAHQAOwBoAGUAaQBnAGgAdAA6ADIAMAAuADIANQBw
AHQAJwA+AA0ACgAgACAAIAA8AHAAIABjAGwAYQBzAHMAPQBNAHMAbwBOAG8AcgBtAGEAbAAgAHMA
dAB5AGwAZQA9ACcAbQBhAHIAZwBpAG4ALQBiAG8AdAB0AG8AbQA6ADcALgA1AHAAdAA7AGwAaQBu
AGUALQBoAGUAaQBnAGgAdAA6ADIAMgAuADUAcAB0ACcAPgA8AGIAPgA8AHMAcABhAG4ADQAKACAA
IAAgAHMAdAB5AGwAZQA9ACcAZgBvAG4AdAAtAHMAaQB6AGUAOgAxADAALgA1AHAAdAA7AGYAbwBu
AHQALQBmAGEAbQBpAGwAeQA6ACIAVABpAG0AZQBzACAATgBlAHcAIABSAG8AbQBhAG4AIgAsAHMA
ZQByAGkAZgAnAD4APABzAHAAYQBuAA0ACgAgACAAIABzAHQAeQBsAGUAPQAnAG0AcwBvAC0AcwBw
AGEAYwBlAHIAdQBuADoAeQBlAHMAJwA+AKAAPAAvAHMAcABhAG4APgA8AHMAcABhAG4AIABsAGEA
bgBnAD0ARQBOAC0AVQBTAD4AQQBkAGQAaQB0AGkAbwBuAGEAbAAgAHQAYQBiAGwAZQAgADMALgAN
AAoAIAAgACAAUwB0AGUAcAB3AGkAcwBlACAAUgBlAGcAcgBlAHMAcwBpAG8AbgAgAEEAbgBhAGwA
eQBzAGkAcwAgAG8AZgAgAEYAYQBjAHQAbwByAHMAIABBAHMAcwBvAGMAaQBhAHQAZQBkACAAdwBp
AHQAaAAgAEEAUwBMAFMAUwAgAGYAYQBtAGkAbAB5ACAAKABuAD0AMwA5ADIAKQA8AC8AcwBwAGEA
bgA+ADwALwBzAHAAYQBuAD4APAAvAGIAPgA8AHMAcABhAG4ADQAKACAAIAAgAGwAYQBuAGcAPQBF
AE4ALQBVAFMAIABzAHQAeQBsAGUAPQAnAGYAbwBuAHQALQBzAGkAegBlADoAMQAwAC4ANQBwAHQA
OwBjAG8AbABvAHIAOgBiAGwAYQBjAGsAJwA+ADwAbwA6AHAAPgA8AC8AbwA6AHAAPgA8AC8AcwBw
AGEAbgA+ADwALwBwAD4ADQAKACAAIAAgADwALwB0AGQAPgANAAoAIAAgADwALwB0AHIAPgANAAoA
IAAgADwAdAByACAAcwB0AHkAbABlAD0AJwBtAHMAbwAtAHkAZgB0AGkALQBpAHIAbwB3ADoAMQA7
AGgAZQBpAGcAaAB0ADoAMgAwAC4AMgA1AHAAdAAnAD4ADQAKACAAIAAgADwAdABkACAAdwBpAGQA
dABoAD0AIgAyADAAJQAiACAAcgBvAHcAcwBwAGEAbgA9ADIAIABzAHQAeQBsAGUAPQAnAHcAaQBk
AHQAaAA6ADIAMAAuADcANgAlADsAYgBvAHIAZABlAHIAOgBuAG8AbgBlADsAYgBvAHIAZABlAHIA
LQBiAG8AdAB0AG8AbQA6AA0ACgAgACAAIABzAG8AbABpAGQAIAB3AGkAbgBkAG8AdwB0AGUAeAB0
ACAAMQAuADAAcAB0ADsAbQBzAG8ALQBiAG8AcgBkAGUAcgAtAGIAbwB0AHQAbwBtAC0AYQBsAHQA
OgBzAG8AbABpAGQAIAB3AGkAbgBkAG8AdwB0AGUAeAB0ACAALgA3ADUAcAB0ADsADQAKACAAIAAg
AGIAYQBjAGsAZwByAG8AdQBuAGQAOgB0AHIAYQBuAHMAcABhAHIAZQBuAHQAOwBwAGEAZABkAGkA
bgBnADoALgA3ADUAcAB0ACAALgA3ADUAcAB0ACAALgA3ADUAcAB0ACAALgA3ADUAcAB0ADsAaABl
AGkAZwBoAHQAOgAyADAALgAyADUAcAB0ACcAPgANAAoAIAAgACAAPABwACAAYwBsAGEAcwBzAD0A
TQBzAG8ATgBvAHIAbQBhAGwAIABhAGwAaQBnAG4APQBjAGUAbgB0AGUAcgAgAHMAdAB5AGwAZQA9
ACcAbQBhAHIAZwBpAG4ALQBiAG8AdAB0AG8AbQA6ADcALgA1AHAAdAA7AHQAZQB4AHQALQBhAGwA
aQBnAG4AOgBjAGUAbgB0AGUAcgAnAD4APABzAHAAYQBuAA0ACgAgACAAIABsAGEAbgBnAD0ARQBO
AC0AVQBTACAAcwB0AHkAbABlAD0AJwBmAG8AbgB0AC0AcwBpAHoAZQA6ADEAMAAuADUAcAB0ADsA
ZgBvAG4AdAAtAGYAYQBtAGkAbAB5ADoAIgBUAGkAbQBlAHMAIABOAGUAdwAgAFIAbwBtAGEAbgAi
ACwAcwBlAHIAaQBmACcAPgBQAGEAcgBhAG0AZQB0AGUAcgA8AG8AOgBwAD4APAAvAG8AOgBwAD4A
PAAvAHMAcABhAG4APgA8AC8AcAA+AA0ACgAgACAAIAA8AC8AdABkAD4ADQAKACAAIAAgADwAdABk
ACAAdwBpAGQAdABoAD0AIgAxADkAJQAiACAAYwBvAGwAcwBwAGEAbgA9ADIAIABzAHQAeQBsAGUA
PQAnAHcAaQBkAHQAaAA6ADEAOQAuADcANgAlADsAYgBvAHIAZABlAHIAOgBuAG8AbgBlADsAYgBv
AHIAZABlAHIALQBiAG8AdAB0AG8AbQA6AA0ACgAgACAAIABzAG8AbABpAGQAIAB3AGkAbgBkAG8A
dwB0AGUAeAB0ACAAMQAuADAAcAB0ADsAbQBzAG8ALQBiAG8AcgBkAGUAcgAtAGIAbwB0AHQAbwBt
AC0AYQBsAHQAOgBzAG8AbABpAGQAIAB3AGkAbgBkAG8AdwB0AGUAeAB0ACAALgA3ADUAcAB0ADsA
DQAKACAAIAAgAGIAYQBjAGsAZwByAG8AdQBuAGQAOgB0AHIAYQBuAHMAcABhAHIAZQBuAHQAOwBw
AGEAZABkAGkAbgBnADoALgA3ADUAcAB0ACAALgA3ADUAcAB0ACAALgA3ADUAcAB0ACAALgA3ADUA
cAB0ADsAaABlAGkAZwBoAHQAOgAyADAALgAyADUAcAB0ACcAPgANAAoAIAAgACAAPABwACAAYwBs
AGEAcwBzAD0ATQBzAG8ATgBvAHIAbQBhAGwAIABhAGwAaQBnAG4APQBjAGUAbgB0AGUAcgAgAHMA
dAB5AGwAZQA9ACcAbQBhAHIAZwBpAG4ALQBiAG8AdAB0AG8AbQA6ADcALgA1AHAAdAA7AHQAZQB4
AHQALQBhAGwAaQBnAG4AOgBjAGUAbgB0AGUAcgA7AA0ACgAgACAAIABsAGkAbgBlAC0AaABlAGkA
ZwBoAHQAOgAyADIALgA1AHAAdAAnAD4APABzAHAAYQBuACAAbABhAG4AZwA9AEUATgAtAFUAUwAg
AHMAdAB5AGwAZQA9ACcAZgBvAG4AdAAtAHMAaQB6AGUAOgAxADAALgA1AHAAdAA7AGYAbwBuAHQA
LQBmAGEAbQBpAGwAeQA6AA0ACgAgACAAIAAiAFQAaQBtAGUAcwAgAE4AZQB3ACAAUgBvAG0AYQBu
ACIALABzAGUAcgBpAGYAJwA+AFUAbgBzAHQAYQBuAGQAYQByAGQAaQB6AGUAZAAgAEMAbwBlAGYA
ZgBpAGMAaQBlAG4AdAA8AG8AOgBwAD4APAAvAG8AOgBwAD4APAAvAHMAcABhAG4APgA8AC8AcAA+
AA0ACgAgACAAIAA8AC8AdABkAD4ADQAKACAAIAAgADwAdABkACAAdwBpAGQAdABoAD0AIgAxADcA
JQAiACAAcwB0AHkAbABlAD0AJwB3AGkAZAB0AGgAOgAxADcALgA4ADgAJQA7AGIAbwByAGQAZQBy
ADoAbgBvAG4AZQA7AGIAbwByAGQAZQByAC0AYgBvAHQAdABvAG0AOgBzAG8AbABpAGQAIAB3AGkA
bgBkAG8AdwB0AGUAeAB0ACAAMQAuADAAcAB0ADsADQAKACAAIAAgAG0AcwBvAC0AYgBvAHIAZABl
AHIALQBiAG8AdAB0AG8AbQAtAGEAbAB0ADoAcwBvAGwAaQBkACAAdwBpAG4AZABvAHcAdABlAHgA
dAAgAC4ANwA1AHAAdAA7AGIAYQBjAGsAZwByAG8AdQBuAGQAOgB0AHIAYQBuAHMAcABhAHIAZQBu
AHQAOwANAAoAIAAgACAAcABhAGQAZABpAG4AZwA6AC4ANwA1AHAAdAAgAC4ANwA1AHAAdAAgAC4A
NwA1AHAAdAAgAC4ANwA1AHAAdAA7AGgAZQBpAGcAaAB0ADoAMgAwAC4AMgA1AHAAdAAnAD4ADQAK
ACAAIAAgADwAcAAgAGMAbABhAHMAcwA9AE0AcwBvAE4AbwByAG0AYQBsACAAYQBsAGkAZwBuAD0A
YwBlAG4AdABlAHIAIABzAHQAeQBsAGUAPQAnAG0AYQByAGcAaQBuAC0AYgBvAHQAdABvAG0AOgA3
AC4ANQBwAHQAOwB0AGUAeAB0AC0AYQBsAGkAZwBuADoAYwBlAG4AdABlAHIAOwANAAoAIAAgACAA
bABpAG4AZQAtAGgAZQBpAGcAaAB0ADoAMgAyAC4ANQBwAHQAJwA+ADwAcwBwAGEAbgAgAGwAYQBu
AGcAPQBFAE4ALQBVAFMAIABzAHQAeQBsAGUAPQAnAGYAbwBuAHQALQBzAGkAegBlADoAMQAwAC4A
NQBwAHQAOwBmAG8AbgB0AC0AZgBhAG0AaQBsAHkAOgANAAoAIAAgACAAIgBUAGkAbQBlAHMAIABO
AGUAdwAgAFIAbwBtAGEAbgAiACwAcwBlAHIAaQBmACcAPgBTAHQAYQBuAGQAYQByAGQAaQB6AGUA
ZAAgAEMAbwBlAGYAZgBpAGMAaQBlAG4AdAA8AG8AOgBwAD4APAAvAG8AOgBwAD4APAAvAHMAcABh
AG4APgA8AC8AcAA+AA0ACgAgACAAIAA8AC8AdABkAD4ADQAKACAAIAAgADwAdABkACAAdwBpAGQA
dABoAD0AIgA1ACUAIgAgAHIAbwB3AHMAcABhAG4APQAyACAAcwB0AHkAbABlAD0AJwB3AGkAZAB0
AGgAOgA1AC4AMQAyACUAOwBiAG8AcgBkAGUAcgA6AG4AbwBuAGUAOwBiAG8AcgBkAGUAcgAtAGIA
bwB0AHQAbwBtADoAcwBvAGwAaQBkACAAdwBpAG4AZABvAHcAdABlAHgAdAAgADEALgAwAHAAdAA7
AA0ACgAgACAAIABtAHMAbwAtAGIAbwByAGQAZQByAC0AYgBvAHQAdABvAG0ALQBhAGwAdAA6AHMA
bwBsAGkAZAAgAHcAaQBuAGQAbwB3AHQAZQB4AHQAIAAuADcANQBwAHQAOwBiAGEAYwBrAGcAcgBv
AHUAbgBkADoAdAByAGEAbgBzAHAAYQByAGUAbgB0ADsADQAKACAAIAAgAHAAYQBkAGQAaQBuAGcA
OgAuADcANQBwAHQAIAAuADcANQBwAHQAIAAuADcANQBwAHQAIAAuADcANQBwAHQAOwBoAGUAaQBn
AGgAdAA6ADIAMAAuADIANQBwAHQAJwA+AA0ACgAgACAAIAA8AHAAIABjAGwAYQBzAHMAPQBNAHMA
bwBOAG8AcgBtAGEAbAAgAGEAbABpAGcAbgA9AGMAZQBuAHQAZQByACAAcwB0AHkAbABlAD0AJwBt
AGEAcgBnAGkAbgAtAGIAbwB0AHQAbwBtADoANwAuADUAcAB0ADsAdABlAHgAdAAtAGEAbABpAGcA
bgA6AGMAZQBuAHQAZQByADsADQAKACAAIAAgAGwAaQBuAGUALQBoAGUAaQBnAGgAdAA6ADIAMgAu
ADUAcAB0ACcAPgA8AHMAcABhAG4AIABsAGEAbgBnAD0ARQBOAC0AVQBTACAAcwB0AHkAbABlAD0A
JwBmAG8AbgB0AC0AcwBpAHoAZQA6ADEAMAAuADUAcAB0ADsAZgBvAG4AdAAtAGYAYQBtAGkAbAB5
ADoADQAKACAAIAAgACIAVABpAG0AZQBzACAATgBlAHcAIABSAG8AbQBhAG4AIgAsAHMAZQByAGkA
ZgAnAD4AdAA8AG8AOgBwAD4APAAvAG8AOgBwAD4APAAvAHMAcABhAG4APgA8AC8AcAA+AA0ACgAg
ACAAIAA8AC8AdABkAD4ADQAKACAAIAAgADwAdABkACAAdwBpAGQAdABoAD0AIgA2ACUAIgAgAHIA
bwB3AHMAcABhAG4APQAyACAAcwB0AHkAbABlAD0AJwB3AGkAZAB0AGgAOgA2AC4AMAAlADsAYgBv
AHIAZABlAHIAOgBuAG8AbgBlADsAYgBvAHIAZABlAHIALQBiAG8AdAB0AG8AbQA6AHMAbwBsAGkA
ZAAgAHcAaQBuAGQAbwB3AHQAZQB4AHQAIAAxAC4AMABwAHQAOwANAAoAIAAgACAAbQBzAG8ALQBi
AG8AcgBkAGUAcgAtAGIAbwB0AHQAbwBtAC0AYQBsAHQAOgBzAG8AbABpAGQAIAB3AGkAbgBkAG8A
dwB0AGUAeAB0ACAALgA3ADUAcAB0ADsAYgBhAGMAawBnAHIAbwB1AG4AZAA6AHQAcgBhAG4AcwBw
AGEAcgBlAG4AdAA7AA0ACgAgACAAIABwAGEAZABkAGkAbgBnADoALgA3ADUAcAB0ACAALgA3ADUA
cAB0ACAALgA3ADUAcAB0ACAALgA3ADUAcAB0ADsAaABlAGkAZwBoAHQAOgAyADAALgAyADUAcAB0
ACcAPgANAAoAIAAgACAAPABwACAAYwBsAGEAcwBzAD0ATQBzAG8ATgBvAHIAbQBhAGwAIABhAGwA
aQBnAG4APQBjAGUAbgB0AGUAcgAgAHMAdAB5AGwAZQA9ACcAbQBhAHIAZwBpAG4ALQBiAG8AdAB0
AG8AbQA6ADcALgA1AHAAdAA7AHQAZQB4AHQALQBhAGwAaQBnAG4AOgBjAGUAbgB0AGUAcgA7AA0A
CgAgACAAIABsAGkAbgBlAC0AaABlAGkAZwBoAHQAOgAyADIALgA1AHAAdAAnAD4APABzAHAAYQBu
ACAAbABhAG4AZwA9AEUATgAtAFUAUwAgAHMAdAB5AGwAZQA9ACcAZgBvAG4AdAAtAHMAaQB6AGUA
OgAxADAALgA1AHAAdAA7AGYAbwBuAHQALQBmAGEAbQBpAGwAeQA6AA0ACgAgACAAIAAiAFQAaQBt
AGUAcwAgAE4AZQB3ACAAUgBvAG0AYQBuACIALABzAGUAcgBpAGYAJwA+AFAAPABvADoAcAA+ADwA
LwBvADoAcAA+ADwALwBzAHAAYQBuAD4APAAvAHAAPgANAAoAIAAgACAAPAAvAHQAZAA+AA0ACgAg
ACAAIAA8AHQAZAAgAHcAaQBkAHQAaAA9ACIANAAlACIAIAByAG8AdwBzAHAAYQBuAD0AMgAgAHMA
dAB5AGwAZQA9ACcAdwBpAGQAdABoADoANAAuADIANAAlADsAYgBvAHIAZABlAHIAOgBuAG8AbgBl
ADsAYgBvAHIAZABlAHIALQBiAG8AdAB0AG8AbQA6AHMAbwBsAGkAZAAgAHcAaQBuAGQAbwB3AHQA
ZQB4AHQAIAAxAC4AMABwAHQAOwANAAoAIAAgACAAbQBzAG8ALQBiAG8AcgBkAGUAcgAtAGIAbwB0
AHQAbwBtAC0AYQBsAHQAOgBzAG8AbABpAGQAIAB3AGkAbgBkAG8AdwB0AGUAeAB0ACAALgA3ADUA
cAB0ADsAYgBhAGMAawBnAHIAbwB1AG4AZAA6AHQAcgBhAG4AcwBwAGEAcgBlAG4AdAA7AA0ACgAg
ACAAIABwAGEAZABkAGkAbgBnADoALgA3ADUAcAB0ACAALgA3ADUAcAB0ACAALgA3ADUAcAB0ACAA
LgA3ADUAcAB0ADsAaABlAGkAZwBoAHQAOgAyADAALgAyADUAcAB0ACcAPgANAAoAIAAgACAAPABw
ACAAYwBsAGEAcwBzAD0ATQBzAG8ATgBvAHIAbQBhAGwAIABhAGwAaQBnAG4APQBjAGUAbgB0AGUA
cgAgAHMAdAB5AGwAZQA9ACcAbQBhAHIAZwBpAG4ALQBiAG8AdAB0AG8AbQA6ADcALgA1AHAAdAA7
AHQAZQB4AHQALQBhAGwAaQBnAG4AOgBjAGUAbgB0AGUAcgA7AA0ACgAgACAAIABsAGkAbgBlAC0A
aABlAGkAZwBoAHQAOgAyADIALgA1AHAAdAAnAD4APABzAHAAYQBuACAAbABhAG4AZwA9AEUATgAt
AFUAUwAgAHMAdAB5AGwAZQA9ACcAZgBvAG4AdAAtAHMAaQB6AGUAOgAxADAALgA1AHAAdAA7AGYA
bwBuAHQALQBmAGEAbQBpAGwAeQA6AA0ACgAgACAAIAAiAFQAaQBtAGUAcwAgAE4AZQB3ACAAUgBv
AG0AYQBuACIALABzAGUAcgBpAGYAJwA+AFYASQBGADwAbwA6AHAAPgA8AC8AbwA6AHAAPgA8AC8A
cwBwAGEAbgA+ADwALwBwAD4ADQAKACAAIAAgADwALwB0AGQAPgANAAoAIAAgACAAPAB0AGQAIAB3
AGkAZAB0AGgAPQAiADEAMQAlACIAIABjAG8AbABzAHAAYQBuAD0AMgAgAHYAYQBsAGkAZwBuAD0A
dABvAHAAIABzAHQAeQBsAGUAPQAnAHcAaQBkAHQAaAA6ADEAMQAuADMANgAlADsAYgBvAHIAZABl
AHIAOgBuAG8AbgBlADsADQAKACAAIAAgAGIAbwByAGQAZQByAC0AYgBvAHQAdABvAG0AOgBzAG8A
bABpAGQAIAB3AGkAbgBkAG8AdwB0AGUAeAB0ACAAMQAuADAAcAB0ADsAbQBzAG8ALQBiAG8AcgBk
AGUAcgAtAGIAbwB0AHQAbwBtAC0AYQBsAHQAOgBzAG8AbABpAGQAIAB3AGkAbgBkAG8AdwB0AGUA
eAB0ACAALgA3ADUAcAB0ADsADQAKACAAIAAgAGIAYQBjAGsAZwByAG8AdQBuAGQAOgB0AHIAYQBu
AHMAcABhAHIAZQBuAHQAOwBwAGEAZABkAGkAbgBnADoALgA3ADUAcAB0ACAALgA3ADUAcAB0ACAA
LgA3ADUAcAB0ACAALgA3ADUAcAB0ADsAaABlAGkAZwBoAHQAOgAyADAALgAyADUAcAB0ACcAPgAN
AAoAIAAgACAAPABwACAAYwBsAGEAcwBzAD0ATQBzAG8ATgBvAHIAbQBhAGwAIABhAGwAaQBnAG4A
PQBjAGUAbgB0AGUAcgAgAHMAdAB5AGwAZQA9ACcAbQBhAHIAZwBpAG4ALQBiAG8AdAB0AG8AbQA6
ADcALgA1AHAAdAA7AHQAZQB4AHQALQBhAGwAaQBnAG4AOgBjAGUAbgB0AGUAcgA7AA0ACgAgACAA
IABsAGkAbgBlAC0AaABlAGkAZwBoAHQAOgAyADIALgA1AHAAdAAnAD4APABzAHAAYQBuACAAbABh
AG4AZwA9AEUATgAtAFUAUwAgAHMAdAB5AGwAZQA9ACcAZgBvAG4AdAAtAHMAaQB6AGUAOgAxADAA
LgA1AHAAdAA7AGYAbwBuAHQALQBmAGEAbQBpAGwAeQA6AA0ACgAgACAAIAAiAFQAaQBtAGUAcwAg
AE4AZQB3ACAAUgBvAG0AYQBuACIALABzAGUAcgBpAGYAJwA+ADkANQAlAEMASQA8AG8AOgBwAD4A
PAAvAG8AOgBwAD4APAAvAHMAcABhAG4APgA8AC8AcAA+AA0ACgAgACAAIAA8AC8AdABkAD4ADQAK
ACAAIAAgADwAdABkACAAdwBpAGQAdABoAD0AIgA3ACUAIgAgAHIAbwB3AHMAcABhAG4APQAyACAA
cwB0AHkAbABlAD0AJwB3AGkAZAB0AGgAOgA3AC4ANAA4ACUAOwBiAG8AcgBkAGUAcgA6AG4AbwBu
AGUAOwBiAG8AcgBkAGUAcgAtAGIAbwB0AHQAbwBtADoAcwBvAGwAaQBkACAAdwBpAG4AZABvAHcA
dABlAHgAdAAgADEALgAwAHAAdAA7AA0ACgAgACAAIABtAHMAbwAtAGIAbwByAGQAZQByAC0AYgBv
AHQAdABvAG0ALQBhAGwAdAA6AHMAbwBsAGkAZAAgAHcAaQBuAGQAbwB3AHQAZQB4AHQAIAAuADcA
NQBwAHQAOwBiAGEAYwBrAGcAcgBvAHUAbgBkADoAdAByAGEAbgBzAHAAYQByAGUAbgB0ADsADQAK
ACAAIAAgAHAAYQBkAGQAaQBuAGcAOgAuADcANQBwAHQAIAAuADcANQBwAHQAIAAuADcANQBwAHQA
IAAuADcANQBwAHQAOwBoAGUAaQBnAGgAdAA6ADIAMAAuADIANQBwAHQAJwA+AA0ACgAgACAAIAA8
AHAAIABjAGwAYQBzAHMAPQBNAHMAbwBOAG8AcgBtAGEAbAAgAGEAbABpAGcAbgA9AGMAZQBuAHQA
ZQByACAAcwB0AHkAbABlAD0AJwBtAGEAcgBnAGkAbgAtAGIAbwB0AHQAbwBtADoANwAuADUAcAB0
ADsAdABlAHgAdAAtAGEAbABpAGcAbgA6AGMAZQBuAHQAZQByADsADQAKACAAIAAgAGwAaQBuAGUA
LQBoAGUAaQBnAGgAdAA6ADIAMgAuADUAcAB0ACcAPgA8AHMAcABhAG4AIABsAGEAbgBnAD0ARQBO
AC0AVQBTACAAcwB0AHkAbABlAD0AJwBmAG8AbgB0AC0AcwBpAHoAZQA6ADEAMAAuADUAcAB0ADsA
ZgBvAG4AdAAtAGYAYQBtAGkAbAB5ADoADQAKACAAIAAgACIAVABpAG0AZQBzACAATgBlAHcAIABS
AG8AbQBhAG4AIgAsAHMAZQByAGkAZgAnAD4AUgA8AHMAdQBwAD4AMgA8AC8AcwB1AHAAPgA8AG8A
OgBwAD4APAAvAG8AOgBwAD4APAAvAHMAcABhAG4APgA8AC8AcAA+AA0ACgAgACAAIAA8AC8AdABk
AD4ADQAKACAAIAAgADwAdABkACAAdwBpAGQAdABoAD0AIgA3ACUAIgAgAHIAbwB3AHMAcABhAG4A
PQAyACAAcwB0AHkAbABlAD0AJwB3AGkAZAB0AGgAOgA3AC4ANAAlADsAYgBvAHIAZABlAHIAOgBu
AG8AbgBlADsAYgBvAHIAZABlAHIALQBiAG8AdAB0AG8AbQA6AHMAbwBsAGkAZAAgAHcAaQBuAGQA
bwB3AHQAZQB4AHQAIAAxAC4AMABwAHQAOwANAAoAIAAgACAAbQBzAG8ALQBiAG8AcgBkAGUAcgAt
AGIAbwB0AHQAbwBtAC0AYQBsAHQAOgBzAG8AbABpAGQAIAB3AGkAbgBkAG8AdwB0AGUAeAB0ACAA
LgA3ADUAcAB0ADsAYgBhAGMAawBnAHIAbwB1AG4AZAA6AHQAcgBhAG4AcwBwAGEAcgBlAG4AdAA7
AA0ACgAgACAAIABwAGEAZABkAGkAbgBnADoALgA3ADUAcAB0ACAALgA3ADUAcAB0ACAALgA3ADUA
cAB0ACAALgA3ADUAcAB0ADsAaABlAGkAZwBoAHQAOgAyADAALgAyADUAcAB0ACcAPgANAAoAIAAg
ACAAPABwACAAYwBsAGEAcwBzAD0ATQBzAG8ATgBvAHIAbQBhAGwAIABhAGwAaQBnAG4APQBjAGUA
bgB0AGUAcgAgAHMAdAB5AGwAZQA9ACcAbQBhAHIAZwBpAG4ALQBiAG8AdAB0AG8AbQA6ADcALgA1
AHAAdAA7AHQAZQB4AHQALQBhAGwAaQBnAG4AOgBjAGUAbgB0AGUAcgA7AA0ACgAgACAAIABsAGkA
bgBlAC0AaABlAGkAZwBoAHQAOgAyADIALgA1AHAAdAAnAD4APABzAHAAYQBuACAAbABhAG4AZwA9
AEUATgAtAFUAUwAgAHMAdAB5AGwAZQA9ACcAZgBvAG4AdAAtAHMAaQB6AGUAOgAxADAALgA1AHAA
dAA7AGYAbwBuAHQALQBmAGEAbQBpAGwAeQA6AA0ACgAgACAAIAAiAFQAaQBtAGUAcwAgAE4AZQB3
ACAAUgBvAG0AYQBuACIALABzAGUAcgBpAGYAJwA+AEEAZABqAHUAcwB0ACAAUgA8AHMAdQBwAD4A
MgA8AC8AcwB1AHAAPgA8AG8AOgBwAD4APAAvAG8AOgBwAD4APAAvAHMAcABhAG4APgA8AC8AcAA+
AA0ACgAgACAAIAA8AC8AdABkAD4ADQAKACAAIAA8AC8AdAByAD4ADQAKACAAIAA8AHQAcgAgAHMA
dAB5AGwAZQA9ACcAbQBzAG8ALQB5AGYAdABpAC0AaQByAG8AdwA6ADIAOwBoAGUAaQBnAGgAdAA6
ADIAMAAuADIANQBwAHQAJwA+AA0ACgAgACAAIAA8AHQAZAAgAHcAaQBkAHQAaAA9ACIAMQAwACUA
IgAgAHMAdAB5AGwAZQA9ACcAdwBpAGQAdABoADoAMQAwAC4AMgAyACUAOwBiAG8AcgBkAGUAcgA6
AG4AbwBuAGUAOwBiAG8AcgBkAGUAcgAtAGIAbwB0AHQAbwBtADoAcwBvAGwAaQBkACAAdwBpAG4A
ZABvAHcAdABlAHgAdAAgADEALgAwAHAAdAA7AA0ACgAgACAAIABtAHMAbwAtAGIAbwByAGQAZQBy
AC0AYgBvAHQAdABvAG0ALQBhAGwAdAA6AHMAbwBsAGkAZAAgAHcAaQBuAGQAbwB3AHQAZQB4AHQA
IAAuADcANQBwAHQAOwBiAGEAYwBrAGcAcgBvAHUAbgBkADoAdAByAGEAbgBzAHAAYQByAGUAbgB0
ADsADQAKACAAIAAgAHAAYQBkAGQAaQBuAGcAOgAuADcANQBwAHQAIAAuADcANQBwAHQAIAAuADcA
NQBwAHQAIAAuADcANQBwAHQAOwBoAGUAaQBnAGgAdAA6ADIAMAAuADIANQBwAHQAJwA+AA0ACgAg
ACAAIAA8AHAAIABjAGwAYQBzAHMAPQBNAHMAbwBOAG8AcgBtAGEAbAAgAGEAbABpAGcAbgA9AGMA
ZQBuAHQAZQByACAAcwB0AHkAbABlAD0AJwBtAGEAcgBnAGkAbgAtAGIAbwB0AHQAbwBtADoANwAu
ADUAcAB0ADsAdABlAHgAdAAtAGEAbABpAGcAbgA6AGMAZQBuAHQAZQByADsADQAKACAAIAAgAGwA
aQBuAGUALQBoAGUAaQBnAGgAdAA6ADIAMgAuADUAcAB0ACcAPgA8AHMAcABhAG4AIABsAGEAbgBn
AD0ARQBOAC0AVQBTACAAcwB0AHkAbABlAD0AJwBmAG8AbgB0AC0AcwBpAHoAZQA6ADEAMAAuADUA
cAB0ADsAZgBvAG4AdAAtAGYAYQBtAGkAbAB5ADoADQAKACAAIAAgACIAVABpAG0AZQBzACAATgBl
AHcAIABSAG8AbQBhAG4AIgAsAHMAZQByAGkAZgAnAD4AQgA8AG8AOgBwAD4APAAvAG8AOgBwAD4A
PAAvAHMAcABhAG4APgA8AC8AcAA+AA0ACgAgACAAIAA8AC8AdABkAD4ADQAKACAAIAAgADwAdABk
ACAAdwBpAGQAdABoAD0AIgA5ACUAIgAgAHMAdAB5AGwAZQA9ACcAdwBpAGQAdABoADoAOQAuADUA
NAAlADsAYgBvAHIAZABlAHIAOgBuAG8AbgBlADsAYgBvAHIAZABlAHIALQBiAG8AdAB0AG8AbQA6
AHMAbwBsAGkAZAAgAHcAaQBuAGQAbwB3AHQAZQB4AHQAIAAxAC4AMABwAHQAOwANAAoAIAAgACAA
bQBzAG8ALQBiAG8AcgBkAGUAcgAtAGIAbwB0AHQAbwBtAC0AYQBsAHQAOgBzAG8AbABpAGQAIAB3
AGkAbgBkAG8AdwB0AGUAeAB0ACAALgA3ADUAcAB0ADsAYgBhAGMAawBnAHIAbwB1AG4AZAA6AHQA
cgBhAG4AcwBwAGEAcgBlAG4AdAA7AA0ACgAgACAAIABwAGEAZABkAGkAbgBnADoALgA3ADUAcAB0
ACAALgA3ADUAcAB0ACAALgA3ADUAcAB0ACAALgA3ADUAcAB0ADsAaABlAGkAZwBoAHQAOgAyADAA
LgAyADUAcAB0ACcAPgANAAoAIAAgACAAPABwACAAYwBsAGEAcwBzAD0ATQBzAG8ATgBvAHIAbQBh
AGwAIABhAGwAaQBnAG4APQBjAGUAbgB0AGUAcgAgAHMAdAB5AGwAZQA9ACcAbQBhAHIAZwBpAG4A
LQBiAG8AdAB0AG8AbQA6ADcALgA1AHAAdAA7AHQAZQB4AHQALQBhAGwAaQBnAG4AOgBjAGUAbgB0
AGUAcgA7AA0ACgAgACAAIABsAGkAbgBlAC0AaABlAGkAZwBoAHQAOgAyADIALgA1AHAAdAAnAD4A
PABzAHAAYQBuACAAbABhAG4AZwA9AEUATgAtAFUAUwAgAHMAdAB5AGwAZQA9ACcAZgBvAG4AdAAt
AHMAaQB6AGUAOgAxADAALgA1AHAAdAA7AGYAbwBuAHQALQBmAGEAbQBpAGwAeQA6AA0ACgAgACAA
IAAiAFQAaQBtAGUAcwAgAE4AZQB3ACAAUgBvAG0AYQBuACIALABzAGUAcgBpAGYAJwA+AFMARQA8
AG8AOgBwAD4APAAvAG8AOgBwAD4APAAvAHMAcABhAG4APgA8AC8AcAA+AA0ACgAgACAAIAA8AC8A
dABkAD4ADQAKACAAIAAgADwAdABkACAAdwBpAGQAdABoAD0AIgAxADcAJQAiACAAcwB0AHkAbABl
AD0AJwB3AGkAZAB0AGgAOgAxADcALgA4ADgAJQA7AGIAbwByAGQAZQByADoAbgBvAG4AZQA7AGIA
bwByAGQAZQByAC0AYgBvAHQAdABvAG0AOgBzAG8AbABpAGQAIAB3AGkAbgBkAG8AdwB0AGUAeAB0
ACAAMQAuADAAcAB0ADsADQAKACAAIAAgAG0AcwBvAC0AYgBvAHIAZABlAHIALQBiAG8AdAB0AG8A
bQAtAGEAbAB0ADoAcwBvAGwAaQBkACAAdwBpAG4AZABvAHcAdABlAHgAdAAgAC4ANwA1AHAAdAA7
AGIAYQBjAGsAZwByAG8AdQBuAGQAOgB0AHIAYQBuAHMAcABhAHIAZQBuAHQAOwANAAoAIAAgACAA
cABhAGQAZABpAG4AZwA6AC4ANwA1AHAAdAAgAC4ANwA1AHAAdAAgAC4ANwA1AHAAdAAgAC4ANwA1
AHAAdAA7AGgAZQBpAGcAaAB0ADoAMgAwAC4AMgA1AHAAdAAnAD4ADQAKACAAIAAgADwAcAAgAGMA
bABhAHMAcwA9AE0AcwBvAE4AbwByAG0AYQBsACAAYQBsAGkAZwBuAD0AYwBlAG4AdABlAHIAIABz
AHQAeQBsAGUAPQAnAG0AYQByAGcAaQBuAC0AYgBvAHQAdABvAG0AOgA3AC4ANQBwAHQAOwB0AGUA
eAB0AC0AYQBsAGkAZwBuADoAYwBlAG4AdABlAHIAOwANAAoAIAAgACAAbABpAG4AZQAtAGgAZQBp
AGcAaAB0ADoAMgAyAC4ANQBwAHQAJwA+ADwAcwBwAGEAbgAgAGwAYQBuAGcAPQBFAE4ALQBVAFMA
IABzAHQAeQBsAGUAPQAnAGYAbwBuAHQALQBzAGkAegBlADoAMQAwAC4ANQBwAHQAOwBmAG8AbgB0
AC0AZgBhAG0AaQBsAHkAOgANAAoAIAAgACAAIgBUAGkAbQBlAHMAIABOAGUAdwAgAFIAbwBtAGEA
bgAiACwAcwBlAHIAaQBmACcAPgBCAGUAdABhADwALwBzAHAAYQBuAD4APABzAHAAYQBuACAAcwB0
AHkAbABlAD0AJwBmAG8AbgB0AC0AcwBpAHoAZQA6ADEAMAAuADUAcAB0ADsADQAKACAAIAAgAG0A
cwBvAC0AYQBzAGMAaQBpAC0AZgBvAG4AdAAtAGYAYQBtAGkAbAB5ADoAIgBUAGkAbQBlAHMAIABO
AGUAdwAgAFIAbwBtAGEAbgAiADsAbQBzAG8ALQBoAGEAbgBzAGkALQBmAG8AbgB0AC0AZgBhAG0A
aQBsAHkAOgAiAFQAaQBtAGUAcwAgAE4AZQB3ACAAUgBvAG0AYQBuACIAOwANAAoAIAAgACAAbQBz
AG8ALQBiAGkAZABpAC0AZgBvAG4AdAAtAGYAYQBtAGkAbAB5ADoAIgBUAGkAbQBlAHMAIABOAGUA
dwAgAFIAbwBtAGEAbgAiACcAPgAY5jwALwBzAHAAYQBuAD4APABzAHAAYQBuACAAbABhAG4AZwA9
AEUATgAtAFUAUwANAAoAIAAgACAAcwB0AHkAbABlAD0AJwBmAG8AbgB0AC0AcwBpAHoAZQA6ADEA
MAAuADUAcAB0ADsAZgBvAG4AdAAtAGYAYQBtAGkAbAB5ADoAIgBUAGkAbQBlAHMAIABOAGUAdwAg
AFIAbwBtAGEAbgAiACwAcwBlAHIAaQBmACcAPgA8AG8AOgBwAD4APAAvAG8AOgBwAD4APAAvAHMA
cABhAG4APgA8AC8AcAA+AA0ACgAgACAAIAA8AC8AdABkAD4ADQAKACAAIAAgADwAdABkACAAdwBp
AGQAdABoAD0AIgA2ACUAIgAgAHMAdAB5AGwAZQA9ACcAdwBpAGQAdABoADoANgAuADUANAAlADsA
YgBvAHIAZABlAHIAOgBuAG8AbgBlADsAYgBvAHIAZABlAHIALQBiAG8AdAB0AG8AbQA6AHMAbwBs
AGkAZAAgAHcAaQBuAGQAbwB3AHQAZQB4AHQAIAAxAC4AMABwAHQAOwANAAoAIAAgACAAbQBzAG8A
LQBiAG8AcgBkAGUAcgAtAGIAbwB0AHQAbwBtAC0AYQBsAHQAOgBzAG8AbABpAGQAIAB3AGkAbgBk
AG8AdwB0AGUAeAB0ACAALgA3ADUAcAB0ADsAYgBhAGMAawBnAHIAbwB1AG4AZAA6AHQAcgBhAG4A
cwBwAGEAcgBlAG4AdAA7AA0ACgAgACAAIABwAGEAZABkAGkAbgBnADoALgA3ADUAcAB0ACAALgA3
ADUAcAB0ACAALgA3ADUAcAB0ACAALgA3ADUAcAB0ADsAaABlAGkAZwBoAHQAOgAyADAALgAyADUA
cAB0ACcAPgANAAoAIAAgACAAPABwACAAYwBsAGEAcwBzAD0ATQBzAG8ATgBvAHIAbQBhAGwAIABh
AGwAaQBnAG4APQBjAGUAbgB0AGUAcgAgAHMAdAB5AGwAZQA9ACcAbQBhAHIAZwBpAG4ALQBiAG8A
dAB0AG8AbQA6ADcALgA1AHAAdAA7AHQAZQB4AHQALQBhAGwAaQBnAG4AOgBjAGUAbgB0AGUAcgA7
AA0ACgAgACAAIABsAGkAbgBlAC0AaABlAGkAZwBoAHQAOgAyADIALgA1AHAAdAAnAD4APABzAHAA
YQBuACAAbABhAG4AZwA9AEUATgAtAFUAUwAgAHMAdAB5AGwAZQA9ACcAZgBvAG4AdAAtAHMAaQB6
AGUAOgAxADAALgA1AHAAdAA7AGYAbwBuAHQALQBmAGEAbQBpAGwAeQA6AA0ACgAgACAAIAAiAFQA
aQBtAGUAcwAgAE4AZQB3ACAAUgBvAG0AYQBuACIALABzAGUAcgBpAGYAJwA+AEwATwBXAEUAUgA8
AG8AOgBwAD4APAAvAG8AOgBwAD4APAAvAHMAcABhAG4APgA8AC8AcAA+AA0ACgAgACAAIAA8AC8A
dABkAD4ADQAKACAAIAAgADwAdABkACAAdwBpAGQAdABoAD0AIgA0ACUAIgAgAHMAdAB5AGwAZQA9
ACcAdwBpAGQAdABoADoANAAuADgAMgAlADsAYgBvAHIAZABlAHIAOgBuAG8AbgBlADsAYgBvAHIA
ZABlAHIALQBiAG8AdAB0AG8AbQA6AHMAbwBsAGkAZAAgAHcAaQBuAGQAbwB3AHQAZQB4AHQAIAAx
AC4AMABwAHQAOwANAAoAIAAgACAAbQBzAG8ALQBiAG8AcgBkAGUAcgAtAGIAbwB0AHQAbwBtAC0A
YQBsAHQAOgBzAG8AbABpAGQAIAB3AGkAbgBkAG8AdwB0AGUAeAB0ACAALgA3ADUAcAB0ADsAYgBh
AGMAawBnAHIAbwB1AG4AZAA6AHQAcgBhAG4AcwBwAGEAcgBlAG4AdAA7AA0ACgAgACAAIABwAGEA
ZABkAGkAbgBnADoALgA3ADUAcAB0ACAALgA3ADUAcAB0ACAALgA3ADUAcAB0ACAALgA3ADUAcAB0
ADsAaABlAGkAZwBoAHQAOgAyADAALgAyADUAcAB0ACcAPgANAAoAIAAgACAAPABwACAAYwBsAGEA
cwBzAD0ATQBzAG8ATgBvAHIAbQBhAGwAIABhAGwAaQBnAG4APQBjAGUAbgB0AGUAcgAgAHMAdAB5
AGwAZQA9ACcAbQBhAHIAZwBpAG4ALQBiAG8AdAB0AG8AbQA6ADcALgA1AHAAdAA7AHQAZQB4AHQA
LQBhAGwAaQBnAG4AOgBjAGUAbgB0AGUAcgA7AA0ACgAgACAAIABsAGkAbgBlAC0AaABlAGkAZwBo
AHQAOgAyADIALgA1AHAAdAAnAD4APABzAHAAYQBuACAAbABhAG4AZwA9AEUATgAtAFUAUwAgAHMA
dAB5AGwAZQA9ACcAZgBvAG4AdAAtAHMAaQB6AGUAOgAxADAALgA1AHAAdAA7AGYAbwBuAHQALQBm
AGEAbQBpAGwAeQA6AA0ACgAgACAAIAAiAFQAaQBtAGUAcwAgAE4AZQB3ACAAUgBvAG0AYQBuACIA
LABzAGUAcgBpAGYAJwA+AFUAUABFAFIAPABvADoAcAA+ADwALwBvADoAcAA+ADwALwBzAHAAYQBu
AD4APAAvAHAAPgANAAoAIAAgACAAPAAvAHQAZAA+AA0ACgAgACAAPAAvAHQAcgA+AA0ACgAgADwA
LwB0AGgAZQBhAGQAPgANAAoAIAA8AHQAcgAgAHMAdAB5AGwAZQA9ACcAbQBzAG8ALQB5AGYAdABp
AC0AaQByAG8AdwA6ADMAOwBoAGUAaQBnAGgAdAA6ADIAMAAuADIANQBwAHQAJwA+AA0ACgAgACAA
PAB0AGQAIAB3AGkAZAB0AGgAPQAiADIAMAAlACIAIAB2AGEAbABpAGcAbgA9AHQAbwBwACAAcwB0
AHkAbABlAD0AJwB3AGkAZAB0AGgAOgAyADAALgA3ADYAJQA7AHAAYQBkAGQAaQBuAGcAOgAuADcA
NQBwAHQAIAAuADcANQBwAHQAIAAuADcANQBwAHQAIAAuADcANQBwAHQAOwANAAoAIAAgAGgAZQBp
AGcAaAB0ADoAMgAwAC4AMgA1AHAAdAAnAD4ADQAKACAAIAA8AHAAIABjAGwAYQBzAHMAPQBNAHMA
bwBOAG8AcgBtAGEAbAAgAGEAbABpAGcAbgA9AGMAZQBuAHQAZQByACAAcwB0AHkAbABlAD0AJwBt
AGEAcgBnAGkAbgAtAGIAbwB0AHQAbwBtADoANwAuADUAcAB0ADsAdABlAHgAdAAtAGEAbABpAGcA
bgA6AGMAZQBuAHQAZQByACcAPgA8AHMAcABhAG4ADQAKACAAIABsAGEAbgBnAD0ARQBOAC0AVQBT
ACAAcwB0AHkAbABlAD0AJwBmAG8AbgB0AC0AcwBpAHoAZQA6ADEAMAAuADUAcAB0ADsAZgBvAG4A
dAAtAGYAYQBtAGkAbAB5ADoAIgBUAGkAbQBlAHMAIABOAGUAdwAgAFIAbwBtAGEAbgAiACwAcwBl
AHIAaQBmADsADQAKACAAIABjAG8AbABvAHIAOgBiAGwAYQBjAGsAOwBtAHMAbwAtAGMAbwBsAG8A
cgAtAGEAbAB0ADoAdwBpAG4AZABvAHcAdABlAHgAdAAnAD4AQwBvAG4AcwB0AGEAbgB0ADwALwBz
AHAAYQBuAD4APABzAHAAYQBuACAAbABhAG4AZwA9AEUATgAtAFUAUwANAAoAIAAgAHMAdAB5AGwA
ZQA9ACcAZgBvAG4AdAAtAHMAaQB6AGUAOgAxADAALgA1AHAAdAA7AGYAbwBuAHQALQBmAGEAbQBp
AGwAeQA6ACIAVABpAG0AZQBzACAATgBlAHcAIABSAG8AbQBhAG4AIgAsAHMAZQByAGkAZgAnAD4A
PABvADoAcAA+ADwALwBvADoAcAA+ADwALwBzAHAAYQBuAD4APAAvAHAAPgANAAoAIAAgADwALwB0
AGQAPgANAAoAIAAgADwAdABkACAAdwBpAGQAdABoAD0AIgAxADAAJQAiACAAdgBhAGwAaQBnAG4A
PQB0AG8AcAAgAHMAdAB5AGwAZQA9ACcAdwBpAGQAdABoADoAMQAwAC4AMgAyACUAOwBwAGEAZABk
AGkAbgBnADoALgA3ADUAcAB0ACAALgA3ADUAcAB0ACAALgA3ADUAcAB0ACAALgA3ADUAcAB0ADsA
DQAKACAAIABoAGUAaQBnAGgAdAA6ADIAMAAuADIANQBwAHQAJwA+AA0ACgAgACAAPABwACAAYwBs
AGEAcwBzAD0ATQBzAG8ATgBvAHIAbQBhAGwAIABhAGwAaQBnAG4APQBjAGUAbgB0AGUAcgAgAHMA
dAB5AGwAZQA9ACcAbQBhAHIAZwBpAG4ALQBiAG8AdAB0AG8AbQA6ADcALgA1AHAAdAA7AHQAZQB4
AHQALQBhAGwAaQBnAG4AOgBjAGUAbgB0AGUAcgAnAD4APABzAHAAYQBuAA0ACgAgACAAbABhAG4A
ZwA9AEUATgAtAFUAUwAgAHMAdAB5AGwAZQA9ACcAZgBvAG4AdAAtAHMAaQB6AGUAOgAxADAALgA1
AHAAdAA7AGYAbwBuAHQALQBmAGEAbQBpAGwAeQA6ACIAVABpAG0AZQBzACAATgBlAHcAIABSAG8A
bQBhAG4AIgAsAHMAZQByAGkAZgA7AA0ACgAgACAAYwBvAGwAbwByADoAYgBsAGEAYwBrADsAbQBz
AG8ALQBjAG8AbABvAHIALQBhAGwAdAA6AHcAaQBuAGQAbwB3AHQAZQB4AHQAJwA+ADIALgAzADMA
OQA8AC8AcwBwAGEAbgA+ADwAcwBwAGEAbgAgAGwAYQBuAGcAPQBFAE4ALQBVAFMADQAKACAAIABz
AHQAeQBsAGUAPQAnAGYAbwBuAHQALQBzAGkAegBlADoAMQAwAC4ANQBwAHQAOwBmAG8AbgB0AC0A
ZgBhAG0AaQBsAHkAOgAiAFQAaQBtAGUAcwAgAE4AZQB3ACAAUgBvAG0AYQBuACIALABzAGUAcgBp
AGYAJwA+ADwAbwA6AHAAPgA8AC8AbwA6AHAAPgA8AC8AcwBwAGEAbgA+ADwALwBwAD4ADQAKACAA
IAA8AC8AdABkAD4ADQAKACAAIAA8AHQAZAAgAHcAaQBkAHQAaAA9ACIAOQAlACIAIAB2AGEAbABp
AGcAbgA9AHQAbwBwACAAcwB0AHkAbABlAD0AJwB3AGkAZAB0AGgAOgA5AC4ANQA0ACUAOwBwAGEA
ZABkAGkAbgBnADoALgA3ADUAcAB0ACAALgA3ADUAcAB0ACAALgA3ADUAcAB0ACAALgA3ADUAcAB0
ADsADQAKACAAIABoAGUAaQBnAGgAdAA6ADIAMAAuADIANQBwAHQAJwA+AA0ACgAgACAAPABwACAA
YwBsAGEAcwBzAD0ATQBzAG8ATgBvAHIAbQBhAGwAIABhAGwAaQBnAG4APQBjAGUAbgB0AGUAcgAg
AHMAdAB5AGwAZQA9ACcAbQBhAHIAZwBpAG4ALQBiAG8AdAB0AG8AbQA6ADcALgA1AHAAdAA7AHQA
ZQB4AHQALQBhAGwAaQBnAG4AOgBjAGUAbgB0AGUAcgAnAD4APABzAHAAYQBuAA0ACgAgACAAbABh
AG4AZwA9AEUATgAtAFUAUwAgAHMAdAB5AGwAZQA9ACcAZgBvAG4AdAAtAHMAaQB6AGUAOgAxADAA
LgA1AHAAdAA7AGYAbwBuAHQALQBmAGEAbQBpAGwAeQA6ACIAVABpAG0AZQBzACAATgBlAHcAIABS
AG8AbQBhAG4AIgAsAHMAZQByAGkAZgA7AA0ACgAgACAAYwBvAGwAbwByADoAYgBsAGEAYwBrADsA
bQBzAG8ALQBjAG8AbABvAHIALQBhAGwAdAA6AHcAaQBuAGQAbwB3AHQAZQB4AHQAJwA+ADAALgA0
ADcAOAA8AC8AcwBwAGEAbgA+ADwAcwBwAGEAbgAgAGwAYQBuAGcAPQBFAE4ALQBVAFMADQAKACAA
IABzAHQAeQBsAGUAPQAnAGYAbwBuAHQALQBzAGkAegBlADoAMQAwAC4ANQBwAHQAOwBmAG8AbgB0
AC0AZgBhAG0AaQBsAHkAOgAiAFQAaQBtAGUAcwAgAE4AZQB3ACAAUgBvAG0AYQBuACIALABzAGUA
cgBpAGYAJwA+ADwAbwA6AHAAPgA8AC8AbwA6AHAAPgA8AC8AcwBwAGEAbgA+ADwALwBwAD4ADQAK
ACAAIAA8AC8AdABkAD4ADQAKACAAIAA8AHQAZAAgAHcAaQBkAHQAaAA9ACIAMQA3ACUAIgAgAHYA
YQBsAGkAZwBuAD0AdABvAHAAIABzAHQAeQBsAGUAPQAnAHcAaQBkAHQAaAA6ADEANwAuADgAOAAl
ADsAcABhAGQAZABpAG4AZwA6AC4ANwA1AHAAdAAgAC4ANwA1AHAAdAAgAC4ANwA1AHAAdAAgAC4A
NwA1AHAAdAA7AA0ACgAgACAAaABlAGkAZwBoAHQAOgAyADAALgAyADUAcAB0ACcAPgANAAoAIAAg
ADwAcAAgAGMAbABhAHMAcwA9AE0AcwBvAE4AbwByAG0AYQBsACAAYQBsAGkAZwBuAD0AYwBlAG4A
dABlAHIAIABzAHQAeQBsAGUAPQAnAG0AYQByAGcAaQBuAC0AYgBvAHQAdABvAG0AOgA3AC4ANQBw
AHQAOwB0AGUAeAB0AC0AYQBsAGkAZwBuADoAYwBlAG4AdABlAHIAJwA+ADwAcwBwAGEAbgANAAoA
IAAgAGwAYQBuAGcAPQBFAE4ALQBVAFMAIABzAHQAeQBsAGUAPQAnAGYAbwBuAHQALQBzAGkAegBl
ADoAMQAwAC4ANQBwAHQAOwBmAG8AbgB0AC0AZgBhAG0AaQBsAHkAOgAiAFQAaQBtAGUAcwAgAE4A
ZQB3ACAAUgBvAG0AYQBuACIALABzAGUAcgBpAGYAOwANAAoAIAAgAGMAbwBsAG8AcgA6AGIAbABh
AGMAawA7AG0AcwBvAC0AYwBvAGwAbwByAC0AYQBsAHQAOgB3AGkAbgBkAG8AdwB0AGUAeAB0ACcA
PgAtADwALwBzAHAAYQBuAD4APABzAHAAYQBuACAAbABhAG4AZwA9AEUATgAtAFUAUwANAAoAIAAg
AHMAdAB5AGwAZQA9ACcAZgBvAG4AdAAtAHMAaQB6AGUAOgAxADAALgA1AHAAdAA7AGYAbwBuAHQA
LQBmAGEAbQBpAGwAeQA6ACIAVABpAG0AZQBzACAATgBlAHcAIABSAG8AbQBhAG4AIgAsAHMAZQBy
AGkAZgAnAD4APABvADoAcAA+ADwALwBvADoAcAA+ADwALwBzAHAAYQBuAD4APAAvAHAAPgANAAoA
IAAgADwALwB0AGQAPgANAAoAIAAgADwAdABkACAAdwBpAGQAdABoAD0AIgA1ACUAIgAgAHYAYQBs
AGkAZwBuAD0AdABvAHAAIABzAHQAeQBsAGUAPQAnAHcAaQBkAHQAaAA6ADUALgAxADIAJQA7AHAA
YQBkAGQAaQBuAGcAOgAuADcANQBwAHQAIAAuADcANQBwAHQAIAAuADcANQBwAHQAIAAuADcANQBw
AHQAOwANAAoAIAAgAGgAZQBpAGcAaAB0ADoAMgAwAC4AMgA1AHAAdAAnAD4ADQAKACAAIAA8AHAA
IABjAGwAYQBzAHMAPQBNAHMAbwBOAG8AcgBtAGEAbAAgAGEAbABpAGcAbgA9AGMAZQBuAHQAZQBy
ACAAcwB0AHkAbABlAD0AJwBtAGEAcgBnAGkAbgAtAGIAbwB0AHQAbwBtADoANwAuADUAcAB0ADsA
dABlAHgAdAAtAGEAbABpAGcAbgA6AGMAZQBuAHQAZQByACcAPgA8AHMAcABhAG4ADQAKACAAIABs
AGEAbgBnAD0ARQBOAC0AVQBTACAAcwB0AHkAbABlAD0AJwBmAG8AbgB0AC0AcwBpAHoAZQA6ADEA
MAAuADUAcAB0ADsAZgBvAG4AdAAtAGYAYQBtAGkAbAB5ADoAIgBUAGkAbQBlAHMAIABOAGUAdwAg
AFIAbwBtAGEAbgAiACwAcwBlAHIAaQBmADsADQAKACAAIABjAG8AbABvAHIAOgBiAGwAYQBjAGsA
OwBtAHMAbwAtAGMAbwBsAG8AcgAtAGEAbAB0ADoAdwBpAG4AZABvAHcAdABlAHgAdAAnAD4ANAAu
ADgAOQAzADwALwBzAHAAYQBuAD4APABzAHAAYQBuACAAbABhAG4AZwA9AEUATgAtAFUAUwANAAoA
IAAgAHMAdAB5AGwAZQA9ACcAZgBvAG4AdAAtAHMAaQB6AGUAOgAxADAALgA1AHAAdAA7AGYAbwBu
AHQALQBmAGEAbQBpAGwAeQA6ACIAVABpAG0AZQBzACAATgBlAHcAIABSAG8AbQBhAG4AIgAsAHMA
ZQByAGkAZgAnAD4APABvADoAcAA+ADwALwBvADoAcAA+ADwALwBzAHAAYQBuAD4APAAvAHAAPgAN
AAoAIAAgADwALwB0AGQAPgANAAoAIAAgADwAdABkACAAdwBpAGQAdABoAD0AIgA2ACUAIgAgAHYA
YQBsAGkAZwBuAD0AdABvAHAAIABzAHQAeQBsAGUAPQAnAHcAaQBkAHQAaAA6ADYALgAwACUAOwBw
AGEAZABkAGkAbgBnADoALgA3ADUAcAB0ACAALgA3ADUAcAB0ACAALgA3ADUAcAB0ACAALgA3ADUA
cAB0ADsADQAKACAAIABoAGUAaQBnAGgAdAA6ADIAMAAuADIANQBwAHQAJwA+AA0ACgAgACAAPABw
ACAAYwBsAGEAcwBzAD0ATQBzAG8ATgBvAHIAbQBhAGwAIABhAGwAaQBnAG4APQBjAGUAbgB0AGUA
cgAgAHMAdAB5AGwAZQA9ACcAbQBhAHIAZwBpAG4ALQBiAG8AdAB0AG8AbQA6ADcALgA1AHAAdAA7
AHQAZQB4AHQALQBhAGwAaQBnAG4AOgBjAGUAbgB0AGUAcgAnAD4APABzAHAAYQBuAA0ACgAgACAA
bABhAG4AZwA9AEUATgAtAFUAUwAgAHMAdAB5AGwAZQA9ACcAZgBvAG4AdAAtAHMAaQB6AGUAOgAx
ADAALgA1AHAAdAA7AGYAbwBuAHQALQBmAGEAbQBpAGwAeQA6ACIAVABpAG0AZQBzACAATgBlAHcA
IABSAG8AbQBhAG4AIgAsAHMAZQByAGkAZgA7AA0ACgAgACAAYwBvAGwAbwByADoAYgBsAGEAYwBr
ADsAbQBzAG8ALQBjAG8AbABvAHIALQBhAGwAdAA6AHcAaQBuAGQAbwB3AHQAZQB4AHQAJwA+ADAA
LgAwADAAMAAqACoAPAAvAHMAcABhAG4APgA8AHMAcABhAG4AIABsAGEAbgBnAD0ARQBOAC0AVQBT
AA0ACgAgACAAcwB0AHkAbABlAD0AJwBmAG8AbgB0AC0AcwBpAHoAZQA6ADEAMAAuADUAcAB0ADsA
ZgBvAG4AdAAtAGYAYQBtAGkAbAB5ADoAIgBUAGkAbQBlAHMAIABOAGUAdwAgAFIAbwBtAGEAbgAi
ACwAcwBlAHIAaQBmACcAPgA8AG8AOgBwAD4APAAvAG8AOgBwAD4APAAvAHMAcABhAG4APgA8AC8A
cAA+AA0ACgAgACAAPAAvAHQAZAA+AA0ACgAgACAAPAB0AGQAIAB3AGkAZAB0AGgAPQAiADQAJQAi
ACAAdgBhAGwAaQBnAG4APQB0AG8AcAAgAHMAdAB5AGwAZQA9ACcAdwBpAGQAdABoADoANAAuADIA
NAAlADsAcABhAGQAZABpAG4AZwA6AC4ANwA1AHAAdAAgAC4ANwA1AHAAdAAgAC4ANwA1AHAAdAAg
AC4ANwA1AHAAdAA7AA0ACgAgACAAaABlAGkAZwBoAHQAOgAyADAALgAyADUAcAB0ACcAPgANAAoA
IAAgADwAcAAgAGMAbABhAHMAcwA9AE0AcwBvAE4AbwByAG0AYQBsACAAYQBsAGkAZwBuAD0AYwBl
AG4AdABlAHIAIABzAHQAeQBsAGUAPQAnAG0AYQByAGcAaQBuAC0AYgBvAHQAdABvAG0AOgA3AC4A
NQBwAHQAOwB0AGUAeAB0AC0AYQBsAGkAZwBuADoAYwBlAG4AdABlAHIAJwA+ADwAcwBwAGEAbgAN
AAoAIAAgAGwAYQBuAGcAPQBFAE4ALQBVAFMAIABzAHQAeQBsAGUAPQAnAGYAbwBuAHQALQBzAGkA
egBlADoAMQAwAC4ANQBwAHQAOwBmAG8AbgB0AC0AZgBhAG0AaQBsAHkAOgAiAFQAaQBtAGUAcwAg
AE4AZQB3ACAAUgBvAG0AYQBuACIALABzAGUAcgBpAGYAOwANAAoAIAAgAGMAbwBsAG8AcgA6AGIA
bABhAGMAawA7AG0AcwBvAC0AYwBvAGwAbwByAC0AYQBsAHQAOgB3AGkAbgBkAG8AdwB0AGUAeAB0
ACcAPgAtADwALwBzAHAAYQBuAD4APABzAHAAYQBuACAAbABhAG4AZwA9AEUATgAtAFUAUwANAAoA
IAAgAHMAdAB5AGwAZQA9ACcAZgBvAG4AdAAtAHMAaQB6AGUAOgAxADAALgA1AHAAdAA7AGYAbwBu
AHQALQBmAGEAbQBpAGwAeQA6ACIAVABpAG0AZQBzACAATgBlAHcAIABSAG8AbQBhAG4AIgAsAHMA
ZQByAGkAZgAnAD4APABvADoAcAA+ADwALwBvADoAcAA+ADwALwBzAHAAYQBuAD4APAAvAHAAPgAN
AAoAIAAgADwALwB0AGQAPgANAAoAIAAgADwAdABkACAAdwBpAGQAdABoAD0AIgA2ACUAIgAgAHMA
dAB5AGwAZQA9ACcAdwBpAGQAdABoADoANgAuADUANAAlADsAcABhAGQAZABpAG4AZwA6AC4ANwA1
AHAAdAAgAC4ANwA1AHAAdAAgAC4ANwA1AHAAdAAgAC4ANwA1AHAAdAA7AGgAZQBpAGcAaAB0ADoA
DQAKACAAIAAyADAALgAyADUAcAB0ACcAPgANAAoAIAAgADwAcAAgAGMAbABhAHMAcwA9AE0AcwBv
AE4AbwByAG0AYQBsACAAYQBsAGkAZwBuAD0AYwBlAG4AdABlAHIAIABzAHQAeQBsAGUAPQAnAG0A
YQByAGcAaQBuAC0AYgBvAHQAdABvAG0AOgA3AC4ANQBwAHQAOwB0AGUAeAB0AC0AYQBsAGkAZwBu
ADoAYwBlAG4AdABlAHIAJwA+ADwAcwBwAGEAbgANAAoAIAAgAGwAYQBuAGcAPQBFAE4ALQBVAFMA
IABzAHQAeQBsAGUAPQAnAGYAbwBuAHQALQBzAGkAegBlADoAMQAwAC4ANQBwAHQAOwBmAG8AbgB0
AC0AZgBhAG0AaQBsAHkAOgAiAFQAaQBtAGUAcwAgAE4AZQB3ACAAUgBvAG0AYQBuACIALABzAGUA
cgBpAGYAOwANAAoAIAAgAGMAbwBsAG8AcgA6AGIAbABhAGMAawA7AG0AcwBvAC0AYwBvAGwAbwBy
AC0AYQBsAHQAOgB3AGkAbgBkAG8AdwB0AGUAeAB0ACcAPgAxAC4ANAAwADIAIAA8AC8AcwBwAGEA
bgA+ADwAcwBwAGEAbgAgAGwAYQBuAGcAPQBFAE4ALQBVAFMADQAKACAAIABzAHQAeQBsAGUAPQAn
AGYAbwBuAHQALQBzAGkAegBlADoAMQAwAC4ANQBwAHQAOwBmAG8AbgB0AC0AZgBhAG0AaQBsAHkA
OgAiAFQAaQBtAGUAcwAgAE4AZQB3ACAAUgBvAG0AYQBuACIALABzAGUAcgBpAGYAJwA+ADwAbwA6
AHAAPgA8AC8AbwA6AHAAPgA8AC8AcwBwAGEAbgA+ADwALwBwAD4ADQAKACAAIAA8AC8AdABkAD4A
DQAKACAAIAA8AHQAZAAgAHcAaQBkAHQAaAA9ACIANAAlACIAIABzAHQAeQBsAGUAPQAnAHcAaQBk
AHQAaAA6ADQALgA4ADIAJQA7AHAAYQBkAGQAaQBuAGcAOgAuADcANQBwAHQAIAAuADcANQBwAHQA
IAAuADcANQBwAHQAIAAuADcANQBwAHQAOwBoAGUAaQBnAGgAdAA6AA0ACgAgACAAMgAwAC4AMgA1
AHAAdAAnAD4ADQAKACAAIAA8AHAAIABjAGwAYQBzAHMAPQBNAHMAbwBOAG8AcgBtAGEAbAAgAGEA
bABpAGcAbgA9AGMAZQBuAHQAZQByACAAcwB0AHkAbABlAD0AJwBtAGEAcgBnAGkAbgAtAGIAbwB0
AHQAbwBtADoANwAuADUAcAB0ADsAdABlAHgAdAAtAGEAbABpAGcAbgA6AGMAZQBuAHQAZQByACcA
PgA8AHMAcABhAG4ADQAKACAAIABsAGEAbgBnAD0ARQBOAC0AVQBTACAAcwB0AHkAbABlAD0AJwBm
AG8AbgB0AC0AcwBpAHoAZQA6ADEAMAAuADUAcAB0ADsAZgBvAG4AdAAtAGYAYQBtAGkAbAB5ADoA
IgBUAGkAbQBlAHMAIABOAGUAdwAgAFIAbwBtAGEAbgAiACwAcwBlAHIAaQBmADsADQAKACAAIABj
AG8AbABvAHIAOgBiAGwAYQBjAGsAOwBtAHMAbwAtAGMAbwBsAG8AcgAtAGEAbAB0ADoAdwBpAG4A
ZABvAHcAdABlAHgAdAAnAD4AMwAuADIANwA2ADwALwBzAHAAYQBuAD4APABzAHAAYQBuACAAbABh
AG4AZwA9AEUATgAtAFUAUwANAAoAIAAgAHMAdAB5AGwAZQA9ACcAZgBvAG4AdAAtAHMAaQB6AGUA
OgAxADAALgA1AHAAdAA7AGYAbwBuAHQALQBmAGEAbQBpAGwAeQA6ACIAVABpAG0AZQBzACAATgBl
AHcAIABSAG8AbQBhAG4AIgAsAHMAZQByAGkAZgAnAD4APABvADoAcAA+ADwALwBvADoAcAA+ADwA
LwBzAHAAYQBuAD4APAAvAHAAPgANAAoAIAAgADwALwB0AGQAPgANAAoAIAAgADwAdABkACAAdwBp
AGQAdABoAD0AIgA3ACUAIgAgAHYAYQBsAGkAZwBuAD0AdABvAHAAIABzAHQAeQBsAGUAPQAnAHcA
aQBkAHQAaAA6ADcALgA0ADgAJQA7AHAAYQBkAGQAaQBuAGcAOgAuADcANQBwAHQAIAAuADcANQBw
AHQAIAAuADcANQBwAHQAIAAuADcANQBwAHQAOwANAAoAIAAgAGgAZQBpAGcAaAB0ADoAMgAwAC4A
MgA1AHAAdAAnAD4ADQAKACAAIAA8AHAAIABjAGwAYQBzAHMAPQBNAHMAbwBOAG8AcgBtAGEAbAAg
AGEAbABpAGcAbgA9AGMAZQBuAHQAZQByACAAcwB0AHkAbABlAD0AJwBtAGEAcgBnAGkAbgAtAGIA
bwB0AHQAbwBtADoANwAuADUAcAB0ADsAdABlAHgAdAAtAGEAbABpAGcAbgA6AGMAZQBuAHQAZQBy
ACcAPgA8AHMAcABhAG4ADQAKACAAIABsAGEAbgBnAD0ARQBOAC0AVQBTACAAcwB0AHkAbABlAD0A
JwBmAG8AbgB0AC0AcwBpAHoAZQA6ADEAMAAuADUAcAB0ADsAZgBvAG4AdAAtAGYAYQBtAGkAbAB5
ADoAIgBUAGkAbQBlAHMAIABOAGUAdwAgAFIAbwBtAGEAbgAiACwAcwBlAHIAaQBmADsADQAKACAA
IABjAG8AbABvAHIAOgBiAGwAYQBjAGsAOwBtAHMAbwAtAGMAbwBsAG8AcgAtAGEAbAB0ADoAdwBp
AG4AZABvAHcAdABlAHgAdAAnAD4AMAAuADQANwAyADwALwBzAHAAYQBuAD4APABzAHAAYQBuACAA
bABhAG4AZwA9AEUATgAtAFUAUwANAAoAIAAgAHMAdAB5AGwAZQA9ACcAZgBvAG4AdAAtAHMAaQB6
AGUAOgAxADAALgA1AHAAdAA7AGYAbwBuAHQALQBmAGEAbQBpAGwAeQA6ACIAVABpAG0AZQBzACAA
TgBlAHcAIABSAG8AbQBhAG4AIgAsAHMAZQByAGkAZgAnAD4APABvADoAcAA+ADwALwBvADoAcAA+
ADwALwBzAHAAYQBuAD4APAAvAHAAPgANAAoAIAAgADwALwB0AGQAPgANAAoAIAAgADwAdABkACAA
dwBpAGQAdABoAD0AIgA3ACUAIgAgAHYAYQBsAGkAZwBuAD0AdABvAHAAIABzAHQAeQBsAGUAPQAn
AHcAaQBkAHQAaAA6ADcALgA0ACUAOwBwAGEAZABkAGkAbgBnADoALgA3ADUAcAB0ACAALgA3ADUA
cAB0ACAALgA3ADUAcAB0ACAALgA3ADUAcAB0ADsADQAKACAAIABoAGUAaQBnAGgAdAA6ADIAMAAu
ADIANQBwAHQAJwA+AA0ACgAgACAAPABwACAAYwBsAGEAcwBzAD0ATQBzAG8ATgBvAHIAbQBhAGwA
IABhAGwAaQBnAG4APQBjAGUAbgB0AGUAcgAgAHMAdAB5AGwAZQA9ACcAbQBhAHIAZwBpAG4ALQBi
AG8AdAB0AG8AbQA6ADcALgA1AHAAdAA7AHQAZQB4AHQALQBhAGwAaQBnAG4AOgBjAGUAbgB0AGUA
cgAnAD4APABzAHAAYQBuAA0ACgAgACAAbABhAG4AZwA9AEUATgAtAFUAUwAgAHMAdAB5AGwAZQA9
ACcAZgBvAG4AdAAtAHMAaQB6AGUAOgAxADAALgA1AHAAdAA7AGYAbwBuAHQALQBmAGEAbQBpAGwA
eQA6ACIAVABpAG0AZQBzACAATgBlAHcAIABSAG8AbQBhAG4AIgAsAHMAZQByAGkAZgA7AA0ACgAg
ACAAYwBvAGwAbwByADoAYgBsAGEAYwBrADsAbQBzAG8ALQBjAG8AbABvAHIALQBhAGwAdAA6AHcA
aQBuAGQAbwB3AHQAZQB4AHQAJwA+ADAALgA0ADYANQA8AC8AcwBwAGEAbgA+ADwAcwBwAGEAbgAg
AGwAYQBuAGcAPQBFAE4ALQBVAFMADQAKACAAIABzAHQAeQBsAGUAPQAnAGYAbwBuAHQALQBzAGkA
egBlADoAMQAwAC4ANQBwAHQAOwBmAG8AbgB0AC0AZgBhAG0AaQBsAHkAOgAiAFQAaQBtAGUAcwAg
AE4AZQB3ACAAUgBvAG0AYQBuACIALABzAGUAcgBpAGYAJwA+ADwAbwA6AHAAPgA8AC8AbwA6AHAA
PgA8AC8AcwBwAGEAbgA+ADwALwBwAD4ADQAKACAAIAA8AC8AdABkAD4ADQAKACAAPAAvAHQAcgA+
AA0ACgAgADwAdAByACAAcwB0AHkAbABlAD0AJwBtAHMAbwAtAHkAZgB0AGkALQBpAHIAbwB3ADoA
NAA7AGgAZQBpAGcAaAB0ADoAMgAwAC4AMgA1AHAAdAAnAD4ADQAKACAAIAA8AHQAZAAgAHcAaQBk
AHQAaAA9ACIAMgAwACUAIgAgAHYAYQBsAGkAZwBuAD0AdABvAHAAIABzAHQAeQBsAGUAPQAnAHcA
aQBkAHQAaAA6ADIAMAAuADcANgAlADsAcABhAGQAZABpAG4AZwA6AC4ANwA1AHAAdAAgAC4ANwA1
AHAAdAAgAC4ANwA1AHAAdAAgAC4ANwA1AHAAdAA7AA0ACgAgACAAaABlAGkAZwBoAHQAOgAyADAA
LgAyADUAcAB0ACcAPgANAAoAIAAgADwAcAAgAGMAbABhAHMAcwA9AE0AcwBvAE4AbwByAG0AYQBs
ACAAYQBsAGkAZwBuAD0AYwBlAG4AdABlAHIAIABzAHQAeQBsAGUAPQAnAG0AYQByAGcAaQBuAC0A
YgBvAHQAdABvAG0AOgA3AC4ANQBwAHQAOwB0AGUAeAB0AC0AYQBsAGkAZwBuADoAYwBlAG4AdABl
AHIAJwA+ADwAcwBwAGEAbgANAAoAIAAgAGwAYQBuAGcAPQBFAE4ALQBVAFMAIABzAHQAeQBsAGUA
PQAnAGYAbwBuAHQALQBzAGkAegBlADoAMQAwAC4ANQBwAHQAOwBmAG8AbgB0AC0AZgBhAG0AaQBs
AHkAOgAiAFQAaQBtAGUAcwAgAE4AZQB3ACAAUgBvAG0AYQBuACIALABzAGUAcgBpAGYAOwANAAoA
IAAgAGMAbwBsAG8AcgA6AGIAbABhAGMAawA7AG0AcwBvAC0AYwBvAGwAbwByAC0AYQBsAHQAOgB3
AGkAbgBkAG8AdwB0AGUAeAB0ACcAPgBFAGQAdQBjAGEAdABpAG8AbgAgAGwAZQB2AGUAbAA8AC8A
cwBwAGEAbgA+ADwAcwBwAGEAbgAgAGwAYQBuAGcAPQBFAE4ALQBVAFMADQAKACAAIABzAHQAeQBs
AGUAPQAnAGYAbwBuAHQALQBzAGkAegBlADoAMQAwAC4ANQBwAHQAOwBmAG8AbgB0AC0AZgBhAG0A
aQBsAHkAOgAiAFQAaQBtAGUAcwAgAE4AZQB3ACAAUgBvAG0AYQBuACIALABzAGUAcgBpAGYAJwA+
ADwAbwA6AHAAPgA8AC8AbwA6AHAAPgA8AC8AcwBwAGEAbgA+ADwALwBwAD4ADQAKACAAIAA8AC8A
dABkAD4ADQAKACAAIAA8AHQAZAAgAHcAaQBkAHQAaAA9ACIAMQAwACUAIgAgAHYAYQBsAGkAZwBu
AD0AdABvAHAAIABzAHQAeQBsAGUAPQAnAHcAaQBkAHQAaAA6ADEAMAAuADIAMgAlADsAcABhAGQA
ZABpAG4AZwA6AC4ANwA1AHAAdAAgAC4ANwA1AHAAdAAgAC4ANwA1AHAAdAAgAC4ANwA1AHAAdAA7
AA0ACgAgACAAaABlAGkAZwBoAHQAOgAyADAALgAyADUAcAB0ACcAPgANAAoAIAAgADwAcAAgAGMA
bABhAHMAcwA9AE0AcwBvAE4AbwByAG0AYQBsACAAYQBsAGkAZwBuAD0AYwBlAG4AdABlAHIAIABz
AHQAeQBsAGUAPQAnAG0AYQByAGcAaQBuAC0AYgBvAHQAdABvAG0AOgA3AC4ANQBwAHQAOwB0AGUA
eAB0AC0AYQBsAGkAZwBuADoAYwBlAG4AdABlAHIAJwA+ADwAcwBwAGEAbgANAAoAIAAgAGwAYQBu
AGcAPQBFAE4ALQBVAFMAIABzAHQAeQBsAGUAPQAnAGYAbwBuAHQALQBzAGkAegBlADoAMQAwAC4A
NQBwAHQAOwBmAG8AbgB0AC0AZgBhAG0AaQBsAHkAOgAiAFQAaQBtAGUAcwAgAE4AZQB3ACAAUgBv
AG0AYQBuACIALABzAGUAcgBpAGYAOwANAAoAIAAgAGMAbwBsAG8AcgA6AGIAbABhAGMAawA7AG0A
cwBvAC0AYwBvAGwAbwByAC0AYQBsAHQAOgB3AGkAbgBkAG8AdwB0AGUAeAB0ACcAPgAwAC4ANAA0
ADEAPAAvAHMAcABhAG4APgA8AHMAcABhAG4AIABsAGEAbgBnAD0ARQBOAC0AVQBTAA0ACgAgACAA
cwB0AHkAbABlAD0AJwBmAG8AbgB0AC0AcwBpAHoAZQA6ADEAMAAuADUAcAB0ADsAZgBvAG4AdAAt
AGYAYQBtAGkAbAB5ADoAIgBUAGkAbQBlAHMAIABOAGUAdwAgAFIAbwBtAGEAbgAiACwAcwBlAHIA
aQBmACcAPgA8AG8AOgBwAD4APAAvAG8AOgBwAD4APAAvAHMAcABhAG4APgA8AC8AcAA+AA0ACgAg
ACAAPAAvAHQAZAA+AA0ACgAgACAAPAB0AGQAIAB3AGkAZAB0AGgAPQAiADkAJQAiACAAdgBhAGwA
aQBnAG4APQB0AG8AcAAgAHMAdAB5AGwAZQA9ACcAdwBpAGQAdABoADoAOQAuADUANAAlADsAcABh
AGQAZABpAG4AZwA6AC4ANwA1AHAAdAAgAC4ANwA1AHAAdAAgAC4ANwA1AHAAdAAgAC4ANwA1AHAA
dAA7AA0ACgAgACAAaABlAGkAZwBoAHQAOgAyADAALgAyADUAcAB0ACcAPgANAAoAIAAgADwAcAAg
AGMAbABhAHMAcwA9AE0AcwBvAE4AbwByAG0AYQBsACAAYQBsAGkAZwBuAD0AYwBlAG4AdABlAHIA
IABzAHQAeQBsAGUAPQAnAG0AYQByAGcAaQBuAC0AYgBvAHQAdABvAG0AOgA3AC4ANQBwAHQAOwB0
AGUAeAB0AC0AYQBsAGkAZwBuADoAYwBlAG4AdABlAHIAJwA+ADwAcwBwAGEAbgANAAoAIAAgAGwA
YQBuAGcAPQBFAE4ALQBVAFMAIABzAHQAeQBsAGUAPQAnAGYAbwBuAHQALQBzAGkAegBlADoAMQAw
AC4ANQBwAHQAOwBmAG8AbgB0AC0AZgBhAG0AaQBsAHkAOgAiAFQAaQBtAGUAcwAgAE4AZQB3ACAA
UgBvAG0AYQBuACIALABzAGUAcgBpAGYAOwANAAoAIAAgAGMAbwBsAG8AcgA6AGIAbABhAGMAawA7
AG0AcwBvAC0AYwBvAGwAbwByAC0AYQBsAHQAOgB3AGkAbgBkAG8AdwB0AGUAeAB0ACcAPgAwAC4A
MQAyADAAPAAvAHMAcABhAG4APgA8AHMAcABhAG4AIABsAGEAbgBnAD0ARQBOAC0AVQBTAA0ACgAg
ACAAcwB0AHkAbABlAD0AJwBmAG8AbgB0AC0AcwBpAHoAZQA6ADEAMAAuADUAcAB0ADsAZgBvAG4A
dAAtAGYAYQBtAGkAbAB5ADoAIgBUAGkAbQBlAHMAIABOAGUAdwAgAFIAbwBtAGEAbgAiACwAcwBl
AHIAaQBmACcAPgA8AG8AOgBwAD4APAAvAG8AOgBwAD4APAAvAHMAcABhAG4APgA8AC8AcAA+AA0A
CgAgACAAPAAvAHQAZAA+AA0ACgAgACAAPAB0AGQAIAB3AGkAZAB0AGgAPQAiADEANwAlACIAIAB2
AGEAbABpAGcAbgA9AHQAbwBwACAAcwB0AHkAbABlAD0AJwB3AGkAZAB0AGgAOgAxADcALgA4ADgA
JQA7AHAAYQBkAGQAaQBuAGcAOgAuADcANQBwAHQAIAAuADcANQBwAHQAIAAuADcANQBwAHQAIAAu
ADcANQBwAHQAOwANAAoAIAAgAGgAZQBpAGcAaAB0ADoAMgAwAC4AMgA1AHAAdAAnAD4ADQAKACAA
IAA8AHAAIABjAGwAYQBzAHMAPQBNAHMAbwBOAG8AcgBtAGEAbAAgAGEAbABpAGcAbgA9AGMAZQBu
AHQAZQByACAAcwB0AHkAbABlAD0AJwBtAGEAcgBnAGkAbgAtAGIAbwB0AHQAbwBtADoANwAuADUA
cAB0ADsAdABlAHgAdAAtAGEAbABpAGcAbgA6AGMAZQBuAHQAZQByACcAPgA8AHMAcABhAG4ADQAK
ACAAIABsAGEAbgBnAD0ARQBOAC0AVQBTACAAcwB0AHkAbABlAD0AJwBmAG8AbgB0AC0AcwBpAHoA
ZQA6ADEAMAAuADUAcAB0ADsAZgBvAG4AdAAtAGYAYQBtAGkAbAB5ADoAIgBUAGkAbQBlAHMAIABO
AGUAdwAgAFIAbwBtAGEAbgAiACwAcwBlAHIAaQBmADsADQAKACAAIABjAG8AbABvAHIAOgBiAGwA
YQBjAGsAOwBtAHMAbwAtAGMAbwBsAG8AcgAtAGEAbAB0ADoAdwBpAG4AZABvAHcAdABlAHgAdAAn
AD4AMAAuADEAMwA3ADwALwBzAHAAYQBuAD4APABzAHAAYQBuACAAbABhAG4AZwA9AEUATgAtAFUA
UwANAAoAIAAgAHMAdAB5AGwAZQA9ACcAZgBvAG4AdAAtAHMAaQB6AGUAOgAxADAALgA1AHAAdAA7
AGYAbwBuAHQALQBmAGEAbQBpAGwAeQA6ACIAVABpAG0AZQBzACAATgBlAHcAIABSAG8AbQBhAG4A
IgAsAHMAZQByAGkAZgAnAD4APABvADoAcAA+ADwALwBvADoAcAA+ADwALwBzAHAAYQBuAD4APAAv
AHAAPgANAAoAIAAgADwALwB0AGQAPgANAAoAIAAgADwAdABkACAAdwBpAGQAdABoAD0AIgA1ACUA
IgAgAHYAYQBsAGkAZwBuAD0AdABvAHAAIABzAHQAeQBsAGUAPQAnAHcAaQBkAHQAaAA6ADUALgAx
ADIAJQA7AHAAYQBkAGQAaQBuAGcAOgAuADcANQBwAHQAIAAuADcANQBwAHQAIAAuADcANQBwAHQA
IAAuADcANQBwAHQAOwANAAoAIAAgAGgAZQBpAGcAaAB0ADoAMgAwAC4AMgA1AHAAdAAnAD4ADQAK
ACAAIAA8AHAAIABjAGwAYQBzAHMAPQBNAHMAbwBOAG8AcgBtAGEAbAAgAGEAbABpAGcAbgA9AGMA
ZQBuAHQAZQByACAAcwB0AHkAbABlAD0AJwBtAGEAcgBnAGkAbgAtAGIAbwB0AHQAbwBtADoANwAu
ADUAcAB0ADsAdABlAHgAdAAtAGEAbABpAGcAbgA6AGMAZQBuAHQAZQByACcAPgA8AHMAcABhAG4A
DQAKACAAIABsAGEAbgBnAD0ARQBOAC0AVQBTACAAcwB0AHkAbABlAD0AJwBmAG8AbgB0AC0AcwBp
AHoAZQA6ADEAMAAuADUAcAB0ADsAZgBvAG4AdAAtAGYAYQBtAGkAbAB5ADoAIgBUAGkAbQBlAHMA
IABOAGUAdwAgAFIAbwBtAGEAbgAiACwAcwBlAHIAaQBmADsADQAKACAAIABjAG8AbABvAHIAOgBi
AGwAYQBjAGsAOwBtAHMAbwAtAGMAbwBsAG8AcgAtAGEAbAB0ADoAdwBpAG4AZABvAHcAdABlAHgA
dAAnAD4AMwAuADYANgA5ADwALwBzAHAAYQBuAD4APABzAHAAYQBuACAAbABhAG4AZwA9AEUATgAt
AFUAUwANAAoAIAAgAHMAdAB5AGwAZQA9ACcAZgBvAG4AdAAtAHMAaQB6AGUAOgAxADAALgA1AHAA
dAA7AGYAbwBuAHQALQBmAGEAbQBpAGwAeQA6ACIAVABpAG0AZQBzACAATgBlAHcAIABSAG8AbQBh
AG4AIgAsAHMAZQByAGkAZgAnAD4APABvADoAcAA+ADwALwBvADoAcAA+ADwALwBzAHAAYQBuAD4A
PAAvAHAAPgANAAoAIAAgADwALwB0AGQAPgANAAoAIAAgADwAdABkACAAdwBpAGQAdABoAD0AIgA2
ACUAIgAgAHYAYQBsAGkAZwBuAD0AdABvAHAAIABzAHQAeQBsAGUAPQAnAHcAaQBkAHQAaAA6ADYA
LgAwACUAOwBwAGEAZABkAGkAbgBnADoALgA3ADUAcAB0ACAALgA3ADUAcAB0ACAALgA3ADUAcAB0
ACAALgA3ADUAcAB0ADsADQAKACAAIABoAGUAaQBnAGgAdAA6ADIAMAAuADIANQBwAHQAJwA+AA0A
CgAgACAAPABwACAAYwBsAGEAcwBzAD0ATQBzAG8ATgBvAHIAbQBhAGwAIABhAGwAaQBnAG4APQBj
AGUAbgB0AGUAcgAgAHMAdAB5AGwAZQA9ACcAbQBhAHIAZwBpAG4ALQBiAG8AdAB0AG8AbQA6ADcA
LgA1AHAAdAA7AHQAZQB4AHQALQBhAGwAaQBnAG4AOgBjAGUAbgB0AGUAcgAnAD4APABzAHAAYQBu
AA0ACgAgACAAbABhAG4AZwA9AEUATgAtAFUAUwAgAHMAdAB5AGwAZQA9ACcAZgBvAG4AdAAtAHMA
aQB6AGUAOgAxADAALgA1AHAAdAA7AGYAbwBuAHQALQBmAGEAbQBpAGwAeQA6ACIAVABpAG0AZQBz
ACAATgBlAHcAIABSAG8AbQBhAG4AIgAsAHMAZQByAGkAZgA7AA0ACgAgACAAYwBvAGwAbwByADoA
YgBsAGEAYwBrADsAbQBzAG8ALQBjAG8AbABvAHIALQBhAGwAdAA6AHcAaQBuAGQAbwB3AHQAZQB4
AHQAJwA+ADAALgAwADAAMAAqACoAPAAvAHMAcABhAG4APgA8AHMAcABhAG4AIABsAGEAbgBnAD0A
RQBOAC0AVQBTAA0ACgAgACAAcwB0AHkAbABlAD0AJwBmAG8AbgB0AC0AcwBpAHoAZQA6ADEAMAAu
ADUAcAB0ADsAZgBvAG4AdAAtAGYAYQBtAGkAbAB5ADoAIgBUAGkAbQBlAHMAIABOAGUAdwAgAFIA
bwBtAGEAbgAiACwAcwBlAHIAaQBmACcAPgA8AG8AOgBwAD4APAAvAG8AOgBwAD4APAAvAHMAcABh
AG4APgA8AC8AcAA+AA0ACgAgACAAPAAvAHQAZAA+AA0ACgAgACAAPAB0AGQAIAB3AGkAZAB0AGgA
PQAiADQAJQAiACAAdgBhAGwAaQBnAG4APQB0AG8AcAAgAHMAdAB5AGwAZQA9ACcAdwBpAGQAdABo
ADoANAAuADIANAAlADsAcABhAGQAZABpAG4AZwA6AC4ANwA1AHAAdAAgAC4ANwA1AHAAdAAgAC4A
NwA1AHAAdAAgAC4ANwA1AHAAdAA7AA0ACgAgACAAaABlAGkAZwBoAHQAOgAyADAALgAyADUAcAB0
ACcAPgANAAoAIAAgADwAcAAgAGMAbABhAHMAcwA9AE0AcwBvAE4AbwByAG0AYQBsACAAYQBsAGkA
ZwBuAD0AYwBlAG4AdABlAHIAIABzAHQAeQBsAGUAPQAnAG0AYQByAGcAaQBuAC0AYgBvAHQAdABv
AG0AOgA3AC4ANQBwAHQAOwB0AGUAeAB0AC0AYQBsAGkAZwBuADoAYwBlAG4AdABlAHIAJwA+ADwA
cwBwAGEAbgANAAoAIAAgAGwAYQBuAGcAPQBFAE4ALQBVAFMAIABzAHQAeQBsAGUAPQAnAGYAbwBu
AHQALQBzAGkAegBlADoAMQAwAC4ANQBwAHQAOwBmAG8AbgB0AC0AZgBhAG0AaQBsAHkAOgAiAFQA
aQBtAGUAcwAgAE4AZQB3ACAAUgBvAG0AYQBuACIALABzAGUAcgBpAGYAOwANAAoAIAAgAGMAbwBs
AG8AcgA6AGIAbABhAGMAawA7AG0AcwBvAC0AYwBvAGwAbwByAC0AYQBsAHQAOgB3AGkAbgBkAG8A
dwB0AGUAeAB0ACcAPgAxAC4AMAAyADYAPAAvAHMAcABhAG4APgA8AHMAcABhAG4AIABsAGEAbgBn
AD0ARQBOAC0AVQBTAA0ACgAgACAAcwB0AHkAbABlAD0AJwBmAG8AbgB0AC0AcwBpAHoAZQA6ADEA
MAAuADUAcAB0ADsAZgBvAG4AdAAtAGYAYQBtAGkAbAB5ADoAIgBUAGkAbQBlAHMAIABOAGUAdwAg
AFIAbwBtAGEAbgAiACwAcwBlAHIAaQBmACcAPgA8AG8AOgBwAD4APAAvAG8AOgBwAD4APAAvAHMA
cABhAG4APgA8AC8AcAA+AA0ACgAgACAAPAAvAHQAZAA+AA0ACgAgACAAPAB0AGQAIAB3AGkAZAB0
AGgAPQAiADYAJQAiACAAcwB0AHkAbABlAD0AJwB3AGkAZAB0AGgAOgA2AC4ANQA0ACUAOwBwAGEA
ZABkAGkAbgBnADoALgA3ADUAcAB0ACAALgA3ADUAcAB0ACAALgA3ADUAcAB0ACAALgA3ADUAcAB0
ADsAaABlAGkAZwBoAHQAOgANAAoAIAAgADIAMAAuADIANQBwAHQAJwA+AA0ACgAgACAAPABwACAA
YwBsAGEAcwBzAD0ATQBzAG8ATgBvAHIAbQBhAGwAIABhAGwAaQBnAG4APQBjAGUAbgB0AGUAcgAg
AHMAdAB5AGwAZQA9ACcAbQBhAHIAZwBpAG4ALQBiAG8AdAB0AG8AbQA6ADcALgA1AHAAdAA7AHQA
ZQB4AHQALQBhAGwAaQBnAG4AOgBjAGUAbgB0AGUAcgAnAD4APABzAHAAYQBuAA0ACgAgACAAbABh
AG4AZwA9AEUATgAtAFUAUwAgAHMAdAB5AGwAZQA9ACcAZgBvAG4AdAAtAHMAaQB6AGUAOgAxADAA
LgA1AHAAdAA7AGYAbwBuAHQALQBmAGEAbQBpAGwAeQA6ACIAVABpAG0AZQBzACAATgBlAHcAIABS
AG8AbQBhAG4AIgAsAHMAZQByAGkAZgA7AA0ACgAgACAAYwBvAGwAbwByADoAYgBsAGEAYwBrADsA
bQBzAG8ALQBjAG8AbABvAHIALQBhAGwAdAA6AHcAaQBuAGQAbwB3AHQAZQB4AHQAJwA+ADAALgAy
ADAANQAgADwALwBzAHAAYQBuAD4APABzAHAAYQBuACAAbABhAG4AZwA9AEUATgAtAFUAUwANAAoA
IAAgAHMAdAB5AGwAZQA9ACcAZgBvAG4AdAAtAHMAaQB6AGUAOgAxADAALgA1AHAAdAA7AGYAbwBu
AHQALQBmAGEAbQBpAGwAeQA6ACIAVABpAG0AZQBzACAATgBlAHcAIABSAG8AbQBhAG4AIgAsAHMA
ZQByAGkAZgAnAD4APABvADoAcAA+ADwALwBvADoAcAA+ADwALwBzAHAAYQBuAD4APAAvAHAAPgAN
AAoAIAAgADwALwB0AGQAPgANAAoAIAAgADwAdABkACAAdwBpAGQAdABoAD0AIgA0ACUAIgAgAHMA
dAB5AGwAZQA9ACcAdwBpAGQAdABoADoANAAuADgAMgAlADsAcABhAGQAZABpAG4AZwA6AC4ANwA1
AHAAdAAgAC4ANwA1AHAAdAAgAC4ANwA1AHAAdAAgAC4ANwA1AHAAdAA7AGgAZQBpAGcAaAB0ADoA
DQAKACAAIAAyADAALgAyADUAcAB0ACcAPgANAAoAIAAgADwAcAAgAGMAbABhAHMAcwA9AE0AcwBv
AE4AbwByAG0AYQBsACAAYQBsAGkAZwBuAD0AYwBlAG4AdABlAHIAIABzAHQAeQBsAGUAPQAnAG0A
YQByAGcAaQBuAC0AYgBvAHQAdABvAG0AOgA3AC4ANQBwAHQAOwB0AGUAeAB0AC0AYQBsAGkAZwBu
ADoAYwBlAG4AdABlAHIAJwA+ADwAcwBwAGEAbgANAAoAIAAgAGwAYQBuAGcAPQBFAE4ALQBVAFMA
IABzAHQAeQBsAGUAPQAnAGYAbwBuAHQALQBzAGkAegBlADoAMQAwAC4ANQBwAHQAOwBmAG8AbgB0
AC0AZgBhAG0AaQBsAHkAOgAiAFQAaQBtAGUAcwAgAE4AZQB3ACAAUgBvAG0AYQBuACIALABzAGUA
cgBpAGYAOwANAAoAIAAgAGMAbwBsAG8AcgA6AGIAbABhAGMAawA7AG0AcwBvAC0AYwBvAGwAbwBy
AC0AYQBsAHQAOgB3AGkAbgBkAG8AdwB0AGUAeAB0ACcAPgAwAC4ANgA3ADcAPAAvAHMAcABhAG4A
PgA8AHMAcABhAG4AIABsAGEAbgBnAD0ARQBOAC0AVQBTAA0ACgAgACAAcwB0AHkAbABlAD0AJwBm
AG8AbgB0AC0AcwBpAHoAZQA6ADEAMAAuADUAcAB0ADsAZgBvAG4AdAAtAGYAYQBtAGkAbAB5ADoA
IgBUAGkAbQBlAHMAIABOAGUAdwAgAFIAbwBtAGEAbgAiACwAcwBlAHIAaQBmACcAPgA8AG8AOgBw
AD4APAAvAG8AOgBwAD4APAAvAHMAcABhAG4APgA8AC8AcAA+AA0ACgAgACAAPAAvAHQAZAA+AA0A
CgAgACAAPAB0AGQAIAB3AGkAZAB0AGgAPQAiADcAJQAiACAAdgBhAGwAaQBnAG4APQB0AG8AcAAg
AHMAdAB5AGwAZQA9ACcAdwBpAGQAdABoADoANwAuADQAOAAlADsAcABhAGQAZABpAG4AZwA6AC4A
NwA1AHAAdAAgAC4ANwA1AHAAdAAgAC4ANwA1AHAAdAAgAC4ANwA1AHAAdAA7AA0ACgAgACAAaABl
AGkAZwBoAHQAOgAyADAALgAyADUAcAB0ACcAPgANAAoAIAAgADwAcAAgAGMAbABhAHMAcwA9AE0A
cwBvAE4AbwByAG0AYQBsACAAYQBsAGkAZwBuAD0AYwBlAG4AdABlAHIAIABzAHQAeQBsAGUAPQAn
AG0AYQByAGcAaQBuAC0AYgBvAHQAdABvAG0AOgA3AC4ANQBwAHQAOwB0AGUAeAB0AC0AYQBsAGkA
ZwBuADoAYwBlAG4AdABlAHIAJwA+ADwAcwBwAGEAbgANAAoAIAAgAGwAYQBuAGcAPQBFAE4ALQBV
AFMAIABzAHQAeQBsAGUAPQAnAGYAbwBuAHQALQBzAGkAegBlADoAMQAwAC4ANQBwAHQAOwBmAG8A
bgB0AC0AZgBhAG0AaQBsAHkAOgAiAFQAaQBtAGUAcwAgAE4AZQB3ACAAUgBvAG0AYQBuACIALABz
AGUAcgBpAGYAJwA+ADwAbwA6AHAAPgAmAG4AYgBzAHAAOwA8AC8AbwA6AHAAPgA8AC8AcwBwAGEA
bgA+ADwALwBwAD4ADQAKACAAIAA8AC8AdABkAD4ADQAKACAAIAA8AHQAZAAgAHcAaQBkAHQAaAA9
ACIANwAlACIAIAB2AGEAbABpAGcAbgA9AHQAbwBwACAAcwB0AHkAbABlAD0AJwB3AGkAZAB0AGgA
OgA3AC4ANAAlADsAcABhAGQAZABpAG4AZwA6AC4ANwA1AHAAdAAgAC4ANwA1AHAAdAAgAC4ANwA1
AHAAdAAgAC4ANwA1AHAAdAA7AA0ACgAgACAAaABlAGkAZwBoAHQAOgAyADAALgAyADUAcAB0ACcA
PgANAAoAIAAgADwAcAAgAGMAbABhAHMAcwA9AE0AcwBvAE4AbwByAG0AYQBsACAAYQBsAGkAZwBu
AD0AYwBlAG4AdABlAHIAIABzAHQAeQBsAGUAPQAnAG0AYQByAGcAaQBuAC0AYgBvAHQAdABvAG0A
OgA3AC4ANQBwAHQAOwB0AGUAeAB0AC0AYQBsAGkAZwBuADoAYwBlAG4AdABlAHIAJwA+ADwAcwBw
AGEAbgANAAoAIAAgAGwAYQBuAGcAPQBFAE4ALQBVAFMAIABzAHQAeQBsAGUAPQAnAGYAbwBuAHQA
LQBzAGkAegBlADoAMQAwAC4ANQBwAHQAOwBmAG8AbgB0AC0AZgBhAG0AaQBsAHkAOgAiAFQAaQBt
AGUAcwAgAE4AZQB3ACAAUgBvAG0AYQBuACIALABzAGUAcgBpAGYAJwA+ADwAbwA6AHAAPgAmAG4A
YgBzAHAAOwA8AC8AbwA6AHAAPgA8AC8AcwBwAGEAbgA+ADwALwBwAD4ADQAKACAAIAA8AC8AdABk
AD4ADQAKACAAPAAvAHQAcgA+AA0ACgAgADwAdAByACAAcwB0AHkAbABlAD0AJwBtAHMAbwAtAHkA
ZgB0AGkALQBpAHIAbwB3ADoANQA7AGgAZQBpAGcAaAB0ADoAMgAwAC4AMgA1AHAAdAAnAD4ADQAK
ACAAIAA8AHQAZAAgAHcAaQBkAHQAaAA9ACIAMgAwACUAIgAgAHYAYQBsAGkAZwBuAD0AdABvAHAA
IABzAHQAeQBsAGUAPQAnAHcAaQBkAHQAaAA6ADIAMAAuADcANgAlADsAcABhAGQAZABpAG4AZwA6
AC4ANwA1AHAAdAAgAC4ANwA1AHAAdAAgAC4ANwA1AHAAdAAgAC4ANwA1AHAAdAA7AA0ACgAgACAA
aABlAGkAZwBoAHQAOgAyADAALgAyADUAcAB0ACcAPgANAAoAIAAgADwAcAAgAGMAbABhAHMAcwA9
AE0AcwBvAE4AbwByAG0AYQBsACAAYQBsAGkAZwBuAD0AYwBlAG4AdABlAHIAIABzAHQAeQBsAGUA
PQAnAG0AYQByAGcAaQBuAC0AYgBvAHQAdABvAG0AOgA3AC4ANQBwAHQAOwB0AGUAeAB0AC0AYQBs
AGkAZwBuADoAYwBlAG4AdABlAHIAJwA+ADwAcwBwAGEAbgANAAoAIAAgAGwAYQBuAGcAPQBFAE4A
LQBVAFMAIABzAHQAeQBsAGUAPQAnAGYAbwBuAHQALQBzAGkAegBlADoAMQAwAC4ANQBwAHQAOwBm
AG8AbgB0AC0AZgBhAG0AaQBsAHkAOgAiAFQAaQBtAGUAcwAgAE4AZQB3ACAAUgBvAG0AYQBuACIA
LABzAGUAcgBpAGYAOwANAAoAIAAgAGMAbwBsAG8AcgA6AGIAbABhAGMAawA7AG0AcwBvAC0AYwBv
AGwAbwByAC0AYQBsAHQAOgB3AGkAbgBkAG8AdwB0AGUAeAB0ACcAPgBSAGUAcwBpAGQAZQBuAGMA
ZQA8AC8AcwBwAGEAbgA+ADwAcwBwAGEAbgAgAGwAYQBuAGcAPQBFAE4ALQBVAFMADQAKACAAIABz
AHQAeQBsAGUAPQAnAGYAbwBuAHQALQBzAGkAegBlADoAMQAwAC4ANQBwAHQAOwBmAG8AbgB0AC0A
ZgBhAG0AaQBsAHkAOgAiAFQAaQBtAGUAcwAgAE4AZQB3ACAAUgBvAG0AYQBuACIALABzAGUAcgBp
AGYAJwA+ADwAbwA6AHAAPgA8AC8AbwA6AHAAPgA8AC8AcwBwAGEAbgA+ADwALwBwAD4ADQAKACAA
IAA8AC8AdABkAD4ADQAKACAAIAA8AHQAZAAgAHcAaQBkAHQAaAA9ACIAMQAwACUAIgAgAHYAYQBs
AGkAZwBuAD0AdABvAHAAIABzAHQAeQBsAGUAPQAnAHcAaQBkAHQAaAA6ADEAMAAuADIAMgAlADsA
cABhAGQAZABpAG4AZwA6AC4ANwA1AHAAdAAgAC4ANwA1AHAAdAAgAC4ANwA1AHAAdAAgAC4ANwA1
AHAAdAA7AA0ACgAgACAAaABlAGkAZwBoAHQAOgAyADAALgAyADUAcAB0ACcAPgANAAoAIAAgADwA
cAAgAGMAbABhAHMAcwA9AE0AcwBvAE4AbwByAG0AYQBsACAAYQBsAGkAZwBuAD0AYwBlAG4AdABl
AHIAIABzAHQAeQBsAGUAPQAnAG0AYQByAGcAaQBuAC0AYgBvAHQAdABvAG0AOgA3AC4ANQBwAHQA
OwB0AGUAeAB0AC0AYQBsAGkAZwBuADoAYwBlAG4AdABlAHIAJwA+ADwAcwBwAGEAbgANAAoAIAAg
AGwAYQBuAGcAPQBFAE4ALQBVAFMAIABzAHQAeQBsAGUAPQAnAGYAbwBuAHQALQBzAGkAegBlADoA
MQAwAC4ANQBwAHQAOwBmAG8AbgB0AC0AZgBhAG0AaQBsAHkAOgAiAFQAaQBtAGUAcwAgAE4AZQB3
ACAAUgBvAG0AYQBuACIALABzAGUAcgBpAGYAOwANAAoAIAAgAGMAbwBsAG8AcgA6AGIAbABhAGMA
awA7AG0AcwBvAC0AYwBvAGwAbwByAC0AYQBsAHQAOgB3AGkAbgBkAG8AdwB0AGUAeAB0ACcAPgAt
ADAALgAyADgAOAA8AC8AcwBwAGEAbgA+ADwAcwBwAGEAbgAgAGwAYQBuAGcAPQBFAE4ALQBVAFMA
DQAKACAAIABzAHQAeQBsAGUAPQAnAGYAbwBuAHQALQBzAGkAegBlADoAMQAwAC4ANQBwAHQAOwBm
AG8AbgB0AC0AZgBhAG0AaQBsAHkAOgAiAFQAaQBtAGUAcwAgAE4AZQB3ACAAUgBvAG0AYQBuACIA
LABzAGUAcgBpAGYAJwA+ADwAbwA6AHAAPgA8AC8AbwA6AHAAPgA8AC8AcwBwAGEAbgA+ADwALwBw
AD4ADQAKACAAIAA8AC8AdABkAD4ADQAKACAAIAA8AHQAZAAgAHcAaQBkAHQAaAA9ACIAOQAlACIA
IAB2AGEAbABpAGcAbgA9AHQAbwBwACAAcwB0AHkAbABlAD0AJwB3AGkAZAB0AGgAOgA5AC4ANQA0
ACUAOwBwAGEAZABkAGkAbgBnADoALgA3ADUAcAB0ACAALgA3ADUAcAB0ACAALgA3ADUAcAB0ACAA
LgA3ADUAcAB0ADsADQAKACAAIABoAGUAaQBnAGgAdAA6ADIAMAAuADIANQBwAHQAJwA+AA0ACgAg
ACAAPABwACAAYwBsAGEAcwBzAD0ATQBzAG8ATgBvAHIAbQBhAGwAIABhAGwAaQBnAG4APQBjAGUA
bgB0AGUAcgAgAHMAdAB5AGwAZQA9ACcAbQBhAHIAZwBpAG4ALQBiAG8AdAB0AG8AbQA6ADcALgA1
AHAAdAA7AHQAZQB4AHQALQBhAGwAaQBnAG4AOgBjAGUAbgB0AGUAcgAnAD4APABzAHAAYQBuAA0A
CgAgACAAbABhAG4AZwA9AEUATgAtAFUAUwAgAHMAdAB5AGwAZQA9ACcAZgBvAG4AdAAtAHMAaQB6
AGUAOgAxADAALgA1AHAAdAA7AGYAbwBuAHQALQBmAGEAbQBpAGwAeQA6ACIAVABpAG0AZQBzACAA
TgBlAHcAIABSAG8AbQBhAG4AIgAsAHMAZQByAGkAZgA7AA0ACgAgACAAYwBvAGwAbwByADoAYgBs
AGEAYwBrADsAbQBzAG8ALQBjAG8AbABvAHIALQBhAGwAdAA6AHcAaQBuAGQAbwB3AHQAZQB4AHQA
JwA+ADAALgAxADMAMAA8AC8AcwBwAGEAbgA+ADwAcwBwAGEAbgAgAGwAYQBuAGcAPQBFAE4ALQBV
AFMADQAKACAAIABzAHQAeQBsAGUAPQAnAGYAbwBuAHQALQBzAGkAegBlADoAMQAwAC4ANQBwAHQA
OwBmAG8AbgB0AC0AZgBhAG0AaQBsAHkAOgAiAFQAaQBtAGUAcwAgAE4AZQB3ACAAUgBvAG0AYQBu
ACIALABzAGUAcgBpAGYAJwA+ADwAbwA6AHAAPgA8AC8AbwA6AHAAPgA8AC8AcwBwAGEAbgA+ADwA
LwBwAD4ADQAKACAAIAA8AC8AdABkAD4ADQAKACAAIAA8AHQAZAAgAHcAaQBkAHQAaAA9ACIAMQA3
ACUAIgAgAHYAYQBsAGkAZwBuAD0AdABvAHAAIABzAHQAeQBsAGUAPQAnAHcAaQBkAHQAaAA6ADEA
NwAuADgAOAAlADsAcABhAGQAZABpAG4AZwA6AC4ANwA1AHAAdAAgAC4ANwA1AHAAdAAgAC4ANwA1
AHAAdAAgAC4ANwA1AHAAdAA7AA0ACgAgACAAaABlAGkAZwBoAHQAOgAyADAALgAyADUAcAB0ACcA
PgANAAoAIAAgADwAcAAgAGMAbABhAHMAcwA9AE0AcwBvAE4AbwByAG0AYQBsACAAYQBsAGkAZwBu
AD0AYwBlAG4AdABlAHIAIABzAHQAeQBsAGUAPQAnAG0AYQByAGcAaQBuAC0AYgBvAHQAdABvAG0A
OgA3AC4ANQBwAHQAOwB0AGUAeAB0AC0AYQBsAGkAZwBuADoAYwBlAG4AdABlAHIAJwA+ADwAcwBw
AGEAbgANAAoAIAAgAGwAYQBuAGcAPQBFAE4ALQBVAFMAIABzAHQAeQBsAGUAPQAnAGYAbwBuAHQA
LQBzAGkAegBlADoAMQAwAC4ANQBwAHQAOwBmAG8AbgB0AC0AZgBhAG0AaQBsAHkAOgAiAFQAaQBt
AGUAcwAgAE4AZQB3ACAAUgBvAG0AYQBuACIALABzAGUAcgBpAGYAOwANAAoAIAAgAGMAbwBsAG8A
cgA6AGIAbABhAGMAawA7AG0AcwBvAC0AYwBvAGwAbwByAC0AYQBsAHQAOgB3AGkAbgBkAG8AdwB0
AGUAeAB0ACcAPgAtADAALgAwADgAMgA8AC8AcwBwAGEAbgA+ADwAcwBwAGEAbgAgAGwAYQBuAGcA
PQBFAE4ALQBVAFMADQAKACAAIABzAHQAeQBsAGUAPQAnAGYAbwBuAHQALQBzAGkAegBlADoAMQAw
AC4ANQBwAHQAOwBmAG8AbgB0AC0AZgBhAG0AaQBsAHkAOgAiAFQAaQBtAGUAcwAgAE4AZQB3ACAA
UgBvAG0AYQBuACIALABzAGUAcgBpAGYAJwA+ADwAbwA6AHAAPgA8AC8AbwA6AHAAPgA8AC8AcwBw
AGEAbgA+ADwALwBwAD4ADQAKACAAIAA8AC8AdABkAD4ADQAKACAAIAA8AHQAZAAgAHcAaQBkAHQA
aAA9ACIANQAlACIAIAB2AGEAbABpAGcAbgA9AHQAbwBwACAAcwB0AHkAbABlAD0AJwB3AGkAZAB0
AGgAOgA1AC4AMQAyACUAOwBwAGEAZABkAGkAbgBnADoALgA3ADUAcAB0ACAALgA3ADUAcAB0ACAA
LgA3ADUAcAB0ACAALgA3ADUAcAB0ADsADQAKACAAIABoAGUAaQBnAGgAdAA6ADIAMAAuADIANQBw
AHQAJwA+AA0ACgAgACAAPABwACAAYwBsAGEAcwBzAD0ATQBzAG8ATgBvAHIAbQBhAGwAIABhAGwA
aQBnAG4APQBjAGUAbgB0AGUAcgAgAHMAdAB5AGwAZQA9ACcAbQBhAHIAZwBpAG4ALQBiAG8AdAB0
AG8AbQA6ADcALgA1AHAAdAA7AHQAZQB4AHQALQBhAGwAaQBnAG4AOgBjAGUAbgB0AGUAcgAnAD4A
PABzAHAAYQBuAA0ACgAgACAAbABhAG4AZwA9AEUATgAtAFUAUwAgAHMAdAB5AGwAZQA9ACcAZgBv
AG4AdAAtAHMAaQB6AGUAOgAxADAALgA1AHAAdAA7AGYAbwBuAHQALQBmAGEAbQBpAGwAeQA6ACIA
VABpAG0AZQBzACAATgBlAHcAIABSAG8AbQBhAG4AIgAsAHMAZQByAGkAZgA7AA0ACgAgACAAYwBv
AGwAbwByADoAYgBsAGEAYwBrADsAbQBzAG8ALQBjAG8AbABvAHIALQBhAGwAdAA6AHcAaQBuAGQA
bwB3AHQAZQB4AHQAJwA+AC0AMgAuADIAMAA4ADwALwBzAHAAYQBuAD4APABzAHAAYQBuACAAbABh
AG4AZwA9AEUATgAtAFUAUwANAAoAIAAgAHMAdAB5AGwAZQA9ACcAZgBvAG4AdAAtAHMAaQB6AGUA
OgAxADAALgA1AHAAdAA7AGYAbwBuAHQALQBmAGEAbQBpAGwAeQA6ACIAVABpAG0AZQBzACAATgBl
AHcAIABSAG8AbQBhAG4AIgAsAHMAZQByAGkAZgAnAD4APABvADoAcAA+ADwALwBvADoAcAA+ADwA
LwBzAHAAYQBuAD4APAAvAHAAPgANAAoAIAAgADwALwB0AGQAPgANAAoAIAAgADwAdABkACAAdwBp
AGQAdABoAD0AIgA2ACUAIgAgAHYAYQBsAGkAZwBuAD0AdABvAHAAIABzAHQAeQBsAGUAPQAnAHcA
aQBkAHQAaAA6ADYALgAwACUAOwBwAGEAZABkAGkAbgBnADoALgA3ADUAcAB0ACAALgA3ADUAcAB0
ACAALgA3ADUAcAB0ACAALgA3ADUAcAB0ADsADQAKACAAIABoAGUAaQBnAGgAdAA6ADIAMAAuADIA
NQBwAHQAJwA+AA0ACgAgACAAPABwACAAYwBsAGEAcwBzAD0ATQBzAG8ATgBvAHIAbQBhAGwAIABh
AGwAaQBnAG4APQBjAGUAbgB0AGUAcgAgAHMAdAB5AGwAZQA9ACcAbQBhAHIAZwBpAG4ALQBiAG8A
dAB0AG8AbQA6ADcALgA1AHAAdAA7AHQAZQB4AHQALQBhAGwAaQBnAG4AOgBjAGUAbgB0AGUAcgAn
AD4APABzAHAAYQBuAA0ACgAgACAAbABhAG4AZwA9AEUATgAtAFUAUwAgAHMAdAB5AGwAZQA9ACcA
ZgBvAG4AdAAtAHMAaQB6AGUAOgAxADAALgA1AHAAdAA7AGYAbwBuAHQALQBmAGEAbQBpAGwAeQA6
ACIAVABpAG0AZQBzACAATgBlAHcAIABSAG8AbQBhAG4AIgAsAHMAZQByAGkAZgA7AA0ACgAgACAA
YwBvAGwAbwByADoAYgBsAGEAYwBrADsAbQBzAG8ALQBjAG8AbABvAHIALQBhAGwAdAA6AHcAaQBu
AGQAbwB3AHQAZQB4AHQAJwA+ADAALgAwADIAOAAqADwALwBzAHAAYQBuAD4APABzAHAAYQBuACAA
bABhAG4AZwA9AEUATgAtAFUAUwANAAoAIAAgAHMAdAB5AGwAZQA9ACcAZgBvAG4AdAAtAHMAaQB6
AGUAOgAxADAALgA1AHAAdAA7AGYAbwBuAHQALQBmAGEAbQBpAGwAeQA6ACIAVABpAG0AZQBzACAA
TgBlAHcAIABSAG8AbQBhAG4AIgAsAHMAZQByAGkAZgAnAD4APABvADoAcAA+ADwALwBvADoAcAA+
ADwALwBzAHAAYQBuAD4APAAvAHAAPgANAAoAIAAgADwALwB0AGQAPgANAAoAIAAgADwAdABkACAA
dwBpAGQAdABoAD0AIgA0ACUAIgAgAHYAYQBsAGkAZwBuAD0AdABvAHAAIABzAHQAeQBsAGUAPQAn
AHcAaQBkAHQAaAA6ADQALgAyADQAJQA7AHAAYQBkAGQAaQBuAGcAOgAuADcANQBwAHQAIAAuADcA
NQBwAHQAIAAuADcANQBwAHQAIAAuADcANQBwAHQAOwANAAoAIAAgAGgAZQBpAGcAaAB0ADoAMgAw
AC4AMgA1AHAAdAAnAD4ADQAKACAAIAA8AHAAIABjAGwAYQBzAHMAPQBNAHMAbwBOAG8AcgBtAGEA
bAAgAGEAbABpAGcAbgA9AGMAZQBuAHQAZQByACAAcwB0AHkAbABlAD0AJwBtAGEAcgBnAGkAbgAt
AGIAbwB0AHQAbwBtADoANwAuADUAcAB0ADsAdABlAHgAdAAtAGEAbABpAGcAbgA6AGMAZQBuAHQA
ZQByACcAPgA8AHMAcABhAG4ADQAKACAAIABsAGEAbgBnAD0ARQBOAC0AVQBTACAAcwB0AHkAbABl
AD0AJwBmAG8AbgB0AC0AcwBpAHoAZQA6ADEAMAAuADUAcAB0ADsAZgBvAG4AdAAtAGYAYQBtAGkA
bAB5ADoAIgBUAGkAbQBlAHMAIABOAGUAdwAgAFIAbwBtAGEAbgAiACwAcwBlAHIAaQBmADsADQAK
ACAAIABjAG8AbABvAHIAOgBiAGwAYQBjAGsAOwBtAHMAbwAtAGMAbwBsAG8AcgAtAGEAbAB0ADoA
dwBpAG4AZABvAHcAdABlAHgAdAAnAD4AMQAuADAAMAA0ADwALwBzAHAAYQBuAD4APABzAHAAYQBu
ACAAbABhAG4AZwA9AEUATgAtAFUAUwANAAoAIAAgAHMAdAB5AGwAZQA9ACcAZgBvAG4AdAAtAHMA
aQB6AGUAOgAxADAALgA1AHAAdAA7AGYAbwBuAHQALQBmAGEAbQBpAGwAeQA6ACIAVABpAG0AZQBz
ACAATgBlAHcAIABSAG8AbQBhAG4AIgAsAHMAZQByAGkAZgAnAD4APABvADoAcAA+ADwALwBvADoA
cAA+ADwALwBzAHAAYQBuAD4APAAvAHAAPgANAAoAIAAgADwALwB0AGQAPgANAAoAIAAgADwAdABk
ACAAdwBpAGQAdABoAD0AIgA2ACUAIgAgAHMAdAB5AGwAZQA9ACcAdwBpAGQAdABoADoANgAuADUA
NAAlADsAcABhAGQAZABpAG4AZwA6AC4ANwA1AHAAdAAgAC4ANwA1AHAAdAAgAC4ANwA1AHAAdAAg
AC4ANwA1AHAAdAA7AGgAZQBpAGcAaAB0ADoADQAKACAAIAAyADAALgAyADUAcAB0ACcAPgANAAoA
IAAgADwAcAAgAGMAbABhAHMAcwA9AE0AcwBvAE4AbwByAG0AYQBsACAAYQBsAGkAZwBuAD0AYwBl
AG4AdABlAHIAIABzAHQAeQBsAGUAPQAnAG0AYQByAGcAaQBuAC0AYgBvAHQAdABvAG0AOgA3AC4A
NQBwAHQAOwB0AGUAeAB0AC0AYQBsAGkAZwBuADoAYwBlAG4AdABlAHIAJwA+ADwAcwBwAGEAbgAN
AAoAIAAgAGwAYQBuAGcAPQBFAE4ALQBVAFMAIABzAHQAeQBsAGUAPQAnAGYAbwBuAHQALQBzAGkA
egBlADoAMQAwAC4ANQBwAHQAOwBmAG8AbgB0AC0AZgBhAG0AaQBsAHkAOgAiAFQAaQBtAGUAcwAg
AE4AZQB3ACAAUgBvAG0AYQBuACIALABzAGUAcgBpAGYAOwANAAoAIAAgAGMAbwBsAG8AcgA6AGIA
bABhAGMAawA7AG0AcwBvAC0AYwBvAGwAbwByAC0AYQBsAHQAOgB3AGkAbgBkAG8AdwB0AGUAeAB0
ACcAPgAtADAALgA1ADQAMwA8AC8AcwBwAGEAbgA+ADwAcwBwAGEAbgAgAGwAYQBuAGcAPQBFAE4A
LQBVAFMADQAKACAAIABzAHQAeQBsAGUAPQAnAGYAbwBuAHQALQBzAGkAegBlADoAMQAwAC4ANQBw
AHQAOwBmAG8AbgB0AC0AZgBhAG0AaQBsAHkAOgAiAFQAaQBtAGUAcwAgAE4AZQB3ACAAUgBvAG0A
YQBuACIALABzAGUAcgBpAGYAJwA+ADwAbwA6AHAAPgA8AC8AbwA6AHAAPgA8AC8AcwBwAGEAbgA+
ADwALwBwAD4ADQAKACAAIAA8AC8AdABkAD4ADQAKACAAIAA8AHQAZAAgAHcAaQBkAHQAaAA9ACIA
NAAlACIAIABzAHQAeQBsAGUAPQAnAHcAaQBkAHQAaAA6ADQALgA4ADIAJQA7AHAAYQBkAGQAaQBu
AGcAOgAuADcANQBwAHQAIAAuADcANQBwAHQAIAAuADcANQBwAHQAIAAuADcANQBwAHQAOwBoAGUA
aQBnAGgAdAA6AA0ACgAgACAAMgAwAC4AMgA1AHAAdAAnAD4ADQAKACAAIAA8AHAAIABjAGwAYQBz
AHMAPQBNAHMAbwBOAG8AcgBtAGEAbAAgAGEAbABpAGcAbgA9AGMAZQBuAHQAZQByACAAcwB0AHkA
bABlAD0AJwBtAGEAcgBnAGkAbgAtAGIAbwB0AHQAbwBtADoANwAuADUAcAB0ADsAdABlAHgAdAAt
AGEAbABpAGcAbgA6AGMAZQBuAHQAZQByACcAPgA8AHMAcABhAG4ADQAKACAAIABsAGEAbgBnAD0A
RQBOAC0AVQBTACAAcwB0AHkAbABlAD0AJwBmAG8AbgB0AC0AcwBpAHoAZQA6ADEAMAAuADUAcAB0
ADsAZgBvAG4AdAAtAGYAYQBtAGkAbAB5ADoAIgBUAGkAbQBlAHMAIABOAGUAdwAgAFIAbwBtAGEA
bgAiACwAcwBlAHIAaQBmADsADQAKACAAIABjAG8AbABvAHIAOgBiAGwAYQBjAGsAOwBtAHMAbwAt
AGMAbwBsAG8AcgAtAGEAbAB0ADoAdwBpAG4AZABvAHcAdABlAHgAdAAnAD4ALQAwAC4AMAAzADIA
PAAvAHMAcABhAG4APgA8AHMAcABhAG4AIABsAGEAbgBnAD0ARQBOAC0AVQBTAA0ACgAgACAAcwB0
AHkAbABlAD0AJwBmAG8AbgB0AC0AcwBpAHoAZQA6ADEAMAAuADUAcAB0ADsAZgBvAG4AdAAtAGYA
YQBtAGkAbAB5ADoAIgBUAGkAbQBlAHMAIABOAGUAdwAgAFIAbwBtAGEAbgAiACwAcwBlAHIAaQBm
ACcAPgA8AG8AOgBwAD4APAAvAG8AOgBwAD4APAAvAHMAcABhAG4APgA8AC8AcAA+AA0ACgAgACAA
PAAvAHQAZAA+AA0ACgAgACAAPAB0AGQAIAB3AGkAZAB0AGgAPQAiADcAJQAiACAAdgBhAGwAaQBn
AG4APQB0AG8AcAAgAHMAdAB5AGwAZQA9ACcAdwBpAGQAdABoADoANwAuADQAOAAlADsAcABhAGQA
ZABpAG4AZwA6AC4ANwA1AHAAdAAgAC4ANwA1AHAAdAAgAC4ANwA1AHAAdAAgAC4ANwA1AHAAdAA7
AA0ACgAgACAAaABlAGkAZwBoAHQAOgAyADAALgAyADUAcAB0ACcAPgANAAoAIAAgADwAcAAgAGMA
bABhAHMAcwA9AE0AcwBvAE4AbwByAG0AYQBsACAAYQBsAGkAZwBuAD0AYwBlAG4AdABlAHIAIABz
AHQAeQBsAGUAPQAnAG0AYQByAGcAaQBuAC0AYgBvAHQAdABvAG0AOgA3AC4ANQBwAHQAOwB0AGUA
eAB0AC0AYQBsAGkAZwBuADoAYwBlAG4AdABlAHIAJwA+ADwAcwBwAGEAbgANAAoAIAAgAGwAYQBu
AGcAPQBFAE4ALQBVAFMAIABzAHQAeQBsAGUAPQAnAGYAbwBuAHQALQBzAGkAegBlADoAMQAwAC4A
NQBwAHQAOwBmAG8AbgB0AC0AZgBhAG0AaQBsAHkAOgAiAFQAaQBtAGUAcwAgAE4AZQB3ACAAUgBv
AG0AYQBuACIALABzAGUAcgBpAGYAJwA+ADwAbwA6AHAAPgAmAG4AYgBzAHAAOwA8AC8AbwA6AHAA
PgA8AC8AcwBwAGEAbgA+ADwALwBwAD4ADQAKACAAIAA8AC8AdABkAD4ADQAKACAAIAA8AHQAZAAg
AHcAaQBkAHQAaAA9ACIANwAlACIAIAB2AGEAbABpAGcAbgA9AHQAbwBwACAAcwB0AHkAbABlAD0A
JwB3AGkAZAB0AGgAOgA3AC4ANAAlADsAcABhAGQAZABpAG4AZwA6AC4ANwA1AHAAdAAgAC4ANwA1
AHAAdAAgAC4ANwA1AHAAdAAgAC4ANwA1AHAAdAA7AA0ACgAgACAAaABlAGkAZwBoAHQAOgAyADAA
LgAyADUAcAB0ACcAPgANAAoAIAAgADwAcAAgAGMAbABhAHMAcwA9AE0AcwBvAE4AbwByAG0AYQBs
ACAAYQBsAGkAZwBuAD0AYwBlAG4AdABlAHIAIABzAHQAeQBsAGUAPQAnAG0AYQByAGcAaQBuAC0A
YgBvAHQAdABvAG0AOgA3AC4ANQBwAHQAOwB0AGUAeAB0AC0AYQBsAGkAZwBuADoAYwBlAG4AdABl
AHIAJwA+ADwAcwBwAGEAbgANAAoAIAAgAGwAYQBuAGcAPQBFAE4ALQBVAFMAIABzAHQAeQBsAGUA
PQAnAGYAbwBuAHQALQBzAGkAegBlADoAMQAwAC4ANQBwAHQAOwBmAG8AbgB0AC0AZgBhAG0AaQBs
AHkAOgAiAFQAaQBtAGUAcwAgAE4AZQB3ACAAUgBvAG0AYQBuACIALABzAGUAcgBpAGYAJwA+ADwA
bwA6AHAAPgAmAG4AYgBzAHAAOwA8AC8AbwA6AHAAPgA8AC8AcwBwAGEAbgA+ADwALwBwAD4ADQAK
ACAAIAA8AC8AdABkAD4ADQAKACAAPAAvAHQAcgA+AA0ACgAgADwAdAByACAAcwB0AHkAbABlAD0A
JwBtAHMAbwAtAHkAZgB0AGkALQBpAHIAbwB3ADoANgA7AGgAZQBpAGcAaAB0ADoAMgAwAC4AMgA1
AHAAdAAnAD4ADQAKACAAIAA8AHQAZAAgAHcAaQBkAHQAaAA9ACIAMgAwACUAIgAgAHYAYQBsAGkA
ZwBuAD0AdABvAHAAIABzAHQAeQBsAGUAPQAnAHcAaQBkAHQAaAA6ADIAMAAuADcANgAlADsAcABh
AGQAZABpAG4AZwA6AC4ANwA1AHAAdAAgAC4ANwA1AHAAdAAgAC4ANwA1AHAAdAAgAC4ANwA1AHAA
dAA7AA0ACgAgACAAaABlAGkAZwBoAHQAOgAyADAALgAyADUAcAB0ACcAPgANAAoAIAAgADwAcAAg
AGMAbABhAHMAcwA9AE0AcwBvAE4AbwByAG0AYQBsACAAYQBsAGkAZwBuAD0AYwBlAG4AdABlAHIA
IABzAHQAeQBsAGUAPQAnAG0AYQByAGcAaQBuAC0AYgBvAHQAdABvAG0AOgA3AC4ANQBwAHQAOwB0
AGUAeAB0AC0AYQBsAGkAZwBuADoAYwBlAG4AdABlAHIAJwA+ADwAcwBwAGEAbgANAAoAIAAgAGwA
YQBuAGcAPQBFAE4ALQBVAFMAIABzAHQAeQBsAGUAPQAnAGYAbwBuAHQALQBzAGkAegBlADoAMQAw
AC4ANQBwAHQAOwBmAG8AbgB0AC0AZgBhAG0AaQBsAHkAOgAiAFQAaQBtAGUAcwAgAE4AZQB3ACAA
UgBvAG0AYQBuACIALABzAGUAcgBpAGYAOwANAAoAIAAgAGMAbwBsAG8AcgA6AGIAbABhAGMAawA7
AG0AcwBvAC0AYwBvAGwAbwByAC0AYQBsAHQAOgB3AGkAbgBkAG8AdwB0AGUAeAB0ACcAPgBRAHUA
YQBsAGkAdAB5ACAAbwBmACAAcABhAHIAZQBuAHQAcwAnACAAbQBhAHIAcgBpAGEAZwBlAHMAPAAv
AHMAcABhAG4APgA8AHMAcABhAG4ADQAKACAAIABsAGEAbgBnAD0ARQBOAC0AVQBTACAAcwB0AHkA
bABlAD0AJwBmAG8AbgB0AC0AcwBpAHoAZQA6ADEAMAAuADUAcAB0ADsAZgBvAG4AdAAtAGYAYQBt
AGkAbAB5ADoAIgBUAGkAbQBlAHMAIABOAGUAdwAgAFIAbwBtAGEAbgAiACwAcwBlAHIAaQBmACcA
PgA8AG8AOgBwAD4APAAvAG8AOgBwAD4APAAvAHMAcABhAG4APgA8AC8AcAA+AA0ACgAgACAAPAAv
AHQAZAA+AA0ACgAgACAAPAB0AGQAIAB3AGkAZAB0AGgAPQAiADEAMAAlACIAIAB2AGEAbABpAGcA
bgA9AHQAbwBwACAAcwB0AHkAbABlAD0AJwB3AGkAZAB0AGgAOgAxADAALgAyADIAJQA7AHAAYQBk
AGQAaQBuAGcAOgAuADcANQBwAHQAIAAuADcANQBwAHQAIAAuADcANQBwAHQAIAAuADcANQBwAHQA
OwANAAoAIAAgAGgAZQBpAGcAaAB0ADoAMgAwAC4AMgA1AHAAdAAnAD4ADQAKACAAIAA8AHAAIABj
AGwAYQBzAHMAPQBNAHMAbwBOAG8AcgBtAGEAbAAgAGEAbABpAGcAbgA9AGMAZQBuAHQAZQByACAA
cwB0AHkAbABlAD0AJwBtAGEAcgBnAGkAbgAtAGIAbwB0AHQAbwBtADoANwAuADUAcAB0ADsAdABl
AHgAdAAtAGEAbABpAGcAbgA6AGMAZQBuAHQAZQByACcAPgA8AHMAcABhAG4ADQAKACAAIABsAGEA
bgBnAD0ARQBOAC0AVQBTACAAcwB0AHkAbABlAD0AJwBmAG8AbgB0AC0AcwBpAHoAZQA6ADEAMAAu
ADUAcAB0ADsAZgBvAG4AdAAtAGYAYQBtAGkAbAB5ADoAIgBUAGkAbQBlAHMAIABOAGUAdwAgAFIA
bwBtAGEAbgAiACwAcwBlAHIAaQBmADsADQAKACAAIABjAG8AbABvAHIAOgBiAGwAYQBjAGsAOwBt
AHMAbwAtAGMAbwBsAG8AcgAtAGEAbAB0ADoAdwBpAG4AZABvAHcAdABlAHgAdAAnAD4AMQAuADAA
OAA4ADwALwBzAHAAYQBuAD4APABzAHAAYQBuACAAbABhAG4AZwA9AEUATgAtAFUAUwANAAoAIAAg
AHMAdAB5AGwAZQA9ACcAZgBvAG4AdAAtAHMAaQB6AGUAOgAxADAALgA1AHAAdAA7AGYAbwBuAHQA
LQBmAGEAbQBpAGwAeQA6ACIAVABpAG0AZQBzACAATgBlAHcAIABSAG8AbQBhAG4AIgAsAHMAZQBy
AGkAZgAnAD4APABvADoAcAA+ADwALwBvADoAcAA+ADwALwBzAHAAYQBuAD4APAAvAHAAPgANAAoA
IAAgADwALwB0AGQAPgANAAoAIAAgADwAdABkACAAdwBpAGQAdABoAD0AIgA5ACUAIgAgAHYAYQBs
AGkAZwBuAD0AdABvAHAAIABzAHQAeQBsAGUAPQAnAHcAaQBkAHQAaAA6ADkALgA1ADQAJQA7AHAA
YQBkAGQAaQBuAGcAOgAuADcANQBwAHQAIAAuADcANQBwAHQAIAAuADcANQBwAHQAIAAuADcANQBw
AHQAOwANAAoAIAAgAGgAZQBpAGcAaAB0ADoAMgAwAC4AMgA1AHAAdAAnAD4ADQAKACAAIAA8AHAA
IABjAGwAYQBzAHMAPQBNAHMAbwBOAG8AcgBtAGEAbAAgAGEAbABpAGcAbgA9AGMAZQBuAHQAZQBy
ACAAcwB0AHkAbABlAD0AJwBtAGEAcgBnAGkAbgAtAGIAbwB0AHQAbwBtADoANwAuADUAcAB0ADsA
dABlAHgAdAAtAGEAbABpAGcAbgA6AGMAZQBuAHQAZQByACcAPgA8AHMAcABhAG4ADQAKACAAIABs
AGEAbgBnAD0ARQBOAC0AVQBTACAAcwB0AHkAbABlAD0AJwBmAG8AbgB0AC0AcwBpAHoAZQA6ADEA
MAAuADUAcAB0ADsAZgBvAG4AdAAtAGYAYQBtAGkAbAB5ADoAIgBUAGkAbQBlAHMAIABOAGUAdwAg
AFIAbwBtAGEAbgAiACwAcwBlAHIAaQBmADsADQAKACAAIABjAG8AbABvAHIAOgBiAGwAYQBjAGsA
OwBtAHMAbwAtAGMAbwBsAG8AcgAtAGEAbAB0ADoAdwBpAG4AZABvAHcAdABlAHgAdAAnAD4AMAAu
ADAAOAAyADwALwBzAHAAYQBuAD4APABzAHAAYQBuACAAbABhAG4AZwA9AEUATgAtAFUAUwANAAoA
IAAgAHMAdAB5AGwAZQA9ACcAZgBvAG4AdAAtAHMAaQB6AGUAOgAxADAALgA1AHAAdAA7AGYAbwBu
AHQALQBmAGEAbQBpAGwAeQA6ACIAVABpAG0AZQBzACAATgBlAHcAIABSAG8AbQBhAG4AIgAsAHMA
ZQByAGkAZgAnAD4APABvADoAcAA+ADwALwBvADoAcAA+ADwALwBzAHAAYQBuAD4APAAvAHAAPgAN
AAoAIAAgADwALwB0AGQAPgANAAoAIAAgADwAdABkACAAdwBpAGQAdABoAD0AIgAxADcAJQAiACAA
dgBhAGwAaQBnAG4APQB0AG8AcAAgAHMAdAB5AGwAZQA9ACcAdwBpAGQAdABoADoAMQA3AC4AOAA4
ACUAOwBwAGEAZABkAGkAbgBnADoALgA3ADUAcAB0ACAALgA3ADUAcAB0ACAALgA3ADUAcAB0ACAA
LgA3ADUAcAB0ADsADQAKACAAIABoAGUAaQBnAGgAdAA6ADIAMAAuADIANQBwAHQAJwA+AA0ACgAg
ACAAPABwACAAYwBsAGEAcwBzAD0ATQBzAG8ATgBvAHIAbQBhAGwAIABhAGwAaQBnAG4APQBjAGUA
bgB0AGUAcgAgAHMAdAB5AGwAZQA9ACcAbQBhAHIAZwBpAG4ALQBiAG8AdAB0AG8AbQA6ADcALgA1
AHAAdAA7AHQAZQB4AHQALQBhAGwAaQBnAG4AOgBjAGUAbgB0AGUAcgAnAD4APABzAHAAYQBuAA0A
CgAgACAAbABhAG4AZwA9AEUATgAtAFUAUwAgAHMAdAB5AGwAZQA9ACcAZgBvAG4AdAAtAHMAaQB6
AGUAOgAxADAALgA1AHAAdAA7AGYAbwBuAHQALQBmAGEAbQBpAGwAeQA6ACIAVABpAG0AZQBzACAA
TgBlAHcAIABSAG8AbQBhAG4AIgAsAHMAZQByAGkAZgA7AA0ACgAgACAAYwBvAGwAbwByADoAYgBs
AGEAYwBrADsAbQBzAG8ALQBjAG8AbABvAHIALQBhAGwAdAA6AHcAaQBuAGQAbwB3AHQAZQB4AHQA
JwA+ADAALgA0ADkANAA8AC8AcwBwAGEAbgA+ADwAcwBwAGEAbgAgAGwAYQBuAGcAPQBFAE4ALQBV
AFMADQAKACAAIABzAHQAeQBsAGUAPQAnAGYAbwBuAHQALQBzAGkAegBlADoAMQAwAC4ANQBwAHQA
OwBmAG8AbgB0AC0AZgBhAG0AaQBsAHkAOgAiAFQAaQBtAGUAcwAgAE4AZQB3ACAAUgBvAG0AYQBu
ACIALABzAGUAcgBpAGYAJwA+ADwAbwA6AHAAPgA8AC8AbwA6AHAAPgA8AC8AcwBwAGEAbgA+ADwA
LwBwAD4ADQAKACAAIAA8AC8AdABkAD4ADQAKACAAIAA8AHQAZAAgAHcAaQBkAHQAaAA9ACIANQAl
ACIAIAB2AGEAbABpAGcAbgA9AHQAbwBwACAAcwB0AHkAbABlAD0AJwB3AGkAZAB0AGgAOgA1AC4A
MQAyACUAOwBwAGEAZABkAGkAbgBnADoALgA3ADUAcAB0ACAALgA3ADUAcAB0ACAALgA3ADUAcAB0
ACAALgA3ADUAcAB0ADsADQAKACAAIABoAGUAaQBnAGgAdAA6ADIAMAAuADIANQBwAHQAJwA+AA0A
CgAgACAAPABwACAAYwBsAGEAcwBzAD0ATQBzAG8ATgBvAHIAbQBhAGwAIABhAGwAaQBnAG4APQBj
AGUAbgB0AGUAcgAgAHMAdAB5AGwAZQA9ACcAbQBhAHIAZwBpAG4ALQBiAG8AdAB0AG8AbQA6ADcA
LgA1AHAAdAA7AHQAZQB4AHQALQBhAGwAaQBnAG4AOgBjAGUAbgB0AGUAcgAnAD4APABzAHAAYQBu
AA0ACgAgACAAbABhAG4AZwA9AEUATgAtAFUAUwAgAHMAdAB5AGwAZQA9ACcAZgBvAG4AdAAtAHMA
aQB6AGUAOgAxADAALgA1AHAAdAA7AGYAbwBuAHQALQBmAGEAbQBpAGwAeQA6ACIAVABpAG0AZQBz
ACAATgBlAHcAIABSAG8AbQBhAG4AIgAsAHMAZQByAGkAZgA7AA0ACgAgACAAYwBvAGwAbwByADoA
YgBsAGEAYwBrADsAbQBzAG8ALQBjAG8AbABvAHIALQBhAGwAdAA6AHcAaQBuAGQAbwB3AHQAZQB4
AHQAJwA+ADEAMwAuADIAMQAzADwALwBzAHAAYQBuAD4APABzAHAAYQBuACAAbABhAG4AZwA9AEUA
TgAtAFUAUwANAAoAIAAgAHMAdAB5AGwAZQA9ACcAZgBvAG4AdAAtAHMAaQB6AGUAOgAxADAALgA1
AHAAdAA7AGYAbwBuAHQALQBmAGEAbQBpAGwAeQA6ACIAVABpAG0AZQBzACAATgBlAHcAIABSAG8A
bQBhAG4AIgAsAHMAZQByAGkAZgAnAD4APABvADoAcAA+ADwALwBvADoAcAA+ADwALwBzAHAAYQBu
AD4APAAvAHAAPgANAAoAIAAgADwALwB0AGQAPgANAAoAIAAgADwAdABkACAAdwBpAGQAdABoAD0A
IgA2ACUAIgAgAHYAYQBsAGkAZwBuAD0AdABvAHAAIABzAHQAeQBsAGUAPQAnAHcAaQBkAHQAaAA6
ADYALgAwACUAOwBwAGEAZABkAGkAbgBnADoALgA3ADUAcAB0ACAALgA3ADUAcAB0ACAALgA3ADUA
cAB0ACAALgA3ADUAcAB0ADsADQAKACAAIABoAGUAaQBnAGgAdAA6ADIAMAAuADIANQBwAHQAJwA+
AA0ACgAgACAAPABwACAAYwBsAGEAcwBzAD0ATQBzAG8ATgBvAHIAbQBhAGwAIABhAGwAaQBnAG4A
PQBjAGUAbgB0AGUAcgAgAHMAdAB5AGwAZQA9ACcAbQBhAHIAZwBpAG4ALQBiAG8AdAB0AG8AbQA6
ADcALgA1AHAAdAA7AHQAZQB4AHQALQBhAGwAaQBnAG4AOgBjAGUAbgB0AGUAcgAnAD4APABzAHAA
YQBuAA0ACgAgACAAbABhAG4AZwA9AEUATgAtAFUAUwAgAHMAdAB5AGwAZQA9ACcAZgBvAG4AdAAt
AHMAaQB6AGUAOgAxADAALgA1AHAAdAA7AGYAbwBuAHQALQBmAGEAbQBpAGwAeQA6ACIAVABpAG0A
ZQBzACAATgBlAHcAIABSAG8AbQBhAG4AIgAsAHMAZQByAGkAZgA7AA0ACgAgACAAYwBvAGwAbwBy
ADoAYgBsAGEAYwBrADsAbQBzAG8ALQBjAG8AbABvAHIALQBhAGwAdAA6AHcAaQBuAGQAbwB3AHQA
ZQB4AHQAJwA+ADAALgAwADAAMAAqACoAPAAvAHMAcABhAG4APgA8AHMAcABhAG4AIABsAGEAbgBn
AD0ARQBOAC0AVQBTAA0ACgAgACAAcwB0AHkAbABlAD0AJwBmAG8AbgB0AC0AcwBpAHoAZQA6ADEA
MAAuADUAcAB0ADsAZgBvAG4AdAAtAGYAYQBtAGkAbAB5ADoAIgBUAGkAbQBlAHMAIABOAGUAdwAg
AFIAbwBtAGEAbgAiACwAcwBlAHIAaQBmACcAPgA8AG8AOgBwAD4APAAvAG8AOgBwAD4APAAvAHMA
cABhAG4APgA8AC8AcAA+AA0ACgAgACAAPAAvAHQAZAA+AA0ACgAgACAAPAB0AGQAIAB3AGkAZAB0
AGgAPQAiADQAJQAiACAAdgBhAGwAaQBnAG4APQB0AG8AcAAgAHMAdAB5AGwAZQA9ACcAdwBpAGQA
dABoADoANAAuADIANAAlADsAcABhAGQAZABpAG4AZwA6AC4ANwA1AHAAdAAgAC4ANwA1AHAAdAAg
AC4ANwA1AHAAdAAgAC4ANwA1AHAAdAA7AA0ACgAgACAAaABlAGkAZwBoAHQAOgAyADAALgAyADUA
cAB0ACcAPgANAAoAIAAgADwAcAAgAGMAbABhAHMAcwA9AE0AcwBvAE4AbwByAG0AYQBsACAAYQBs
AGkAZwBuAD0AYwBlAG4AdABlAHIAIABzAHQAeQBsAGUAPQAnAG0AYQByAGcAaQBuAC0AYgBvAHQA
dABvAG0AOgA3AC4ANQBwAHQAOwB0AGUAeAB0AC0AYQBsAGkAZwBuADoAYwBlAG4AdABlAHIAJwA+
ADwAcwBwAGEAbgANAAoAIAAgAGwAYQBuAGcAPQBFAE4ALQBVAFMAIABzAHQAeQBsAGUAPQAnAGYA
bwBuAHQALQBzAGkAegBlADoAMQAwAC4ANQBwAHQAOwBmAG8AbgB0AC0AZgBhAG0AaQBsAHkAOgAi
AFQAaQBtAGUAcwAgAE4AZQB3ACAAUgBvAG0AYQBuACIALABzAGUAcgBpAGYAOwANAAoAIAAgAGMA
bwBsAG8AcgA6AGIAbABhAGMAawA7AG0AcwBvAC0AYwBvAGwAbwByAC0AYQBsAHQAOgB3AGkAbgBk
AG8AdwB0AGUAeAB0ACcAPgAxAC4AMAAyADQAPAAvAHMAcABhAG4APgA8AHMAcABhAG4AIABsAGEA
bgBnAD0ARQBOAC0AVQBTAA0ACgAgACAAcwB0AHkAbABlAD0AJwBmAG8AbgB0AC0AcwBpAHoAZQA6
ADEAMAAuADUAcAB0ADsAZgBvAG4AdAAtAGYAYQBtAGkAbAB5ADoAIgBUAGkAbQBlAHMAIABOAGUA
dwAgAFIAbwBtAGEAbgAiACwAcwBlAHIAaQBmACcAPgA8AG8AOgBwAD4APAAvAG8AOgBwAD4APAAv
AHMAcABhAG4APgA8AC8AcAA+AA0ACgAgACAAPAAvAHQAZAA+AA0ACgAgACAAPAB0AGQAIAB3AGkA
ZAB0AGgAPQAiADYAJQAiACAAcwB0AHkAbABlAD0AJwB3AGkAZAB0AGgAOgA2AC4ANQA0ACUAOwBw
AGEAZABkAGkAbgBnADoALgA3ADUAcAB0ACAALgA3ADUAcAB0ACAALgA3ADUAcAB0ACAALgA3ADUA
cAB0ADsAaABlAGkAZwBoAHQAOgANAAoAIAAgADIAMAAuADIANQBwAHQAJwA+AA0ACgAgACAAPABw
ACAAYwBsAGEAcwBzAD0ATQBzAG8ATgBvAHIAbQBhAGwAIABhAGwAaQBnAG4APQBjAGUAbgB0AGUA
cgAgAHMAdAB5AGwAZQA9ACcAbQBhAHIAZwBpAG4ALQBiAG8AdAB0AG8AbQA6ADcALgA1AHAAdAA7
AHQAZQB4AHQALQBhAGwAaQBnAG4AOgBjAGUAbgB0AGUAcgAnAD4APABzAHAAYQBuAA0ACgAgACAA
bABhAG4AZwA9AEUATgAtAFUAUwAgAHMAdAB5AGwAZQA9ACcAZgBvAG4AdAAtAHMAaQB6AGUAOgAx
ADAALgA1AHAAdAA7AGYAbwBuAHQALQBmAGEAbQBpAGwAeQA6ACIAVABpAG0AZQBzACAATgBlAHcA
IABSAG8AbQBhAG4AIgAsAHMAZQByAGkAZgA7AA0ACgAgACAAYwBvAGwAbwByADoAYgBsAGEAYwBr
ADsAbQBzAG8ALQBjAG8AbABvAHIALQBhAGwAdAA6AHcAaQBuAGQAbwB3AHQAZQB4AHQAJwA+ADAA
LgA5ADIANwAgADwALwBzAHAAYQBuAD4APABzAHAAYQBuACAAbABhAG4AZwA9AEUATgAtAFUAUwAN
AAoAIAAgAHMAdAB5AGwAZQA9ACcAZgBvAG4AdAAtAHMAaQB6AGUAOgAxADAALgA1AHAAdAA7AGYA
bwBuAHQALQBmAGEAbQBpAGwAeQA6ACIAVABpAG0AZQBzACAATgBlAHcAIABSAG8AbQBhAG4AIgAs
AHMAZQByAGkAZgAnAD4APABvADoAcAA+ADwALwBvADoAcAA+ADwALwBzAHAAYQBuAD4APAAvAHAA
PgANAAoAIAAgADwALwB0AGQAPgANAAoAIAAgADwAdABkACAAdwBpAGQAdABoAD0AIgA0ACUAIgAg
AHMAdAB5AGwAZQA9ACcAdwBpAGQAdABoADoANAAuADgAMgAlADsAcABhAGQAZABpAG4AZwA6AC4A
NwA1AHAAdAAgAC4ANwA1AHAAdAAgAC4ANwA1AHAAdAAgAC4ANwA1AHAAdAA7AGgAZQBpAGcAaAB0
ADoADQAKACAAIAAyADAALgAyADUAcAB0ACcAPgANAAoAIAAgADwAcAAgAGMAbABhAHMAcwA9AE0A
cwBvAE4AbwByAG0AYQBsACAAYQBsAGkAZwBuAD0AYwBlAG4AdABlAHIAIABzAHQAeQBsAGUAPQAn
AG0AYQByAGcAaQBuAC0AYgBvAHQAdABvAG0AOgA3AC4ANQBwAHQAOwB0AGUAeAB0AC0AYQBsAGkA
ZwBuADoAYwBlAG4AdABlAHIAJwA+ADwAcwBwAGEAbgANAAoAIAAgAGwAYQBuAGcAPQBFAE4ALQBV
AFMAIABzAHQAeQBsAGUAPQAnAGYAbwBuAHQALQBzAGkAegBlADoAMQAwAC4ANQBwAHQAOwBmAG8A
bgB0AC0AZgBhAG0AaQBsAHkAOgAiAFQAaQBtAGUAcwAgAE4AZQB3ACAAUgBvAG0AYQBuACIALABz
AGUAcgBpAGYAOwANAAoAIAAgAGMAbwBsAG8AcgA6AGIAbABhAGMAawA7AG0AcwBvAC0AYwBvAGwA
bwByAC0AYQBsAHQAOgB3AGkAbgBkAG8AdwB0AGUAeAB0ACcAPgAxAC4AMgA1ADAAPAAvAHMAcABh
AG4APgA8AHMAcABhAG4AIABsAGEAbgBnAD0ARQBOAC0AVQBTAA0ACgAgACAAcwB0AHkAbABlAD0A
JwBmAG8AbgB0AC0AcwBpAHoAZQA6ADEAMAAuADUAcAB0ADsAZgBvAG4AdAAtAGYAYQBtAGkAbAB5
ADoAIgBUAGkAbQBlAHMAIABOAGUAdwAgAFIAbwBtAGEAbgAiACwAcwBlAHIAaQBmACcAPgA8AG8A
OgBwAD4APAAvAG8AOgBwAD4APAAvAHMAcABhAG4APgA8AC8AcAA+AA0ACgAgACAAPAAvAHQAZAA+
AA0ACgAgACAAPAB0AGQAIAB3AGkAZAB0AGgAPQAiADcAJQAiACAAdgBhAGwAaQBnAG4APQB0AG8A
cAAgAHMAdAB5AGwAZQA9ACcAdwBpAGQAdABoADoANwAuADQAOAAlADsAcABhAGQAZABpAG4AZwA6
AC4ANwA1AHAAdAAgAC4ANwA1AHAAdAAgAC4ANwA1AHAAdAAgAC4ANwA1AHAAdAA7AA0ACgAgACAA
aABlAGkAZwBoAHQAOgAyADAALgAyADUAcAB0ACcAPgANAAoAIAAgADwAcAAgAGMAbABhAHMAcwA9
AE0AcwBvAE4AbwByAG0AYQBsACAAYQBsAGkAZwBuAD0AYwBlAG4AdABlAHIAIABzAHQAeQBsAGUA
PQAnAG0AYQByAGcAaQBuAC0AYgBvAHQAdABvAG0AOgA3AC4ANQBwAHQAOwB0AGUAeAB0AC0AYQBs
AGkAZwBuADoAYwBlAG4AdABlAHIAJwA+ADwAcwBwAGEAbgANAAoAIAAgAGwAYQBuAGcAPQBFAE4A
LQBVAFMAIABzAHQAeQBsAGUAPQAnAGYAbwBuAHQALQBzAGkAegBlADoAMQAwAC4ANQBwAHQAOwBm
AG8AbgB0AC0AZgBhAG0AaQBsAHkAOgAiAFQAaQBtAGUAcwAgAE4AZQB3ACAAUgBvAG0AYQBuACIA
LABzAGUAcgBpAGYAJwA+ADwAbwA6AHAAPgAmAG4AYgBzAHAAOwA8AC8AbwA6AHAAPgA8AC8AcwBw
AGEAbgA+ADwALwBwAD4ADQAKACAAIAA8AC8AdABkAD4ADQAKACAAIAA8AHQAZAAgAHcAaQBkAHQA
aAA9ACIANwAlACIAIAB2AGEAbABpAGcAbgA9AHQAbwBwACAAcwB0AHkAbABlAD0AJwB3AGkAZAB0
AGgAOgA3AC4ANAAlADsAcABhAGQAZABpAG4AZwA6AC4ANwA1AHAAdAAgAC4ANwA1AHAAdAAgAC4A
NwA1AHAAdAAgAC4ANwA1AHAAdAA7AA0ACgAgACAAaABlAGkAZwBoAHQAOgAyADAALgAyADUAcAB0
ACcAPgANAAoAIAAgADwAcAAgAGMAbABhAHMAcwA9AE0AcwBvAE4AbwByAG0AYQBsACAAYQBsAGkA
ZwBuAD0AYwBlAG4AdABlAHIAIABzAHQAeQBsAGUAPQAnAG0AYQByAGcAaQBuAC0AYgBvAHQAdABv
AG0AOgA3AC4ANQBwAHQAOwB0AGUAeAB0AC0AYQBsAGkAZwBuADoAYwBlAG4AdABlAHIAJwA+ADwA
cwBwAGEAbgANAAoAIAAgAGwAYQBuAGcAPQBFAE4ALQBVAFMAIABzAHQAeQBsAGUAPQAnAGYAbwBu
AHQALQBzAGkAegBlADoAMQAwAC4ANQBwAHQAOwBmAG8AbgB0AC0AZgBhAG0AaQBsAHkAOgAiAFQA
aQBtAGUAcwAgAE4AZQB3ACAAUgBvAG0AYQBuACIALABzAGUAcgBpAGYAJwA+ADwAbwA6AHAAPgAm
AG4AYgBzAHAAOwA8AC8AbwA6AHAAPgA8AC8AcwBwAGEAbgA+ADwALwBwAD4ADQAKACAAIAA8AC8A
dABkAD4ADQAKACAAPAAvAHQAcgA+AA0ACgAgADwAdAByACAAcwB0AHkAbABlAD0AJwBtAHMAbwAt
AHkAZgB0AGkALQBpAHIAbwB3ADoANwA7AGgAZQBpAGcAaAB0ADoAMgAwAC4AMgA1AHAAdAAnAD4A
DQAKACAAIAA8AHQAZAAgAHcAaQBkAHQAaAA9ACIAMgAwACUAIgAgAHYAYQBsAGkAZwBuAD0AdABv
AHAAIABzAHQAeQBsAGUAPQAnAHcAaQBkAHQAaAA6ADIAMAAuADcANgAlADsAcABhAGQAZABpAG4A
ZwA6AC4ANwA1AHAAdAAgAC4ANwA1AHAAdAAgAC4ANwA1AHAAdAAgAC4ANwA1AHAAdAA7AA0ACgAg
ACAAaABlAGkAZwBoAHQAOgAyADAALgAyADUAcAB0ACcAPgANAAoAIAAgADwAcAAgAGMAbABhAHMA
cwA9AE0AcwBvAE4AbwByAG0AYQBsACAAYQBsAGkAZwBuAD0AYwBlAG4AdABlAHIAIABzAHQAeQBs
AGUAPQAnAG0AYQByAGcAaQBuAC0AYgBvAHQAdABvAG0AOgA3AC4ANQBwAHQAOwB0AGUAeAB0AC0A
YQBsAGkAZwBuADoAYwBlAG4AdABlAHIAJwA+ADwAcwBwAGEAbgANAAoAIAAgAGwAYQBuAGcAPQBF
AE4ALQBVAFMAIABzAHQAeQBsAGUAPQAnAGYAbwBuAHQALQBzAGkAegBlADoAMQAwAC4ANQBwAHQA
OwBmAG8AbgB0AC0AZgBhAG0AaQBsAHkAOgAiAFQAaQBtAGUAcwAgAE4AZQB3ACAAUgBvAG0AYQBu
ACIALABzAGUAcgBpAGYAOwANAAoAIAAgAGMAbwBsAG8AcgA6AGIAbABhAGMAawA7AG0AcwBvAC0A
YwBvAGwAbwByAC0AYQBsAHQAOgB3AGkAbgBkAG8AdwB0AGUAeAB0ACcAPgBSAGUAZwB1AGwAYQBy
ACAAZABpAGUAdAA8AC8AcwBwAGEAbgA+ADwAcwBwAGEAbgAgAGwAYQBuAGcAPQBFAE4ALQBVAFMA
DQAKACAAIABzAHQAeQBsAGUAPQAnAGYAbwBuAHQALQBzAGkAegBlADoAMQAwAC4ANQBwAHQAOwBm
AG8AbgB0AC0AZgBhAG0AaQBsAHkAOgAiAFQAaQBtAGUAcwAgAE4AZQB3ACAAUgBvAG0AYQBuACIA
LABzAGUAcgBpAGYAJwA+ADwAbwA6AHAAPgA8AC8AbwA6AHAAPgA8AC8AcwBwAGEAbgA+ADwALwBw
AD4ADQAKACAAIAA8AC8AdABkAD4ADQAKACAAIAA8AHQAZAAgAHcAaQBkAHQAaAA9ACIAMQAwACUA
IgAgAHYAYQBsAGkAZwBuAD0AdABvAHAAIABzAHQAeQBsAGUAPQAnAHcAaQBkAHQAaAA6ADEAMAAu
ADIAMgAlADsAcABhAGQAZABpAG4AZwA6AC4ANwA1AHAAdAAgAC4ANwA1AHAAdAAgAC4ANwA1AHAA
dAAgAC4ANwA1AHAAdAA7AA0ACgAgACAAaABlAGkAZwBoAHQAOgAyADAALgAyADUAcAB0ACcAPgAN
AAoAIAAgADwAcAAgAGMAbABhAHMAcwA9AE0AcwBvAE4AbwByAG0AYQBsACAAYQBsAGkAZwBuAD0A
YwBlAG4AdABlAHIAIABzAHQAeQBsAGUAPQAnAG0AYQByAGcAaQBuAC0AYgBvAHQAdABvAG0AOgA3
AC4ANQBwAHQAOwB0AGUAeAB0AC0AYQBsAGkAZwBuADoAYwBlAG4AdABlAHIAJwA+ADwAcwBwAGEA
bgANAAoAIAAgAGwAYQBuAGcAPQBFAE4ALQBVAFMAIABzAHQAeQBsAGUAPQAnAGYAbwBuAHQALQBz
AGkAegBlADoAMQAwAC4ANQBwAHQAOwBmAG8AbgB0AC0AZgBhAG0AaQBsAHkAOgAiAFQAaQBtAGUA
cwAgAE4AZQB3ACAAUgBvAG0AYQBuACIALABzAGUAcgBpAGYAOwANAAoAIAAgAGMAbwBsAG8AcgA6
AGIAbABhAGMAawA7AG0AcwBvAC0AYwBvAGwAbwByAC0AYQBsAHQAOgB3AGkAbgBkAG8AdwB0AGUA
eAB0ACcAPgAwAC4ANAA4ADYAPAAvAHMAcABhAG4APgA8AHMAcABhAG4AIABsAGEAbgBnAD0ARQBO
AC0AVQBTAA0ACgAgACAAcwB0AHkAbABlAD0AJwBmAG8AbgB0AC0AcwBpAHoAZQA6ADEAMAAuADUA
cAB0ADsAZgBvAG4AdAAtAGYAYQBtAGkAbAB5ADoAIgBUAGkAbQBlAHMAIABOAGUAdwAgAFIAbwBt
AGEAbgAiACwAcwBlAHIAaQBmACcAPgA8AG8AOgBwAD4APAAvAG8AOgBwAD4APAAvAHMAcABhAG4A
PgA8AC8AcAA+AA0ACgAgACAAPAAvAHQAZAA+AA0ACgAgACAAPAB0AGQAIAB3AGkAZAB0AGgAPQAi
ADkAJQAiACAAdgBhAGwAaQBnAG4APQB0AG8AcAAgAHMAdAB5AGwAZQA9ACcAdwBpAGQAdABoADoA
OQAuADUANAAlADsAcABhAGQAZABpAG4AZwA6AC4ANwA1AHAAdAAgAC4ANwA1AHAAdAAgAC4ANwA1
AHAAdAAgAC4ANwA1AHAAdAA7AA0ACgAgACAAaABlAGkAZwBoAHQAOgAyADAALgAyADUAcAB0ACcA
PgANAAoAIAAgADwAcAAgAGMAbABhAHMAcwA9AE0AcwBvAE4AbwByAG0AYQBsACAAYQBsAGkAZwBu
AD0AYwBlAG4AdABlAHIAIABzAHQAeQBsAGUAPQAnAG0AYQByAGcAaQBuAC0AYgBvAHQAdABvAG0A
OgA3AC4ANQBwAHQAOwB0AGUAeAB0AC0AYQBsAGkAZwBuADoAYwBlAG4AdABlAHIAJwA+ADwAcwBw
AGEAbgANAAoAIAAgAGwAYQBuAGcAPQBFAE4ALQBVAFMAIABzAHQAeQBsAGUAPQAnAGYAbwBuAHQA
LQBzAGkAegBlADoAMQAwAC4ANQBwAHQAOwBmAG8AbgB0AC0AZgBhAG0AaQBsAHkAOgAiAFQAaQBt
AGUAcwAgAE4AZQB3ACAAUgBvAG0AYQBuACIALABzAGUAcgBpAGYAOwANAAoAIAAgAGMAbwBsAG8A
cgA6AGIAbABhAGMAawA7AG0AcwBvAC0AYwBvAGwAbwByAC0AYQBsAHQAOgB3AGkAbgBkAG8AdwB0
AGUAeAB0ACcAPgAwAC4AMQAyADkAPAAvAHMAcABhAG4APgA8AHMAcABhAG4AIABsAGEAbgBnAD0A
RQBOAC0AVQBTAA0ACgAgACAAcwB0AHkAbABlAD0AJwBmAG8AbgB0AC0AcwBpAHoAZQA6ADEAMAAu
ADUAcAB0ADsAZgBvAG4AdAAtAGYAYQBtAGkAbAB5ADoAIgBUAGkAbQBlAHMAIABOAGUAdwAgAFIA
bwBtAGEAbgAiACwAcwBlAHIAaQBmACcAPgA8AG8AOgBwAD4APAAvAG8AOgBwAD4APAAvAHMAcABh
AG4APgA8AC8AcAA+AA0ACgAgACAAPAAvAHQAZAA+AA0ACgAgACAAPAB0AGQAIAB3AGkAZAB0AGgA
PQAiADEANwAlACIAIAB2AGEAbABpAGcAbgA9AHQAbwBwACAAcwB0AHkAbABlAD0AJwB3AGkAZAB0
AGgAOgAxADcALgA4ADgAJQA7AHAAYQBkAGQAaQBuAGcAOgAuADcANQBwAHQAIAAuADcANQBwAHQA
IAAuADcANQBwAHQAIAAuADcANQBwAHQAOwANAAoAIAAgAGgAZQBpAGcAaAB0ADoAMgAwAC4AMgA1
AHAAdAAnAD4ADQAKACAAIAA8AHAAIABjAGwAYQBzAHMAPQBNAHMAbwBOAG8AcgBtAGEAbAAgAGEA
bABpAGcAbgA9AGMAZQBuAHQAZQByACAAcwB0AHkAbABlAD0AJwBtAGEAcgBnAGkAbgAtAGIAbwB0
AHQAbwBtADoANwAuADUAcAB0ADsAdABlAHgAdAAtAGEAbABpAGcAbgA6AGMAZQBuAHQAZQByACcA
PgA8AHMAcABhAG4ADQAKACAAIABsAGEAbgBnAD0ARQBOAC0AVQBTACAAcwB0AHkAbABlAD0AJwBm
AG8AbgB0AC0AcwBpAHoAZQA6ADEAMAAuADUAcAB0ADsAZgBvAG4AdAAtAGYAYQBtAGkAbAB5ADoA
IgBUAGkAbQBlAHMAIABOAGUAdwAgAFIAbwBtAGEAbgAiACwAcwBlAHIAaQBmADsADQAKACAAIABj
AG8AbABvAHIAOgBiAGwAYQBjAGsAOwBtAHMAbwAtAGMAbwBsAG8AcgAtAGEAbAB0ADoAdwBpAG4A
ZABvAHcAdABlAHgAdAAnAD4AMAAuADEANAA5ADwALwBzAHAAYQBuAD4APABzAHAAYQBuACAAbABh
AG4AZwA9AEUATgAtAFUAUwANAAoAIAAgAHMAdAB5AGwAZQA9ACcAZgBvAG4AdAAtAHMAaQB6AGUA
OgAxADAALgA1AHAAdAA7AGYAbwBuAHQALQBmAGEAbQBpAGwAeQA6ACIAVABpAG0AZQBzACAATgBl
AHcAIABSAG8AbQBhAG4AIgAsAHMAZQByAGkAZgAnAD4APABvADoAcAA+ADwALwBvADoAcAA+ADwA
LwBzAHAAYQBuAD4APAAvAHAAPgANAAoAIAAgADwALwB0AGQAPgANAAoAIAAgADwAdABkACAAdwBp
AGQAdABoAD0AIgA1ACUAIgAgAHYAYQBsAGkAZwBuAD0AdABvAHAAIABzAHQAeQBsAGUAPQAnAHcA
aQBkAHQAaAA6ADUALgAxADIAJQA7AHAAYQBkAGQAaQBuAGcAOgAuADcANQBwAHQAIAAuADcANQBw
AHQAIAAuADcANQBwAHQAIAAuADcANQBwAHQAOwANAAoAIAAgAGgAZQBpAGcAaAB0ADoAMgAwAC4A
MgA1AHAAdAAnAD4ADQAKACAAIAA8AHAAIABjAGwAYQBzAHMAPQBNAHMAbwBOAG8AcgBtAGEAbAAg
AGEAbABpAGcAbgA9AGMAZQBuAHQAZQByACAAcwB0AHkAbABlAD0AJwBtAGEAcgBnAGkAbgAtAGIA
bwB0AHQAbwBtADoANwAuADUAcAB0ADsAdABlAHgAdAAtAGEAbABpAGcAbgA6AGMAZQBuAHQAZQBy
ACcAPgA8AHMAcABhAG4ADQAKACAAIABsAGEAbgBnAD0ARQBOAC0AVQBTACAAcwB0AHkAbABlAD0A
JwBmAG8AbgB0AC0AcwBpAHoAZQA6ADEAMAAuADUAcAB0ADsAZgBvAG4AdAAtAGYAYQBtAGkAbAB5
ADoAIgBUAGkAbQBlAHMAIABOAGUAdwAgAFIAbwBtAGEAbgAiACwAcwBlAHIAaQBmADsADQAKACAA
IABjAG8AbABvAHIAOgBiAGwAYQBjAGsAOwBtAHMAbwAtAGMAbwBsAG8AcgAtAGEAbAB0ADoAdwBp
AG4AZABvAHcAdABlAHgAdAAnAD4AMwAuADcANQA4ADwALwBzAHAAYQBuAD4APABzAHAAYQBuACAA
bABhAG4AZwA9AEUATgAtAFUAUwANAAoAIAAgAHMAdAB5AGwAZQA9ACcAZgBvAG4AdAAtAHMAaQB6
AGUAOgAxADAALgA1AHAAdAA7AGYAbwBuAHQALQBmAGEAbQBpAGwAeQA6ACIAVABpAG0AZQBzACAA
TgBlAHcAIABSAG8AbQBhAG4AIgAsAHMAZQByAGkAZgAnAD4APABvADoAcAA+ADwALwBvADoAcAA+
ADwALwBzAHAAYQBuAD4APAAvAHAAPgANAAoAIAAgADwALwB0AGQAPgANAAoAIAAgADwAdABkACAA
dwBpAGQAdABoAD0AIgA2ACUAIgAgAHYAYQBsAGkAZwBuAD0AdABvAHAAIABzAHQAeQBsAGUAPQAn
AHcAaQBkAHQAaAA6ADYALgAwACUAOwBwAGEAZABkAGkAbgBnADoALgA3ADUAcAB0ACAALgA3ADUA
cAB0ACAALgA3ADUAcAB0ACAALgA3ADUAcAB0ADsADQAKACAAIABoAGUAaQBnAGgAdAA6ADIAMAAu
ADIANQBwAHQAJwA+AA0ACgAgACAAPABwACAAYwBsAGEAcwBzAD0ATQBzAG8ATgBvAHIAbQBhAGwA
IABhAGwAaQBnAG4APQBjAGUAbgB0AGUAcgAgAHMAdAB5AGwAZQA9ACcAbQBhAHIAZwBpAG4ALQBi
AG8AdAB0AG8AbQA6ADcALgA1AHAAdAA7AHQAZQB4AHQALQBhAGwAaQBnAG4AOgBjAGUAbgB0AGUA
cgAnAD4APABzAHAAYQBuAA0ACgAgACAAbABhAG4AZwA9AEUATgAtAFUAUwAgAHMAdAB5AGwAZQA9
ACcAZgBvAG4AdAAtAHMAaQB6AGUAOgAxADAALgA1AHAAdAA7AGYAbwBuAHQALQBmAGEAbQBpAGwA
eQA6ACIAVABpAG0AZQBzACAATgBlAHcAIABSAG8AbQBhAG4AIgAsAHMAZQByAGkAZgA7AA0ACgAg
ACAAYwBvAGwAbwByADoAYgBsAGEAYwBrADsAbQBzAG8ALQBjAG8AbABvAHIALQBhAGwAdAA6AHcA
aQBuAGQAbwB3AHQAZQB4AHQAJwA+ADAALgAwADAAMAAqACoAPAAvAHMAcABhAG4APgA8AHMAcABh
AG4AIABsAGEAbgBnAD0ARQBOAC0AVQBTAA0ACgAgACAAcwB0AHkAbABlAD0AJwBmAG8AbgB0AC0A
cwBpAHoAZQA6ADEAMAAuADUAcAB0ADsAZgBvAG4AdAAtAGYAYQBtAGkAbAB5ADoAIgBUAGkAbQBl
AHMAIABOAGUAdwAgAFIAbwBtAGEAbgAiACwAcwBlAHIAaQBmACcAPgA8AG8AOgBwAD4APAAvAG8A
OgBwAD4APAAvAHMAcABhAG4APgA8AC8AcAA+AA0ACgAgACAAPAAvAHQAZAA+AA0ACgAgACAAPAB0
AGQAIAB3AGkAZAB0AGgAPQAiADQAJQAiACAAdgBhAGwAaQBnAG4APQB0AG8AcAAgAHMAdAB5AGwA
ZQA9ACcAdwBpAGQAdABoADoANAAuADIANAAlADsAcABhAGQAZABpAG4AZwA6AC4ANwA1AHAAdAAg
AC4ANwA1AHAAdAAgAC4ANwA1AHAAdAAgAC4ANwA1AHAAdAA7AA0ACgAgACAAaABlAGkAZwBoAHQA
OgAyADAALgAyADUAcAB0ACcAPgANAAoAIAAgADwAcAAgAGMAbABhAHMAcwA9AE0AcwBvAE4AbwBy
AG0AYQBsACAAYQBsAGkAZwBuAD0AYwBlAG4AdABlAHIAIABzAHQAeQBsAGUAPQAnAG0AYQByAGcA
aQBuAC0AYgBvAHQAdABvAG0AOgA3AC4ANQBwAHQAOwB0AGUAeAB0AC0AYQBsAGkAZwBuADoAYwBl
AG4AdABlAHIAJwA+ADwAcwBwAGEAbgANAAoAIAAgAGwAYQBuAGcAPQBFAE4ALQBVAFMAIABzAHQA
eQBsAGUAPQAnAGYAbwBuAHQALQBzAGkAegBlADoAMQAwAC4ANQBwAHQAOwBmAG8AbgB0AC0AZgBh
AG0AaQBsAHkAOgAiAFQAaQBtAGUAcwAgAE4AZQB3ACAAUgBvAG0AYQBuACIALABzAGUAcgBpAGYA
OwANAAoAIAAgAGMAbwBsAG8AcgA6AGIAbABhAGMAawA7AG0AcwBvAC0AYwBvAGwAbwByAC0AYQBs
AHQAOgB3AGkAbgBkAG8AdwB0AGUAeAB0ACcAPgAxAC4AMQA0ADkAPAAvAHMAcABhAG4APgA8AHMA
cABhAG4AIABsAGEAbgBnAD0ARQBOAC0AVQBTAA0ACgAgACAAcwB0AHkAbABlAD0AJwBmAG8AbgB0
AC0AcwBpAHoAZQA6ADEAMAAuADUAcAB0ADsAZgBvAG4AdAAtAGYAYQBtAGkAbAB5ADoAIgBUAGkA
bQBlAHMAIABOAGUAdwAgAFIAbwBtAGEAbgAiACwAcwBlAHIAaQBmACcAPgA8AG8AOgBwAD4APAAv
AG8AOgBwAD4APAAvAHMAcABhAG4APgA8AC8AcAA+AA0ACgAgACAAPAAvAHQAZAA+AA0ACgAgACAA
PAB0AGQAIAB3AGkAZAB0AGgAPQAiADYAJQAiACAAcwB0AHkAbABlAD0AJwB3AGkAZAB0AGgAOgA2
AC4ANQA0ACUAOwBwAGEAZABkAGkAbgBnADoALgA3ADUAcAB0ACAALgA3ADUAcAB0ACAALgA3ADUA
cAB0ACAALgA3ADUAcAB0ADsAaABlAGkAZwBoAHQAOgANAAoAIAAgADIAMAAuADIANQBwAHQAJwA+
AA0ACgAgACAAPABwACAAYwBsAGEAcwBzAD0ATQBzAG8ATgBvAHIAbQBhAGwAIABhAGwAaQBnAG4A
PQBjAGUAbgB0AGUAcgAgAHMAdAB5AGwAZQA9ACcAbQBhAHIAZwBpAG4ALQBiAG8AdAB0AG8AbQA6
ADcALgA1AHAAdAA7AHQAZQB4AHQALQBhAGwAaQBnAG4AOgBjAGUAbgB0AGUAcgAnAD4APABzAHAA
YQBuAA0ACgAgACAAbABhAG4AZwA9AEUATgAtAFUAUwAgAHMAdAB5AGwAZQA9ACcAZgBvAG4AdAAt
AHMAaQB6AGUAOgAxADAALgA1AHAAdAA7AGYAbwBuAHQALQBmAGEAbQBpAGwAeQA6ACIAVABpAG0A
ZQBzACAATgBlAHcAIABSAG8AbQBhAG4AIgAsAHMAZQByAGkAZgA7AA0ACgAgACAAYwBvAGwAbwBy
ADoAYgBsAGEAYwBrADsAbQBzAG8ALQBjAG8AbABvAHIALQBhAGwAdAA6AHcAaQBuAGQAbwB3AHQA
ZQB4AHQAJwA+ADAALgAyADMAMwAgADwALwBzAHAAYQBuAD4APABzAHAAYQBuACAAbABhAG4AZwA9
AEUATgAtAFUAUwANAAoAIAAgAHMAdAB5AGwAZQA9ACcAZgBvAG4AdAAtAHMAaQB6AGUAOgAxADAA
LgA1AHAAdAA7AGYAbwBuAHQALQBmAGEAbQBpAGwAeQA6ACIAVABpAG0AZQBzACAATgBlAHcAIABS
AG8AbQBhAG4AIgAsAHMAZQByAGkAZgAnAD4APABvADoAcAA+ADwALwBvADoAcAA+ADwALwBzAHAA
YQBuAD4APAAvAHAAPgANAAoAIAAgADwALwB0AGQAPgANAAoAIAAgADwAdABkACAAdwBpAGQAdABo
AD0AIgA0ACUAIgAgAHMAdAB5AGwAZQA9ACcAdwBpAGQAdABoADoANAAuADgAMgAlADsAcABhAGQA
ZABpAG4AZwA6AC4ANwA1AHAAdAAgAC4ANwA1AHAAdAAgAC4ANwA1AHAAdAAgAC4ANwA1AHAAdAA7
AGgAZQBpAGcAaAB0ADoADQAKACAAIAAyADAALgAyADUAcAB0ACcAPgANAAoAIAAgADwAcAAgAGMA
bABhAHMAcwA9AE0AcwBvAE4AbwByAG0AYQBsACAAYQBsAGkAZwBuAD0AYwBlAG4AdABlAHIAIABz
AHQAeQBsAGUAPQAnAG0AYQByAGcAaQBuAC0AYgBvAHQAdABvAG0AOgA3AC4ANQBwAHQAOwB0AGUA
eAB0AC0AYQBsAGkAZwBuADoAYwBlAG4AdABlAHIAJwA+ADwAcwBwAGEAbgANAAoAIAAgAGwAYQBu
AGcAPQBFAE4ALQBVAFMAIABzAHQAeQBsAGUAPQAnAGYAbwBuAHQALQBzAGkAegBlADoAMQAwAC4A
NQBwAHQAOwBmAG8AbgB0AC0AZgBhAG0AaQBsAHkAOgAiAFQAaQBtAGUAcwAgAE4AZQB3ACAAUgBv
AG0AYQBuACIALABzAGUAcgBpAGYAOwANAAoAIAAgAGMAbwBsAG8AcgA6AGIAbABhAGMAawA7AG0A
cwBvAC0AYwBvAGwAbwByAC0AYQBsAHQAOgB3AGkAbgBkAG8AdwB0AGUAeAB0ACcAPgAwAC4ANwA0
ADAAPAAvAHMAcABhAG4APgA8AHMAcABhAG4AIABsAGEAbgBnAD0ARQBOAC0AVQBTAA0ACgAgACAA
cwB0AHkAbABlAD0AJwBmAG8AbgB0AC0AcwBpAHoAZQA6ADEAMAAuADUAcAB0ADsAZgBvAG4AdAAt
AGYAYQBtAGkAbAB5ADoAIgBUAGkAbQBlAHMAIABOAGUAdwAgAFIAbwBtAGEAbgAiACwAcwBlAHIA
aQBmACcAPgA8AG8AOgBwAD4APAAvAG8AOgBwAD4APAAvAHMAcABhAG4APgA8AC8AcAA+AA0ACgAg
ACAAPAAvAHQAZAA+AA0ACgAgACAAPAB0AGQAIAB3AGkAZAB0AGgAPQAiADcAJQAiACAAdgBhAGwA
aQBnAG4APQB0AG8AcAAgAHMAdAB5AGwAZQA9ACcAdwBpAGQAdABoADoANwAuADQAOAAlADsAcABh
AGQAZABpAG4AZwA6AC4ANwA1AHAAdAAgAC4ANwA1AHAAdAAgAC4ANwA1AHAAdAAgAC4ANwA1AHAA
dAA7AA0ACgAgACAAaABlAGkAZwBoAHQAOgAyADAALgAyADUAcAB0ACcAPgANAAoAIAAgADwAcAAg
AGMAbABhAHMAcwA9AE0AcwBvAE4AbwByAG0AYQBsACAAYQBsAGkAZwBuAD0AYwBlAG4AdABlAHIA
IABzAHQAeQBsAGUAPQAnAG0AYQByAGcAaQBuAC0AYgBvAHQAdABvAG0AOgA3AC4ANQBwAHQAOwB0
AGUAeAB0AC0AYQBsAGkAZwBuADoAYwBlAG4AdABlAHIAJwA+ADwAcwBwAGEAbgANAAoAIAAgAGwA
YQBuAGcAPQBFAE4ALQBVAFMAIABzAHQAeQBsAGUAPQAnAGYAbwBuAHQALQBzAGkAegBlADoAMQAw
AC4ANQBwAHQAOwBmAG8AbgB0AC0AZgBhAG0AaQBsAHkAOgAiAFQAaQBtAGUAcwAgAE4AZQB3ACAA
UgBvAG0AYQBuACIALABzAGUAcgBpAGYAJwA+ADwAbwA6AHAAPgAmAG4AYgBzAHAAOwA8AC8AbwA6
AHAAPgA8AC8AcwBwAGEAbgA+ADwALwBwAD4ADQAKACAAIAA8AC8AdABkAD4ADQAKACAAIAA8AHQA
ZAAgAHcAaQBkAHQAaAA9ACIANwAlACIAIAB2AGEAbABpAGcAbgA9AHQAbwBwACAAcwB0AHkAbABl
AD0AJwB3AGkAZAB0AGgAOgA3AC4ANAAlADsAcABhAGQAZABpAG4AZwA6AC4ANwA1AHAAdAAgAC4A
NwA1AHAAdAAgAC4ANwA1AHAAdAAgAC4ANwA1AHAAdAA7AA0ACgAgACAAaABlAGkAZwBoAHQAOgAy
ADAALgAyADUAcAB0ACcAPgANAAoAIAAgADwAcAAgAGMAbABhAHMAcwA9AE0AcwBvAE4AbwByAG0A
YQBsACAAYQBsAGkAZwBuAD0AYwBlAG4AdABlAHIAIABzAHQAeQBsAGUAPQAnAG0AYQByAGcAaQBu
AC0AYgBvAHQAdABvAG0AOgA3AC4ANQBwAHQAOwB0AGUAeAB0AC0AYQBsAGkAZwBuADoAYwBlAG4A
dABlAHIAJwA+ADwAcwBwAGEAbgANAAoAIAAgAGwAYQBuAGcAPQBFAE4ALQBVAFMAIABzAHQAeQBs
AGUAPQAnAGYAbwBuAHQALQBzAGkAegBlADoAMQAwAC4ANQBwAHQAOwBmAG8AbgB0AC0AZgBhAG0A
aQBsAHkAOgAiAFQAaQBtAGUAcwAgAE4AZQB3ACAAUgBvAG0AYQBuACIALABzAGUAcgBpAGYAJwA+
ADwAbwA6AHAAPgAmAG4AYgBzAHAAOwA8AC8AbwA6AHAAPgA8AC8AcwBwAGEAbgA+ADwALwBwAD4A
DQAKACAAIAA8AC8AdABkAD4ADQAKACAAPAAvAHQAcgA+AA0ACgAgADwAdAByACAAcwB0AHkAbABl
AD0AJwBtAHMAbwAtAHkAZgB0AGkALQBpAHIAbwB3ADoAOAA7AGgAZQBpAGcAaAB0ADoAMgAwAC4A
MgA1AHAAdAAnAD4ADQAKACAAIAA8AHQAZAAgAHcAaQBkAHQAaAA9ACIAMgAwACUAIgAgAHYAYQBs
AGkAZwBuAD0AdABvAHAAIABzAHQAeQBsAGUAPQAnAHcAaQBkAHQAaAA6ADIAMAAuADcANgAlADsA
cABhAGQAZABpAG4AZwA6AC4ANwA1AHAAdAAgAC4ANwA1AHAAdAAgAC4ANwA1AHAAdAAgAC4ANwA1
AHAAdAA7AA0ACgAgACAAaABlAGkAZwBoAHQAOgAyADAALgAyADUAcAB0ACcAPgANAAoAIAAgADwA
cAAgAGMAbABhAHMAcwA9AE0AcwBvAE4AbwByAG0AYQBsACAAYQBsAGkAZwBuAD0AYwBlAG4AdABl
AHIAIABzAHQAeQBsAGUAPQAnAG0AYQByAGcAaQBuAC0AYgBvAHQAdABvAG0AOgA3AC4ANQBwAHQA
OwB0AGUAeAB0AC0AYQBsAGkAZwBuADoAYwBlAG4AdABlAHIAJwA+ADwAcwBwAGEAbgANAAoAIAAg
AGwAYQBuAGcAPQBFAE4ALQBVAFMAIABzAHQAeQBsAGUAPQAnAGYAbwBuAHQALQBzAGkAegBlADoA
MQAwAC4ANQBwAHQAOwBmAG8AbgB0AC0AZgBhAG0AaQBsAHkAOgAiAFQAaQBtAGUAcwAgAE4AZQB3
ACAAUgBvAG0AYQBuACIALABzAGUAcgBpAGYAOwANAAoAIAAgAGMAbwBsAG8AcgA6AGIAbABhAGMA
awA7AG0AcwBvAC0AYwBvAGwAbwByAC0AYQBsAHQAOgB3AGkAbgBkAG8AdwB0AGUAeAB0ACcAPgBQ
AEgAUQAtADkAPAAvAHMAcABhAG4APgA8AHMAcABhAG4AIABsAGEAbgBnAD0ARQBOAC0AVQBTAA0A
CgAgACAAcwB0AHkAbABlAD0AJwBmAG8AbgB0AC0AcwBpAHoAZQA6ADEAMAAuADUAcAB0ADsAZgBv
AG4AdAAtAGYAYQBtAGkAbAB5ADoAIgBUAGkAbQBlAHMAIABOAGUAdwAgAFIAbwBtAGEAbgAiACwA
cwBlAHIAaQBmACcAPgA8AG8AOgBwAD4APAAvAG8AOgBwAD4APAAvAHMAcABhAG4APgA8AC8AcAA+
AA0ACgAgACAAPAAvAHQAZAA+AA0ACgAgACAAPAB0AGQAIAB3AGkAZAB0AGgAPQAiADEAMAAlACIA
IAB2AGEAbABpAGcAbgA9AHQAbwBwACAAcwB0AHkAbABlAD0AJwB3AGkAZAB0AGgAOgAxADAALgAy
ADIAJQA7AHAAYQBkAGQAaQBuAGcAOgAuADcANQBwAHQAIAAuADcANQBwAHQAIAAuADcANQBwAHQA
IAAuADcANQBwAHQAOwANAAoAIAAgAGgAZQBpAGcAaAB0ADoAMgAwAC4AMgA1AHAAdAAnAD4ADQAK
ACAAIAA8AHAAIABjAGwAYQBzAHMAPQBNAHMAbwBOAG8AcgBtAGEAbAAgAGEAbABpAGcAbgA9AGMA
ZQBuAHQAZQByACAAcwB0AHkAbABlAD0AJwBtAGEAcgBnAGkAbgAtAGIAbwB0AHQAbwBtADoANwAu
ADUAcAB0ADsAdABlAHgAdAAtAGEAbABpAGcAbgA6AGMAZQBuAHQAZQByACcAPgA8AHMAcABhAG4A
DQAKACAAIABsAGEAbgBnAD0ARQBOAC0AVQBTACAAcwB0AHkAbABlAD0AJwBmAG8AbgB0AC0AcwBp
AHoAZQA6ADEAMAAuADUAcAB0ADsAZgBvAG4AdAAtAGYAYQBtAGkAbAB5ADoAIgBUAGkAbQBlAHMA
IABOAGUAdwAgAFIAbwBtAGEAbgAiACwAcwBlAHIAaQBmADsADQAKACAAIABjAG8AbABvAHIAOgBi
AGwAYQBjAGsAOwBtAHMAbwAtAGMAbwBsAG8AcgAtAGEAbAB0ADoAdwBpAG4AZABvAHcAdABlAHgA
dAAnAD4ALQAwAC4AMAA3ADkAPAAvAHMAcABhAG4APgA8AHMAcABhAG4AIABsAGEAbgBnAD0ARQBO
AC0AVQBTAA0ACgAgACAAcwB0AHkAbABlAD0AJwBmAG8AbgB0AC0AcwBpAHoAZQA6ADEAMAAuADUA
cAB0ADsAZgBvAG4AdAAtAGYAYQBtAGkAbAB5ADoAIgBUAGkAbQBlAHMAIABOAGUAdwAgAFIAbwBt
AGEAbgAiACwAcwBlAHIAaQBmACcAPgA8AG8AOgBwAD4APAAvAG8AOgBwAD4APAAvAHMAcABhAG4A
PgA8AC8AcAA+AA0ACgAgACAAPAAvAHQAZAA+AA0ACgAgACAAPAB0AGQAIAB3AGkAZAB0AGgAPQAi
ADkAJQAiACAAdgBhAGwAaQBnAG4APQB0AG8AcAAgAHMAdAB5AGwAZQA9ACcAdwBpAGQAdABoADoA
OQAuADUANAAlADsAcABhAGQAZABpAG4AZwA6AC4ANwA1AHAAdAAgAC4ANwA1AHAAdAAgAC4ANwA1
AHAAdAAgAC4ANwA1AHAAdAA7AA0ACgAgACAAaABlAGkAZwBoAHQAOgAyADAALgAyADUAcAB0ACcA
PgANAAoAIAAgADwAcAAgAGMAbABhAHMAcwA9AE0AcwBvAE4AbwByAG0AYQBsACAAYQBsAGkAZwBu
AD0AYwBlAG4AdABlAHIAIABzAHQAeQBsAGUAPQAnAG0AYQByAGcAaQBuAC0AYgBvAHQAdABvAG0A
OgA3AC4ANQBwAHQAOwB0AGUAeAB0AC0AYQBsAGkAZwBuADoAYwBlAG4AdABlAHIAJwA+ADwAcwBw
AGEAbgANAAoAIAAgAGwAYQBuAGcAPQBFAE4ALQBVAFMAIABzAHQAeQBsAGUAPQAnAGYAbwBuAHQA
LQBzAGkAegBlADoAMQAwAC4ANQBwAHQAOwBmAG8AbgB0AC0AZgBhAG0AaQBsAHkAOgAiAFQAaQBt
AGUAcwAgAE4AZQB3ACAAUgBvAG0AYQBuACIALABzAGUAcgBpAGYAOwANAAoAIAAgAGMAbwBsAG8A
cgA6AGIAbABhAGMAawA7AG0AcwBvAC0AYwBvAGwAbwByAC0AYQBsAHQAOgB3AGkAbgBkAG8AdwB0
AGUAeAB0ACcAPgAwAC4AMAAxADAAPAAvAHMAcABhAG4APgA8AHMAcABhAG4AIABsAGEAbgBnAD0A
RQBOAC0AVQBTAA0ACgAgACAAcwB0AHkAbABlAD0AJwBmAG8AbgB0AC0AcwBpAHoAZQA6ADEAMAAu
ADUAcAB0ADsAZgBvAG4AdAAtAGYAYQBtAGkAbAB5ADoAIgBUAGkAbQBlAHMAIABOAGUAdwAgAFIA
bwBtAGEAbgAiACwAcwBlAHIAaQBmACcAPgA8AG8AOgBwAD4APAAvAG8AOgBwAD4APAAvAHMAcABh
AG4APgA8AC8AcAA+AA0ACgAgACAAPAAvAHQAZAA+AA0ACgAgACAAPAB0AGQAIAB3AGkAZAB0AGgA
PQAiADEANwAlACIAIAB2AGEAbABpAGcAbgA9AHQAbwBwACAAcwB0AHkAbABlAD0AJwB3AGkAZAB0
AGgAOgAxADcALgA4ADgAJQA7AHAAYQBkAGQAaQBuAGcAOgAuADcANQBwAHQAIAAuADcANQBwAHQA
IAAuADcANQBwAHQAIAAuADcANQBwAHQAOwANAAoAIAAgAGgAZQBpAGcAaAB0ADoAMgAwAC4AMgA1
AHAAdAAnAD4ADQAKACAAIAA8AHAAIABjAGwAYQBzAHMAPQBNAHMAbwBOAG8AcgBtAGEAbAAgAGEA
bABpAGcAbgA9AGMAZQBuAHQAZQByACAAcwB0AHkAbABlAD0AJwBtAGEAcgBnAGkAbgAtAGIAbwB0
AHQAbwBtADoANwAuADUAcAB0ADsAdABlAHgAdAAtAGEAbABpAGcAbgA6AGMAZQBuAHQAZQByACcA
PgA8AHMAcABhAG4ADQAKACAAIABsAGEAbgBnAD0ARQBOAC0AVQBTACAAcwB0AHkAbABlAD0AJwBm
AG8AbgB0AC0AcwBpAHoAZQA6ADEAMAAuADUAcAB0ADsAZgBvAG4AdAAtAGYAYQBtAGkAbAB5ADoA
IgBUAGkAbQBlAHMAIABOAGUAdwAgAFIAbwBtAGEAbgAiACwAcwBlAHIAaQBmADsADQAKACAAIABj
AG8AbABvAHIAOgBiAGwAYQBjAGsAOwBtAHMAbwAtAGMAbwBsAG8AcgAtAGEAbAB0ADoAdwBpAG4A
ZABvAHcAdABlAHgAdAAnAD4ALQAwAC4AMwAyADAAPAAvAHMAcABhAG4APgA8AHMAcABhAG4AIABs
AGEAbgBnAD0ARQBOAC0AVQBTAA0ACgAgACAAcwB0AHkAbABlAD0AJwBmAG8AbgB0AC0AcwBpAHoA
ZQA6ADEAMAAuADUAcAB0ADsAZgBvAG4AdAAtAGYAYQBtAGkAbAB5ADoAIgBUAGkAbQBlAHMAIABO
AGUAdwAgAFIAbwBtAGEAbgAiACwAcwBlAHIAaQBmACcAPgA8AG8AOgBwAD4APAAvAG8AOgBwAD4A
PAAvAHMAcABhAG4APgA8AC8AcAA+AA0ACgAgACAAPAAvAHQAZAA+AA0ACgAgACAAPAB0AGQAIAB3
AGkAZAB0AGgAPQAiADUAJQAiACAAdgBhAGwAaQBnAG4APQB0AG8AcAAgAHMAdAB5AGwAZQA9ACcA
dwBpAGQAdABoADoANQAuADEAMgAlADsAcABhAGQAZABpAG4AZwA6AC4ANwA1AHAAdAAgAC4ANwA1
AHAAdAAgAC4ANwA1AHAAdAAgAC4ANwA1AHAAdAA7AA0ACgAgACAAaABlAGkAZwBoAHQAOgAyADAA
LgAyADUAcAB0ACcAPgANAAoAIAAgADwAcAAgAGMAbABhAHMAcwA9AE0AcwBvAE4AbwByAG0AYQBs
ACAAYQBsAGkAZwBuAD0AYwBlAG4AdABlAHIAIABzAHQAeQBsAGUAPQAnAG0AYQByAGcAaQBuAC0A
YgBvAHQAdABvAG0AOgA3AC4ANQBwAHQAOwB0AGUAeAB0AC0AYQBsAGkAZwBuADoAYwBlAG4AdABl
AHIAJwA+ADwAcwBwAGEAbgANAAoAIAAgAGwAYQBuAGcAPQBFAE4ALQBVAFMAIABzAHQAeQBsAGUA
PQAnAGYAbwBuAHQALQBzAGkAegBlADoAMQAwAC4ANQBwAHQAOwBmAG8AbgB0AC0AZgBhAG0AaQBs
AHkAOgAiAFQAaQBtAGUAcwAgAE4AZQB3ACAAUgBvAG0AYQBuACIALABzAGUAcgBpAGYAOwANAAoA
IAAgAGMAbwBsAG8AcgA6AGIAbABhAGMAawA7AG0AcwBvAC0AYwBvAGwAbwByAC0AYQBsAHQAOgB3
AGkAbgBkAG8AdwB0AGUAeAB0ACcAPgAtADgALgAwADAANgA8AC8AcwBwAGEAbgA+ADwAcwBwAGEA
bgAgAGwAYQBuAGcAPQBFAE4ALQBVAFMADQAKACAAIABzAHQAeQBsAGUAPQAnAGYAbwBuAHQALQBz
AGkAegBlADoAMQAwAC4ANQBwAHQAOwBmAG8AbgB0AC0AZgBhAG0AaQBsAHkAOgAiAFQAaQBtAGUA
cwAgAE4AZQB3ACAAUgBvAG0AYQBuACIALABzAGUAcgBpAGYAJwA+ADwAbwA6AHAAPgA8AC8AbwA6
AHAAPgA8AC8AcwBwAGEAbgA+ADwALwBwAD4ADQAKACAAIAA8AC8AdABkAD4ADQAKACAAIAA8AHQA
ZAAgAHcAaQBkAHQAaAA9ACIANgAlACIAIAB2AGEAbABpAGcAbgA9AHQAbwBwACAAcwB0AHkAbABl
AD0AJwB3AGkAZAB0AGgAOgA2AC4AMAAlADsAcABhAGQAZABpAG4AZwA6AC4ANwA1AHAAdAAgAC4A
NwA1AHAAdAAgAC4ANwA1AHAAdAAgAC4ANwA1AHAAdAA7AA0ACgAgACAAaABlAGkAZwBoAHQAOgAy
ADAALgAyADUAcAB0ACcAPgANAAoAIAAgADwAcAAgAGMAbABhAHMAcwA9AE0AcwBvAE4AbwByAG0A
YQBsACAAYQBsAGkAZwBuAD0AYwBlAG4AdABlAHIAIABzAHQAeQBsAGUAPQAnAG0AYQByAGcAaQBu
AC0AYgBvAHQAdABvAG0AOgA3AC4ANQBwAHQAOwB0AGUAeAB0AC0AYQBsAGkAZwBuADoAYwBlAG4A
dABlAHIAJwA+ADwAcwBwAGEAbgANAAoAIAAgAGwAYQBuAGcAPQBFAE4ALQBVAFMAIABzAHQAeQBs
AGUAPQAnAGYAbwBuAHQALQBzAGkAegBlADoAMQAwAC4ANQBwAHQAOwBmAG8AbgB0AC0AZgBhAG0A
aQBsAHkAOgAiAFQAaQBtAGUAcwAgAE4AZQB3ACAAUgBvAG0AYQBuACIALABzAGUAcgBpAGYAOwAN
AAoAIAAgAGMAbwBsAG8AcgA6AGIAbABhAGMAawA7AG0AcwBvAC0AYwBvAGwAbwByAC0AYQBsAHQA
OgB3AGkAbgBkAG8AdwB0AGUAeAB0ACcAPgAwAC4AMAAwADAAKgAqADwALwBzAHAAYQBuAD4APABz
AHAAYQBuACAAbABhAG4AZwA9AEUATgAtAFUAUwANAAoAIAAgAHMAdAB5AGwAZQA9ACcAZgBvAG4A
dAAtAHMAaQB6AGUAOgAxADAALgA1AHAAdAA7AGYAbwBuAHQALQBmAGEAbQBpAGwAeQA6ACIAVABp
AG0AZQBzACAATgBlAHcAIABSAG8AbQBhAG4AIgAsAHMAZQByAGkAZgAnAD4APABvADoAcAA+ADwA
LwBvADoAcAA+ADwALwBzAHAAYQBuAD4APAAvAHAAPgANAAoAIAAgADwALwB0AGQAPgANAAoAIAAg
ADwAdABkACAAdwBpAGQAdABoAD0AIgA0ACUAIgAgAHYAYQBsAGkAZwBuAD0AdABvAHAAIABzAHQA
eQBsAGUAPQAnAHcAaQBkAHQAaAA6ADQALgAyADQAJQA7AHAAYQBkAGQAaQBuAGcAOgAuADcANQBw
AHQAIAAuADcANQBwAHQAIAAuADcANQBwAHQAIAAuADcANQBwAHQAOwANAAoAIAAgAGgAZQBpAGcA
aAB0ADoAMgAwAC4AMgA1AHAAdAAnAD4ADQAKACAAIAA8AHAAIABjAGwAYQBzAHMAPQBNAHMAbwBO
AG8AcgBtAGEAbAAgAGEAbABpAGcAbgA9AGMAZQBuAHQAZQByACAAcwB0AHkAbABlAD0AJwBtAGEA
cgBnAGkAbgAtAGIAbwB0AHQAbwBtADoANwAuADUAcAB0ADsAdABlAHgAdAAtAGEAbABpAGcAbgA6
AGMAZQBuAHQAZQByACcAPgA8AHMAcABhAG4ADQAKACAAIABsAGEAbgBnAD0ARQBOAC0AVQBTACAA
cwB0AHkAbABlAD0AJwBmAG8AbgB0AC0AcwBpAHoAZQA6ADEAMAAuADUAcAB0ADsAZgBvAG4AdAAt
AGYAYQBtAGkAbAB5ADoAIgBUAGkAbQBlAHMAIABOAGUAdwAgAFIAbwBtAGEAbgAiACwAcwBlAHIA
aQBmADsADQAKACAAIABjAG8AbABvAHIAOgBiAGwAYQBjAGsAOwBtAHMAbwAtAGMAbwBsAG8AcgAt
AGEAbAB0ADoAdwBpAG4AZABvAHcAdABlAHgAdAAnAD4AMQAuADEANgA5ADwALwBzAHAAYQBuAD4A
PABzAHAAYQBuACAAbABhAG4AZwA9AEUATgAtAFUAUwANAAoAIAAgAHMAdAB5AGwAZQA9ACcAZgBv
AG4AdAAtAHMAaQB6AGUAOgAxADAALgA1AHAAdAA7AGYAbwBuAHQALQBmAGEAbQBpAGwAeQA6ACIA
VABpAG0AZQBzACAATgBlAHcAIABSAG8AbQBhAG4AIgAsAHMAZQByAGkAZgAnAD4APABvADoAcAA+
ADwALwBvADoAcAA+ADwALwBzAHAAYQBuAD4APAAvAHAAPgANAAoAIAAgADwALwB0AGQAPgANAAoA
IAAgADwAdABkACAAdwBpAGQAdABoAD0AIgA2ACUAIgAgAHMAdAB5AGwAZQA9ACcAdwBpAGQAdABo
ADoANgAuADUANAAlADsAcABhAGQAZABpAG4AZwA6AC4ANwA1AHAAdAAgAC4ANwA1AHAAdAAgAC4A
NwA1AHAAdAAgAC4ANwA1AHAAdAA7AGgAZQBpAGcAaAB0ADoADQAKACAAIAAyADAALgAyADUAcAB0
ACcAPgANAAoAIAAgADwAcAAgAGMAbABhAHMAcwA9AE0AcwBvAE4AbwByAG0AYQBsACAAYQBsAGkA
ZwBuAD0AYwBlAG4AdABlAHIAIABzAHQAeQBsAGUAPQAnAG0AYQByAGcAaQBuAC0AYgBvAHQAdABv
AG0AOgA3AC4ANQBwAHQAOwB0AGUAeAB0AC0AYQBsAGkAZwBuADoAYwBlAG4AdABlAHIAJwA+ADwA
cwBwAGEAbgANAAoAIAAgAGwAYQBuAGcAPQBFAE4ALQBVAFMAIABzAHQAeQBsAGUAPQAnAGYAbwBu
AHQALQBzAGkAegBlADoAMQAwAC4ANQBwAHQAOwBmAG8AbgB0AC0AZgBhAG0AaQBsAHkAOgAiAFQA
aQBtAGUAcwAgAE4AZQB3ACAAUgBvAG0AYQBuACIALABzAGUAcgBpAGYAOwANAAoAIAAgAGMAbwBs
AG8AcgA6AGIAbABhAGMAawA7AG0AcwBvAC0AYwBvAGwAbwByAC0AYQBsAHQAOgB3AGkAbgBkAG8A
dwB0AGUAeAB0ACcAPgAtADAALgAwADkAOAAgADwALwBzAHAAYQBuAD4APABzAHAAYQBuACAAbABh
AG4AZwA9AEUATgAtAFUAUwANAAoAIAAgAHMAdAB5AGwAZQA9ACcAZgBvAG4AdAAtAHMAaQB6AGUA
OgAxADAALgA1AHAAdAA7AGYAbwBuAHQALQBmAGEAbQBpAGwAeQA6ACIAVABpAG0AZQBzACAATgBl
AHcAIABSAG8AbQBhAG4AIgAsAHMAZQByAGkAZgAnAD4APABvADoAcAA+ADwALwBvADoAcAA+ADwA
LwBzAHAAYQBuAD4APAAvAHAAPgANAAoAIAAgADwALwB0AGQAPgANAAoAIAAgADwAdABkACAAdwBp
AGQAdABoAD0AIgA0ACUAIgAgAHMAdAB5AGwAZQA9ACcAdwBpAGQAdABoADoANAAuADgAMgAlADsA
cABhAGQAZABpAG4AZwA6AC4ANwA1AHAAdAAgAC4ANwA1AHAAdAAgAC4ANwA1AHAAdAAgAC4ANwA1
AHAAdAA7AGgAZQBpAGcAaAB0ADoADQAKACAAIAAyADAALgAyADUAcAB0ACcAPgANAAoAIAAgADwA
cAAgAGMAbABhAHMAcwA9AE0AcwBvAE4AbwByAG0AYQBsACAAYQBsAGkAZwBuAD0AYwBlAG4AdABl
AHIAIABzAHQAeQBsAGUAPQAnAG0AYQByAGcAaQBuAC0AYgBvAHQAdABvAG0AOgA3AC4ANQBwAHQA
OwB0AGUAeAB0AC0AYQBsAGkAZwBuADoAYwBlAG4AdABlAHIAJwA+ADwAcwBwAGEAbgANAAoAIAAg
AGwAYQBuAGcAPQBFAE4ALQBVAFMAIABzAHQAeQBsAGUAPQAnAGYAbwBuAHQALQBzAGkAegBlADoA
MQAwAC4ANQBwAHQAOwBmAG8AbgB0AC0AZgBhAG0AaQBsAHkAOgAiAFQAaQBtAGUAcwAgAE4AZQB3
ACAAUgBvAG0AYQBuACIALABzAGUAcgBpAGYAOwANAAoAIAAgAGMAbwBsAG8AcgA6AGIAbABhAGMA
awA7AG0AcwBvAC0AYwBvAGwAbwByAC0AYQBsAHQAOgB3AGkAbgBkAG8AdwB0AGUAeAB0ACcAPgAt
ADAALgAwADUAOQA8AC8AcwBwAGEAbgA+ADwAcwBwAGEAbgAgAGwAYQBuAGcAPQBFAE4ALQBVAFMA
DQAKACAAIABzAHQAeQBsAGUAPQAnAGYAbwBuAHQALQBzAGkAegBlADoAMQAwAC4ANQBwAHQAOwBm
AG8AbgB0AC0AZgBhAG0AaQBsAHkAOgAiAFQAaQBtAGUAcwAgAE4AZQB3ACAAUgBvAG0AYQBuACIA
LABzAGUAcgBpAGYAJwA+ADwAbwA6AHAAPgA8AC8AbwA6AHAAPgA8AC8AcwBwAGEAbgA+ADwALwBw
AD4ADQAKACAAIAA8AC8AdABkAD4ADQAKACAAIAA8AHQAZAAgAHcAaQBkAHQAaAA9ACIANwAlACIA
IAB2AGEAbABpAGcAbgA9AHQAbwBwACAAcwB0AHkAbABlAD0AJwB3AGkAZAB0AGgAOgA3AC4ANAA4
ACUAOwBwAGEAZABkAGkAbgBnADoALgA3ADUAcAB0ACAALgA3ADUAcAB0ACAALgA3ADUAcAB0ACAA
LgA3ADUAcAB0ADsADQAKACAAIABoAGUAaQBnAGgAdAA6ADIAMAAuADIANQBwAHQAJwA+AA0ACgAg
ACAAPABwACAAYwBsAGEAcwBzAD0ATQBzAG8ATgBvAHIAbQBhAGwAIABhAGwAaQBnAG4APQBjAGUA
bgB0AGUAcgAgAHMAdAB5AGwAZQA9ACcAbQBhAHIAZwBpAG4ALQBiAG8AdAB0AG8AbQA6ADcALgA1
AHAAdAA7AHQAZQB4AHQALQBhAGwAaQBnAG4AOgBjAGUAbgB0AGUAcgAnAD4APABzAHAAYQBuAA0A
CgAgACAAbABhAG4AZwA9AEUATgAtAFUAUwAgAHMAdAB5AGwAZQA9ACcAZgBvAG4AdAAtAHMAaQB6
AGUAOgAxADAALgA1AHAAdAA7AGYAbwBuAHQALQBmAGEAbQBpAGwAeQA6ACIAVABpAG0AZQBzACAA
TgBlAHcAIABSAG8AbQBhAG4AIgAsAHMAZQByAGkAZgAnAD4APABvADoAcAA+ACYAbgBiAHMAcAA7
ADwALwBvADoAcAA+ADwALwBzAHAAYQBuAD4APAAvAHAAPgANAAoAIAAgADwALwB0AGQAPgANAAoA
IAAgADwAdABkACAAdwBpAGQAdABoAD0AIgA3ACUAIgAgAHYAYQBsAGkAZwBuAD0AdABvAHAAIABz
AHQAeQBsAGUAPQAnAHcAaQBkAHQAaAA6ADcALgA0ACUAOwBwAGEAZABkAGkAbgBnADoALgA3ADUA
cAB0ACAALgA3ADUAcAB0ACAALgA3ADUAcAB0ACAALgA3ADUAcAB0ADsADQAKACAAIABoAGUAaQBn
AGgAdAA6ADIAMAAuADIANQBwAHQAJwA+AA0ACgAgACAAPABwACAAYwBsAGEAcwBzAD0ATQBzAG8A
TgBvAHIAbQBhAGwAIABhAGwAaQBnAG4APQBjAGUAbgB0AGUAcgAgAHMAdAB5AGwAZQA9ACcAbQBh
AHIAZwBpAG4ALQBiAG8AdAB0AG8AbQA6ADcALgA1AHAAdAA7AHQAZQB4AHQALQBhAGwAaQBnAG4A
OgBjAGUAbgB0AGUAcgAnAD4APABzAHAAYQBuAA0ACgAgACAAbABhAG4AZwA9AEUATgAtAFUAUwAg
AHMAdAB5AGwAZQA9ACcAZgBvAG4AdAAtAHMAaQB6AGUAOgAxADAALgA1AHAAdAA7AGYAbwBuAHQA
LQBmAGEAbQBpAGwAeQA6ACIAVABpAG0AZQBzACAATgBlAHcAIABSAG8AbQBhAG4AIgAsAHMAZQBy
AGkAZgAnAD4APABvADoAcAA+ACYAbgBiAHMAcAA7ADwALwBvADoAcAA+ADwALwBzAHAAYQBuAD4A
PAAvAHAAPgANAAoAIAAgADwALwB0AGQAPgANAAoAIAA8AC8AdAByAD4ADQAKACAAPAB0AHIAIABz
AHQAeQBsAGUAPQAnAG0AcwBvAC0AeQBmAHQAaQAtAGkAcgBvAHcAOgA5ADsAbQBzAG8ALQB5AGYA
dABpAC0AbABhAHMAdAByAG8AdwA6AHkAZQBzADsAaABlAGkAZwBoAHQAOgA0ADAALgA5AHAAdAAn
AD4ADQAKACAAIAA8AHQAZAAgAHcAaQBkAHQAaAA9ACIAMQAwADAAJQAiACAAYwBvAGwAcwBwAGEA
bgA9ADEAMQAgAHMAdAB5AGwAZQA9ACcAdwBpAGQAdABoADoAMQAwADAALgAwACUAOwBiAG8AcgBk
AGUAcgA6AG4AbwBuAGUAOwBiAG8AcgBkAGUAcgAtAHQAbwBwADoAcwBvAGwAaQBkACAAdwBpAG4A
ZABvAHcAdABlAHgAdAAgADEALgA1AHAAdAA7AA0ACgAgACAAcABhAGQAZABpAG4AZwA6AC4ANwA1
AHAAdAAgAC4ANwA1AHAAdAAgAC4ANwA1AHAAdAAgAC4ANwA1AHAAdAA7AGgAZQBpAGcAaAB0ADoA
NAAwAC4AOQBwAHQAJwA+AA0ACgAgACAAPABwACAAYwBsAGEAcwBzAD0ATQBzAG8ATgBvAHIAbQBh
AGwAIABzAHQAeQBsAGUAPQAnAG0AYQByAGcAaQBuAC0AYgBvAHQAdABvAG0AOgA3AC4ANQBwAHQA
JwA+ADwAcwBwAGEAbgAgAGwAYQBuAGcAPQBFAE4ALQBVAFMADQAKACAAIABzAHQAeQBsAGUAPQAn
AGYAbwBuAHQALQBzAGkAegBlADoAOQAuADAAcAB0ADsAZgBvAG4AdAAtAGYAYQBtAGkAbAB5ADoA
IgBUAGkAbQBlAHMAIABOAGUAdwAgAFIAbwBtAGEAbgAiACwAcwBlAHIAaQBmADsAYwBvAGwAbwBy
ADoAYgBsAGEAYwBrADsADQAKACAAIABtAHMAbwAtAGMAbwBsAG8AcgAtAGEAbAB0ADoAdwBpAG4A
ZABvAHcAdABlAHgAdAAnAD4AQQBTAEwAUwBTADoAIABBAGQAbwBsAGUAcwBjAGUAbgB0ACAAUwB0
AHUAZABlAG4AdABzADwALwBzAHAAYQBuAD4APABzAHAAYQBuAA0ACgAgACAAcwB0AHkAbABlAD0A
JwBmAG8AbgB0AC0AcwBpAHoAZQA6ADkALgAwAHAAdAA7AG0AcwBvAC0AYQBzAGMAaQBpAC0AZgBv
AG4AdAAtAGYAYQBtAGkAbAB5ADoAIgBUAGkAbQBlAHMAIABOAGUAdwAgAFIAbwBtAGEAbgAiADsA
bQBzAG8ALQBoAGEAbgBzAGkALQBmAG8AbgB0AC0AZgBhAG0AaQBsAHkAOgANAAoAIAAgACIAVABp
AG0AZQBzACAATgBlAHcAIABSAG8AbQBhAG4AIgA7AG0AcwBvAC0AYgBpAGQAaQAtAGYAbwBuAHQA
LQBmAGEAbQBpAGwAeQA6ACIAVABpAG0AZQBzACAATgBlAHcAIABSAG8AbQBhAG4AIgA7AGMAbwBs
AG8AcgA6AGIAbABhAGMAawA7AA0ACgAgACAAbQBzAG8ALQBjAG8AbABvAHIALQBhAGwAdAA6AHcA
aQBuAGQAbwB3AHQAZQB4AHQAJwA+ABkgPAAvAHMAcABhAG4APgA8AHMAcABhAG4AIABsAGEAbgBn
AD0ARQBOAC0AVQBTACAAcwB0AHkAbABlAD0AJwBmAG8AbgB0AC0AcwBpAHoAZQA6ADkALgAwAHAA
dAA7AA0ACgAgACAAZgBvAG4AdAAtAGYAYQBtAGkAbAB5ADoAIgBUAGkAbQBlAHMAIABOAGUAdwAg
AFIAbwBtAGEAbgAiACwAcwBlAHIAaQBmADsAYwBvAGwAbwByADoAYgBsAGEAYwBrADsAbQBzAG8A
LQBjAG8AbABvAHIALQBhAGwAdAA6AHcAaQBuAGQAbwB3AHQAZQB4AHQAJwA+AA0ACgAgACAATABp
AGYAZQAgAFMAYQB0AGkAcwBmAGEAYwB0AGkAbwBuACAAUwBjAGEAbABlADsAIABQAEUAOgAgAHAA
aAB5AHMAaQBjAGEAbAAgAGUAeABlAHIAYwBpAHMAZQA7ACAAUABIAFEALQA5ADoAIAB0AGgAZQAg
AFAAYQB0AGkAZQBuAHQAIABIAGUAYQBsAHQAaAANAAoAIAAgAFEAdQBlAHMAdABpAG8AbgBuAGEA
aQByAGUALQA5AC4APAAvAHMAcABhAG4APgA8AHMAcABhAG4AIABsAGEAbgBnAD0ARQBOAC0AVQBT
ACAAcwB0AHkAbABlAD0AJwBmAG8AbgB0AC0AcwBpAHoAZQA6ADkALgAwAHAAdAA7AGYAbwBuAHQA
LQBmAGEAbQBpAGwAeQA6AA0ACgAgACAAIgBUAGkAbQBlAHMAIABOAGUAdwAgAFIAbwBtAGEAbgAi
ACwAcwBlAHIAaQBmACcAPgA8AG8AOgBwAD4APAAvAG8AOgBwAD4APAAvAHMAcABhAG4APgA8AC8A
cAA+AA0ACgAgACAAPABwAD4APABzAHAAYQBuACAAbABhAG4AZwA9AEUATgAtAFUAUwAgAHMAdAB5
AGwAZQA9ACcAZgBvAG4AdAAtAHMAaQB6AGUAOgAxADAALgA1AHAAdAA7AGMAbwBsAG8AcgA6AGIA
bABhAGMAawA7AG0AcwBvAC0AYwBvAGwAbwByAC0AYQBsAHQAOgB3AGkAbgBkAG8AdwB0AGUAeAB0
ACcAPgA8AHMAcABhAG4ADQAKACAAIABzAHQAeQBsAGUAPQAnAG0AcwBvAC0AcwBwAGEAYwBlAHIA
dQBuADoAeQBlAHMAJwA+AKAAPAAvAHMAcABhAG4APgA8AC8AcwBwAGEAbgA+ADwAcwBwAGEAbgAg
AGwAYQBuAGcAPQBFAE4ALQBVAFMAIABzAHQAeQBsAGUAPQAnAGYAbwBuAHQALQBzAGkAegBlADoA
DQAKACAAIAA5AC4AMABwAHQAOwBmAG8AbgB0AC0AZgBhAG0AaQBsAHkAOgAiAFQAaQBtAGUAcwAg
AE4AZQB3ACAAUgBvAG0AYQBuACIALABzAGUAcgBpAGYAOwBjAG8AbABvAHIAOgBiAGwAYQBjAGsA
OwBtAHMAbwAtAGMAbwBsAG8AcgAtAGEAbAB0ADoAdwBpAG4AZABvAHcAdABlAHgAdAAnAD4AKgAN
AAoAIAAgADwAaQA+AFAAPAAvAGkAPgAmAGwAdAA7ADAALgAwADUAIAAqACoAIAA8AGkAPgBQADwA
LwBpAD4AJgBsAHQAOwAwAC4AMAAxADwALwBzAHAAYQBuAD4APABzAHAAYQBuACAAbABhAG4AZwA9
AEUATgAtAFUAUwAgAHMAdAB5AGwAZQA9ACcAZgBvAG4AdAAtAHMAaQB6AGUAOgANAAoAIAAgADEA
MAAuADUAcAB0ACcAPgA8AG8AOgBwAD4APAAvAG8AOgBwAD4APAAvAHMAcABhAG4APgA8AC8AcAA+
AA0ACgAgACAAPAAvAHQAZAA+AA0ACgAgADwALwB0AHIAPgANAAoAPAAvAHQAYQBiAGwAZQA+AA0A
CgANAAoAPABwACAAYwBsAGEAcwBzAD0ATQBzAG8ATgBvAHIAbQBhAGwAPgA8AHMAcABhAG4AIABs
AGEAbgBnAD0ARQBOAC0AVQBTAD4APABvADoAcAA+ACYAbgBiAHMAcAA7ADwALwBvADoAcAA+ADwA
LwBzAHAAYQBuAD4APAAvAHAAPgANAAoADQAKADwALwBkAGkAdgA+AA0ACgANAAoAPAAvAGQAaQB2
AD4ADQAKAA0ACgA8AC8AZABpAHYAPgANAAoADQAKADwALwBiAG8AZAB5AD4ADQAKAA0ACgA8AC8A
aAB0AG0AbAA+AA0ACgA=

------=_NextPart_01DBCEE3.AD5860F0
Content-Location: file:///C:/C85798D3/Additionaltable3.files/themedata.thmx
Content-Transfer-Encoding: base64
Content-Type: application/vnd.ms-officetheme

UEsDBBQABgAIAAAAIQDp3g+//wAAABwCAAATAAAAW0NvbnRlbnRfVHlwZXNdLnhtbKyRy07DMBBF
90j8g+UtSpyyQAgl6YLHjseifMDImSQWydiyp1X790zSVEKoIBZsLNkz954743K9Hwe1w5icp0qv
8kIrJOsbR12l3zdP2a1WiYEaGDxhpQ+Y9Lq+vCg3h4BJiZpSpXvmcGdMsj2OkHIfkKTS+jgCyzV2
JoD9gA7NdVHcGOuJkTjjyUPX5QO2sB1YPe7l+Zgk4pC0uj82TqxKQwiDs8CS1Oyo+UbJFkIuyrkn
9S6kK4mhzVnCVPkZsOheZTXRNajeIPILjBLDsAyJX89nIBkt5r87nons29ZZbLzdjrKOfDZezE7B
/xRg9T/oE9PMf1t/AgAA//8DAFBLAwQUAAYACAAAACEApdan58AAAAA2AQAACwAAAF9yZWxzLy5y
ZWxzhI/PasMwDIfvhb2D0X1R0sMYJXYvpZBDL6N9AOEof2giG9sb69tPxwYKuwiEpO/3qT3+rov5
4ZTnIBaaqgbD4kM/y2jhdj2/f4LJhaSnJQhbeHCGo3vbtV+8UNGjPM0xG6VItjCVEg+I2U+8Uq5C
ZNHJENJKRds0YiR/p5FxX9cfmJ4Z4DZM0/UWUtc3YK6PqMn/s8MwzJ5PwX+vLOVFBG43lExp5GKh
qC/jU72QqGWq1B7Qtbj51v0BAAD//wMAUEsDBBQABgAIAAAAIQBreZYWgwAAAIoAAAAcAAAAdGhl
bWUvdGhlbWUvdGhlbWVNYW5hZ2VyLnhtbAzMTQrDIBBA4X2hd5DZN2O7KEVissuuu/YAQ5waQceg
0p/b1+XjgzfO3xTVm0sNWSycBw2KZc0uiLfwfCynG6jaSBzFLGzhxxXm6XgYybSNE99JyHNRfSPV
kIWttd0g1rUr1SHvLN1euSRqPYtHV+jT9yniResrJgoCOP0BAAD//wMAUEsDBBQABgAIAAAAIQAG
sFdzrwcAANogAAAWAAAAdGhlbWUvdGhlbWUvdGhlbWUxLnhtbOxZW4sbRxZ+D+x/aPpd1q1bl8Fy
0NUTe8Y2luyQxxqp1F2e6i7RVZqxMIbgPC2BhZBkycMGln3JQ8huYANrNoT8l3XWxpv9ETlV3equ
kkqZS/xgwswMg7r6O6e+OufUOUdV1999HFHnBCecsLjjVq9VXAfHUzYjcdBxH0xGpZbrcIHiGaIs
xh13hbn77o0/vHMd7YkQR9gB+ZjvoY4bCrHYK5f5FIYRv8YWOIZ3c5ZESMBjEpRnCToFvREt1yqV
RjlCJHadGEWg9u58TqbY+en596//9sV/PvwY/twb6zmGFCaKBZcDU5qM5QzYEFTY2XFVIviK92ni
nCDacWG6GTud4MfCdSjiAl503Ir6ccs3rpfRXiZExQ5ZTW6kfjK5TGB2XFNzJsFRPqnn+V6jm+tX
ACq2ccPmsDFs5PoUAE2nsNKUi6mzWet7GVYDpR8tugfNQb1q4DX99S3OXV/+GngFSvV7W/jRqA9W
NPAKlOL9Lbzfa/cGpn4FSvGNLXyz0h14TUO/AoWUxMdb6IrfqPfXq80hc0b3rfC2742atUx5gYJo
yKNLTjFnsdgVaxF6xJIRACSQIkFiR6wWeI6mEMyvvvnjq3//6ByQIIS4W6CYcRit1CqjSh3+y19P
fVIORXsYacKvv//kpx8+leSADtdepEOSlMOnCVmIjnsLdLsa5OXz5y+efffi2b9efPTRi2f/yBgo
VYbcPooDXe7nrz75/5cfOv/7519//uxzyzyA5zreWKBVPay7sMfLP3/76rtvX37xp9dff2bR3k3Q
kQ6fkAhz5w4+de6zCBZomQAfJReTmISI6BLdOOAoRnIWi/6hCA30nRWiyILrYdOODxPINzbgzeUj
g/A4TJaCWDTeDiMDeMgY7bHEaoXbci7NzJNlHNgnT5Y67j5CJ7a5+xteHi4XkGiJTWU/xAbNexTF
AgU4xsKR79gxxpbVfUCIYddDMk0YZ3PhfECcHiJWk0zIkRFNhdA+icAvKxtB8Ldhm8OHTo9R26oH
+MREwt5A1EJ+gqlhxptoKVBkUzlBEdUNfoBEaCM5XiVTHTfkAjwdYMqc4QxzbpO5m8B6NaffRpDi
rG4/pKvIRCaCHNt0HiDGdOSAHfdDFC1s2DGJQx37Hj+GEEXOPSZs8ENm7hD5DH5A8U53PyTYcPfZ
2eAB5FmdUhEg8s0ysfjyJmZG/I5XdI6wLdV0k8hIsd2EWKOjtwyM0D7AmKJTNMPYefCehUGPLQyb
F6RvhZBV9rEtsG4hM1blc4w5dlSHs50nDwg3QnaMA7aDz+FqI/GsUByhZJfmO+B13ebDowQ2o2Wd
d+n0WAfeIdAPQrxYjXKXgw4tuHdqvRcio4DJZ26P11Vi+O88ewz25SODxjn2JcjgC8tAYtdlftU2
E0SNCYqAmSDiHNjSLYgY7i9EZHFVYkur3NzctIUboEUyOp+IxGe1QRsNkH9mA/Tfv3/8WxogaDNe
/uVLSyS+mabHrtjIWBdsd3ZllP2NJmcXbrO16bNkRt7+zmaAlvE9DMVkO21dNTZXjY37u29sdu3n
q3ZmV9Nx1c640GZctTPZMcubaWeKDgaam+LIRx0ARTvPf+aE0rFYUXzA1REQhy81sxEMSjl1BIrz
88BFCB9lmYMJDFyQICXjJEy8T0Q4DtECDoqqrlQS8Ex1wJ0F43B+pIatuiWeLqNDNkuPPatVecSZ
VlaORDFe8fNxOLISKbrRLI7ycvWKbaCOXNcEpOxFSGiTmSTqFhLN9aA0kjrgBaNZSKiVvREWbQuL
llS/dtUWC6CWewW+dTvwXb3j+h6IgBAcykGHPpN+Sl299q5y5pv09C5jGhEAbfY6AgpPtyXXncuT
q0tD7RyeNkho4WaSUJZRDR4P4btwFp1y9Dw0LurrduFSg540hZoPQqug0Wz9GovL+hrkNnMDjfVM
QWPntOM26j6EzBQtOu4cjo/hY7SA2OHyixeiAVzFTEWSbvjLZJZFwsUA8TA1uEo6aTaIiMCJQ0nU
ceXyczfQWOUQxa1ag4Tw1pJrQ1p528iB000n4/kcT4Xudm1EWjp9hAyf5grrWyV+ebCUZEtw9zic
nTpHdJncRxBifrMqDTgjHC4Qqqk1ZwSuxfJEVsTfRmHK0q5+L6ViKB1HdBGirKLoyTyFq1Se01FP
uQ20p2zNYFDNJFkhPApkgdWNalTTvGqkHHZW3bOFpOW0pFnUTCOryKppz2LGDOsysGHLyxV5jdXa
xJDT9Aqfpu7NlNte57qNPiGvEmDw3H6WqnuOgqBRKyYzqEnG22lY5uxs1Kwd6wWeQe08RULL+o21
2g275TXCOh0MXqryg9xm1MLQfN1XKkura3T9ipsdPYLkMYAud0kFV66EC+wEQUM0Vj1JmjZgizwW
2daAT84yIR33ScXvev2a3y9VWv6w5NW9Sqnld+ulru/Xq0O/Whn0ak+hsIgwqvrpFf4IbjHoKrvI
V+Nbl/nR+qLm2pRFZaYu68uKuLrMr9Zsl/kTeU3vOgSSzpNGbdSut3uNUrveHZW8Qa9VavcbvdKg
0W8ORoO+32qPnrrOiQJ73XrfawxbpUa13y95jYqk32qXml6t1vWa3dbQ6z7N2hhYeZo+MluAeRWv
G78AAAD//wMAUEsDBBQABgAIAAAAIQAN0ZCftgAAABsBAAAnAAAAdGhlbWUvdGhlbWUvX3JlbHMv
dGhlbWVNYW5hZ2VyLnhtbC5yZWxzhI9NCsIwFIT3gncIb2/TuhCRJt2I0K3UA4TkNQ02PyRR7O0N
riwILodhvplpu5edyRNjMt4xaKoaCDrplXGawW247I5AUhZOidk7ZLBggo5vN+0VZ5FLKE0mJFIo
LjGYcg4nSpOc0IpU+YCuOKOPVuQio6ZByLvQSPd1faDxmwF8xSS9YhB71QAZllCa/7P9OBqJZy8f
Fl3+UUFz2YUFKKLGzOAjm6pMBMpburrE3wAAAP//AwBQSwECLQAUAAYACAAAACEA6d4Pv/8AAAAc
AgAAEwAAAAAAAAAAAAAAAAAAAAAAW0NvbnRlbnRfVHlwZXNdLnhtbFBLAQItABQABgAIAAAAIQCl
1qfnwAAAADYBAAALAAAAAAAAAAAAAAAAADABAABfcmVscy8ucmVsc1BLAQItABQABgAIAAAAIQBr
eZYWgwAAAIoAAAAcAAAAAAAAAAAAAAAAABkCAAB0aGVtZS90aGVtZS90aGVtZU1hbmFnZXIueG1s
UEsBAi0AFAAGAAgAAAAhAAawV3OvBwAA2iAAABYAAAAAAAAAAAAAAAAA1gIAAHRoZW1lL3RoZW1l
L3RoZW1lMS54bWxQSwECLQAUAAYACAAAACEADdGQn7YAAAAbAQAAJwAAAAAAAAAAAAAAAAC5CgAA
dGhlbWUvdGhlbWUvX3JlbHMvdGhlbWVNYW5hZ2VyLnhtbC5yZWxzUEsFBgAAAAAFAAUAXQEAALQL
AAAAAA==

------=_NextPart_01DBCEE3.AD5860F0
Content-Location: file:///C:/C85798D3/Additionaltable3.files/colorschememapping.xml
Content-Transfer-Encoding: quoted-printable
Content-Type: text/xml

<?xml version=3D"1.0" encoding=3D"UTF-8" standalone=3D"yes"?>
<a:clrMap xmlns:a=3D"http://schemas.openxmlformats.org/drawingml/2006/main"=
 bg1=3D"lt1" tx1=3D"dk1" bg2=3D"lt2" tx2=3D"dk2" accent1=3D"accent1" accent=
2=3D"accent2" accent3=3D"accent3" accent4=3D"accent4" accent5=3D"accent5" a=
ccent6=3D"accent6" hlink=3D"hlink" folHlink=3D"folHlink"/>
------=_NextPart_01DBCEE3.AD5860F0
Content-Location: file:///C:/C85798D3/Additionaltable3.files/header.htm
Content-Transfer-Encoding: base64
Content-Type: text/html; charset="unicode"

//48AGgAdABtAGwAIAB4AG0AbABuAHMAOgB2AD0AIgB1AHIAbgA6AHMAYwBoAGUAbQBhAHMALQBt
AGkAYwByAG8AcwBvAGYAdAAtAGMAbwBtADoAdgBtAGwAIgANAAoAeABtAGwAbgBzADoAbwA9ACIA
dQByAG4AOgBzAGMAaABlAG0AYQBzAC0AbQBpAGMAcgBvAHMAbwBmAHQALQBjAG8AbQA6AG8AZgBm
AGkAYwBlADoAbwBmAGYAaQBjAGUAIgANAAoAeABtAGwAbgBzADoAdwA9ACIAdQByAG4AOgBzAGMA
aABlAG0AYQBzAC0AbQBpAGMAcgBvAHMAbwBmAHQALQBjAG8AbQA6AG8AZgBmAGkAYwBlADoAdwBv
AHIAZAAiAA0ACgB4AG0AbABuAHMAOgBtAD0AIgBoAHQAdABwADoALwAvAHMAYwBoAGUAbQBhAHMA
LgBtAGkAYwByAG8AcwBvAGYAdAAuAGMAbwBtAC8AbwBmAGYAaQBjAGUALwAyADAAMAA0AC8AMQAy
AC8AbwBtAG0AbAAiAA0ACgB4AG0AbABuAHMAPQAiAGgAdAB0AHAAOgAvAC8AdwB3AHcALgB3ADMA
LgBvAHIAZwAvAFQAUgAvAFIARQBDAC0AaAB0AG0AbAA0ADAAIgA+AA0ACgANAAoAPABoAGUAYQBk
AD4ADQAKADwAbQBlAHQAYQAgAGgAdAB0AHAALQBlAHEAdQBpAHYAPQBDAG8AbgB0AGUAbgB0AC0A
VAB5AHAAZQAgAGMAbwBuAHQAZQBuAHQAPQAiAHQAZQB4AHQALwBoAHQAbQBsADsAIABjAGgAYQBy
AHMAZQB0AD0AdQBuAGkAYwBvAGQAZQAiAD4ADQAKADwAbQBlAHQAYQAgAG4AYQBtAGUAPQBQAHIA
bwBnAEkAZAAgAGMAbwBuAHQAZQBuAHQAPQBXAG8AcgBkAC4ARABvAGMAdQBtAGUAbgB0AD4ADQAK
ADwAbQBlAHQAYQAgAG4AYQBtAGUAPQBHAGUAbgBlAHIAYQB0AG8AcgAgAGMAbwBuAHQAZQBuAHQA
PQAiAE0AaQBjAHIAbwBzAG8AZgB0ACAAVwBvAHIAZAAgADEANQAiAD4ADQAKADwAbQBlAHQAYQAg
AG4AYQBtAGUAPQBPAHIAaQBnAGkAbgBhAHQAbwByACAAYwBvAG4AdABlAG4AdAA9ACIATQBpAGMA
cgBvAHMAbwBmAHQAIABXAG8AcgBkACAAMQA1ACIAPgANAAoAPABsAGkAbgBrACAAaQBkAD0ATQBh
AGkAbgAtAEYAaQBsAGUAIAByAGUAbAA9AE0AYQBpAG4ALQBGAGkAbABlACAAaAByAGUAZgA9ACIA
LgAuAC8AQQBkAGQAaQB0AGkAbwBuAGEAbAB0AGEAYgBsAGUAMwAuAGgAdABtACIAPgANAAoAPAAh
AFsAaQBmACAASQBFAF0APgANAAoAPABiAGEAcwBlACAAaAByAGUAZgA9ACIAZgBpAGwAZQA6AC8A
LwAvAEMAOgAvAEMAOAA1ADcAOQA4AEQAMwAvAEEAZABkAGkAdABpAG8AbgBhAGwAdABhAGIAbABl
ADMALgBmAGkAbABlAHMALwBoAGUAYQBkAGUAcgAuAGgAdABtACIADQAKAGkAZAA9ACIAdwBlAGIA
YQByAGMAaABfAHQAZQBtAHAAXwBiAGEAcwBlAF8AdABhAGcAIgA+AA0ACgA8ACEAWwBlAG4AZABp
AGYAXQA+ADwAIQAtAC0AWwBpAGYAIABnAHQAZQAgAG0AcwBvACAAOQBdAD4APAB4AG0AbAA+AA0A
CgAgADwAbwA6AHMAaABhAHAAZQBkAGUAZgBhAHUAbAB0AHMAIAB2ADoAZQB4AHQAPQAiAGUAZABp
AHQAIgAgAHMAcABpAGQAbQBhAHgAPQAiADIAMAA1ADAAIgAvAD4ADQAKADwALwB4AG0AbAA+ADwA
IQBbAGUAbgBkAGkAZgBdAC0ALQA+AA0ACgA8AC8AaABlAGEAZAA+AA0ACgANAAoAPABiAG8AZAB5
ACAAbABhAG4AZwA9AFoASAAtAEMATgAgAGwAaQBuAGsAPQBiAGwAdQBlACAAdgBsAGkAbgBrAD0A
cAB1AHIAcABsAGUAPgANAAoADQAKADwAZABpAHYAIABzAHQAeQBsAGUAPQAnAG0AcwBvAC0AZQBs
AGUAbQBlAG4AdAA6AGYAbwBvAHQAbgBvAHQAZQAtAHMAZQBwAGEAcgBhAHQAbwByACcAIABpAGQA
PQBmAHMAPgANAAoADQAKADwAcAAgAGMAbABhAHMAcwA9AE0AcwBvAE4AbwByAG0AYQBsAD4APABz
AHAAYQBuACAAbABhAG4AZwA9AEUATgAtAFUAUwA+ADwAcwBwAGEAbgAgAHMAdAB5AGwAZQA9ACcA
bQBzAG8ALQBzAHAAZQBjAGkAYQBsAC0AYwBoAGEAcgBhAGMAdABlAHIAOgBmAG8AbwB0AG4AbwB0
AGUALQBzAGUAcABhAHIAYQB0AG8AcgAnAD4APAAhAFsAaQBmACAAIQBzAHUAcABwAG8AcgB0AEYA
bwBvAHQAbgBvAHQAZQBzAF0APgANAAoADQAKADwAaAByACAAYQBsAGkAZwBuAD0AbABlAGYAdAAg
AHMAaQB6AGUAPQAxACAAdwBpAGQAdABoAD0AIgAzADMAJQAiAD4ADQAKAA0ACgA8ACEAWwBlAG4A
ZABpAGYAXQA+ADwALwBzAHAAYQBuAD4APAAvAHMAcABhAG4APgA8AC8AcAA+AA0ACgANAAoAPAAv
AGQAaQB2AD4ADQAKAA0ACgA8AGQAaQB2ACAAcwB0AHkAbABlAD0AJwBtAHMAbwAtAGUAbABlAG0A
ZQBuAHQAOgBmAG8AbwB0AG4AbwB0AGUALQBjAG8AbgB0AGkAbgB1AGEAdABpAG8AbgAtAHMAZQBw
AGEAcgBhAHQAbwByACcAIABpAGQAPQBmAGMAcwA+AA0ACgANAAoAPABwACAAYwBsAGEAcwBzAD0A
TQBzAG8ATgBvAHIAbQBhAGwAPgA8AHMAcABhAG4AIABsAGEAbgBnAD0ARQBOAC0AVQBTAD4APABz
AHAAYQBuACAAcwB0AHkAbABlAD0AJwBtAHMAbwAtAHMAcABlAGMAaQBhAGwALQBjAGgAYQByAGEA
YwB0AGUAcgA6AGYAbwBvAHQAbgBvAHQAZQAtAGMAbwBuAHQAaQBuAHUAYQB0AGkAbwBuAC0AcwBl
AHAAYQByAGEAdABvAHIAJwA+ADwAIQBbAGkAZgAgACEAcwB1AHAAcABvAHIAdABGAG8AbwB0AG4A
bwB0AGUAcwBdAD4ADQAKAA0ACgA8AGgAcgAgAGEAbABpAGcAbgA9AGwAZQBmAHQAIABzAGkAegBl
AD0AMQA+AA0ACgANAAoAPAAhAFsAZQBuAGQAaQBmAF0APgA8AC8AcwBwAGEAbgA+ADwALwBzAHAA
YQBuAD4APAAvAHAAPgANAAoADQAKADwALwBkAGkAdgA+AA0ACgANAAoAPABkAGkAdgAgAHMAdAB5
AGwAZQA9ACcAbQBzAG8ALQBlAGwAZQBtAGUAbgB0ADoAZQBuAGQAbgBvAHQAZQAtAHMAZQBwAGEA
cgBhAHQAbwByACcAIABpAGQAPQBlAHMAPgANAAoADQAKADwAcAAgAGMAbABhAHMAcwA9AE0AcwBv
AE4AbwByAG0AYQBsAD4APABzAHAAYQBuACAAbABhAG4AZwA9AEUATgAtAFUAUwA+ADwAcwBwAGEA
bgAgAHMAdAB5AGwAZQA9ACcAbQBzAG8ALQBzAHAAZQBjAGkAYQBsAC0AYwBoAGEAcgBhAGMAdABl
AHIAOgBmAG8AbwB0AG4AbwB0AGUALQBzAGUAcABhAHIAYQB0AG8AcgAnAD4APAAhAFsAaQBmACAA
IQBzAHUAcABwAG8AcgB0AEYAbwBvAHQAbgBvAHQAZQBzAF0APgANAAoADQAKADwAaAByACAAYQBs
AGkAZwBuAD0AbABlAGYAdAAgAHMAaQB6AGUAPQAxACAAdwBpAGQAdABoAD0AIgAzADMAJQAiAD4A
DQAKAA0ACgA8ACEAWwBlAG4AZABpAGYAXQA+ADwALwBzAHAAYQBuAD4APAAvAHMAcABhAG4APgA8
AC8AcAA+AA0ACgANAAoAPAAvAGQAaQB2AD4ADQAKAA0ACgA8AGQAaQB2ACAAcwB0AHkAbABlAD0A
JwBtAHMAbwAtAGUAbABlAG0AZQBuAHQAOgBlAG4AZABuAG8AdABlAC0AYwBvAG4AdABpAG4AdQBh
AHQAaQBvAG4ALQBzAGUAcABhAHIAYQB0AG8AcgAnACAAaQBkAD0AZQBjAHMAPgANAAoADQAKADwA
cAAgAGMAbABhAHMAcwA9AE0AcwBvAE4AbwByAG0AYQBsAD4APABzAHAAYQBuACAAbABhAG4AZwA9
AEUATgAtAFUAUwA+ADwAcwBwAGEAbgAgAHMAdAB5AGwAZQA9ACcAbQBzAG8ALQBzAHAAZQBjAGkA
YQBsAC0AYwBoAGEAcgBhAGMAdABlAHIAOgBmAG8AbwB0AG4AbwB0AGUALQBjAG8AbgB0AGkAbgB1
AGEAdABpAG8AbgAtAHMAZQBwAGEAcgBhAHQAbwByACcAPgA8ACEAWwBpAGYAIAAhAHMAdQBwAHAA
bwByAHQARgBvAG8AdABuAG8AdABlAHMAXQA+AA0ACgANAAoAPABoAHIAIABhAGwAaQBnAG4APQBs
AGUAZgB0ACAAcwBpAHoAZQA9ADEAPgANAAoADQAKADwAIQBbAGUAbgBkAGkAZgBdAD4APAAvAHMA
cABhAG4APgA8AC8AcwBwAGEAbgA+ADwALwBwAD4ADQAKAA0ACgA8AC8AZABpAHYAPgANAAoADQAK
ADwALwBiAG8AZAB5AD4ADQAKAA0ACgA8AC8AaAB0AG0AbAA+AA0ACgA=

------=_NextPart_01DBCEE3.AD5860F0
Content-Location: file:///C:/C85798D3/Additionaltable3.files/filelist.xml
Content-Transfer-Encoding: quoted-printable
Content-Type: text/xml; charset="utf-8"

<xml xmlns:o=3D"urn:schemas-microsoft-com:office:office">
 <o:MainFile HRef=3D"../Additionaltable3.htm"/>
 <o:File HRef=3D"themedata.thmx"/>
 <o:File HRef=3D"colorschememapping.xml"/>
 <o:File HRef=3D"header.htm"/>
 <o:File HRef=3D"filelist.xml"/>
</xml>
------=_NextPart_01DBCEE3.AD5860F0--
