# Supplementary material for: Direct and indirect effects of physical exercise on life satisfaction and quality of life in Chinese adolescents during the COVID-19 pandemic
Source: Front Public Health. 2026 Jan 22;14:1692392. doi: 10.3389/fpubh.2026.1692392 (PMC12872919; doi:10.3389/fpubh.2026.1692392)
Supplement: Supplementary file 4 [file Table_4.doc]

MIME-Version: 1.0
Content-Type: multipart/related; boundary="----=_NextPart_01DBCEE4.D4A94510"

���ĵ�Ϊ�������ļ���ҳ����Ҳ��Ϊ��Web �������ļ����������������Ϣ�����������������༭����֧�֡�Web �������ļ���������֧�֡�Web ���������������

------=_NextPart_01DBCEE4.D4A94510
Content-Location: file:///C:/C85798D4/Additionaltable4.htm
Content-Transfer-Encoding: base64
Content-Type: text/html; charset="unicode"

//48AGgAdABtAGwAIAB4AG0AbABuAHMAOgB2AD0AIgB1AHIAbgA6AHMAYwBoAGUAbQBhAHMALQBt
AGkAYwByAG8AcwBvAGYAdAAtAGMAbwBtADoAdgBtAGwAIgANAAoAeABtAGwAbgBzADoAbwA9ACIA
dQByAG4AOgBzAGMAaABlAG0AYQBzAC0AbQBpAGMAcgBvAHMAbwBmAHQALQBjAG8AbQA6AG8AZgBm
AGkAYwBlADoAbwBmAGYAaQBjAGUAIgANAAoAeABtAGwAbgBzADoAdwA9ACIAdQByAG4AOgBzAGMA
aABlAG0AYQBzAC0AbQBpAGMAcgBvAHMAbwBmAHQALQBjAG8AbQA6AG8AZgBmAGkAYwBlADoAdwBv
AHIAZAAiAA0ACgB4AG0AbABuAHMAOgBtAD0AIgBoAHQAdABwADoALwAvAHMAYwBoAGUAbQBhAHMA
LgBtAGkAYwByAG8AcwBvAGYAdAAuAGMAbwBtAC8AbwBmAGYAaQBjAGUALwAyADAAMAA0AC8AMQAy
AC8AbwBtAG0AbAAiAA0ACgB4AG0AbABuAHMAPQAiAGgAdAB0AHAAOgAvAC8AdwB3AHcALgB3ADMA
LgBvAHIAZwAvAFQAUgAvAFIARQBDAC0AaAB0AG0AbAA0ADAAIgA+AA0ACgANAAoAPABoAGUAYQBk
AD4ADQAKADwAbQBlAHQAYQAgAGgAdAB0AHAALQBlAHEAdQBpAHYAPQBDAG8AbgB0AGUAbgB0AC0A
VAB5AHAAZQAgAGMAbwBuAHQAZQBuAHQAPQAiAHQAZQB4AHQALwBoAHQAbQBsADsAIABjAGgAYQBy
AHMAZQB0AD0AdQBuAGkAYwBvAGQAZQAiAD4ADQAKADwAbQBlAHQAYQAgAG4AYQBtAGUAPQBQAHIA
bwBnAEkAZAAgAGMAbwBuAHQAZQBuAHQAPQBXAG8AcgBkAC4ARABvAGMAdQBtAGUAbgB0AD4ADQAK
ADwAbQBlAHQAYQAgAG4AYQBtAGUAPQBHAGUAbgBlAHIAYQB0AG8AcgAgAGMAbwBuAHQAZQBuAHQA
PQAiAE0AaQBjAHIAbwBzAG8AZgB0ACAAVwBvAHIAZAAgADEANQAiAD4ADQAKADwAbQBlAHQAYQAg
AG4AYQBtAGUAPQBPAHIAaQBnAGkAbgBhAHQAbwByACAAYwBvAG4AdABlAG4AdAA9ACIATQBpAGMA
cgBvAHMAbwBmAHQAIABXAG8AcgBkACAAMQA1ACIAPgANAAoAPABsAGkAbgBrACAAcgBlAGwAPQBG
AGkAbABlAC0ATABpAHMAdAAgAGgAcgBlAGYAPQAiAEEAZABkAGkAdABpAG8AbgBhAGwAdABhAGIA
bABlADQALgBmAGkAbABlAHMALwBmAGkAbABlAGwAaQBzAHQALgB4AG0AbAAiAD4ADQAKADwAIQAt
AC0AWwBpAGYAIABnAHQAZQAgAG0AcwBvACAAOQBdAD4APAB4AG0AbAA+AA0ACgAgADwAbwA6AEQA
bwBjAHUAbQBlAG4AdABQAHIAbwBwAGUAcgB0AGkAZQBzAD4ADQAKACAAIAA8AG8AOgBBAHUAdABo
AG8AcgA+AEcAVQBPAFEASQBOAEcAIABaAEgAQQBPADwALwBvADoAQQB1AHQAaABvAHIAPgANAAoA
IAAgADwAbwA6AFQAZQBtAHAAbABhAHQAZQA+AE4AbwByAG0AYQBsADwALwBvADoAVABlAG0AcABs
AGEAdABlAD4ADQAKACAAIAA8AG8AOgBMAGEAcwB0AEEAdQB0AGgAbwByAD4ARwBVAE8AUQBJAE4A
RwAgAFoASABBAE8APAAvAG8AOgBMAGEAcwB0AEEAdQB0AGgAbwByAD4ADQAKACAAIAA8AG8AOgBS
AGUAdgBpAHMAaQBvAG4APgA4ADwALwBvADoAUgBlAHYAaQBzAGkAbwBuAD4ADQAKACAAIAA8AG8A
OgBUAG8AdABhAGwAVABpAG0AZQA+ADEAMAA8AC8AbwA6AFQAbwB0AGEAbABUAGkAbQBlAD4ADQAK
ACAAIAA8AG8AOgBDAHIAZQBhAHQAZQBkAD4AMgAwADIANAAtADEAMgAtADEAMABUADAANAA6ADMA
MAA6ADAAMABaADwALwBvADoAQwByAGUAYQB0AGUAZAA+AA0ACgAgACAAPABvADoATABhAHMAdABT
AGEAdgBlAGQAPgAyADAAMgA1AC0AMAA1AC0AMgA3AFQAMAAwADoANQAzADoAMAAwAFoAPAAvAG8A
OgBMAGEAcwB0AFMAYQB2AGUAZAA+AA0ACgAgACAAPABvADoAUABhAGcAZQBzAD4AMQA8AC8AbwA6
AFAAYQBnAGUAcwA+AA0ACgAgACAAPABvADoAVwBvAHIAZABzAD4AMgA2ADEAPAAvAG8AOgBXAG8A
cgBkAHMAPgANAAoAIAAgADwAbwA6AEMAaABhAHIAYQBjAHQAZQByAHMAPgA0ADMAMgA8AC8AbwA6
AEMAaABhAHIAYQBjAHQAZQByAHMAPgANAAoAIAAgADwAbwA6AEwAaQBuAGUAcwA+ADQAMwA8AC8A
bwA6AEwAaQBuAGUAcwA+AA0ACgAgACAAPABvADoAUABhAHIAYQBnAHIAYQBwAGgAcwA+ADMANAA8
AC8AbwA6AFAAYQByAGEAZwByAGEAcABoAHMAPgANAAoAIAAgADwAbwA6AEMAaABhAHIAYQBjAHQA
ZQByAHMAVwBpAHQAaABTAHAAYQBjAGUAcwA+ADYANQA5ADwALwBvADoAQwBoAGEAcgBhAGMAdABl
AHIAcwBXAGkAdABoAFMAcABhAGMAZQBzAD4ADQAKACAAIAA8AG8AOgBWAGUAcgBzAGkAbwBuAD4A
MQA2AC4AMAAwADwALwBvADoAVgBlAHIAcwBpAG8AbgA+AA0ACgAgADwALwBvADoARABvAGMAdQBt
AGUAbgB0AFAAcgBvAHAAZQByAHQAaQBlAHMAPgANAAoAIAA8AG8AOgBPAGYAZgBpAGMAZQBEAG8A
YwB1AG0AZQBuAHQAUwBlAHQAdABpAG4AZwBzAD4ADQAKACAAIAA8AG8AOgBBAGwAbABvAHcAUABO
AEcALwA+AA0ACgAgADwALwBvADoATwBmAGYAaQBjAGUARABvAGMAdQBtAGUAbgB0AFMAZQB0AHQA
aQBuAGcAcwA+AA0ACgA8AC8AeABtAGwAPgA8ACEAWwBlAG4AZABpAGYAXQAtAC0APgANAAoAPABs
AGkAbgBrACAAcgBlAGwAPQB0AGgAZQBtAGUARABhAHQAYQAgAGgAcgBlAGYAPQAiAEEAZABkAGkA
dABpAG8AbgBhAGwAdABhAGIAbABlADQALgBmAGkAbABlAHMALwB0AGgAZQBtAGUAZABhAHQAYQAu
AHQAaABtAHgAIgA+AA0ACgA8AGwAaQBuAGsAIAByAGUAbAA9AGMAbwBsAG8AcgBTAGMAaABlAG0A
ZQBNAGEAcABwAGkAbgBnAA0ACgBoAHIAZQBmAD0AIgBBAGQAZABpAHQAaQBvAG4AYQBsAHQAYQBi
AGwAZQA0AC4AZgBpAGwAZQBzAC8AYwBvAGwAbwByAHMAYwBoAGUAbQBlAG0AYQBwAHAAaQBuAGcA
LgB4AG0AbAAiAD4ADQAKADwAIQAtAC0AWwBpAGYAIABnAHQAZQAgAG0AcwBvACAAOQBdAD4APAB4
AG0AbAA+AA0ACgAgADwAdwA6AFcAbwByAGQARABvAGMAdQBtAGUAbgB0AD4ADQAKACAAIAA8AHcA
OgBWAGkAZQB3AD4AUAByAGkAbgB0ADwALwB3ADoAVgBpAGUAdwA+AA0ACgAgACAAPAB3ADoAUwBw
AGUAbABsAGkAbgBnAFMAdABhAHQAZQA+AEMAbABlAGEAbgA8AC8AdwA6AFMAcABlAGwAbABpAG4A
ZwBTAHQAYQB0AGUAPgANAAoAIAAgADwAdwA6AEcAcgBhAG0AbQBhAHIAUwB0AGEAdABlAD4AQwBs
AGUAYQBuADwALwB3ADoARwByAGEAbQBtAGEAcgBTAHQAYQB0AGUAPgANAAoAIAAgADwAdwA6AFQA
cgBhAGMAawBNAG8AdgBlAHMAPgBmAGEAbABzAGUAPAAvAHcAOgBUAHIAYQBjAGsATQBvAHYAZQBz
AD4ADQAKACAAIAA8AHcAOgBUAHIAYQBjAGsARgBvAHIAbQBhAHQAdABpAG4AZwAvAD4ADQAKACAA
IAA8AHcAOgBWAGEAbABpAGQAYQB0AGUAQQBnAGEAaQBuAHMAdABTAGMAaABlAG0AYQBzAC8APgAN
AAoAIAAgADwAdwA6AFMAYQB2AGUASQBmAFgATQBMAEkAbgB2AGEAbABpAGQAPgBmAGEAbABzAGUA
PAAvAHcAOgBTAGEAdgBlAEkAZgBYAE0ATABJAG4AdgBhAGwAaQBkAD4ADQAKACAAIAA8AHcAOgBJ
AGcAbgBvAHIAZQBNAGkAeABlAGQAQwBvAG4AdABlAG4AdAA+AGYAYQBsAHMAZQA8AC8AdwA6AEkA
ZwBuAG8AcgBlAE0AaQB4AGUAZABDAG8AbgB0AGUAbgB0AD4ADQAKACAAIAA8AHcAOgBBAGwAdwBh
AHkAcwBTAGgAbwB3AFAAbABhAGMAZQBoAG8AbABkAGUAcgBUAGUAeAB0AD4AZgBhAGwAcwBlADwA
LwB3ADoAQQBsAHcAYQB5AHMAUwBoAG8AdwBQAGwAYQBjAGUAaABvAGwAZABlAHIAVABlAHgAdAA+
AA0ACgAgACAAPAB3ADoARABvAE4AbwB0AFAAcgBvAG0AbwB0AGUAUQBGAC8APgANAAoAIAAgADwA
dwA6AEwAaQBkAFQAaABlAG0AZQBPAHQAaABlAHIAPgBFAE4ALQBVAFMAPAAvAHcAOgBMAGkAZABU
AGgAZQBtAGUATwB0AGgAZQByAD4ADQAKACAAIAA8AHcAOgBMAGkAZABUAGgAZQBtAGUAQQBzAGkA
YQBuAD4AWgBIAC0AQwBOADwALwB3ADoATABpAGQAVABoAGUAbQBlAEEAcwBpAGEAbgA+AA0ACgAg
ACAAPAB3ADoATABpAGQAVABoAGUAbQBlAEMAbwBtAHAAbABlAHgAUwBjAHIAaQBwAHQAPgBYAC0A
TgBPAE4ARQA8AC8AdwA6AEwAaQBkAFQAaABlAG0AZQBDAG8AbQBwAGwAZQB4AFMAYwByAGkAcAB0
AD4ADQAKACAAIAA8AHcAOgBDAG8AbQBwAGEAdABpAGIAaQBsAGkAdAB5AD4ADQAKACAAIAAgADwA
dwA6AEIAcgBlAGEAawBXAHIAYQBwAHAAZQBkAFQAYQBiAGwAZQBzAC8APgANAAoAIAAgACAAPAB3
ADoAUwBwAGwAaQB0AFAAZwBCAHIAZQBhAGsAQQBuAGQAUABhAHIAYQBNAGEAcgBrAC8APgANAAoA
IAAgACAAPAB3ADoAVQBzAGUARgBFAEwAYQB5AG8AdQB0AC8APgANAAoAIAAgADwALwB3ADoAQwBv
AG0AcABhAHQAaQBiAGkAbABpAHQAeQA+AA0ACgAgACAAPAB3ADoAQgByAG8AdwBzAGUAcgBMAGUA
dgBlAGwAPgBNAGkAYwByAG8AcwBvAGYAdABJAG4AdABlAHIAbgBlAHQARQB4AHAAbABvAHIAZQBy
ADQAPAAvAHcAOgBCAHIAbwB3AHMAZQByAEwAZQB2AGUAbAA+AA0ACgAgACAAPABtADoAbQBhAHQA
aABQAHIAPgANAAoAIAAgACAAPABtADoAbQBhAHQAaABGAG8AbgB0ACAAbQA6AHYAYQBsAD0AIgBD
AGEAbQBiAHIAaQBhACAATQBhAHQAaAAiAC8APgANAAoAIAAgACAAPABtADoAYgByAGsAQgBpAG4A
IABtADoAdgBhAGwAPQAiAGIAZQBmAG8AcgBlACIALwA+AA0ACgAgACAAIAA8AG0AOgBiAHIAawBC
AGkAbgBTAHUAYgAgAG0AOgB2AGEAbAA9ACIAJgAjADQANQA7AC0AIgAvAD4ADQAKACAAIAAgADwA
bQA6AHMAbQBhAGwAbABGAHIAYQBjACAAbQA6AHYAYQBsAD0AIgBvAGYAZgAiAC8APgANAAoAIAAg
ACAAPABtADoAZABpAHMAcABEAGUAZgAvAD4ADQAKACAAIAAgADwAbQA6AGwATQBhAHIAZwBpAG4A
IABtADoAdgBhAGwAPQAiADAAIgAvAD4ADQAKACAAIAAgADwAbQA6AHIATQBhAHIAZwBpAG4AIABt
ADoAdgBhAGwAPQAiADAAIgAvAD4ADQAKACAAIAAgADwAbQA6AGQAZQBmAEoAYwAgAG0AOgB2AGEA
bAA9ACIAYwBlAG4AdABlAHIARwByAG8AdQBwACIALwA+AA0ACgAgACAAIAA8AG0AOgB3AHIAYQBw
AEkAbgBkAGUAbgB0ACAAbQA6AHYAYQBsAD0AIgAxADQANAAwACIALwA+AA0ACgAgACAAIAA8AG0A
OgBpAG4AdABMAGkAbQAgAG0AOgB2AGEAbAA9ACIAcwB1AGIAUwB1AHAAIgAvAD4ADQAKACAAIAAg
ADwAbQA6AG4AYQByAHkATABpAG0AIABtADoAdgBhAGwAPQAiAHUAbgBkAE8AdgByACIALwA+AA0A
CgAgACAAPAAvAG0AOgBtAGEAdABoAFAAcgA+ADwALwB3ADoAVwBvAHIAZABEAG8AYwB1AG0AZQBu
AHQAPgANAAoAPAAvAHgAbQBsAD4APAAhAFsAZQBuAGQAaQBmAF0ALQAtAD4APAAhAC0ALQBbAGkA
ZgAgAGcAdABlACAAbQBzAG8AIAA5AF0APgA8AHgAbQBsAD4ADQAKACAAPAB3ADoATABhAHQAZQBu
AHQAUwB0AHkAbABlAHMAIABEAGUAZgBMAG8AYwBrAGUAZABTAHQAYQB0AGUAPQAiAGYAYQBsAHMA
ZQAiACAARABlAGYAVQBuAGgAaQBkAGUAVwBoAGUAbgBVAHMAZQBkAD0AIgBmAGEAbABzAGUAIgAN
AAoAIAAgAEQAZQBmAFMAZQBtAGkASABpAGQAZABlAG4APQAiAGYAYQBsAHMAZQAiACAARABlAGYA
UQBGAG8AcgBtAGEAdAA9ACIAZgBhAGwAcwBlACIAIABEAGUAZgBQAHIAaQBvAHIAaQB0AHkAPQAi
ADkAOQAiAA0ACgAgACAATABhAHQAZQBuAHQAUwB0AHkAbABlAEMAbwB1AG4AdAA9ACIAMwA3ADYA
IgA+AA0ACgAgACAAPAB3ADoATABzAGQARQB4AGMAZQBwAHQAaQBvAG4AIABMAG8AYwBrAGUAZAA9
ACIAZgBhAGwAcwBlACIAIABQAHIAaQBvAHIAaQB0AHkAPQAiADAAIgAgAFEARgBvAHIAbQBhAHQA
PQAiAHQAcgB1AGUAIgAgAE4AYQBtAGUAPQAiAE4AbwByAG0AYQBsACIALwA+AA0ACgAgACAAPAB3
ADoATABzAGQARQB4AGMAZQBwAHQAaQBvAG4AIABMAG8AYwBrAGUAZAA9ACIAZgBhAGwAcwBlACIA
IABQAHIAaQBvAHIAaQB0AHkAPQAiADkAIgAgAFEARgBvAHIAbQBhAHQAPQAiAHQAcgB1AGUAIgAg
AE4AYQBtAGUAPQAiAGgAZQBhAGQAaQBuAGcAIAAxACIALwA+AA0ACgAgACAAPAB3ADoATABzAGQA
RQB4AGMAZQBwAHQAaQBvAG4AIABMAG8AYwBrAGUAZAA9ACIAZgBhAGwAcwBlACIAIABQAHIAaQBv
AHIAaQB0AHkAPQAiADkAIgAgAFEARgBvAHIAbQBhAHQAPQAiAHQAcgB1AGUAIgAgAE4AYQBtAGUA
PQAiAGgAZQBhAGQAaQBuAGcAIAAyACIALwA+AA0ACgAgACAAPAB3ADoATABzAGQARQB4AGMAZQBw
AHQAaQBvAG4AIABMAG8AYwBrAGUAZAA9ACIAZgBhAGwAcwBlACIAIABQAHIAaQBvAHIAaQB0AHkA
PQAiADkAIgAgAFMAZQBtAGkASABpAGQAZABlAG4APQAiAHQAcgB1AGUAIgANAAoAIAAgACAAVQBu
AGgAaQBkAGUAVwBoAGUAbgBVAHMAZQBkAD0AIgB0AHIAdQBlACIAIABRAEYAbwByAG0AYQB0AD0A
IgB0AHIAdQBlACIAIABOAGEAbQBlAD0AIgBoAGUAYQBkAGkAbgBnACAAMwAiAC8APgANAAoAIAAg
ADwAdwA6AEwAcwBkAEUAeABjAGUAcAB0AGkAbwBuACAATABvAGMAawBlAGQAPQAiAGYAYQBsAHMA
ZQAiACAAUAByAGkAbwByAGkAdAB5AD0AIgA5ACIAIABTAGUAbQBpAEgAaQBkAGQAZQBuAD0AIgB0
AHIAdQBlACIADQAKACAAIAAgAFUAbgBoAGkAZABlAFcAaABlAG4AVQBzAGUAZAA9ACIAdAByAHUA
ZQAiACAAUQBGAG8AcgBtAGEAdAA9ACIAdAByAHUAZQAiACAATgBhAG0AZQA9ACIAaABlAGEAZABp
AG4AZwAgADQAIgAvAD4ADQAKACAAIAA8AHcAOgBMAHMAZABFAHgAYwBlAHAAdABpAG8AbgAgAEwA
bwBjAGsAZQBkAD0AIgBmAGEAbABzAGUAIgAgAFAAcgBpAG8AcgBpAHQAeQA9ACIAOQAiACAAUwBl
AG0AaQBIAGkAZABkAGUAbgA9ACIAdAByAHUAZQAiAA0ACgAgACAAIABVAG4AaABpAGQAZQBXAGgA
ZQBuAFUAcwBlAGQAPQAiAHQAcgB1AGUAIgAgAFEARgBvAHIAbQBhAHQAPQAiAHQAcgB1AGUAIgAg
AE4AYQBtAGUAPQAiAGgAZQBhAGQAaQBuAGcAIAA1ACIALwA+AA0ACgAgACAAPAB3ADoATABzAGQA
RQB4AGMAZQBwAHQAaQBvAG4AIABMAG8AYwBrAGUAZAA9ACIAZgBhAGwAcwBlACIAIABQAHIAaQBv
AHIAaQB0AHkAPQAiADkAIgAgAFMAZQBtAGkASABpAGQAZABlAG4APQAiAHQAcgB1AGUAIgANAAoA
IAAgACAAVQBuAGgAaQBkAGUAVwBoAGUAbgBVAHMAZQBkAD0AIgB0AHIAdQBlACIAIABRAEYAbwBy
AG0AYQB0AD0AIgB0AHIAdQBlACIAIABOAGEAbQBlAD0AIgBoAGUAYQBkAGkAbgBnACAANgAiAC8A
PgANAAoAIAAgADwAdwA6AEwAcwBkAEUAeABjAGUAcAB0AGkAbwBuACAATABvAGMAawBlAGQAPQAi
AGYAYQBsAHMAZQAiACAAUAByAGkAbwByAGkAdAB5AD0AIgA5ACIAIABTAGUAbQBpAEgAaQBkAGQA
ZQBuAD0AIgB0AHIAdQBlACIADQAKACAAIAAgAFUAbgBoAGkAZABlAFcAaABlAG4AVQBzAGUAZAA9
ACIAdAByAHUAZQAiACAAUQBGAG8AcgBtAGEAdAA9ACIAdAByAHUAZQAiACAATgBhAG0AZQA9ACIA
aABlAGEAZABpAG4AZwAgADcAIgAvAD4ADQAKACAAIAA8AHcAOgBMAHMAZABFAHgAYwBlAHAAdABp
AG8AbgAgAEwAbwBjAGsAZQBkAD0AIgBmAGEAbABzAGUAIgAgAFAAcgBpAG8AcgBpAHQAeQA9ACIA
OQAiACAAUwBlAG0AaQBIAGkAZABkAGUAbgA9ACIAdAByAHUAZQAiAA0ACgAgACAAIABVAG4AaABp
AGQAZQBXAGgAZQBuAFUAcwBlAGQAPQAiAHQAcgB1AGUAIgAgAFEARgBvAHIAbQBhAHQAPQAiAHQA
cgB1AGUAIgAgAE4AYQBtAGUAPQAiAGgAZQBhAGQAaQBuAGcAIAA4ACIALwA+AA0ACgAgACAAPAB3
ADoATABzAGQARQB4AGMAZQBwAHQAaQBvAG4AIABMAG8AYwBrAGUAZAA9ACIAZgBhAGwAcwBlACIA
IABQAHIAaQBvAHIAaQB0AHkAPQAiADkAIgAgAFMAZQBtAGkASABpAGQAZABlAG4APQAiAHQAcgB1
AGUAIgANAAoAIAAgACAAVQBuAGgAaQBkAGUAVwBoAGUAbgBVAHMAZQBkAD0AIgB0AHIAdQBlACIA
IABRAEYAbwByAG0AYQB0AD0AIgB0AHIAdQBlACIAIABOAGEAbQBlAD0AIgBoAGUAYQBkAGkAbgBn
ACAAOQAiAC8APgANAAoAIAAgADwAdwA6AEwAcwBkAEUAeABjAGUAcAB0AGkAbwBuACAATABvAGMA
awBlAGQAPQAiAGYAYQBsAHMAZQAiACAAUwBlAG0AaQBIAGkAZABkAGUAbgA9ACIAdAByAHUAZQAi
ACAAVQBuAGgAaQBkAGUAVwBoAGUAbgBVAHMAZQBkAD0AIgB0AHIAdQBlACIADQAKACAAIAAgAE4A
YQBtAGUAPQAiAGkAbgBkAGUAeAAgADEAIgAvAD4ADQAKACAAIAA8AHcAOgBMAHMAZABFAHgAYwBl
AHAAdABpAG8AbgAgAEwAbwBjAGsAZQBkAD0AIgBmAGEAbABzAGUAIgAgAFMAZQBtAGkASABpAGQA
ZABlAG4APQAiAHQAcgB1AGUAIgAgAFUAbgBoAGkAZABlAFcAaABlAG4AVQBzAGUAZAA9ACIAdABy
AHUAZQAiAA0ACgAgACAAIABOAGEAbQBlAD0AIgBpAG4AZABlAHgAIAAyACIALwA+AA0ACgAgACAA
PAB3ADoATABzAGQARQB4AGMAZQBwAHQAaQBvAG4AIABMAG8AYwBrAGUAZAA9ACIAZgBhAGwAcwBl
ACIAIABTAGUAbQBpAEgAaQBkAGQAZQBuAD0AIgB0AHIAdQBlACIAIABVAG4AaABpAGQAZQBXAGgA
ZQBuAFUAcwBlAGQAPQAiAHQAcgB1AGUAIgANAAoAIAAgACAATgBhAG0AZQA9ACIAaQBuAGQAZQB4
ACAAMwAiAC8APgANAAoAIAAgADwAdwA6AEwAcwBkAEUAeABjAGUAcAB0AGkAbwBuACAATABvAGMA
awBlAGQAPQAiAGYAYQBsAHMAZQAiACAAUwBlAG0AaQBIAGkAZABkAGUAbgA9ACIAdAByAHUAZQAi
ACAAVQBuAGgAaQBkAGUAVwBoAGUAbgBVAHMAZQBkAD0AIgB0AHIAdQBlACIADQAKACAAIAAgAE4A
YQBtAGUAPQAiAGkAbgBkAGUAeAAgADQAIgAvAD4ADQAKACAAIAA8AHcAOgBMAHMAZABFAHgAYwBl
AHAAdABpAG8AbgAgAEwAbwBjAGsAZQBkAD0AIgBmAGEAbABzAGUAIgAgAFMAZQBtAGkASABpAGQA
ZABlAG4APQAiAHQAcgB1AGUAIgAgAFUAbgBoAGkAZABlAFcAaABlAG4AVQBzAGUAZAA9ACIAdABy
AHUAZQAiAA0ACgAgACAAIABOAGEAbQBlAD0AIgBpAG4AZABlAHgAIAA1ACIALwA+AA0ACgAgACAA
PAB3ADoATABzAGQARQB4AGMAZQBwAHQAaQBvAG4AIABMAG8AYwBrAGUAZAA9ACIAZgBhAGwAcwBl
ACIAIABTAGUAbQBpAEgAaQBkAGQAZQBuAD0AIgB0AHIAdQBlACIAIABVAG4AaABpAGQAZQBXAGgA
ZQBuAFUAcwBlAGQAPQAiAHQAcgB1AGUAIgANAAoAIAAgACAATgBhAG0AZQA9ACIAaQBuAGQAZQB4
ACAANgAiAC8APgANAAoAIAAgADwAdwA6AEwAcwBkAEUAeABjAGUAcAB0AGkAbwBuACAATABvAGMA
awBlAGQAPQAiAGYAYQBsAHMAZQAiACAAUwBlAG0AaQBIAGkAZABkAGUAbgA9ACIAdAByAHUAZQAi
ACAAVQBuAGgAaQBkAGUAVwBoAGUAbgBVAHMAZQBkAD0AIgB0AHIAdQBlACIADQAKACAAIAAgAE4A
YQBtAGUAPQAiAGkAbgBkAGUAeAAgADcAIgAvAD4ADQAKACAAIAA8AHcAOgBMAHMAZABFAHgAYwBl
AHAAdABpAG8AbgAgAEwAbwBjAGsAZQBkAD0AIgBmAGEAbABzAGUAIgAgAFMAZQBtAGkASABpAGQA
ZABlAG4APQAiAHQAcgB1AGUAIgAgAFUAbgBoAGkAZABlAFcAaABlAG4AVQBzAGUAZAA9ACIAdABy
AHUAZQAiAA0ACgAgACAAIABOAGEAbQBlAD0AIgBpAG4AZABlAHgAIAA4ACIALwA+AA0ACgAgACAA
PAB3ADoATABzAGQARQB4AGMAZQBwAHQAaQBvAG4AIABMAG8AYwBrAGUAZAA9ACIAZgBhAGwAcwBl
ACIAIABTAGUAbQBpAEgAaQBkAGQAZQBuAD0AIgB0AHIAdQBlACIAIABVAG4AaABpAGQAZQBXAGgA
ZQBuAFUAcwBlAGQAPQAiAHQAcgB1AGUAIgANAAoAIAAgACAATgBhAG0AZQA9ACIAaQBuAGQAZQB4
ACAAOQAiAC8APgANAAoAIAAgADwAdwA6AEwAcwBkAEUAeABjAGUAcAB0AGkAbwBuACAATABvAGMA
awBlAGQAPQAiAGYAYQBsAHMAZQAiACAAUAByAGkAbwByAGkAdAB5AD0AIgAzADkAIgAgAFMAZQBt
AGkASABpAGQAZABlAG4APQAiAHQAcgB1AGUAIgANAAoAIAAgACAAVQBuAGgAaQBkAGUAVwBoAGUA
bgBVAHMAZQBkAD0AIgB0AHIAdQBlACIAIABOAGEAbQBlAD0AIgB0AG8AYwAgADEAIgAvAD4ADQAK
ACAAIAA8AHcAOgBMAHMAZABFAHgAYwBlAHAAdABpAG8AbgAgAEwAbwBjAGsAZQBkAD0AIgBmAGEA
bABzAGUAIgAgAFAAcgBpAG8AcgBpAHQAeQA9ACIAMwA5ACIAIABTAGUAbQBpAEgAaQBkAGQAZQBu
AD0AIgB0AHIAdQBlACIADQAKACAAIAAgAFUAbgBoAGkAZABlAFcAaABlAG4AVQBzAGUAZAA9ACIA
dAByAHUAZQAiACAATgBhAG0AZQA9ACIAdABvAGMAIAAyACIALwA+AA0ACgAgACAAPAB3ADoATABz
AGQARQB4AGMAZQBwAHQAaQBvAG4AIABMAG8AYwBrAGUAZAA9ACIAZgBhAGwAcwBlACIAIABQAHIA
aQBvAHIAaQB0AHkAPQAiADMAOQAiACAAUwBlAG0AaQBIAGkAZABkAGUAbgA9ACIAdAByAHUAZQAi
AA0ACgAgACAAIABVAG4AaABpAGQAZQBXAGgAZQBuAFUAcwBlAGQAPQAiAHQAcgB1AGUAIgAgAE4A
YQBtAGUAPQAiAHQAbwBjACAAMwAiAC8APgANAAoAIAAgADwAdwA6AEwAcwBkAEUAeABjAGUAcAB0
AGkAbwBuACAATABvAGMAawBlAGQAPQAiAGYAYQBsAHMAZQAiACAAUAByAGkAbwByAGkAdAB5AD0A
IgAzADkAIgAgAFMAZQBtAGkASABpAGQAZABlAG4APQAiAHQAcgB1AGUAIgANAAoAIAAgACAAVQBu
AGgAaQBkAGUAVwBoAGUAbgBVAHMAZQBkAD0AIgB0AHIAdQBlACIAIABOAGEAbQBlAD0AIgB0AG8A
YwAgADQAIgAvAD4ADQAKACAAIAA8AHcAOgBMAHMAZABFAHgAYwBlAHAAdABpAG8AbgAgAEwAbwBj
AGsAZQBkAD0AIgBmAGEAbABzAGUAIgAgAFAAcgBpAG8AcgBpAHQAeQA9ACIAMwA5ACIAIABTAGUA
bQBpAEgAaQBkAGQAZQBuAD0AIgB0AHIAdQBlACIADQAKACAAIAAgAFUAbgBoAGkAZABlAFcAaABl
AG4AVQBzAGUAZAA9ACIAdAByAHUAZQAiACAATgBhAG0AZQA9ACIAdABvAGMAIAA1ACIALwA+AA0A
CgAgACAAPAB3ADoATABzAGQARQB4AGMAZQBwAHQAaQBvAG4AIABMAG8AYwBrAGUAZAA9ACIAZgBh
AGwAcwBlACIAIABQAHIAaQBvAHIAaQB0AHkAPQAiADMAOQAiACAAUwBlAG0AaQBIAGkAZABkAGUA
bgA9ACIAdAByAHUAZQAiAA0ACgAgACAAIABVAG4AaABpAGQAZQBXAGgAZQBuAFUAcwBlAGQAPQAi
AHQAcgB1AGUAIgAgAE4AYQBtAGUAPQAiAHQAbwBjACAANgAiAC8APgANAAoAIAAgADwAdwA6AEwA
cwBkAEUAeABjAGUAcAB0AGkAbwBuACAATABvAGMAawBlAGQAPQAiAGYAYQBsAHMAZQAiACAAUABy
AGkAbwByAGkAdAB5AD0AIgAzADkAIgAgAFMAZQBtAGkASABpAGQAZABlAG4APQAiAHQAcgB1AGUA
IgANAAoAIAAgACAAVQBuAGgAaQBkAGUAVwBoAGUAbgBVAHMAZQBkAD0AIgB0AHIAdQBlACIAIABO
AGEAbQBlAD0AIgB0AG8AYwAgADcAIgAvAD4ADQAKACAAIAA8AHcAOgBMAHMAZABFAHgAYwBlAHAA
dABpAG8AbgAgAEwAbwBjAGsAZQBkAD0AIgBmAGEAbABzAGUAIgAgAFAAcgBpAG8AcgBpAHQAeQA9
ACIAMwA5ACIAIABTAGUAbQBpAEgAaQBkAGQAZQBuAD0AIgB0AHIAdQBlACIADQAKACAAIAAgAFUA
bgBoAGkAZABlAFcAaABlAG4AVQBzAGUAZAA9ACIAdAByAHUAZQAiACAATgBhAG0AZQA9ACIAdABv
AGMAIAA4ACIALwA+AA0ACgAgACAAPAB3ADoATABzAGQARQB4AGMAZQBwAHQAaQBvAG4AIABMAG8A
YwBrAGUAZAA9ACIAZgBhAGwAcwBlACIAIABQAHIAaQBvAHIAaQB0AHkAPQAiADMAOQAiACAAUwBl
AG0AaQBIAGkAZABkAGUAbgA9ACIAdAByAHUAZQAiAA0ACgAgACAAIABVAG4AaABpAGQAZQBXAGgA
ZQBuAFUAcwBlAGQAPQAiAHQAcgB1AGUAIgAgAE4AYQBtAGUAPQAiAHQAbwBjACAAOQAiAC8APgAN
AAoAIAAgADwAdwA6AEwAcwBkAEUAeABjAGUAcAB0AGkAbwBuACAATABvAGMAawBlAGQAPQAiAGYA
YQBsAHMAZQAiACAAUwBlAG0AaQBIAGkAZABkAGUAbgA9ACIAdAByAHUAZQAiACAAVQBuAGgAaQBk
AGUAVwBoAGUAbgBVAHMAZQBkAD0AIgB0AHIAdQBlACIADQAKACAAIAAgAE4AYQBtAGUAPQAiAE4A
bwByAG0AYQBsACAASQBuAGQAZQBuAHQAIgAvAD4ADQAKACAAIAA8AHcAOgBMAHMAZABFAHgAYwBl
AHAAdABpAG8AbgAgAEwAbwBjAGsAZQBkAD0AIgBmAGEAbABzAGUAIgAgAFMAZQBtAGkASABpAGQA
ZABlAG4APQAiAHQAcgB1AGUAIgAgAFUAbgBoAGkAZABlAFcAaABlAG4AVQBzAGUAZAA9ACIAdABy
AHUAZQAiAA0ACgAgACAAIABOAGEAbQBlAD0AIgBmAG8AbwB0AG4AbwB0AGUAIAB0AGUAeAB0ACIA
LwA+AA0ACgAgACAAPAB3ADoATABzAGQARQB4AGMAZQBwAHQAaQBvAG4AIABMAG8AYwBrAGUAZAA9
ACIAZgBhAGwAcwBlACIAIABTAGUAbQBpAEgAaQBkAGQAZQBuAD0AIgB0AHIAdQBlACIAIABVAG4A
aABpAGQAZQBXAGgAZQBuAFUAcwBlAGQAPQAiAHQAcgB1AGUAIgANAAoAIAAgACAATgBhAG0AZQA9
ACIAYQBuAG4AbwB0AGEAdABpAG8AbgAgAHQAZQB4AHQAIgAvAD4ADQAKACAAIAA8AHcAOgBMAHMA
ZABFAHgAYwBlAHAAdABpAG8AbgAgAEwAbwBjAGsAZQBkAD0AIgBmAGEAbABzAGUAIgAgAFMAZQBt
AGkASABpAGQAZABlAG4APQAiAHQAcgB1AGUAIgAgAFUAbgBoAGkAZABlAFcAaABlAG4AVQBzAGUA
ZAA9ACIAdAByAHUAZQAiAA0ACgAgACAAIABOAGEAbQBlAD0AIgBoAGUAYQBkAGUAcgAiAC8APgAN
AAoAIAAgADwAdwA6AEwAcwBkAEUAeABjAGUAcAB0AGkAbwBuACAATABvAGMAawBlAGQAPQAiAGYA
YQBsAHMAZQAiACAAUwBlAG0AaQBIAGkAZABkAGUAbgA9ACIAdAByAHUAZQAiACAAVQBuAGgAaQBk
AGUAVwBoAGUAbgBVAHMAZQBkAD0AIgB0AHIAdQBlACIADQAKACAAIAAgAE4AYQBtAGUAPQAiAGYA
bwBvAHQAZQByACIALwA+AA0ACgAgACAAPAB3ADoATABzAGQARQB4AGMAZQBwAHQAaQBvAG4AIABM
AG8AYwBrAGUAZAA9ACIAZgBhAGwAcwBlACIAIABTAGUAbQBpAEgAaQBkAGQAZQBuAD0AIgB0AHIA
dQBlACIAIABVAG4AaABpAGQAZQBXAGgAZQBuAFUAcwBlAGQAPQAiAHQAcgB1AGUAIgANAAoAIAAg
ACAATgBhAG0AZQA9ACIAaQBuAGQAZQB4ACAAaABlAGEAZABpAG4AZwAiAC8APgANAAoAIAAgADwA
dwA6AEwAcwBkAEUAeABjAGUAcAB0AGkAbwBuACAATABvAGMAawBlAGQAPQAiAGYAYQBsAHMAZQAi
ACAAUAByAGkAbwByAGkAdAB5AD0AIgAzADUAIgAgAFMAZQBtAGkASABpAGQAZABlAG4APQAiAHQA
cgB1AGUAIgANAAoAIAAgACAAVQBuAGgAaQBkAGUAVwBoAGUAbgBVAHMAZQBkAD0AIgB0AHIAdQBl
ACIAIABRAEYAbwByAG0AYQB0AD0AIgB0AHIAdQBlACIAIABOAGEAbQBlAD0AIgBjAGEAcAB0AGkA
bwBuACIALwA+AA0ACgAgACAAPAB3ADoATABzAGQARQB4AGMAZQBwAHQAaQBvAG4AIABMAG8AYwBr
AGUAZAA9ACIAZgBhAGwAcwBlACIAIABTAGUAbQBpAEgAaQBkAGQAZQBuAD0AIgB0AHIAdQBlACIA
IABVAG4AaABpAGQAZQBXAGgAZQBuAFUAcwBlAGQAPQAiAHQAcgB1AGUAIgANAAoAIAAgACAATgBh
AG0AZQA9ACIAdABhAGIAbABlACAAbwBmACAAZgBpAGcAdQByAGUAcwAiAC8APgANAAoAIAAgADwA
dwA6AEwAcwBkAEUAeABjAGUAcAB0AGkAbwBuACAATABvAGMAawBlAGQAPQAiAGYAYQBsAHMAZQAi
ACAAUwBlAG0AaQBIAGkAZABkAGUAbgA9ACIAdAByAHUAZQAiACAAVQBuAGgAaQBkAGUAVwBoAGUA
bgBVAHMAZQBkAD0AIgB0AHIAdQBlACIADQAKACAAIAAgAE4AYQBtAGUAPQAiAGUAbgB2AGUAbABv
AHAAZQAgAGEAZABkAHIAZQBzAHMAIgAvAD4ADQAKACAAIAA8AHcAOgBMAHMAZABFAHgAYwBlAHAA
dABpAG8AbgAgAEwAbwBjAGsAZQBkAD0AIgBmAGEAbABzAGUAIgAgAFMAZQBtAGkASABpAGQAZABl
AG4APQAiAHQAcgB1AGUAIgAgAFUAbgBoAGkAZABlAFcAaABlAG4AVQBzAGUAZAA9ACIAdAByAHUA
ZQAiAA0ACgAgACAAIABOAGEAbQBlAD0AIgBlAG4AdgBlAGwAbwBwAGUAIAByAGUAdAB1AHIAbgAi
AC8APgANAAoAIAAgADwAdwA6AEwAcwBkAEUAeABjAGUAcAB0AGkAbwBuACAATABvAGMAawBlAGQA
PQAiAGYAYQBsAHMAZQAiACAAUwBlAG0AaQBIAGkAZABkAGUAbgA9ACIAdAByAHUAZQAiACAAVQBu
AGgAaQBkAGUAVwBoAGUAbgBVAHMAZQBkAD0AIgB0AHIAdQBlACIADQAKACAAIAAgAE4AYQBtAGUA
PQAiAGYAbwBvAHQAbgBvAHQAZQAgAHIAZQBmAGUAcgBlAG4AYwBlACIALwA+AA0ACgAgACAAPAB3
ADoATABzAGQARQB4AGMAZQBwAHQAaQBvAG4AIABMAG8AYwBrAGUAZAA9ACIAZgBhAGwAcwBlACIA
IABTAGUAbQBpAEgAaQBkAGQAZQBuAD0AIgB0AHIAdQBlACIAIABVAG4AaABpAGQAZQBXAGgAZQBu
AFUAcwBlAGQAPQAiAHQAcgB1AGUAIgANAAoAIAAgACAATgBhAG0AZQA9ACIAYQBuAG4AbwB0AGEA
dABpAG8AbgAgAHIAZQBmAGUAcgBlAG4AYwBlACIALwA+AA0ACgAgACAAPAB3ADoATABzAGQARQB4
AGMAZQBwAHQAaQBvAG4AIABMAG8AYwBrAGUAZAA9ACIAZgBhAGwAcwBlACIAIABTAGUAbQBpAEgA
aQBkAGQAZQBuAD0AIgB0AHIAdQBlACIAIABVAG4AaABpAGQAZQBXAGgAZQBuAFUAcwBlAGQAPQAi
AHQAcgB1AGUAIgANAAoAIAAgACAATgBhAG0AZQA9ACIAbABpAG4AZQAgAG4AdQBtAGIAZQByACIA
LwA+AA0ACgAgACAAPAB3ADoATABzAGQARQB4AGMAZQBwAHQAaQBvAG4AIABMAG8AYwBrAGUAZAA9
ACIAZgBhAGwAcwBlACIAIABTAGUAbQBpAEgAaQBkAGQAZQBuAD0AIgB0AHIAdQBlACIAIABVAG4A
aABpAGQAZQBXAGgAZQBuAFUAcwBlAGQAPQAiAHQAcgB1AGUAIgANAAoAIAAgACAATgBhAG0AZQA9
ACIAcABhAGcAZQAgAG4AdQBtAGIAZQByACIALwA+AA0ACgAgACAAPAB3ADoATABzAGQARQB4AGMA
ZQBwAHQAaQBvAG4AIABMAG8AYwBrAGUAZAA9ACIAZgBhAGwAcwBlACIAIABTAGUAbQBpAEgAaQBk
AGQAZQBuAD0AIgB0AHIAdQBlACIAIABVAG4AaABpAGQAZQBXAGgAZQBuAFUAcwBlAGQAPQAiAHQA
cgB1AGUAIgANAAoAIAAgACAATgBhAG0AZQA9ACIAZQBuAGQAbgBvAHQAZQAgAHIAZQBmAGUAcgBl
AG4AYwBlACIALwA+AA0ACgAgACAAPAB3ADoATABzAGQARQB4AGMAZQBwAHQAaQBvAG4AIABMAG8A
YwBrAGUAZAA9ACIAZgBhAGwAcwBlACIAIABTAGUAbQBpAEgAaQBkAGQAZQBuAD0AIgB0AHIAdQBl
ACIAIABVAG4AaABpAGQAZQBXAGgAZQBuAFUAcwBlAGQAPQAiAHQAcgB1AGUAIgANAAoAIAAgACAA
TgBhAG0AZQA9ACIAZQBuAGQAbgBvAHQAZQAgAHQAZQB4AHQAIgAvAD4ADQAKACAAIAA8AHcAOgBM
AHMAZABFAHgAYwBlAHAAdABpAG8AbgAgAEwAbwBjAGsAZQBkAD0AIgBmAGEAbABzAGUAIgAgAFMA
ZQBtAGkASABpAGQAZABlAG4APQAiAHQAcgB1AGUAIgAgAFUAbgBoAGkAZABlAFcAaABlAG4AVQBz
AGUAZAA9ACIAdAByAHUAZQAiAA0ACgAgACAAIABOAGEAbQBlAD0AIgB0AGEAYgBsAGUAIABvAGYA
IABhAHUAdABoAG8AcgBpAHQAaQBlAHMAIgAvAD4ADQAKACAAIAA8AHcAOgBMAHMAZABFAHgAYwBl
AHAAdABpAG8AbgAgAEwAbwBjAGsAZQBkAD0AIgBmAGEAbABzAGUAIgAgAFMAZQBtAGkASABpAGQA
ZABlAG4APQAiAHQAcgB1AGUAIgAgAFUAbgBoAGkAZABlAFcAaABlAG4AVQBzAGUAZAA9ACIAdABy
AHUAZQAiAA0ACgAgACAAIABOAGEAbQBlAD0AIgBtAGEAYwByAG8AIgAvAD4ADQAKACAAIAA8AHcA
OgBMAHMAZABFAHgAYwBlAHAAdABpAG8AbgAgAEwAbwBjAGsAZQBkAD0AIgBmAGEAbABzAGUAIgAg
AFMAZQBtAGkASABpAGQAZABlAG4APQAiAHQAcgB1AGUAIgAgAFUAbgBoAGkAZABlAFcAaABlAG4A
VQBzAGUAZAA9ACIAdAByAHUAZQAiAA0ACgAgACAAIABOAGEAbQBlAD0AIgB0AG8AYQAgAGgAZQBh
AGQAaQBuAGcAIgAvAD4ADQAKACAAIAA8AHcAOgBMAHMAZABFAHgAYwBlAHAAdABpAG8AbgAgAEwA
bwBjAGsAZQBkAD0AIgBmAGEAbABzAGUAIgAgAFMAZQBtAGkASABpAGQAZABlAG4APQAiAHQAcgB1
AGUAIgAgAFUAbgBoAGkAZABlAFcAaABlAG4AVQBzAGUAZAA9ACIAdAByAHUAZQAiAA0ACgAgACAA
IABOAGEAbQBlAD0AIgBMAGkAcwB0ACIALwA+AA0ACgAgACAAPAB3ADoATABzAGQARQB4AGMAZQBw
AHQAaQBvAG4AIABMAG8AYwBrAGUAZAA9ACIAZgBhAGwAcwBlACIAIABTAGUAbQBpAEgAaQBkAGQA
ZQBuAD0AIgB0AHIAdQBlACIAIABVAG4AaABpAGQAZQBXAGgAZQBuAFUAcwBlAGQAPQAiAHQAcgB1
AGUAIgANAAoAIAAgACAATgBhAG0AZQA9ACIATABpAHMAdAAgAEIAdQBsAGwAZQB0ACIALwA+AA0A
CgAgACAAPAB3ADoATABzAGQARQB4AGMAZQBwAHQAaQBvAG4AIABMAG8AYwBrAGUAZAA9ACIAZgBh
AGwAcwBlACIAIABTAGUAbQBpAEgAaQBkAGQAZQBuAD0AIgB0AHIAdQBlACIAIABVAG4AaABpAGQA
ZQBXAGgAZQBuAFUAcwBlAGQAPQAiAHQAcgB1AGUAIgANAAoAIAAgACAATgBhAG0AZQA9ACIATABp
AHMAdAAgAE4AdQBtAGIAZQByACIALwA+AA0ACgAgACAAPAB3ADoATABzAGQARQB4AGMAZQBwAHQA
aQBvAG4AIABMAG8AYwBrAGUAZAA9ACIAZgBhAGwAcwBlACIAIABTAGUAbQBpAEgAaQBkAGQAZQBu
AD0AIgB0AHIAdQBlACIAIABVAG4AaABpAGQAZQBXAGgAZQBuAFUAcwBlAGQAPQAiAHQAcgB1AGUA
IgANAAoAIAAgACAATgBhAG0AZQA9ACIATABpAHMAdAAgADIAIgAvAD4ADQAKACAAIAA8AHcAOgBM
AHMAZABFAHgAYwBlAHAAdABpAG8AbgAgAEwAbwBjAGsAZQBkAD0AIgBmAGEAbABzAGUAIgAgAFMA
ZQBtAGkASABpAGQAZABlAG4APQAiAHQAcgB1AGUAIgAgAFUAbgBoAGkAZABlAFcAaABlAG4AVQBz
AGUAZAA9ACIAdAByAHUAZQAiAA0ACgAgACAAIABOAGEAbQBlAD0AIgBMAGkAcwB0ACAAMwAiAC8A
PgANAAoAIAAgADwAdwA6AEwAcwBkAEUAeABjAGUAcAB0AGkAbwBuACAATABvAGMAawBlAGQAPQAi
AGYAYQBsAHMAZQAiACAAUwBlAG0AaQBIAGkAZABkAGUAbgA9ACIAdAByAHUAZQAiACAAVQBuAGgA
aQBkAGUAVwBoAGUAbgBVAHMAZQBkAD0AIgB0AHIAdQBlACIADQAKACAAIAAgAE4AYQBtAGUAPQAi
AEwAaQBzAHQAIAA0ACIALwA+AA0ACgAgACAAPAB3ADoATABzAGQARQB4AGMAZQBwAHQAaQBvAG4A
IABMAG8AYwBrAGUAZAA9ACIAZgBhAGwAcwBlACIAIABTAGUAbQBpAEgAaQBkAGQAZQBuAD0AIgB0
AHIAdQBlACIAIABVAG4AaABpAGQAZQBXAGgAZQBuAFUAcwBlAGQAPQAiAHQAcgB1AGUAIgANAAoA
IAAgACAATgBhAG0AZQA9ACIATABpAHMAdAAgADUAIgAvAD4ADQAKACAAIAA8AHcAOgBMAHMAZABF
AHgAYwBlAHAAdABpAG8AbgAgAEwAbwBjAGsAZQBkAD0AIgBmAGEAbABzAGUAIgAgAFMAZQBtAGkA
SABpAGQAZABlAG4APQAiAHQAcgB1AGUAIgAgAFUAbgBoAGkAZABlAFcAaABlAG4AVQBzAGUAZAA9
ACIAdAByAHUAZQAiAA0ACgAgACAAIABOAGEAbQBlAD0AIgBMAGkAcwB0ACAAQgB1AGwAbABlAHQA
IAAyACIALwA+AA0ACgAgACAAPAB3ADoATABzAGQARQB4AGMAZQBwAHQAaQBvAG4AIABMAG8AYwBr
AGUAZAA9ACIAZgBhAGwAcwBlACIAIABTAGUAbQBpAEgAaQBkAGQAZQBuAD0AIgB0AHIAdQBlACIA
IABVAG4AaABpAGQAZQBXAGgAZQBuAFUAcwBlAGQAPQAiAHQAcgB1AGUAIgANAAoAIAAgACAATgBh
AG0AZQA9ACIATABpAHMAdAAgAEIAdQBsAGwAZQB0ACAAMwAiAC8APgANAAoAIAAgADwAdwA6AEwA
cwBkAEUAeABjAGUAcAB0AGkAbwBuACAATABvAGMAawBlAGQAPQAiAGYAYQBsAHMAZQAiACAAUwBl
AG0AaQBIAGkAZABkAGUAbgA9ACIAdAByAHUAZQAiACAAVQBuAGgAaQBkAGUAVwBoAGUAbgBVAHMA
ZQBkAD0AIgB0AHIAdQBlACIADQAKACAAIAAgAE4AYQBtAGUAPQAiAEwAaQBzAHQAIABCAHUAbABs
AGUAdAAgADQAIgAvAD4ADQAKACAAIAA8AHcAOgBMAHMAZABFAHgAYwBlAHAAdABpAG8AbgAgAEwA
bwBjAGsAZQBkAD0AIgBmAGEAbABzAGUAIgAgAFMAZQBtAGkASABpAGQAZABlAG4APQAiAHQAcgB1
AGUAIgAgAFUAbgBoAGkAZABlAFcAaABlAG4AVQBzAGUAZAA9ACIAdAByAHUAZQAiAA0ACgAgACAA
IABOAGEAbQBlAD0AIgBMAGkAcwB0ACAAQgB1AGwAbABlAHQAIAA1ACIALwA+AA0ACgAgACAAPAB3
ADoATABzAGQARQB4AGMAZQBwAHQAaQBvAG4AIABMAG8AYwBrAGUAZAA9ACIAZgBhAGwAcwBlACIA
IABTAGUAbQBpAEgAaQBkAGQAZQBuAD0AIgB0AHIAdQBlACIAIABVAG4AaABpAGQAZQBXAGgAZQBu
AFUAcwBlAGQAPQAiAHQAcgB1AGUAIgANAAoAIAAgACAATgBhAG0AZQA9ACIATABpAHMAdAAgAE4A
dQBtAGIAZQByACAAMgAiAC8APgANAAoAIAAgADwAdwA6AEwAcwBkAEUAeABjAGUAcAB0AGkAbwBu
ACAATABvAGMAawBlAGQAPQAiAGYAYQBsAHMAZQAiACAAUwBlAG0AaQBIAGkAZABkAGUAbgA9ACIA
dAByAHUAZQAiACAAVQBuAGgAaQBkAGUAVwBoAGUAbgBVAHMAZQBkAD0AIgB0AHIAdQBlACIADQAK
ACAAIAAgAE4AYQBtAGUAPQAiAEwAaQBzAHQAIABOAHUAbQBiAGUAcgAgADMAIgAvAD4ADQAKACAA
IAA8AHcAOgBMAHMAZABFAHgAYwBlAHAAdABpAG8AbgAgAEwAbwBjAGsAZQBkAD0AIgBmAGEAbABz
AGUAIgAgAFMAZQBtAGkASABpAGQAZABlAG4APQAiAHQAcgB1AGUAIgAgAFUAbgBoAGkAZABlAFcA
aABlAG4AVQBzAGUAZAA9ACIAdAByAHUAZQAiAA0ACgAgACAAIABOAGEAbQBlAD0AIgBMAGkAcwB0
ACAATgB1AG0AYgBlAHIAIAA0ACIALwA+AA0ACgAgACAAPAB3ADoATABzAGQARQB4AGMAZQBwAHQA
aQBvAG4AIABMAG8AYwBrAGUAZAA9ACIAZgBhAGwAcwBlACIAIABTAGUAbQBpAEgAaQBkAGQAZQBu
AD0AIgB0AHIAdQBlACIAIABVAG4AaABpAGQAZQBXAGgAZQBuAFUAcwBlAGQAPQAiAHQAcgB1AGUA
IgANAAoAIAAgACAATgBhAG0AZQA9ACIATABpAHMAdAAgAE4AdQBtAGIAZQByACAANQAiAC8APgAN
AAoAIAAgADwAdwA6AEwAcwBkAEUAeABjAGUAcAB0AGkAbwBuACAATABvAGMAawBlAGQAPQAiAGYA
YQBsAHMAZQAiACAAUAByAGkAbwByAGkAdAB5AD0AIgAxADAAIgAgAFEARgBvAHIAbQBhAHQAPQAi
AHQAcgB1AGUAIgAgAE4AYQBtAGUAPQAiAFQAaQB0AGwAZQAiAC8APgANAAoAIAAgADwAdwA6AEwA
cwBkAEUAeABjAGUAcAB0AGkAbwBuACAATABvAGMAawBlAGQAPQAiAGYAYQBsAHMAZQAiACAAUwBl
AG0AaQBIAGkAZABkAGUAbgA9ACIAdAByAHUAZQAiACAAVQBuAGgAaQBkAGUAVwBoAGUAbgBVAHMA
ZQBkAD0AIgB0AHIAdQBlACIADQAKACAAIAAgAE4AYQBtAGUAPQAiAEMAbABvAHMAaQBuAGcAIgAv
AD4ADQAKACAAIAA8AHcAOgBMAHMAZABFAHgAYwBlAHAAdABpAG8AbgAgAEwAbwBjAGsAZQBkAD0A
IgBmAGEAbABzAGUAIgAgAFMAZQBtAGkASABpAGQAZABlAG4APQAiAHQAcgB1AGUAIgAgAFUAbgBo
AGkAZABlAFcAaABlAG4AVQBzAGUAZAA9ACIAdAByAHUAZQAiAA0ACgAgACAAIABOAGEAbQBlAD0A
IgBTAGkAZwBuAGEAdAB1AHIAZQAiAC8APgANAAoAIAAgADwAdwA6AEwAcwBkAEUAeABjAGUAcAB0
AGkAbwBuACAATABvAGMAawBlAGQAPQAiAGYAYQBsAHMAZQAiACAAUAByAGkAbwByAGkAdAB5AD0A
IgAxACIAIABTAGUAbQBpAEgAaQBkAGQAZQBuAD0AIgB0AHIAdQBlACIADQAKACAAIAAgAFUAbgBo
AGkAZABlAFcAaABlAG4AVQBzAGUAZAA9ACIAdAByAHUAZQAiACAATgBhAG0AZQA9ACIARABlAGYA
YQB1AGwAdAAgAFAAYQByAGEAZwByAGEAcABoACAARgBvAG4AdAAiAC8APgANAAoAIAAgADwAdwA6
AEwAcwBkAEUAeABjAGUAcAB0AGkAbwBuACAATABvAGMAawBlAGQAPQAiAGYAYQBsAHMAZQAiACAA
UwBlAG0AaQBIAGkAZABkAGUAbgA9ACIAdAByAHUAZQAiACAAVQBuAGgAaQBkAGUAVwBoAGUAbgBV
AHMAZQBkAD0AIgB0AHIAdQBlACIADQAKACAAIAAgAE4AYQBtAGUAPQAiAEIAbwBkAHkAIABUAGUA
eAB0ACIALwA+AA0ACgAgACAAPAB3ADoATABzAGQARQB4AGMAZQBwAHQAaQBvAG4AIABMAG8AYwBr
AGUAZAA9ACIAZgBhAGwAcwBlACIAIABTAGUAbQBpAEgAaQBkAGQAZQBuAD0AIgB0AHIAdQBlACIA
IABVAG4AaABpAGQAZQBXAGgAZQBuAFUAcwBlAGQAPQAiAHQAcgB1AGUAIgANAAoAIAAgACAATgBh
AG0AZQA9ACIAQgBvAGQAeQAgAFQAZQB4AHQAIABJAG4AZABlAG4AdAAiAC8APgANAAoAIAAgADwA
dwA6AEwAcwBkAEUAeABjAGUAcAB0AGkAbwBuACAATABvAGMAawBlAGQAPQAiAGYAYQBsAHMAZQAi
ACAAUwBlAG0AaQBIAGkAZABkAGUAbgA9ACIAdAByAHUAZQAiACAAVQBuAGgAaQBkAGUAVwBoAGUA
bgBVAHMAZQBkAD0AIgB0AHIAdQBlACIADQAKACAAIAAgAE4AYQBtAGUAPQAiAEwAaQBzAHQAIABD
AG8AbgB0AGkAbgB1AGUAIgAvAD4ADQAKACAAIAA8AHcAOgBMAHMAZABFAHgAYwBlAHAAdABpAG8A
bgAgAEwAbwBjAGsAZQBkAD0AIgBmAGEAbABzAGUAIgAgAFMAZQBtAGkASABpAGQAZABlAG4APQAi
AHQAcgB1AGUAIgAgAFUAbgBoAGkAZABlAFcAaABlAG4AVQBzAGUAZAA9ACIAdAByAHUAZQAiAA0A
CgAgACAAIABOAGEAbQBlAD0AIgBMAGkAcwB0ACAAQwBvAG4AdABpAG4AdQBlACAAMgAiAC8APgAN
AAoAIAAgADwAdwA6AEwAcwBkAEUAeABjAGUAcAB0AGkAbwBuACAATABvAGMAawBlAGQAPQAiAGYA
YQBsAHMAZQAiACAAUwBlAG0AaQBIAGkAZABkAGUAbgA9ACIAdAByAHUAZQAiACAAVQBuAGgAaQBk
AGUAVwBoAGUAbgBVAHMAZQBkAD0AIgB0AHIAdQBlACIADQAKACAAIAAgAE4AYQBtAGUAPQAiAEwA
aQBzAHQAIABDAG8AbgB0AGkAbgB1AGUAIAAzACIALwA+AA0ACgAgACAAPAB3ADoATABzAGQARQB4
AGMAZQBwAHQAaQBvAG4AIABMAG8AYwBrAGUAZAA9ACIAZgBhAGwAcwBlACIAIABTAGUAbQBpAEgA
aQBkAGQAZQBuAD0AIgB0AHIAdQBlACIAIABVAG4AaABpAGQAZQBXAGgAZQBuAFUAcwBlAGQAPQAi
AHQAcgB1AGUAIgANAAoAIAAgACAATgBhAG0AZQA9ACIATABpAHMAdAAgAEMAbwBuAHQAaQBuAHUA
ZQAgADQAIgAvAD4ADQAKACAAIAA8AHcAOgBMAHMAZABFAHgAYwBlAHAAdABpAG8AbgAgAEwAbwBj
AGsAZQBkAD0AIgBmAGEAbABzAGUAIgAgAFMAZQBtAGkASABpAGQAZABlAG4APQAiAHQAcgB1AGUA
IgAgAFUAbgBoAGkAZABlAFcAaABlAG4AVQBzAGUAZAA9ACIAdAByAHUAZQAiAA0ACgAgACAAIABO
AGEAbQBlAD0AIgBMAGkAcwB0ACAAQwBvAG4AdABpAG4AdQBlACAANQAiAC8APgANAAoAIAAgADwA
dwA6AEwAcwBkAEUAeABjAGUAcAB0AGkAbwBuACAATABvAGMAawBlAGQAPQAiAGYAYQBsAHMAZQAi
ACAAUwBlAG0AaQBIAGkAZABkAGUAbgA9ACIAdAByAHUAZQAiACAAVQBuAGgAaQBkAGUAVwBoAGUA
bgBVAHMAZQBkAD0AIgB0AHIAdQBlACIADQAKACAAIAAgAE4AYQBtAGUAPQAiAE0AZQBzAHMAYQBn
AGUAIABIAGUAYQBkAGUAcgAiAC8APgANAAoAIAAgADwAdwA6AEwAcwBkAEUAeABjAGUAcAB0AGkA
bwBuACAATABvAGMAawBlAGQAPQAiAGYAYQBsAHMAZQAiACAAUAByAGkAbwByAGkAdAB5AD0AIgAx
ADEAIgAgAFEARgBvAHIAbQBhAHQAPQAiAHQAcgB1AGUAIgAgAE4AYQBtAGUAPQAiAFMAdQBiAHQA
aQB0AGwAZQAiAC8APgANAAoAIAAgADwAdwA6AEwAcwBkAEUAeABjAGUAcAB0AGkAbwBuACAATABv
AGMAawBlAGQAPQAiAGYAYQBsAHMAZQAiACAAUwBlAG0AaQBIAGkAZABkAGUAbgA9ACIAdAByAHUA
ZQAiACAAVQBuAGgAaQBkAGUAVwBoAGUAbgBVAHMAZQBkAD0AIgB0AHIAdQBlACIADQAKACAAIAAg
AE4AYQBtAGUAPQAiAFMAYQBsAHUAdABhAHQAaQBvAG4AIgAvAD4ADQAKACAAIAA8AHcAOgBMAHMA
ZABFAHgAYwBlAHAAdABpAG8AbgAgAEwAbwBjAGsAZQBkAD0AIgBmAGEAbABzAGUAIgAgAFMAZQBt
AGkASABpAGQAZABlAG4APQAiAHQAcgB1AGUAIgAgAFUAbgBoAGkAZABlAFcAaABlAG4AVQBzAGUA
ZAA9ACIAdAByAHUAZQAiAA0ACgAgACAAIABOAGEAbQBlAD0AIgBEAGEAdABlACIALwA+AA0ACgAg
ACAAPAB3ADoATABzAGQARQB4AGMAZQBwAHQAaQBvAG4AIABMAG8AYwBrAGUAZAA9ACIAZgBhAGwA
cwBlACIAIABTAGUAbQBpAEgAaQBkAGQAZQBuAD0AIgB0AHIAdQBlACIAIABVAG4AaABpAGQAZQBX
AGgAZQBuAFUAcwBlAGQAPQAiAHQAcgB1AGUAIgANAAoAIAAgACAATgBhAG0AZQA9ACIAQgBvAGQA
eQAgAFQAZQB4AHQAIABGAGkAcgBzAHQAIABJAG4AZABlAG4AdAAiAC8APgANAAoAIAAgADwAdwA6
AEwAcwBkAEUAeABjAGUAcAB0AGkAbwBuACAATABvAGMAawBlAGQAPQAiAGYAYQBsAHMAZQAiACAA
UwBlAG0AaQBIAGkAZABkAGUAbgA9ACIAdAByAHUAZQAiACAAVQBuAGgAaQBkAGUAVwBoAGUAbgBV
AHMAZQBkAD0AIgB0AHIAdQBlACIADQAKACAAIAAgAE4AYQBtAGUAPQAiAEIAbwBkAHkAIABUAGUA
eAB0ACAARgBpAHIAcwB0ACAASQBuAGQAZQBuAHQAIAAyACIALwA+AA0ACgAgACAAPAB3ADoATABz
AGQARQB4AGMAZQBwAHQAaQBvAG4AIABMAG8AYwBrAGUAZAA9ACIAZgBhAGwAcwBlACIAIABTAGUA
bQBpAEgAaQBkAGQAZQBuAD0AIgB0AHIAdQBlACIAIABVAG4AaABpAGQAZQBXAGgAZQBuAFUAcwBl
AGQAPQAiAHQAcgB1AGUAIgANAAoAIAAgACAATgBhAG0AZQA9ACIATgBvAHQAZQAgAEgAZQBhAGQA
aQBuAGcAIgAvAD4ADQAKACAAIAA8AHcAOgBMAHMAZABFAHgAYwBlAHAAdABpAG8AbgAgAEwAbwBj
AGsAZQBkAD0AIgBmAGEAbABzAGUAIgAgAFMAZQBtAGkASABpAGQAZABlAG4APQAiAHQAcgB1AGUA
IgAgAFUAbgBoAGkAZABlAFcAaABlAG4AVQBzAGUAZAA9ACIAdAByAHUAZQAiAA0ACgAgACAAIABO
AGEAbQBlAD0AIgBCAG8AZAB5ACAAVABlAHgAdAAgADIAIgAvAD4ADQAKACAAIAA8AHcAOgBMAHMA
ZABFAHgAYwBlAHAAdABpAG8AbgAgAEwAbwBjAGsAZQBkAD0AIgBmAGEAbABzAGUAIgAgAFMAZQBt
AGkASABpAGQAZABlAG4APQAiAHQAcgB1AGUAIgAgAFUAbgBoAGkAZABlAFcAaABlAG4AVQBzAGUA
ZAA9ACIAdAByAHUAZQAiAA0ACgAgACAAIABOAGEAbQBlAD0AIgBCAG8AZAB5ACAAVABlAHgAdAAg
ADMAIgAvAD4ADQAKACAAIAA8AHcAOgBMAHMAZABFAHgAYwBlAHAAdABpAG8AbgAgAEwAbwBjAGsA
ZQBkAD0AIgBmAGEAbABzAGUAIgAgAFMAZQBtAGkASABpAGQAZABlAG4APQAiAHQAcgB1AGUAIgAg
AFUAbgBoAGkAZABlAFcAaABlAG4AVQBzAGUAZAA9ACIAdAByAHUAZQAiAA0ACgAgACAAIABOAGEA
bQBlAD0AIgBCAG8AZAB5ACAAVABlAHgAdAAgAEkAbgBkAGUAbgB0ACAAMgAiAC8APgANAAoAIAAg
ADwAdwA6AEwAcwBkAEUAeABjAGUAcAB0AGkAbwBuACAATABvAGMAawBlAGQAPQAiAGYAYQBsAHMA
ZQAiACAAUwBlAG0AaQBIAGkAZABkAGUAbgA9ACIAdAByAHUAZQAiACAAVQBuAGgAaQBkAGUAVwBo
AGUAbgBVAHMAZQBkAD0AIgB0AHIAdQBlACIADQAKACAAIAAgAE4AYQBtAGUAPQAiAEIAbwBkAHkA
IABUAGUAeAB0ACAASQBuAGQAZQBuAHQAIAAzACIALwA+AA0ACgAgACAAPAB3ADoATABzAGQARQB4
AGMAZQBwAHQAaQBvAG4AIABMAG8AYwBrAGUAZAA9ACIAZgBhAGwAcwBlACIAIABTAGUAbQBpAEgA
aQBkAGQAZQBuAD0AIgB0AHIAdQBlACIAIABVAG4AaABpAGQAZQBXAGgAZQBuAFUAcwBlAGQAPQAi
AHQAcgB1AGUAIgANAAoAIAAgACAATgBhAG0AZQA9ACIAQgBsAG8AYwBrACAAVABlAHgAdAAiAC8A
PgANAAoAIAAgADwAdwA6AEwAcwBkAEUAeABjAGUAcAB0AGkAbwBuACAATABvAGMAawBlAGQAPQAi
AGYAYQBsAHMAZQAiACAAUwBlAG0AaQBIAGkAZABkAGUAbgA9ACIAdAByAHUAZQAiACAAVQBuAGgA
aQBkAGUAVwBoAGUAbgBVAHMAZQBkAD0AIgB0AHIAdQBlACIADQAKACAAIAAgAE4AYQBtAGUAPQAi
AEgAeQBwAGUAcgBsAGkAbgBrACIALwA+AA0ACgAgACAAPAB3ADoATABzAGQARQB4AGMAZQBwAHQA
aQBvAG4AIABMAG8AYwBrAGUAZAA9ACIAZgBhAGwAcwBlACIAIABTAGUAbQBpAEgAaQBkAGQAZQBu
AD0AIgB0AHIAdQBlACIAIABVAG4AaABpAGQAZQBXAGgAZQBuAFUAcwBlAGQAPQAiAHQAcgB1AGUA
IgANAAoAIAAgACAATgBhAG0AZQA9ACIARgBvAGwAbABvAHcAZQBkAEgAeQBwAGUAcgBsAGkAbgBr
ACIALwA+AA0ACgAgACAAPAB3ADoATABzAGQARQB4AGMAZQBwAHQAaQBvAG4AIABMAG8AYwBrAGUA
ZAA9ACIAZgBhAGwAcwBlACIAIABQAHIAaQBvAHIAaQB0AHkAPQAiADIAMgAiACAAUQBGAG8AcgBt
AGEAdAA9ACIAdAByAHUAZQAiACAATgBhAG0AZQA9ACIAUwB0AHIAbwBuAGcAIgAvAD4ADQAKACAA
IAA8AHcAOgBMAHMAZABFAHgAYwBlAHAAdABpAG8AbgAgAEwAbwBjAGsAZQBkAD0AIgBmAGEAbABz
AGUAIgAgAFAAcgBpAG8AcgBpAHQAeQA9ACIAMgAwACIAIABRAEYAbwByAG0AYQB0AD0AIgB0AHIA
dQBlACIAIABOAGEAbQBlAD0AIgBFAG0AcABoAGEAcwBpAHMAIgAvAD4ADQAKACAAIAA8AHcAOgBM
AHMAZABFAHgAYwBlAHAAdABpAG8AbgAgAEwAbwBjAGsAZQBkAD0AIgBmAGEAbABzAGUAIgAgAFMA
ZQBtAGkASABpAGQAZABlAG4APQAiAHQAcgB1AGUAIgAgAFUAbgBoAGkAZABlAFcAaABlAG4AVQBz
AGUAZAA9ACIAdAByAHUAZQAiAA0ACgAgACAAIABOAGEAbQBlAD0AIgBEAG8AYwB1AG0AZQBuAHQA
IABNAGEAcAAiAC8APgANAAoAIAAgADwAdwA6AEwAcwBkAEUAeABjAGUAcAB0AGkAbwBuACAATABv
AGMAawBlAGQAPQAiAGYAYQBsAHMAZQAiACAAUwBlAG0AaQBIAGkAZABkAGUAbgA9ACIAdAByAHUA
ZQAiACAAVQBuAGgAaQBkAGUAVwBoAGUAbgBVAHMAZQBkAD0AIgB0AHIAdQBlACIADQAKACAAIAAg
AE4AYQBtAGUAPQAiAFAAbABhAGkAbgAgAFQAZQB4AHQAIgAvAD4ADQAKACAAIAA8AHcAOgBMAHMA
ZABFAHgAYwBlAHAAdABpAG8AbgAgAEwAbwBjAGsAZQBkAD0AIgBmAGEAbABzAGUAIgAgAFMAZQBt
AGkASABpAGQAZABlAG4APQAiAHQAcgB1AGUAIgAgAFUAbgBoAGkAZABlAFcAaABlAG4AVQBzAGUA
ZAA9ACIAdAByAHUAZQAiAA0ACgAgACAAIABOAGEAbQBlAD0AIgBFAC0AbQBhAGkAbAAgAFMAaQBn
AG4AYQB0AHUAcgBlACIALwA+AA0ACgAgACAAPAB3ADoATABzAGQARQB4AGMAZQBwAHQAaQBvAG4A
IABMAG8AYwBrAGUAZAA9ACIAZgBhAGwAcwBlACIAIABTAGUAbQBpAEgAaQBkAGQAZQBuAD0AIgB0
AHIAdQBlACIAIABVAG4AaABpAGQAZQBXAGgAZQBuAFUAcwBlAGQAPQAiAHQAcgB1AGUAIgANAAoA
IAAgACAATgBhAG0AZQA9ACIASABUAE0ATAAgAFQAbwBwACAAbwBmACAARgBvAHIAbQAiAC8APgAN
AAoAIAAgADwAdwA6AEwAcwBkAEUAeABjAGUAcAB0AGkAbwBuACAATABvAGMAawBlAGQAPQAiAGYA
YQBsAHMAZQAiACAAUwBlAG0AaQBIAGkAZABkAGUAbgA9ACIAdAByAHUAZQAiACAAVQBuAGgAaQBk
AGUAVwBoAGUAbgBVAHMAZQBkAD0AIgB0AHIAdQBlACIADQAKACAAIAAgAE4AYQBtAGUAPQAiAEgA
VABNAEwAIABCAG8AdAB0AG8AbQAgAG8AZgAgAEYAbwByAG0AIgAvAD4ADQAKACAAIAA8AHcAOgBM
AHMAZABFAHgAYwBlAHAAdABpAG8AbgAgAEwAbwBjAGsAZQBkAD0AIgBmAGEAbABzAGUAIgAgAFMA
ZQBtAGkASABpAGQAZABlAG4APQAiAHQAcgB1AGUAIgAgAFUAbgBoAGkAZABlAFcAaABlAG4AVQBz
AGUAZAA9ACIAdAByAHUAZQAiAA0ACgAgACAAIABOAGEAbQBlAD0AIgBOAG8AcgBtAGEAbAAgACgA
VwBlAGIAKQAiAC8APgANAAoAIAAgADwAdwA6AEwAcwBkAEUAeABjAGUAcAB0AGkAbwBuACAATABv
AGMAawBlAGQAPQAiAGYAYQBsAHMAZQAiACAAUwBlAG0AaQBIAGkAZABkAGUAbgA9ACIAdAByAHUA
ZQAiACAAVQBuAGgAaQBkAGUAVwBoAGUAbgBVAHMAZQBkAD0AIgB0AHIAdQBlACIADQAKACAAIAAg
AE4AYQBtAGUAPQAiAEgAVABNAEwAIABBAGMAcgBvAG4AeQBtACIALwA+AA0ACgAgACAAPAB3ADoA
TABzAGQARQB4AGMAZQBwAHQAaQBvAG4AIABMAG8AYwBrAGUAZAA9ACIAZgBhAGwAcwBlACIAIABT
AGUAbQBpAEgAaQBkAGQAZQBuAD0AIgB0AHIAdQBlACIAIABVAG4AaABpAGQAZQBXAGgAZQBuAFUA
cwBlAGQAPQAiAHQAcgB1AGUAIgANAAoAIAAgACAATgBhAG0AZQA9ACIASABUAE0ATAAgAEEAZABk
AHIAZQBzAHMAIgAvAD4ADQAKACAAIAA8AHcAOgBMAHMAZABFAHgAYwBlAHAAdABpAG8AbgAgAEwA
bwBjAGsAZQBkAD0AIgBmAGEAbABzAGUAIgAgAFMAZQBtAGkASABpAGQAZABlAG4APQAiAHQAcgB1
AGUAIgAgAFUAbgBoAGkAZABlAFcAaABlAG4AVQBzAGUAZAA9ACIAdAByAHUAZQAiAA0ACgAgACAA
IABOAGEAbQBlAD0AIgBIAFQATQBMACAAQwBpAHQAZQAiAC8APgANAAoAIAAgADwAdwA6AEwAcwBk
AEUAeABjAGUAcAB0AGkAbwBuACAATABvAGMAawBlAGQAPQAiAGYAYQBsAHMAZQAiACAAUwBlAG0A
aQBIAGkAZABkAGUAbgA9ACIAdAByAHUAZQAiACAAVQBuAGgAaQBkAGUAVwBoAGUAbgBVAHMAZQBk
AD0AIgB0AHIAdQBlACIADQAKACAAIAAgAE4AYQBtAGUAPQAiAEgAVABNAEwAIABDAG8AZABlACIA
LwA+AA0ACgAgACAAPAB3ADoATABzAGQARQB4AGMAZQBwAHQAaQBvAG4AIABMAG8AYwBrAGUAZAA9
ACIAZgBhAGwAcwBlACIAIABTAGUAbQBpAEgAaQBkAGQAZQBuAD0AIgB0AHIAdQBlACIAIABVAG4A
aABpAGQAZQBXAGgAZQBuAFUAcwBlAGQAPQAiAHQAcgB1AGUAIgANAAoAIAAgACAATgBhAG0AZQA9
ACIASABUAE0ATAAgAEQAZQBmAGkAbgBpAHQAaQBvAG4AIgAvAD4ADQAKACAAIAA8AHcAOgBMAHMA
ZABFAHgAYwBlAHAAdABpAG8AbgAgAEwAbwBjAGsAZQBkAD0AIgBmAGEAbABzAGUAIgAgAFMAZQBt
AGkASABpAGQAZABlAG4APQAiAHQAcgB1AGUAIgAgAFUAbgBoAGkAZABlAFcAaABlAG4AVQBzAGUA
ZAA9ACIAdAByAHUAZQAiAA0ACgAgACAAIABOAGEAbQBlAD0AIgBIAFQATQBMACAASwBlAHkAYgBv
AGEAcgBkACIALwA+AA0ACgAgACAAPAB3ADoATABzAGQARQB4AGMAZQBwAHQAaQBvAG4AIABMAG8A
YwBrAGUAZAA9ACIAZgBhAGwAcwBlACIAIABTAGUAbQBpAEgAaQBkAGQAZQBuAD0AIgB0AHIAdQBl
ACIAIABVAG4AaABpAGQAZQBXAGgAZQBuAFUAcwBlAGQAPQAiAHQAcgB1AGUAIgANAAoAIAAgACAA
TgBhAG0AZQA9ACIASABUAE0ATAAgAFAAcgBlAGYAbwByAG0AYQB0AHQAZQBkACIALwA+AA0ACgAg
ACAAPAB3ADoATABzAGQARQB4AGMAZQBwAHQAaQBvAG4AIABMAG8AYwBrAGUAZAA9ACIAZgBhAGwA
cwBlACIAIABTAGUAbQBpAEgAaQBkAGQAZQBuAD0AIgB0AHIAdQBlACIAIABVAG4AaABpAGQAZQBX
AGgAZQBuAFUAcwBlAGQAPQAiAHQAcgB1AGUAIgANAAoAIAAgACAATgBhAG0AZQA9ACIASABUAE0A
TAAgAFMAYQBtAHAAbABlACIALwA+AA0ACgAgACAAPAB3ADoATABzAGQARQB4AGMAZQBwAHQAaQBv
AG4AIABMAG8AYwBrAGUAZAA9ACIAZgBhAGwAcwBlACIAIABTAGUAbQBpAEgAaQBkAGQAZQBuAD0A
IgB0AHIAdQBlACIAIABVAG4AaABpAGQAZQBXAGgAZQBuAFUAcwBlAGQAPQAiAHQAcgB1AGUAIgAN
AAoAIAAgACAATgBhAG0AZQA9ACIASABUAE0ATAAgAFQAeQBwAGUAdwByAGkAdABlAHIAIgAvAD4A
DQAKACAAIAA8AHcAOgBMAHMAZABFAHgAYwBlAHAAdABpAG8AbgAgAEwAbwBjAGsAZQBkAD0AIgBm
AGEAbABzAGUAIgAgAFMAZQBtAGkASABpAGQAZABlAG4APQAiAHQAcgB1AGUAIgAgAFUAbgBoAGkA
ZABlAFcAaABlAG4AVQBzAGUAZAA9ACIAdAByAHUAZQAiAA0ACgAgACAAIABOAGEAbQBlAD0AIgBI
AFQATQBMACAAVgBhAHIAaQBhAGIAbABlACIALwA+AA0ACgAgACAAPAB3ADoATABzAGQARQB4AGMA
ZQBwAHQAaQBvAG4AIABMAG8AYwBrAGUAZAA9ACIAZgBhAGwAcwBlACIAIABTAGUAbQBpAEgAaQBk
AGQAZQBuAD0AIgB0AHIAdQBlACIAIABVAG4AaABpAGQAZQBXAGgAZQBuAFUAcwBlAGQAPQAiAHQA
cgB1AGUAIgANAAoAIAAgACAATgBhAG0AZQA9ACIATgBvAHIAbQBhAGwAIABUAGEAYgBsAGUAIgAv
AD4ADQAKACAAIAA8AHcAOgBMAHMAZABFAHgAYwBlAHAAdABpAG8AbgAgAEwAbwBjAGsAZQBkAD0A
IgBmAGEAbABzAGUAIgAgAFMAZQBtAGkASABpAGQAZABlAG4APQAiAHQAcgB1AGUAIgAgAFUAbgBo
AGkAZABlAFcAaABlAG4AVQBzAGUAZAA9ACIAdAByAHUAZQAiAA0ACgAgACAAIABOAGEAbQBlAD0A
IgBhAG4AbgBvAHQAYQB0AGkAbwBuACAAcwB1AGIAagBlAGMAdAAiAC8APgANAAoAIAAgADwAdwA6
AEwAcwBkAEUAeABjAGUAcAB0AGkAbwBuACAATABvAGMAawBlAGQAPQAiAGYAYQBsAHMAZQAiACAA
UwBlAG0AaQBIAGkAZABkAGUAbgA9ACIAdAByAHUAZQAiACAAVQBuAGgAaQBkAGUAVwBoAGUAbgBV
AHMAZQBkAD0AIgB0AHIAdQBlACIADQAKACAAIAAgAE4AYQBtAGUAPQAiAE4AbwAgAEwAaQBzAHQA
IgAvAD4ADQAKACAAIAA8AHcAOgBMAHMAZABFAHgAYwBlAHAAdABpAG8AbgAgAEwAbwBjAGsAZQBk
AD0AIgBmAGEAbABzAGUAIgAgAFMAZQBtAGkASABpAGQAZABlAG4APQAiAHQAcgB1AGUAIgAgAFUA
bgBoAGkAZABlAFcAaABlAG4AVQBzAGUAZAA9ACIAdAByAHUAZQAiAA0ACgAgACAAIABOAGEAbQBl
AD0AIgBPAHUAdABsAGkAbgBlACAATABpAHMAdAAgADEAIgAvAD4ADQAKACAAIAA8AHcAOgBMAHMA
ZABFAHgAYwBlAHAAdABpAG8AbgAgAEwAbwBjAGsAZQBkAD0AIgBmAGEAbABzAGUAIgAgAFMAZQBt
AGkASABpAGQAZABlAG4APQAiAHQAcgB1AGUAIgAgAFUAbgBoAGkAZABlAFcAaABlAG4AVQBzAGUA
ZAA9ACIAdAByAHUAZQAiAA0ACgAgACAAIABOAGEAbQBlAD0AIgBPAHUAdABsAGkAbgBlACAATABp
AHMAdAAgADIAIgAvAD4ADQAKACAAIAA8AHcAOgBMAHMAZABFAHgAYwBlAHAAdABpAG8AbgAgAEwA
bwBjAGsAZQBkAD0AIgBmAGEAbABzAGUAIgAgAFMAZQBtAGkASABpAGQAZABlAG4APQAiAHQAcgB1
AGUAIgAgAFUAbgBoAGkAZABlAFcAaABlAG4AVQBzAGUAZAA9ACIAdAByAHUAZQAiAA0ACgAgACAA
IABOAGEAbQBlAD0AIgBPAHUAdABsAGkAbgBlACAATABpAHMAdAAgADMAIgAvAD4ADQAKACAAIAA8
AHcAOgBMAHMAZABFAHgAYwBlAHAAdABpAG8AbgAgAEwAbwBjAGsAZQBkAD0AIgBmAGEAbABzAGUA
IgAgAFMAZQBtAGkASABpAGQAZABlAG4APQAiAHQAcgB1AGUAIgAgAFUAbgBoAGkAZABlAFcAaABl
AG4AVQBzAGUAZAA9ACIAdAByAHUAZQAiAA0ACgAgACAAIABOAGEAbQBlAD0AIgBUAGEAYgBsAGUA
IABTAGkAbQBwAGwAZQAgADEAIgAvAD4ADQAKACAAIAA8AHcAOgBMAHMAZABFAHgAYwBlAHAAdABp
AG8AbgAgAEwAbwBjAGsAZQBkAD0AIgBmAGEAbABzAGUAIgAgAFMAZQBtAGkASABpAGQAZABlAG4A
PQAiAHQAcgB1AGUAIgAgAFUAbgBoAGkAZABlAFcAaABlAG4AVQBzAGUAZAA9ACIAdAByAHUAZQAi
AA0ACgAgACAAIABOAGEAbQBlAD0AIgBUAGEAYgBsAGUAIABTAGkAbQBwAGwAZQAgADIAIgAvAD4A
DQAKACAAIAA8AHcAOgBMAHMAZABFAHgAYwBlAHAAdABpAG8AbgAgAEwAbwBjAGsAZQBkAD0AIgBm
AGEAbABzAGUAIgAgAFMAZQBtAGkASABpAGQAZABlAG4APQAiAHQAcgB1AGUAIgAgAFUAbgBoAGkA
ZABlAFcAaABlAG4AVQBzAGUAZAA9ACIAdAByAHUAZQAiAA0ACgAgACAAIABOAGEAbQBlAD0AIgBU
AGEAYgBsAGUAIABTAGkAbQBwAGwAZQAgADMAIgAvAD4ADQAKACAAIAA8AHcAOgBMAHMAZABFAHgA
YwBlAHAAdABpAG8AbgAgAEwAbwBjAGsAZQBkAD0AIgBmAGEAbABzAGUAIgAgAFMAZQBtAGkASABp
AGQAZABlAG4APQAiAHQAcgB1AGUAIgAgAFUAbgBoAGkAZABlAFcAaABlAG4AVQBzAGUAZAA9ACIA
dAByAHUAZQAiAA0ACgAgACAAIABOAGEAbQBlAD0AIgBUAGEAYgBsAGUAIABDAGwAYQBzAHMAaQBj
ACAAMQAiAC8APgANAAoAIAAgADwAdwA6AEwAcwBkAEUAeABjAGUAcAB0AGkAbwBuACAATABvAGMA
awBlAGQAPQAiAGYAYQBsAHMAZQAiACAAUwBlAG0AaQBIAGkAZABkAGUAbgA9ACIAdAByAHUAZQAi
ACAAVQBuAGgAaQBkAGUAVwBoAGUAbgBVAHMAZQBkAD0AIgB0AHIAdQBlACIADQAKACAAIAAgAE4A
YQBtAGUAPQAiAFQAYQBiAGwAZQAgAEMAbABhAHMAcwBpAGMAIAAyACIALwA+AA0ACgAgACAAPAB3
ADoATABzAGQARQB4AGMAZQBwAHQAaQBvAG4AIABMAG8AYwBrAGUAZAA9ACIAZgBhAGwAcwBlACIA
IABTAGUAbQBpAEgAaQBkAGQAZQBuAD0AIgB0AHIAdQBlACIAIABVAG4AaABpAGQAZQBXAGgAZQBu
AFUAcwBlAGQAPQAiAHQAcgB1AGUAIgANAAoAIAAgACAATgBhAG0AZQA9ACIAVABhAGIAbABlACAA
QwBsAGEAcwBzAGkAYwAgADMAIgAvAD4ADQAKACAAIAA8AHcAOgBMAHMAZABFAHgAYwBlAHAAdABp
AG8AbgAgAEwAbwBjAGsAZQBkAD0AIgBmAGEAbABzAGUAIgAgAFMAZQBtAGkASABpAGQAZABlAG4A
PQAiAHQAcgB1AGUAIgAgAFUAbgBoAGkAZABlAFcAaABlAG4AVQBzAGUAZAA9ACIAdAByAHUAZQAi
AA0ACgAgACAAIABOAGEAbQBlAD0AIgBUAGEAYgBsAGUAIABDAGwAYQBzAHMAaQBjACAANAAiAC8A
PgANAAoAIAAgADwAdwA6AEwAcwBkAEUAeABjAGUAcAB0AGkAbwBuACAATABvAGMAawBlAGQAPQAi
AGYAYQBsAHMAZQAiACAAUwBlAG0AaQBIAGkAZABkAGUAbgA9ACIAdAByAHUAZQAiACAAVQBuAGgA
aQBkAGUAVwBoAGUAbgBVAHMAZQBkAD0AIgB0AHIAdQBlACIADQAKACAAIAAgAE4AYQBtAGUAPQAi
AFQAYQBiAGwAZQAgAEMAbwBsAG8AcgBmAHUAbAAgADEAIgAvAD4ADQAKACAAIAA8AHcAOgBMAHMA
ZABFAHgAYwBlAHAAdABpAG8AbgAgAEwAbwBjAGsAZQBkAD0AIgBmAGEAbABzAGUAIgAgAFMAZQBt
AGkASABpAGQAZABlAG4APQAiAHQAcgB1AGUAIgAgAFUAbgBoAGkAZABlAFcAaABlAG4AVQBzAGUA
ZAA9ACIAdAByAHUAZQAiAA0ACgAgACAAIABOAGEAbQBlAD0AIgBUAGEAYgBsAGUAIABDAG8AbABv
AHIAZgB1AGwAIAAyACIALwA+AA0ACgAgACAAPAB3ADoATABzAGQARQB4AGMAZQBwAHQAaQBvAG4A
IABMAG8AYwBrAGUAZAA9ACIAZgBhAGwAcwBlACIAIABTAGUAbQBpAEgAaQBkAGQAZQBuAD0AIgB0
AHIAdQBlACIAIABVAG4AaABpAGQAZQBXAGgAZQBuAFUAcwBlAGQAPQAiAHQAcgB1AGUAIgANAAoA
IAAgACAATgBhAG0AZQA9ACIAVABhAGIAbABlACAAQwBvAGwAbwByAGYAdQBsACAAMwAiAC8APgAN
AAoAIAAgADwAdwA6AEwAcwBkAEUAeABjAGUAcAB0AGkAbwBuACAATABvAGMAawBlAGQAPQAiAGYA
YQBsAHMAZQAiACAAUwBlAG0AaQBIAGkAZABkAGUAbgA9ACIAdAByAHUAZQAiACAAVQBuAGgAaQBk
AGUAVwBoAGUAbgBVAHMAZQBkAD0AIgB0AHIAdQBlACIADQAKACAAIAAgAE4AYQBtAGUAPQAiAFQA
YQBiAGwAZQAgAEMAbwBsAHUAbQBuAHMAIAAxACIALwA+AA0ACgAgACAAPAB3ADoATABzAGQARQB4
AGMAZQBwAHQAaQBvAG4AIABMAG8AYwBrAGUAZAA9ACIAZgBhAGwAcwBlACIAIABTAGUAbQBpAEgA
aQBkAGQAZQBuAD0AIgB0AHIAdQBlACIAIABVAG4AaABpAGQAZQBXAGgAZQBuAFUAcwBlAGQAPQAi
AHQAcgB1AGUAIgANAAoAIAAgACAATgBhAG0AZQA9ACIAVABhAGIAbABlACAAQwBvAGwAdQBtAG4A
cwAgADIAIgAvAD4ADQAKACAAIAA8AHcAOgBMAHMAZABFAHgAYwBlAHAAdABpAG8AbgAgAEwAbwBj
AGsAZQBkAD0AIgBmAGEAbABzAGUAIgAgAFMAZQBtAGkASABpAGQAZABlAG4APQAiAHQAcgB1AGUA
IgAgAFUAbgBoAGkAZABlAFcAaABlAG4AVQBzAGUAZAA9ACIAdAByAHUAZQAiAA0ACgAgACAAIABO
AGEAbQBlAD0AIgBUAGEAYgBsAGUAIABDAG8AbAB1AG0AbgBzACAAMwAiAC8APgANAAoAIAAgADwA
dwA6AEwAcwBkAEUAeABjAGUAcAB0AGkAbwBuACAATABvAGMAawBlAGQAPQAiAGYAYQBsAHMAZQAi
ACAAUwBlAG0AaQBIAGkAZABkAGUAbgA9ACIAdAByAHUAZQAiACAAVQBuAGgAaQBkAGUAVwBoAGUA
bgBVAHMAZQBkAD0AIgB0AHIAdQBlACIADQAKACAAIAAgAE4AYQBtAGUAPQAiAFQAYQBiAGwAZQAg
AEMAbwBsAHUAbQBuAHMAIAA0ACIALwA+AA0ACgAgACAAPAB3ADoATABzAGQARQB4AGMAZQBwAHQA
aQBvAG4AIABMAG8AYwBrAGUAZAA9ACIAZgBhAGwAcwBlACIAIABTAGUAbQBpAEgAaQBkAGQAZQBu
AD0AIgB0AHIAdQBlACIAIABVAG4AaABpAGQAZQBXAGgAZQBuAFUAcwBlAGQAPQAiAHQAcgB1AGUA
IgANAAoAIAAgACAATgBhAG0AZQA9ACIAVABhAGIAbABlACAAQwBvAGwAdQBtAG4AcwAgADUAIgAv
AD4ADQAKACAAIAA8AHcAOgBMAHMAZABFAHgAYwBlAHAAdABpAG8AbgAgAEwAbwBjAGsAZQBkAD0A
IgBmAGEAbABzAGUAIgAgAFMAZQBtAGkASABpAGQAZABlAG4APQAiAHQAcgB1AGUAIgAgAFUAbgBo
AGkAZABlAFcAaABlAG4AVQBzAGUAZAA9ACIAdAByAHUAZQAiAA0ACgAgACAAIABOAGEAbQBlAD0A
IgBUAGEAYgBsAGUAIABHAHIAaQBkACAAMQAiAC8APgANAAoAIAAgADwAdwA6AEwAcwBkAEUAeABj
AGUAcAB0AGkAbwBuACAATABvAGMAawBlAGQAPQAiAGYAYQBsAHMAZQAiACAAUwBlAG0AaQBIAGkA
ZABkAGUAbgA9ACIAdAByAHUAZQAiACAAVQBuAGgAaQBkAGUAVwBoAGUAbgBVAHMAZQBkAD0AIgB0
AHIAdQBlACIADQAKACAAIAAgAE4AYQBtAGUAPQAiAFQAYQBiAGwAZQAgAEcAcgBpAGQAIAAyACIA
LwA+AA0ACgAgACAAPAB3ADoATABzAGQARQB4AGMAZQBwAHQAaQBvAG4AIABMAG8AYwBrAGUAZAA9
ACIAZgBhAGwAcwBlACIAIABTAGUAbQBpAEgAaQBkAGQAZQBuAD0AIgB0AHIAdQBlACIAIABVAG4A
aABpAGQAZQBXAGgAZQBuAFUAcwBlAGQAPQAiAHQAcgB1AGUAIgANAAoAIAAgACAATgBhAG0AZQA9
ACIAVABhAGIAbABlACAARwByAGkAZAAgADMAIgAvAD4ADQAKACAAIAA8AHcAOgBMAHMAZABFAHgA
YwBlAHAAdABpAG8AbgAgAEwAbwBjAGsAZQBkAD0AIgBmAGEAbABzAGUAIgAgAFMAZQBtAGkASABp
AGQAZABlAG4APQAiAHQAcgB1AGUAIgAgAFUAbgBoAGkAZABlAFcAaABlAG4AVQBzAGUAZAA9ACIA
dAByAHUAZQAiAA0ACgAgACAAIABOAGEAbQBlAD0AIgBUAGEAYgBsAGUAIABHAHIAaQBkACAANAAi
AC8APgANAAoAIAAgADwAdwA6AEwAcwBkAEUAeABjAGUAcAB0AGkAbwBuACAATABvAGMAawBlAGQA
PQAiAGYAYQBsAHMAZQAiACAAUwBlAG0AaQBIAGkAZABkAGUAbgA9ACIAdAByAHUAZQAiACAAVQBu
AGgAaQBkAGUAVwBoAGUAbgBVAHMAZQBkAD0AIgB0AHIAdQBlACIADQAKACAAIAAgAE4AYQBtAGUA
PQAiAFQAYQBiAGwAZQAgAEcAcgBpAGQAIAA1ACIALwA+AA0ACgAgACAAPAB3ADoATABzAGQARQB4
AGMAZQBwAHQAaQBvAG4AIABMAG8AYwBrAGUAZAA9ACIAZgBhAGwAcwBlACIAIABTAGUAbQBpAEgA
aQBkAGQAZQBuAD0AIgB0AHIAdQBlACIAIABVAG4AaABpAGQAZQBXAGgAZQBuAFUAcwBlAGQAPQAi
AHQAcgB1AGUAIgANAAoAIAAgACAATgBhAG0AZQA9ACIAVABhAGIAbABlACAARwByAGkAZAAgADYA
IgAvAD4ADQAKACAAIAA8AHcAOgBMAHMAZABFAHgAYwBlAHAAdABpAG8AbgAgAEwAbwBjAGsAZQBk
AD0AIgBmAGEAbABzAGUAIgAgAFMAZQBtAGkASABpAGQAZABlAG4APQAiAHQAcgB1AGUAIgAgAFUA
bgBoAGkAZABlAFcAaABlAG4AVQBzAGUAZAA9ACIAdAByAHUAZQAiAA0ACgAgACAAIABOAGEAbQBl
AD0AIgBUAGEAYgBsAGUAIABHAHIAaQBkACAANwAiAC8APgANAAoAIAAgADwAdwA6AEwAcwBkAEUA
eABjAGUAcAB0AGkAbwBuACAATABvAGMAawBlAGQAPQAiAGYAYQBsAHMAZQAiACAAUwBlAG0AaQBI
AGkAZABkAGUAbgA9ACIAdAByAHUAZQAiACAAVQBuAGgAaQBkAGUAVwBoAGUAbgBVAHMAZQBkAD0A
IgB0AHIAdQBlACIADQAKACAAIAAgAE4AYQBtAGUAPQAiAFQAYQBiAGwAZQAgAEcAcgBpAGQAIAA4
ACIALwA+AA0ACgAgACAAPAB3ADoATABzAGQARQB4AGMAZQBwAHQAaQBvAG4AIABMAG8AYwBrAGUA
ZAA9ACIAZgBhAGwAcwBlACIAIABTAGUAbQBpAEgAaQBkAGQAZQBuAD0AIgB0AHIAdQBlACIAIABV
AG4AaABpAGQAZQBXAGgAZQBuAFUAcwBlAGQAPQAiAHQAcgB1AGUAIgANAAoAIAAgACAATgBhAG0A
ZQA9ACIAVABhAGIAbABlACAATABpAHMAdAAgADEAIgAvAD4ADQAKACAAIAA8AHcAOgBMAHMAZABF
AHgAYwBlAHAAdABpAG8AbgAgAEwAbwBjAGsAZQBkAD0AIgBmAGEAbABzAGUAIgAgAFMAZQBtAGkA
SABpAGQAZABlAG4APQAiAHQAcgB1AGUAIgAgAFUAbgBoAGkAZABlAFcAaABlAG4AVQBzAGUAZAA9
ACIAdAByAHUAZQAiAA0ACgAgACAAIABOAGEAbQBlAD0AIgBUAGEAYgBsAGUAIABMAGkAcwB0ACAA
MgAiAC8APgANAAoAIAAgADwAdwA6AEwAcwBkAEUAeABjAGUAcAB0AGkAbwBuACAATABvAGMAawBl
AGQAPQAiAGYAYQBsAHMAZQAiACAAUwBlAG0AaQBIAGkAZABkAGUAbgA9ACIAdAByAHUAZQAiACAA
VQBuAGgAaQBkAGUAVwBoAGUAbgBVAHMAZQBkAD0AIgB0AHIAdQBlACIADQAKACAAIAAgAE4AYQBt
AGUAPQAiAFQAYQBiAGwAZQAgAEwAaQBzAHQAIAAzACIALwA+AA0ACgAgACAAPAB3ADoATABzAGQA
RQB4AGMAZQBwAHQAaQBvAG4AIABMAG8AYwBrAGUAZAA9ACIAZgBhAGwAcwBlACIAIABTAGUAbQBp
AEgAaQBkAGQAZQBuAD0AIgB0AHIAdQBlACIAIABVAG4AaABpAGQAZQBXAGgAZQBuAFUAcwBlAGQA
PQAiAHQAcgB1AGUAIgANAAoAIAAgACAATgBhAG0AZQA9ACIAVABhAGIAbABlACAATABpAHMAdAAg
ADQAIgAvAD4ADQAKACAAIAA8AHcAOgBMAHMAZABFAHgAYwBlAHAAdABpAG8AbgAgAEwAbwBjAGsA
ZQBkAD0AIgBmAGEAbABzAGUAIgAgAFMAZQBtAGkASABpAGQAZABlAG4APQAiAHQAcgB1AGUAIgAg
AFUAbgBoAGkAZABlAFcAaABlAG4AVQBzAGUAZAA9ACIAdAByAHUAZQAiAA0ACgAgACAAIABOAGEA
bQBlAD0AIgBUAGEAYgBsAGUAIABMAGkAcwB0ACAANQAiAC8APgANAAoAIAAgADwAdwA6AEwAcwBk
AEUAeABjAGUAcAB0AGkAbwBuACAATABvAGMAawBlAGQAPQAiAGYAYQBsAHMAZQAiACAAUwBlAG0A
aQBIAGkAZABkAGUAbgA9ACIAdAByAHUAZQAiACAAVQBuAGgAaQBkAGUAVwBoAGUAbgBVAHMAZQBk
AD0AIgB0AHIAdQBlACIADQAKACAAIAAgAE4AYQBtAGUAPQAiAFQAYQBiAGwAZQAgAEwAaQBzAHQA
IAA2ACIALwA+AA0ACgAgACAAPAB3ADoATABzAGQARQB4AGMAZQBwAHQAaQBvAG4AIABMAG8AYwBr
AGUAZAA9ACIAZgBhAGwAcwBlACIAIABTAGUAbQBpAEgAaQBkAGQAZQBuAD0AIgB0AHIAdQBlACIA
IABVAG4AaABpAGQAZQBXAGgAZQBuAFUAcwBlAGQAPQAiAHQAcgB1AGUAIgANAAoAIAAgACAATgBh
AG0AZQA9ACIAVABhAGIAbABlACAATABpAHMAdAAgADcAIgAvAD4ADQAKACAAIAA8AHcAOgBMAHMA
ZABFAHgAYwBlAHAAdABpAG8AbgAgAEwAbwBjAGsAZQBkAD0AIgBmAGEAbABzAGUAIgAgAFMAZQBt
AGkASABpAGQAZABlAG4APQAiAHQAcgB1AGUAIgAgAFUAbgBoAGkAZABlAFcAaABlAG4AVQBzAGUA
ZAA9ACIAdAByAHUAZQAiAA0ACgAgACAAIABOAGEAbQBlAD0AIgBUAGEAYgBsAGUAIABMAGkAcwB0
ACAAOAAiAC8APgANAAoAIAAgADwAdwA6AEwAcwBkAEUAeABjAGUAcAB0AGkAbwBuACAATABvAGMA
awBlAGQAPQAiAGYAYQBsAHMAZQAiACAAUwBlAG0AaQBIAGkAZABkAGUAbgA9ACIAdAByAHUAZQAi
ACAAVQBuAGgAaQBkAGUAVwBoAGUAbgBVAHMAZQBkAD0AIgB0AHIAdQBlACIADQAKACAAIAAgAE4A
YQBtAGUAPQAiAFQAYQBiAGwAZQAgADMARAAgAGUAZgBmAGUAYwB0AHMAIAAxACIALwA+AA0ACgAg
ACAAPAB3ADoATABzAGQARQB4AGMAZQBwAHQAaQBvAG4AIABMAG8AYwBrAGUAZAA9ACIAZgBhAGwA
cwBlACIAIABTAGUAbQBpAEgAaQBkAGQAZQBuAD0AIgB0AHIAdQBlACIAIABVAG4AaABpAGQAZQBX
AGgAZQBuAFUAcwBlAGQAPQAiAHQAcgB1AGUAIgANAAoAIAAgACAATgBhAG0AZQA9ACIAVABhAGIA
bABlACAAMwBEACAAZQBmAGYAZQBjAHQAcwAgADIAIgAvAD4ADQAKACAAIAA8AHcAOgBMAHMAZABF
AHgAYwBlAHAAdABpAG8AbgAgAEwAbwBjAGsAZQBkAD0AIgBmAGEAbABzAGUAIgAgAFMAZQBtAGkA
SABpAGQAZABlAG4APQAiAHQAcgB1AGUAIgAgAFUAbgBoAGkAZABlAFcAaABlAG4AVQBzAGUAZAA9
ACIAdAByAHUAZQAiAA0ACgAgACAAIABOAGEAbQBlAD0AIgBUAGEAYgBsAGUAIAAzAEQAIABlAGYA
ZgBlAGMAdABzACAAMwAiAC8APgANAAoAIAAgADwAdwA6AEwAcwBkAEUAeABjAGUAcAB0AGkAbwBu
ACAATABvAGMAawBlAGQAPQAiAGYAYQBsAHMAZQAiACAAUwBlAG0AaQBIAGkAZABkAGUAbgA9ACIA
dAByAHUAZQAiACAAVQBuAGgAaQBkAGUAVwBoAGUAbgBVAHMAZQBkAD0AIgB0AHIAdQBlACIADQAK
ACAAIAAgAE4AYQBtAGUAPQAiAFQAYQBiAGwAZQAgAEMAbwBuAHQAZQBtAHAAbwByAGEAcgB5ACIA
LwA+AA0ACgAgACAAPAB3ADoATABzAGQARQB4AGMAZQBwAHQAaQBvAG4AIABMAG8AYwBrAGUAZAA9
ACIAZgBhAGwAcwBlACIAIABTAGUAbQBpAEgAaQBkAGQAZQBuAD0AIgB0AHIAdQBlACIAIABVAG4A
aABpAGQAZQBXAGgAZQBuAFUAcwBlAGQAPQAiAHQAcgB1AGUAIgANAAoAIAAgACAATgBhAG0AZQA9
ACIAVABhAGIAbABlACAARQBsAGUAZwBhAG4AdAAiAC8APgANAAoAIAAgADwAdwA6AEwAcwBkAEUA
eABjAGUAcAB0AGkAbwBuACAATABvAGMAawBlAGQAPQAiAGYAYQBsAHMAZQAiACAAUwBlAG0AaQBI
AGkAZABkAGUAbgA9ACIAdAByAHUAZQAiACAAVQBuAGgAaQBkAGUAVwBoAGUAbgBVAHMAZQBkAD0A
IgB0AHIAdQBlACIADQAKACAAIAAgAE4AYQBtAGUAPQAiAFQAYQBiAGwAZQAgAFAAcgBvAGYAZQBz
AHMAaQBvAG4AYQBsACIALwA+AA0ACgAgACAAPAB3ADoATABzAGQARQB4AGMAZQBwAHQAaQBvAG4A
IABMAG8AYwBrAGUAZAA9ACIAZgBhAGwAcwBlACIAIABTAGUAbQBpAEgAaQBkAGQAZQBuAD0AIgB0
AHIAdQBlACIAIABVAG4AaABpAGQAZQBXAGgAZQBuAFUAcwBlAGQAPQAiAHQAcgB1AGUAIgANAAoA
IAAgACAATgBhAG0AZQA9ACIAVABhAGIAbABlACAAUwB1AGIAdABsAGUAIAAxACIALwA+AA0ACgAg
ACAAPAB3ADoATABzAGQARQB4AGMAZQBwAHQAaQBvAG4AIABMAG8AYwBrAGUAZAA9ACIAZgBhAGwA
cwBlACIAIABTAGUAbQBpAEgAaQBkAGQAZQBuAD0AIgB0AHIAdQBlACIAIABVAG4AaABpAGQAZQBX
AGgAZQBuAFUAcwBlAGQAPQAiAHQAcgB1AGUAIgANAAoAIAAgACAATgBhAG0AZQA9ACIAVABhAGIA
bABlACAAUwB1AGIAdABsAGUAIAAyACIALwA+AA0ACgAgACAAPAB3ADoATABzAGQARQB4AGMAZQBw
AHQAaQBvAG4AIABMAG8AYwBrAGUAZAA9ACIAZgBhAGwAcwBlACIAIABTAGUAbQBpAEgAaQBkAGQA
ZQBuAD0AIgB0AHIAdQBlACIAIABVAG4AaABpAGQAZQBXAGgAZQBuAFUAcwBlAGQAPQAiAHQAcgB1
AGUAIgANAAoAIAAgACAATgBhAG0AZQA9ACIAVABhAGIAbABlACAAVwBlAGIAIAAxACIALwA+AA0A
CgAgACAAPAB3ADoATABzAGQARQB4AGMAZQBwAHQAaQBvAG4AIABMAG8AYwBrAGUAZAA9ACIAZgBh
AGwAcwBlACIAIABTAGUAbQBpAEgAaQBkAGQAZQBuAD0AIgB0AHIAdQBlACIAIABVAG4AaABpAGQA
ZQBXAGgAZQBuAFUAcwBlAGQAPQAiAHQAcgB1AGUAIgANAAoAIAAgACAATgBhAG0AZQA9ACIAVABh
AGIAbABlACAAVwBlAGIAIAAyACIALwA+AA0ACgAgACAAPAB3ADoATABzAGQARQB4AGMAZQBwAHQA
aQBvAG4AIABMAG8AYwBrAGUAZAA9ACIAZgBhAGwAcwBlACIAIABTAGUAbQBpAEgAaQBkAGQAZQBu
AD0AIgB0AHIAdQBlACIAIABVAG4AaABpAGQAZQBXAGgAZQBuAFUAcwBlAGQAPQAiAHQAcgB1AGUA
IgANAAoAIAAgACAATgBhAG0AZQA9ACIAVABhAGIAbABlACAAVwBlAGIAIAAzACIALwA+AA0ACgAg
ACAAPAB3ADoATABzAGQARQB4AGMAZQBwAHQAaQBvAG4AIABMAG8AYwBrAGUAZAA9ACIAZgBhAGwA
cwBlACIAIABTAGUAbQBpAEgAaQBkAGQAZQBuAD0AIgB0AHIAdQBlACIAIABVAG4AaABpAGQAZQBX
AGgAZQBuAFUAcwBlAGQAPQAiAHQAcgB1AGUAIgANAAoAIAAgACAATgBhAG0AZQA9ACIAQgBhAGwA
bABvAG8AbgAgAFQAZQB4AHQAIgAvAD4ADQAKACAAIAA8AHcAOgBMAHMAZABFAHgAYwBlAHAAdABp
AG8AbgAgAEwAbwBjAGsAZQBkAD0AIgBmAGEAbABzAGUAIgAgAFAAcgBpAG8AcgBpAHQAeQA9ACIA
MwA5ACIAIABOAGEAbQBlAD0AIgBUAGEAYgBsAGUAIABHAHIAaQBkACIALwA+AA0ACgAgACAAPAB3
ADoATABzAGQARQB4AGMAZQBwAHQAaQBvAG4AIABMAG8AYwBrAGUAZAA9ACIAZgBhAGwAcwBlACIA
IABTAGUAbQBpAEgAaQBkAGQAZQBuAD0AIgB0AHIAdQBlACIAIABVAG4AaABpAGQAZQBXAGgAZQBu
AFUAcwBlAGQAPQAiAHQAcgB1AGUAIgANAAoAIAAgACAATgBhAG0AZQA9ACIAVABhAGIAbABlACAA
VABoAGUAbQBlACIALwA+AA0ACgAgACAAPAB3ADoATABzAGQARQB4AGMAZQBwAHQAaQBvAG4AIABM
AG8AYwBrAGUAZAA9ACIAZgBhAGwAcwBlACIAIABTAGUAbQBpAEgAaQBkAGQAZQBuAD0AIgB0AHIA
dQBlACIAIABOAGEAbQBlAD0AIgBQAGwAYQBjAGUAaABvAGwAZABlAHIAIABUAGUAeAB0ACIALwA+
AA0ACgAgACAAPAB3ADoATABzAGQARQB4AGMAZQBwAHQAaQBvAG4AIABMAG8AYwBrAGUAZAA9ACIA
ZgBhAGwAcwBlACIAIABQAHIAaQBvAHIAaQB0AHkAPQAiADEAIgAgAFEARgBvAHIAbQBhAHQAPQAi
AHQAcgB1AGUAIgAgAE4AYQBtAGUAPQAiAE4AbwAgAFMAcABhAGMAaQBuAGcAIgAvAD4ADQAKACAA
IAA8AHcAOgBMAHMAZABFAHgAYwBlAHAAdABpAG8AbgAgAEwAbwBjAGsAZQBkAD0AIgBmAGEAbABz
AGUAIgAgAFAAcgBpAG8AcgBpAHQAeQA9ACIANgAwACIAIABOAGEAbQBlAD0AIgBMAGkAZwBoAHQA
IABTAGgAYQBkAGkAbgBnACIALwA+AA0ACgAgACAAPAB3ADoATABzAGQARQB4AGMAZQBwAHQAaQBv
AG4AIABMAG8AYwBrAGUAZAA9ACIAZgBhAGwAcwBlACIAIABQAHIAaQBvAHIAaQB0AHkAPQAiADYA
MQAiACAATgBhAG0AZQA9ACIATABpAGcAaAB0ACAATABpAHMAdAAiAC8APgANAAoAIAAgADwAdwA6
AEwAcwBkAEUAeABjAGUAcAB0AGkAbwBuACAATABvAGMAawBlAGQAPQAiAGYAYQBsAHMAZQAiACAA
UAByAGkAbwByAGkAdAB5AD0AIgA2ADIAIgAgAE4AYQBtAGUAPQAiAEwAaQBnAGgAdAAgAEcAcgBp
AGQAIgAvAD4ADQAKACAAIAA8AHcAOgBMAHMAZABFAHgAYwBlAHAAdABpAG8AbgAgAEwAbwBjAGsA
ZQBkAD0AIgBmAGEAbABzAGUAIgAgAFAAcgBpAG8AcgBpAHQAeQA9ACIANgAzACIAIABOAGEAbQBl
AD0AIgBNAGUAZABpAHUAbQAgAFMAaABhAGQAaQBuAGcAIAAxACIALwA+AA0ACgAgACAAPAB3ADoA
TABzAGQARQB4AGMAZQBwAHQAaQBvAG4AIABMAG8AYwBrAGUAZAA9ACIAZgBhAGwAcwBlACIAIABQ
AHIAaQBvAHIAaQB0AHkAPQAiADYANAAiACAATgBhAG0AZQA9ACIATQBlAGQAaQB1AG0AIABTAGgA
YQBkAGkAbgBnACAAMgAiAC8APgANAAoAIAAgADwAdwA6AEwAcwBkAEUAeABjAGUAcAB0AGkAbwBu
ACAATABvAGMAawBlAGQAPQAiAGYAYQBsAHMAZQAiACAAUAByAGkAbwByAGkAdAB5AD0AIgA2ADUA
IgAgAE4AYQBtAGUAPQAiAE0AZQBkAGkAdQBtACAATABpAHMAdAAgADEAIgAvAD4ADQAKACAAIAA8
AHcAOgBMAHMAZABFAHgAYwBlAHAAdABpAG8AbgAgAEwAbwBjAGsAZQBkAD0AIgBmAGEAbABzAGUA
IgAgAFAAcgBpAG8AcgBpAHQAeQA9ACIANgA2ACIAIABOAGEAbQBlAD0AIgBNAGUAZABpAHUAbQAg
AEwAaQBzAHQAIAAyACIALwA+AA0ACgAgACAAPAB3ADoATABzAGQARQB4AGMAZQBwAHQAaQBvAG4A
IABMAG8AYwBrAGUAZAA9ACIAZgBhAGwAcwBlACIAIABQAHIAaQBvAHIAaQB0AHkAPQAiADYANwAi
ACAATgBhAG0AZQA9ACIATQBlAGQAaQB1AG0AIABHAHIAaQBkACAAMQAiAC8APgANAAoAIAAgADwA
dwA6AEwAcwBkAEUAeABjAGUAcAB0AGkAbwBuACAATABvAGMAawBlAGQAPQAiAGYAYQBsAHMAZQAi
ACAAUAByAGkAbwByAGkAdAB5AD0AIgA2ADgAIgAgAE4AYQBtAGUAPQAiAE0AZQBkAGkAdQBtACAA
RwByAGkAZAAgADIAIgAvAD4ADQAKACAAIAA8AHcAOgBMAHMAZABFAHgAYwBlAHAAdABpAG8AbgAg
AEwAbwBjAGsAZQBkAD0AIgBmAGEAbABzAGUAIgAgAFAAcgBpAG8AcgBpAHQAeQA9ACIANgA5ACIA
IABOAGEAbQBlAD0AIgBNAGUAZABpAHUAbQAgAEcAcgBpAGQAIAAzACIALwA+AA0ACgAgACAAPAB3
ADoATABzAGQARQB4AGMAZQBwAHQAaQBvAG4AIABMAG8AYwBrAGUAZAA9ACIAZgBhAGwAcwBlACIA
IABQAHIAaQBvAHIAaQB0AHkAPQAiADcAMAAiACAATgBhAG0AZQA9ACIARABhAHIAawAgAEwAaQBz
AHQAIgAvAD4ADQAKACAAIAA8AHcAOgBMAHMAZABFAHgAYwBlAHAAdABpAG8AbgAgAEwAbwBjAGsA
ZQBkAD0AIgBmAGEAbABzAGUAIgAgAFAAcgBpAG8AcgBpAHQAeQA9ACIANwAxACIAIABOAGEAbQBl
AD0AIgBDAG8AbABvAHIAZgB1AGwAIABTAGgAYQBkAGkAbgBnACIALwA+AA0ACgAgACAAPAB3ADoA
TABzAGQARQB4AGMAZQBwAHQAaQBvAG4AIABMAG8AYwBrAGUAZAA9ACIAZgBhAGwAcwBlACIAIABQ
AHIAaQBvAHIAaQB0AHkAPQAiADcAMgAiACAATgBhAG0AZQA9ACIAQwBvAGwAbwByAGYAdQBsACAA
TABpAHMAdAAiAC8APgANAAoAIAAgADwAdwA6AEwAcwBkAEUAeABjAGUAcAB0AGkAbwBuACAATABv
AGMAawBlAGQAPQAiAGYAYQBsAHMAZQAiACAAUAByAGkAbwByAGkAdAB5AD0AIgA3ADMAIgAgAE4A
YQBtAGUAPQAiAEMAbwBsAG8AcgBmAHUAbAAgAEcAcgBpAGQAIgAvAD4ADQAKACAAIAA8AHcAOgBM
AHMAZABFAHgAYwBlAHAAdABpAG8AbgAgAEwAbwBjAGsAZQBkAD0AIgBmAGEAbABzAGUAIgAgAFAA
cgBpAG8AcgBpAHQAeQA9ACIANgAwACIAIABOAGEAbQBlAD0AIgBMAGkAZwBoAHQAIABTAGgAYQBk
AGkAbgBnACAAQQBjAGMAZQBuAHQAIAAxACIALwA+AA0ACgAgACAAPAB3ADoATABzAGQARQB4AGMA
ZQBwAHQAaQBvAG4AIABMAG8AYwBrAGUAZAA9ACIAZgBhAGwAcwBlACIAIABQAHIAaQBvAHIAaQB0
AHkAPQAiADYAMQAiACAATgBhAG0AZQA9ACIATABpAGcAaAB0ACAATABpAHMAdAAgAEEAYwBjAGUA
bgB0ACAAMQAiAC8APgANAAoAIAAgADwAdwA6AEwAcwBkAEUAeABjAGUAcAB0AGkAbwBuACAATABv
AGMAawBlAGQAPQAiAGYAYQBsAHMAZQAiACAAUAByAGkAbwByAGkAdAB5AD0AIgA2ADIAIgAgAE4A
YQBtAGUAPQAiAEwAaQBnAGgAdAAgAEcAcgBpAGQAIABBAGMAYwBlAG4AdAAgADEAIgAvAD4ADQAK
ACAAIAA8AHcAOgBMAHMAZABFAHgAYwBlAHAAdABpAG8AbgAgAEwAbwBjAGsAZQBkAD0AIgBmAGEA
bABzAGUAIgAgAFAAcgBpAG8AcgBpAHQAeQA9ACIANgAzACIAIABOAGEAbQBlAD0AIgBNAGUAZABp
AHUAbQAgAFMAaABhAGQAaQBuAGcAIAAxACAAQQBjAGMAZQBuAHQAIAAxACIALwA+AA0ACgAgACAA
PAB3ADoATABzAGQARQB4AGMAZQBwAHQAaQBvAG4AIABMAG8AYwBrAGUAZAA9ACIAZgBhAGwAcwBl
ACIAIABQAHIAaQBvAHIAaQB0AHkAPQAiADYANAAiACAATgBhAG0AZQA9ACIATQBlAGQAaQB1AG0A
IABTAGgAYQBkAGkAbgBnACAAMgAgAEEAYwBjAGUAbgB0ACAAMQAiAC8APgANAAoAIAAgADwAdwA6
AEwAcwBkAEUAeABjAGUAcAB0AGkAbwBuACAATABvAGMAawBlAGQAPQAiAGYAYQBsAHMAZQAiACAA
UAByAGkAbwByAGkAdAB5AD0AIgA2ADUAIgAgAE4AYQBtAGUAPQAiAE0AZQBkAGkAdQBtACAATABp
AHMAdAAgADEAIABBAGMAYwBlAG4AdAAgADEAIgAvAD4ADQAKACAAIAA8AHcAOgBMAHMAZABFAHgA
YwBlAHAAdABpAG8AbgAgAEwAbwBjAGsAZQBkAD0AIgBmAGEAbABzAGUAIgAgAFMAZQBtAGkASABp
AGQAZABlAG4APQAiAHQAcgB1AGUAIgAgAE4AYQBtAGUAPQAiAFIAZQB2AGkAcwBpAG8AbgAiAC8A
PgANAAoAIAAgADwAdwA6AEwAcwBkAEUAeABjAGUAcAB0AGkAbwBuACAATABvAGMAawBlAGQAPQAi
AGYAYQBsAHMAZQAiACAAUAByAGkAbwByAGkAdAB5AD0AIgAzADQAIgAgAFEARgBvAHIAbQBhAHQA
PQAiAHQAcgB1AGUAIgANAAoAIAAgACAATgBhAG0AZQA9ACIATABpAHMAdAAgAFAAYQByAGEAZwBy
AGEAcABoACIALwA+AA0ACgAgACAAPAB3ADoATABzAGQARQB4AGMAZQBwAHQAaQBvAG4AIABMAG8A
YwBrAGUAZAA9ACIAZgBhAGwAcwBlACIAIABQAHIAaQBvAHIAaQB0AHkAPQAiADIAOQAiACAAUQBG
AG8AcgBtAGEAdAA9ACIAdAByAHUAZQAiACAATgBhAG0AZQA9ACIAUQB1AG8AdABlACIALwA+AA0A
CgAgACAAPAB3ADoATABzAGQARQB4AGMAZQBwAHQAaQBvAG4AIABMAG8AYwBrAGUAZAA9ACIAZgBh
AGwAcwBlACIAIABQAHIAaQBvAHIAaQB0AHkAPQAiADMAMAAiACAAUQBGAG8AcgBtAGEAdAA9ACIA
dAByAHUAZQAiAA0ACgAgACAAIABOAGEAbQBlAD0AIgBJAG4AdABlAG4AcwBlACAAUQB1AG8AdABl
ACIALwA+AA0ACgAgACAAPAB3ADoATABzAGQARQB4AGMAZQBwAHQAaQBvAG4AIABMAG8AYwBrAGUA
ZAA9ACIAZgBhAGwAcwBlACIAIABQAHIAaQBvAHIAaQB0AHkAPQAiADYANgAiACAATgBhAG0AZQA9
ACIATQBlAGQAaQB1AG0AIABMAGkAcwB0ACAAMgAgAEEAYwBjAGUAbgB0ACAAMQAiAC8APgANAAoA
IAAgADwAdwA6AEwAcwBkAEUAeABjAGUAcAB0AGkAbwBuACAATABvAGMAawBlAGQAPQAiAGYAYQBs
AHMAZQAiACAAUAByAGkAbwByAGkAdAB5AD0AIgA2ADcAIgAgAE4AYQBtAGUAPQAiAE0AZQBkAGkA
dQBtACAARwByAGkAZAAgADEAIABBAGMAYwBlAG4AdAAgADEAIgAvAD4ADQAKACAAIAA8AHcAOgBM
AHMAZABFAHgAYwBlAHAAdABpAG8AbgAgAEwAbwBjAGsAZQBkAD0AIgBmAGEAbABzAGUAIgAgAFAA
cgBpAG8AcgBpAHQAeQA9ACIANgA4ACIAIABOAGEAbQBlAD0AIgBNAGUAZABpAHUAbQAgAEcAcgBp
AGQAIAAyACAAQQBjAGMAZQBuAHQAIAAxACIALwA+AA0ACgAgACAAPAB3ADoATABzAGQARQB4AGMA
ZQBwAHQAaQBvAG4AIABMAG8AYwBrAGUAZAA9ACIAZgBhAGwAcwBlACIAIABQAHIAaQBvAHIAaQB0
AHkAPQAiADYAOQAiACAATgBhAG0AZQA9ACIATQBlAGQAaQB1AG0AIABHAHIAaQBkACAAMwAgAEEA
YwBjAGUAbgB0ACAAMQAiAC8APgANAAoAIAAgADwAdwA6AEwAcwBkAEUAeABjAGUAcAB0AGkAbwBu
ACAATABvAGMAawBlAGQAPQAiAGYAYQBsAHMAZQAiACAAUAByAGkAbwByAGkAdAB5AD0AIgA3ADAA
IgAgAE4AYQBtAGUAPQAiAEQAYQByAGsAIABMAGkAcwB0ACAAQQBjAGMAZQBuAHQAIAAxACIALwA+
AA0ACgAgACAAPAB3ADoATABzAGQARQB4AGMAZQBwAHQAaQBvAG4AIABMAG8AYwBrAGUAZAA9ACIA
ZgBhAGwAcwBlACIAIABQAHIAaQBvAHIAaQB0AHkAPQAiADcAMQAiACAATgBhAG0AZQA9ACIAQwBv
AGwAbwByAGYAdQBsACAAUwBoAGEAZABpAG4AZwAgAEEAYwBjAGUAbgB0ACAAMQAiAC8APgANAAoA
IAAgADwAdwA6AEwAcwBkAEUAeABjAGUAcAB0AGkAbwBuACAATABvAGMAawBlAGQAPQAiAGYAYQBs
AHMAZQAiACAAUAByAGkAbwByAGkAdAB5AD0AIgA3ADIAIgAgAE4AYQBtAGUAPQAiAEMAbwBsAG8A
cgBmAHUAbAAgAEwAaQBzAHQAIABBAGMAYwBlAG4AdAAgADEAIgAvAD4ADQAKACAAIAA8AHcAOgBM
AHMAZABFAHgAYwBlAHAAdABpAG8AbgAgAEwAbwBjAGsAZQBkAD0AIgBmAGEAbABzAGUAIgAgAFAA
cgBpAG8AcgBpAHQAeQA9ACIANwAzACIAIABOAGEAbQBlAD0AIgBDAG8AbABvAHIAZgB1AGwAIABH
AHIAaQBkACAAQQBjAGMAZQBuAHQAIAAxACIALwA+AA0ACgAgACAAPAB3ADoATABzAGQARQB4AGMA
ZQBwAHQAaQBvAG4AIABMAG8AYwBrAGUAZAA9ACIAZgBhAGwAcwBlACIAIABQAHIAaQBvAHIAaQB0
AHkAPQAiADYAMAAiACAATgBhAG0AZQA9ACIATABpAGcAaAB0ACAAUwBoAGEAZABpAG4AZwAgAEEA
YwBjAGUAbgB0ACAAMgAiAC8APgANAAoAIAAgADwAdwA6AEwAcwBkAEUAeABjAGUAcAB0AGkAbwBu
ACAATABvAGMAawBlAGQAPQAiAGYAYQBsAHMAZQAiACAAUAByAGkAbwByAGkAdAB5AD0AIgA2ADEA
IgAgAE4AYQBtAGUAPQAiAEwAaQBnAGgAdAAgAEwAaQBzAHQAIABBAGMAYwBlAG4AdAAgADIAIgAv
AD4ADQAKACAAIAA8AHcAOgBMAHMAZABFAHgAYwBlAHAAdABpAG8AbgAgAEwAbwBjAGsAZQBkAD0A
IgBmAGEAbABzAGUAIgAgAFAAcgBpAG8AcgBpAHQAeQA9ACIANgAyACIAIABOAGEAbQBlAD0AIgBM
AGkAZwBoAHQAIABHAHIAaQBkACAAQQBjAGMAZQBuAHQAIAAyACIALwA+AA0ACgAgACAAPAB3ADoA
TABzAGQARQB4AGMAZQBwAHQAaQBvAG4AIABMAG8AYwBrAGUAZAA9ACIAZgBhAGwAcwBlACIAIABQ
AHIAaQBvAHIAaQB0AHkAPQAiADYAMwAiACAATgBhAG0AZQA9ACIATQBlAGQAaQB1AG0AIABTAGgA
YQBkAGkAbgBnACAAMQAgAEEAYwBjAGUAbgB0ACAAMgAiAC8APgANAAoAIAAgADwAdwA6AEwAcwBk
AEUAeABjAGUAcAB0AGkAbwBuACAATABvAGMAawBlAGQAPQAiAGYAYQBsAHMAZQAiACAAUAByAGkA
bwByAGkAdAB5AD0AIgA2ADQAIgAgAE4AYQBtAGUAPQAiAE0AZQBkAGkAdQBtACAAUwBoAGEAZABp
AG4AZwAgADIAIABBAGMAYwBlAG4AdAAgADIAIgAvAD4ADQAKACAAIAA8AHcAOgBMAHMAZABFAHgA
YwBlAHAAdABpAG8AbgAgAEwAbwBjAGsAZQBkAD0AIgBmAGEAbABzAGUAIgAgAFAAcgBpAG8AcgBp
AHQAeQA9ACIANgA1ACIAIABOAGEAbQBlAD0AIgBNAGUAZABpAHUAbQAgAEwAaQBzAHQAIAAxACAA
QQBjAGMAZQBuAHQAIAAyACIALwA+AA0ACgAgACAAPAB3ADoATABzAGQARQB4AGMAZQBwAHQAaQBv
AG4AIABMAG8AYwBrAGUAZAA9ACIAZgBhAGwAcwBlACIAIABQAHIAaQBvAHIAaQB0AHkAPQAiADYA
NgAiACAATgBhAG0AZQA9ACIATQBlAGQAaQB1AG0AIABMAGkAcwB0ACAAMgAgAEEAYwBjAGUAbgB0
ACAAMgAiAC8APgANAAoAIAAgADwAdwA6AEwAcwBkAEUAeABjAGUAcAB0AGkAbwBuACAATABvAGMA
awBlAGQAPQAiAGYAYQBsAHMAZQAiACAAUAByAGkAbwByAGkAdAB5AD0AIgA2ADcAIgAgAE4AYQBt
AGUAPQAiAE0AZQBkAGkAdQBtACAARwByAGkAZAAgADEAIABBAGMAYwBlAG4AdAAgADIAIgAvAD4A
DQAKACAAIAA8AHcAOgBMAHMAZABFAHgAYwBlAHAAdABpAG8AbgAgAEwAbwBjAGsAZQBkAD0AIgBm
AGEAbABzAGUAIgAgAFAAcgBpAG8AcgBpAHQAeQA9ACIANgA4ACIAIABOAGEAbQBlAD0AIgBNAGUA
ZABpAHUAbQAgAEcAcgBpAGQAIAAyACAAQQBjAGMAZQBuAHQAIAAyACIALwA+AA0ACgAgACAAPAB3
ADoATABzAGQARQB4AGMAZQBwAHQAaQBvAG4AIABMAG8AYwBrAGUAZAA9ACIAZgBhAGwAcwBlACIA
IABQAHIAaQBvAHIAaQB0AHkAPQAiADYAOQAiACAATgBhAG0AZQA9ACIATQBlAGQAaQB1AG0AIABH
AHIAaQBkACAAMwAgAEEAYwBjAGUAbgB0ACAAMgAiAC8APgANAAoAIAAgADwAdwA6AEwAcwBkAEUA
eABjAGUAcAB0AGkAbwBuACAATABvAGMAawBlAGQAPQAiAGYAYQBsAHMAZQAiACAAUAByAGkAbwBy
AGkAdAB5AD0AIgA3ADAAIgAgAE4AYQBtAGUAPQAiAEQAYQByAGsAIABMAGkAcwB0ACAAQQBjAGMA
ZQBuAHQAIAAyACIALwA+AA0ACgAgACAAPAB3ADoATABzAGQARQB4AGMAZQBwAHQAaQBvAG4AIABM
AG8AYwBrAGUAZAA9ACIAZgBhAGwAcwBlACIAIABQAHIAaQBvAHIAaQB0AHkAPQAiADcAMQAiACAA
TgBhAG0AZQA9ACIAQwBvAGwAbwByAGYAdQBsACAAUwBoAGEAZABpAG4AZwAgAEEAYwBjAGUAbgB0
ACAAMgAiAC8APgANAAoAIAAgADwAdwA6AEwAcwBkAEUAeABjAGUAcAB0AGkAbwBuACAATABvAGMA
awBlAGQAPQAiAGYAYQBsAHMAZQAiACAAUAByAGkAbwByAGkAdAB5AD0AIgA3ADIAIgAgAE4AYQBt
AGUAPQAiAEMAbwBsAG8AcgBmAHUAbAAgAEwAaQBzAHQAIABBAGMAYwBlAG4AdAAgADIAIgAvAD4A
DQAKACAAIAA8AHcAOgBMAHMAZABFAHgAYwBlAHAAdABpAG8AbgAgAEwAbwBjAGsAZQBkAD0AIgBm
AGEAbABzAGUAIgAgAFAAcgBpAG8AcgBpAHQAeQA9ACIANwAzACIAIABOAGEAbQBlAD0AIgBDAG8A
bABvAHIAZgB1AGwAIABHAHIAaQBkACAAQQBjAGMAZQBuAHQAIAAyACIALwA+AA0ACgAgACAAPAB3
ADoATABzAGQARQB4AGMAZQBwAHQAaQBvAG4AIABMAG8AYwBrAGUAZAA9ACIAZgBhAGwAcwBlACIA
IABQAHIAaQBvAHIAaQB0AHkAPQAiADYAMAAiACAATgBhAG0AZQA9ACIATABpAGcAaAB0ACAAUwBo
AGEAZABpAG4AZwAgAEEAYwBjAGUAbgB0ACAAMwAiAC8APgANAAoAIAAgADwAdwA6AEwAcwBkAEUA
eABjAGUAcAB0AGkAbwBuACAATABvAGMAawBlAGQAPQAiAGYAYQBsAHMAZQAiACAAUAByAGkAbwBy
AGkAdAB5AD0AIgA2ADEAIgAgAE4AYQBtAGUAPQAiAEwAaQBnAGgAdAAgAEwAaQBzAHQAIABBAGMA
YwBlAG4AdAAgADMAIgAvAD4ADQAKACAAIAA8AHcAOgBMAHMAZABFAHgAYwBlAHAAdABpAG8AbgAg
AEwAbwBjAGsAZQBkAD0AIgBmAGEAbABzAGUAIgAgAFAAcgBpAG8AcgBpAHQAeQA9ACIANgAyACIA
IABOAGEAbQBlAD0AIgBMAGkAZwBoAHQAIABHAHIAaQBkACAAQQBjAGMAZQBuAHQAIAAzACIALwA+
AA0ACgAgACAAPAB3ADoATABzAGQARQB4AGMAZQBwAHQAaQBvAG4AIABMAG8AYwBrAGUAZAA9ACIA
ZgBhAGwAcwBlACIAIABQAHIAaQBvAHIAaQB0AHkAPQAiADYAMwAiACAATgBhAG0AZQA9ACIATQBl
AGQAaQB1AG0AIABTAGgAYQBkAGkAbgBnACAAMQAgAEEAYwBjAGUAbgB0ACAAMwAiAC8APgANAAoA
IAAgADwAdwA6AEwAcwBkAEUAeABjAGUAcAB0AGkAbwBuACAATABvAGMAawBlAGQAPQAiAGYAYQBs
AHMAZQAiACAAUAByAGkAbwByAGkAdAB5AD0AIgA2ADQAIgAgAE4AYQBtAGUAPQAiAE0AZQBkAGkA
dQBtACAAUwBoAGEAZABpAG4AZwAgADIAIABBAGMAYwBlAG4AdAAgADMAIgAvAD4ADQAKACAAIAA8
AHcAOgBMAHMAZABFAHgAYwBlAHAAdABpAG8AbgAgAEwAbwBjAGsAZQBkAD0AIgBmAGEAbABzAGUA
IgAgAFAAcgBpAG8AcgBpAHQAeQA9ACIANgA1ACIAIABOAGEAbQBlAD0AIgBNAGUAZABpAHUAbQAg
AEwAaQBzAHQAIAAxACAAQQBjAGMAZQBuAHQAIAAzACIALwA+AA0ACgAgACAAPAB3ADoATABzAGQA
RQB4AGMAZQBwAHQAaQBvAG4AIABMAG8AYwBrAGUAZAA9ACIAZgBhAGwAcwBlACIAIABQAHIAaQBv
AHIAaQB0AHkAPQAiADYANgAiACAATgBhAG0AZQA9ACIATQBlAGQAaQB1AG0AIABMAGkAcwB0ACAA
MgAgAEEAYwBjAGUAbgB0ACAAMwAiAC8APgANAAoAIAAgADwAdwA6AEwAcwBkAEUAeABjAGUAcAB0
AGkAbwBuACAATABvAGMAawBlAGQAPQAiAGYAYQBsAHMAZQAiACAAUAByAGkAbwByAGkAdAB5AD0A
IgA2ADcAIgAgAE4AYQBtAGUAPQAiAE0AZQBkAGkAdQBtACAARwByAGkAZAAgADEAIABBAGMAYwBl
AG4AdAAgADMAIgAvAD4ADQAKACAAIAA8AHcAOgBMAHMAZABFAHgAYwBlAHAAdABpAG8AbgAgAEwA
bwBjAGsAZQBkAD0AIgBmAGEAbABzAGUAIgAgAFAAcgBpAG8AcgBpAHQAeQA9ACIANgA4ACIAIABO
AGEAbQBlAD0AIgBNAGUAZABpAHUAbQAgAEcAcgBpAGQAIAAyACAAQQBjAGMAZQBuAHQAIAAzACIA
LwA+AA0ACgAgACAAPAB3ADoATABzAGQARQB4AGMAZQBwAHQAaQBvAG4AIABMAG8AYwBrAGUAZAA9
ACIAZgBhAGwAcwBlACIAIABQAHIAaQBvAHIAaQB0AHkAPQAiADYAOQAiACAATgBhAG0AZQA9ACIA
TQBlAGQAaQB1AG0AIABHAHIAaQBkACAAMwAgAEEAYwBjAGUAbgB0ACAAMwAiAC8APgANAAoAIAAg
ADwAdwA6AEwAcwBkAEUAeABjAGUAcAB0AGkAbwBuACAATABvAGMAawBlAGQAPQAiAGYAYQBsAHMA
ZQAiACAAUAByAGkAbwByAGkAdAB5AD0AIgA3ADAAIgAgAE4AYQBtAGUAPQAiAEQAYQByAGsAIABM
AGkAcwB0ACAAQQBjAGMAZQBuAHQAIAAzACIALwA+AA0ACgAgACAAPAB3ADoATABzAGQARQB4AGMA
ZQBwAHQAaQBvAG4AIABMAG8AYwBrAGUAZAA9ACIAZgBhAGwAcwBlACIAIABQAHIAaQBvAHIAaQB0
AHkAPQAiADcAMQAiACAATgBhAG0AZQA9ACIAQwBvAGwAbwByAGYAdQBsACAAUwBoAGEAZABpAG4A
ZwAgAEEAYwBjAGUAbgB0ACAAMwAiAC8APgANAAoAIAAgADwAdwA6AEwAcwBkAEUAeABjAGUAcAB0
AGkAbwBuACAATABvAGMAawBlAGQAPQAiAGYAYQBsAHMAZQAiACAAUAByAGkAbwByAGkAdAB5AD0A
IgA3ADIAIgAgAE4AYQBtAGUAPQAiAEMAbwBsAG8AcgBmAHUAbAAgAEwAaQBzAHQAIABBAGMAYwBl
AG4AdAAgADMAIgAvAD4ADQAKACAAIAA8AHcAOgBMAHMAZABFAHgAYwBlAHAAdABpAG8AbgAgAEwA
bwBjAGsAZQBkAD0AIgBmAGEAbABzAGUAIgAgAFAAcgBpAG8AcgBpAHQAeQA9ACIANwAzACIAIABO
AGEAbQBlAD0AIgBDAG8AbABvAHIAZgB1AGwAIABHAHIAaQBkACAAQQBjAGMAZQBuAHQAIAAzACIA
LwA+AA0ACgAgACAAPAB3ADoATABzAGQARQB4AGMAZQBwAHQAaQBvAG4AIABMAG8AYwBrAGUAZAA9
ACIAZgBhAGwAcwBlACIAIABQAHIAaQBvAHIAaQB0AHkAPQAiADYAMAAiACAATgBhAG0AZQA9ACIA
TABpAGcAaAB0ACAAUwBoAGEAZABpAG4AZwAgAEEAYwBjAGUAbgB0ACAANAAiAC8APgANAAoAIAAg
ADwAdwA6AEwAcwBkAEUAeABjAGUAcAB0AGkAbwBuACAATABvAGMAawBlAGQAPQAiAGYAYQBsAHMA
ZQAiACAAUAByAGkAbwByAGkAdAB5AD0AIgA2ADEAIgAgAE4AYQBtAGUAPQAiAEwAaQBnAGgAdAAg
AEwAaQBzAHQAIABBAGMAYwBlAG4AdAAgADQAIgAvAD4ADQAKACAAIAA8AHcAOgBMAHMAZABFAHgA
YwBlAHAAdABpAG8AbgAgAEwAbwBjAGsAZQBkAD0AIgBmAGEAbABzAGUAIgAgAFAAcgBpAG8AcgBp
AHQAeQA9ACIANgAyACIAIABOAGEAbQBlAD0AIgBMAGkAZwBoAHQAIABHAHIAaQBkACAAQQBjAGMA
ZQBuAHQAIAA0ACIALwA+AA0ACgAgACAAPAB3ADoATABzAGQARQB4AGMAZQBwAHQAaQBvAG4AIABM
AG8AYwBrAGUAZAA9ACIAZgBhAGwAcwBlACIAIABQAHIAaQBvAHIAaQB0AHkAPQAiADYAMwAiACAA
TgBhAG0AZQA9ACIATQBlAGQAaQB1AG0AIABTAGgAYQBkAGkAbgBnACAAMQAgAEEAYwBjAGUAbgB0
ACAANAAiAC8APgANAAoAIAAgADwAdwA6AEwAcwBkAEUAeABjAGUAcAB0AGkAbwBuACAATABvAGMA
awBlAGQAPQAiAGYAYQBsAHMAZQAiACAAUAByAGkAbwByAGkAdAB5AD0AIgA2ADQAIgAgAE4AYQBt
AGUAPQAiAE0AZQBkAGkAdQBtACAAUwBoAGEAZABpAG4AZwAgADIAIABBAGMAYwBlAG4AdAAgADQA
IgAvAD4ADQAKACAAIAA8AHcAOgBMAHMAZABFAHgAYwBlAHAAdABpAG8AbgAgAEwAbwBjAGsAZQBk
AD0AIgBmAGEAbABzAGUAIgAgAFAAcgBpAG8AcgBpAHQAeQA9ACIANgA1ACIAIABOAGEAbQBlAD0A
IgBNAGUAZABpAHUAbQAgAEwAaQBzAHQAIAAxACAAQQBjAGMAZQBuAHQAIAA0ACIALwA+AA0ACgAg
ACAAPAB3ADoATABzAGQARQB4AGMAZQBwAHQAaQBvAG4AIABMAG8AYwBrAGUAZAA9ACIAZgBhAGwA
cwBlACIAIABQAHIAaQBvAHIAaQB0AHkAPQAiADYANgAiACAATgBhAG0AZQA9ACIATQBlAGQAaQB1
AG0AIABMAGkAcwB0ACAAMgAgAEEAYwBjAGUAbgB0ACAANAAiAC8APgANAAoAIAAgADwAdwA6AEwA
cwBkAEUAeABjAGUAcAB0AGkAbwBuACAATABvAGMAawBlAGQAPQAiAGYAYQBsAHMAZQAiACAAUABy
AGkAbwByAGkAdAB5AD0AIgA2ADcAIgAgAE4AYQBtAGUAPQAiAE0AZQBkAGkAdQBtACAARwByAGkA
ZAAgADEAIABBAGMAYwBlAG4AdAAgADQAIgAvAD4ADQAKACAAIAA8AHcAOgBMAHMAZABFAHgAYwBl
AHAAdABpAG8AbgAgAEwAbwBjAGsAZQBkAD0AIgBmAGEAbABzAGUAIgAgAFAAcgBpAG8AcgBpAHQA
eQA9ACIANgA4ACIAIABOAGEAbQBlAD0AIgBNAGUAZABpAHUAbQAgAEcAcgBpAGQAIAAyACAAQQBj
AGMAZQBuAHQAIAA0ACIALwA+AA0ACgAgACAAPAB3ADoATABzAGQARQB4AGMAZQBwAHQAaQBvAG4A
IABMAG8AYwBrAGUAZAA9ACIAZgBhAGwAcwBlACIAIABQAHIAaQBvAHIAaQB0AHkAPQAiADYAOQAi
ACAATgBhAG0AZQA9ACIATQBlAGQAaQB1AG0AIABHAHIAaQBkACAAMwAgAEEAYwBjAGUAbgB0ACAA
NAAiAC8APgANAAoAIAAgADwAdwA6AEwAcwBkAEUAeABjAGUAcAB0AGkAbwBuACAATABvAGMAawBl
AGQAPQAiAGYAYQBsAHMAZQAiACAAUAByAGkAbwByAGkAdAB5AD0AIgA3ADAAIgAgAE4AYQBtAGUA
PQAiAEQAYQByAGsAIABMAGkAcwB0ACAAQQBjAGMAZQBuAHQAIAA0ACIALwA+AA0ACgAgACAAPAB3
ADoATABzAGQARQB4AGMAZQBwAHQAaQBvAG4AIABMAG8AYwBrAGUAZAA9ACIAZgBhAGwAcwBlACIA
IABQAHIAaQBvAHIAaQB0AHkAPQAiADcAMQAiACAATgBhAG0AZQA9ACIAQwBvAGwAbwByAGYAdQBs
ACAAUwBoAGEAZABpAG4AZwAgAEEAYwBjAGUAbgB0ACAANAAiAC8APgANAAoAIAAgADwAdwA6AEwA
cwBkAEUAeABjAGUAcAB0AGkAbwBuACAATABvAGMAawBlAGQAPQAiAGYAYQBsAHMAZQAiACAAUABy
AGkAbwByAGkAdAB5AD0AIgA3ADIAIgAgAE4AYQBtAGUAPQAiAEMAbwBsAG8AcgBmAHUAbAAgAEwA
aQBzAHQAIABBAGMAYwBlAG4AdAAgADQAIgAvAD4ADQAKACAAIAA8AHcAOgBMAHMAZABFAHgAYwBl
AHAAdABpAG8AbgAgAEwAbwBjAGsAZQBkAD0AIgBmAGEAbABzAGUAIgAgAFAAcgBpAG8AcgBpAHQA
eQA9ACIANwAzACIAIABOAGEAbQBlAD0AIgBDAG8AbABvAHIAZgB1AGwAIABHAHIAaQBkACAAQQBj
AGMAZQBuAHQAIAA0ACIALwA+AA0ACgAgACAAPAB3ADoATABzAGQARQB4AGMAZQBwAHQAaQBvAG4A
IABMAG8AYwBrAGUAZAA9ACIAZgBhAGwAcwBlACIAIABQAHIAaQBvAHIAaQB0AHkAPQAiADYAMAAi
ACAATgBhAG0AZQA9ACIATABpAGcAaAB0ACAAUwBoAGEAZABpAG4AZwAgAEEAYwBjAGUAbgB0ACAA
NQAiAC8APgANAAoAIAAgADwAdwA6AEwAcwBkAEUAeABjAGUAcAB0AGkAbwBuACAATABvAGMAawBl
AGQAPQAiAGYAYQBsAHMAZQAiACAAUAByAGkAbwByAGkAdAB5AD0AIgA2ADEAIgAgAE4AYQBtAGUA
PQAiAEwAaQBnAGgAdAAgAEwAaQBzAHQAIABBAGMAYwBlAG4AdAAgADUAIgAvAD4ADQAKACAAIAA8
AHcAOgBMAHMAZABFAHgAYwBlAHAAdABpAG8AbgAgAEwAbwBjAGsAZQBkAD0AIgBmAGEAbABzAGUA
IgAgAFAAcgBpAG8AcgBpAHQAeQA9ACIANgAyACIAIABOAGEAbQBlAD0AIgBMAGkAZwBoAHQAIABH
AHIAaQBkACAAQQBjAGMAZQBuAHQAIAA1ACIALwA+AA0ACgAgACAAPAB3ADoATABzAGQARQB4AGMA
ZQBwAHQAaQBvAG4AIABMAG8AYwBrAGUAZAA9ACIAZgBhAGwAcwBlACIAIABQAHIAaQBvAHIAaQB0
AHkAPQAiADYAMwAiACAATgBhAG0AZQA9ACIATQBlAGQAaQB1AG0AIABTAGgAYQBkAGkAbgBnACAA
MQAgAEEAYwBjAGUAbgB0ACAANQAiAC8APgANAAoAIAAgADwAdwA6AEwAcwBkAEUAeABjAGUAcAB0
AGkAbwBuACAATABvAGMAawBlAGQAPQAiAGYAYQBsAHMAZQAiACAAUAByAGkAbwByAGkAdAB5AD0A
IgA2ADQAIgAgAE4AYQBtAGUAPQAiAE0AZQBkAGkAdQBtACAAUwBoAGEAZABpAG4AZwAgADIAIABB
AGMAYwBlAG4AdAAgADUAIgAvAD4ADQAKACAAIAA8AHcAOgBMAHMAZABFAHgAYwBlAHAAdABpAG8A
bgAgAEwAbwBjAGsAZQBkAD0AIgBmAGEAbABzAGUAIgAgAFAAcgBpAG8AcgBpAHQAeQA9ACIANgA1
ACIAIABOAGEAbQBlAD0AIgBNAGUAZABpAHUAbQAgAEwAaQBzAHQAIAAxACAAQQBjAGMAZQBuAHQA
IAA1ACIALwA+AA0ACgAgACAAPAB3ADoATABzAGQARQB4AGMAZQBwAHQAaQBvAG4AIABMAG8AYwBr
AGUAZAA9ACIAZgBhAGwAcwBlACIAIABQAHIAaQBvAHIAaQB0AHkAPQAiADYANgAiACAATgBhAG0A
ZQA9ACIATQBlAGQAaQB1AG0AIABMAGkAcwB0ACAAMgAgAEEAYwBjAGUAbgB0ACAANQAiAC8APgAN
AAoAIAAgADwAdwA6AEwAcwBkAEUAeABjAGUAcAB0AGkAbwBuACAATABvAGMAawBlAGQAPQAiAGYA
YQBsAHMAZQAiACAAUAByAGkAbwByAGkAdAB5AD0AIgA2ADcAIgAgAE4AYQBtAGUAPQAiAE0AZQBk
AGkAdQBtACAARwByAGkAZAAgADEAIABBAGMAYwBlAG4AdAAgADUAIgAvAD4ADQAKACAAIAA8AHcA
OgBMAHMAZABFAHgAYwBlAHAAdABpAG8AbgAgAEwAbwBjAGsAZQBkAD0AIgBmAGEAbABzAGUAIgAg
AFAAcgBpAG8AcgBpAHQAeQA9ACIANgA4ACIAIABOAGEAbQBlAD0AIgBNAGUAZABpAHUAbQAgAEcA
cgBpAGQAIAAyACAAQQBjAGMAZQBuAHQAIAA1ACIALwA+AA0ACgAgACAAPAB3ADoATABzAGQARQB4
AGMAZQBwAHQAaQBvAG4AIABMAG8AYwBrAGUAZAA9ACIAZgBhAGwAcwBlACIAIABQAHIAaQBvAHIA
aQB0AHkAPQAiADYAOQAiACAATgBhAG0AZQA9ACIATQBlAGQAaQB1AG0AIABHAHIAaQBkACAAMwAg
AEEAYwBjAGUAbgB0ACAANQAiAC8APgANAAoAIAAgADwAdwA6AEwAcwBkAEUAeABjAGUAcAB0AGkA
bwBuACAATABvAGMAawBlAGQAPQAiAGYAYQBsAHMAZQAiACAAUAByAGkAbwByAGkAdAB5AD0AIgA3
ADAAIgAgAE4AYQBtAGUAPQAiAEQAYQByAGsAIABMAGkAcwB0ACAAQQBjAGMAZQBuAHQAIAA1ACIA
LwA+AA0ACgAgACAAPAB3ADoATABzAGQARQB4AGMAZQBwAHQAaQBvAG4AIABMAG8AYwBrAGUAZAA9
ACIAZgBhAGwAcwBlACIAIABQAHIAaQBvAHIAaQB0AHkAPQAiADcAMQAiACAATgBhAG0AZQA9ACIA
QwBvAGwAbwByAGYAdQBsACAAUwBoAGEAZABpAG4AZwAgAEEAYwBjAGUAbgB0ACAANQAiAC8APgAN
AAoAIAAgADwAdwA6AEwAcwBkAEUAeABjAGUAcAB0AGkAbwBuACAATABvAGMAawBlAGQAPQAiAGYA
YQBsAHMAZQAiACAAUAByAGkAbwByAGkAdAB5AD0AIgA3ADIAIgAgAE4AYQBtAGUAPQAiAEMAbwBs
AG8AcgBmAHUAbAAgAEwAaQBzAHQAIABBAGMAYwBlAG4AdAAgADUAIgAvAD4ADQAKACAAIAA8AHcA
OgBMAHMAZABFAHgAYwBlAHAAdABpAG8AbgAgAEwAbwBjAGsAZQBkAD0AIgBmAGEAbABzAGUAIgAg
AFAAcgBpAG8AcgBpAHQAeQA9ACIANwAzACIAIABOAGEAbQBlAD0AIgBDAG8AbABvAHIAZgB1AGwA
IABHAHIAaQBkACAAQQBjAGMAZQBuAHQAIAA1ACIALwA+AA0ACgAgACAAPAB3ADoATABzAGQARQB4
AGMAZQBwAHQAaQBvAG4AIABMAG8AYwBrAGUAZAA9ACIAZgBhAGwAcwBlACIAIABQAHIAaQBvAHIA
aQB0AHkAPQAiADYAMAAiACAATgBhAG0AZQA9ACIATABpAGcAaAB0ACAAUwBoAGEAZABpAG4AZwAg
AEEAYwBjAGUAbgB0ACAANgAiAC8APgANAAoAIAAgADwAdwA6AEwAcwBkAEUAeABjAGUAcAB0AGkA
bwBuACAATABvAGMAawBlAGQAPQAiAGYAYQBsAHMAZQAiACAAUAByAGkAbwByAGkAdAB5AD0AIgA2
ADEAIgAgAE4AYQBtAGUAPQAiAEwAaQBnAGgAdAAgAEwAaQBzAHQAIABBAGMAYwBlAG4AdAAgADYA
IgAvAD4ADQAKACAAIAA8AHcAOgBMAHMAZABFAHgAYwBlAHAAdABpAG8AbgAgAEwAbwBjAGsAZQBk
AD0AIgBmAGEAbABzAGUAIgAgAFAAcgBpAG8AcgBpAHQAeQA9ACIANgAyACIAIABOAGEAbQBlAD0A
IgBMAGkAZwBoAHQAIABHAHIAaQBkACAAQQBjAGMAZQBuAHQAIAA2ACIALwA+AA0ACgAgACAAPAB3
ADoATABzAGQARQB4AGMAZQBwAHQAaQBvAG4AIABMAG8AYwBrAGUAZAA9ACIAZgBhAGwAcwBlACIA
IABQAHIAaQBvAHIAaQB0AHkAPQAiADYAMwAiACAATgBhAG0AZQA9ACIATQBlAGQAaQB1AG0AIABT
AGgAYQBkAGkAbgBnACAAMQAgAEEAYwBjAGUAbgB0ACAANgAiAC8APgANAAoAIAAgADwAdwA6AEwA
cwBkAEUAeABjAGUAcAB0AGkAbwBuACAATABvAGMAawBlAGQAPQAiAGYAYQBsAHMAZQAiACAAUABy
AGkAbwByAGkAdAB5AD0AIgA2ADQAIgAgAE4AYQBtAGUAPQAiAE0AZQBkAGkAdQBtACAAUwBoAGEA
ZABpAG4AZwAgADIAIABBAGMAYwBlAG4AdAAgADYAIgAvAD4ADQAKACAAIAA8AHcAOgBMAHMAZABF
AHgAYwBlAHAAdABpAG8AbgAgAEwAbwBjAGsAZQBkAD0AIgBmAGEAbABzAGUAIgAgAFAAcgBpAG8A
cgBpAHQAeQA9ACIANgA1ACIAIABOAGEAbQBlAD0AIgBNAGUAZABpAHUAbQAgAEwAaQBzAHQAIAAx
ACAAQQBjAGMAZQBuAHQAIAA2ACIALwA+AA0ACgAgACAAPAB3ADoATABzAGQARQB4AGMAZQBwAHQA
aQBvAG4AIABMAG8AYwBrAGUAZAA9ACIAZgBhAGwAcwBlACIAIABQAHIAaQBvAHIAaQB0AHkAPQAi
ADYANgAiACAATgBhAG0AZQA9ACIATQBlAGQAaQB1AG0AIABMAGkAcwB0ACAAMgAgAEEAYwBjAGUA
bgB0ACAANgAiAC8APgANAAoAIAAgADwAdwA6AEwAcwBkAEUAeABjAGUAcAB0AGkAbwBuACAATABv
AGMAawBlAGQAPQAiAGYAYQBsAHMAZQAiACAAUAByAGkAbwByAGkAdAB5AD0AIgA2ADcAIgAgAE4A
YQBtAGUAPQAiAE0AZQBkAGkAdQBtACAARwByAGkAZAAgADEAIABBAGMAYwBlAG4AdAAgADYAIgAv
AD4ADQAKACAAIAA8AHcAOgBMAHMAZABFAHgAYwBlAHAAdABpAG8AbgAgAEwAbwBjAGsAZQBkAD0A
IgBmAGEAbABzAGUAIgAgAFAAcgBpAG8AcgBpAHQAeQA9ACIANgA4ACIAIABOAGEAbQBlAD0AIgBN
AGUAZABpAHUAbQAgAEcAcgBpAGQAIAAyACAAQQBjAGMAZQBuAHQAIAA2ACIALwA+AA0ACgAgACAA
PAB3ADoATABzAGQARQB4AGMAZQBwAHQAaQBvAG4AIABMAG8AYwBrAGUAZAA9ACIAZgBhAGwAcwBl
ACIAIABQAHIAaQBvAHIAaQB0AHkAPQAiADYAOQAiACAATgBhAG0AZQA9ACIATQBlAGQAaQB1AG0A
IABHAHIAaQBkACAAMwAgAEEAYwBjAGUAbgB0ACAANgAiAC8APgANAAoAIAAgADwAdwA6AEwAcwBk
AEUAeABjAGUAcAB0AGkAbwBuACAATABvAGMAawBlAGQAPQAiAGYAYQBsAHMAZQAiACAAUAByAGkA
bwByAGkAdAB5AD0AIgA3ADAAIgAgAE4AYQBtAGUAPQAiAEQAYQByAGsAIABMAGkAcwB0ACAAQQBj
AGMAZQBuAHQAIAA2ACIALwA+AA0ACgAgACAAPAB3ADoATABzAGQARQB4AGMAZQBwAHQAaQBvAG4A
IABMAG8AYwBrAGUAZAA9ACIAZgBhAGwAcwBlACIAIABQAHIAaQBvAHIAaQB0AHkAPQAiADcAMQAi
ACAATgBhAG0AZQA9ACIAQwBvAGwAbwByAGYAdQBsACAAUwBoAGEAZABpAG4AZwAgAEEAYwBjAGUA
bgB0ACAANgAiAC8APgANAAoAIAAgADwAdwA6AEwAcwBkAEUAeABjAGUAcAB0AGkAbwBuACAATABv
AGMAawBlAGQAPQAiAGYAYQBsAHMAZQAiACAAUAByAGkAbwByAGkAdAB5AD0AIgA3ADIAIgAgAE4A
YQBtAGUAPQAiAEMAbwBsAG8AcgBmAHUAbAAgAEwAaQBzAHQAIABBAGMAYwBlAG4AdAAgADYAIgAv
AD4ADQAKACAAIAA8AHcAOgBMAHMAZABFAHgAYwBlAHAAdABpAG8AbgAgAEwAbwBjAGsAZQBkAD0A
IgBmAGEAbABzAGUAIgAgAFAAcgBpAG8AcgBpAHQAeQA9ACIANwAzACIAIABOAGEAbQBlAD0AIgBD
AG8AbABvAHIAZgB1AGwAIABHAHIAaQBkACAAQQBjAGMAZQBuAHQAIAA2ACIALwA+AA0ACgAgACAA
PAB3ADoATABzAGQARQB4AGMAZQBwAHQAaQBvAG4AIABMAG8AYwBrAGUAZAA9ACIAZgBhAGwAcwBl
ACIAIABQAHIAaQBvAHIAaQB0AHkAPQAiADEAOQAiACAAUQBGAG8AcgBtAGEAdAA9ACIAdAByAHUA
ZQAiAA0ACgAgACAAIABOAGEAbQBlAD0AIgBTAHUAYgB0AGwAZQAgAEUAbQBwAGgAYQBzAGkAcwAi
AC8APgANAAoAIAAgADwAdwA6AEwAcwBkAEUAeABjAGUAcAB0AGkAbwBuACAATABvAGMAawBlAGQA
PQAiAGYAYQBsAHMAZQAiACAAUAByAGkAbwByAGkAdAB5AD0AIgAyADEAIgAgAFEARgBvAHIAbQBh
AHQAPQAiAHQAcgB1AGUAIgANAAoAIAAgACAATgBhAG0AZQA9ACIASQBuAHQAZQBuAHMAZQAgAEUA
bQBwAGgAYQBzAGkAcwAiAC8APgANAAoAIAAgADwAdwA6AEwAcwBkAEUAeABjAGUAcAB0AGkAbwBu
ACAATABvAGMAawBlAGQAPQAiAGYAYQBsAHMAZQAiACAAUAByAGkAbwByAGkAdAB5AD0AIgAzADEA
IgAgAFEARgBvAHIAbQBhAHQAPQAiAHQAcgB1AGUAIgANAAoAIAAgACAATgBhAG0AZQA9ACIAUwB1
AGIAdABsAGUAIABSAGUAZgBlAHIAZQBuAGMAZQAiAC8APgANAAoAIAAgADwAdwA6AEwAcwBkAEUA
eABjAGUAcAB0AGkAbwBuACAATABvAGMAawBlAGQAPQAiAGYAYQBsAHMAZQAiACAAUAByAGkAbwBy
AGkAdAB5AD0AIgAzADIAIgAgAFEARgBvAHIAbQBhAHQAPQAiAHQAcgB1AGUAIgANAAoAIAAgACAA
TgBhAG0AZQA9ACIASQBuAHQAZQBuAHMAZQAgAFIAZQBmAGUAcgBlAG4AYwBlACIALwA+AA0ACgAg
ACAAPAB3ADoATABzAGQARQB4AGMAZQBwAHQAaQBvAG4AIABMAG8AYwBrAGUAZAA9ACIAZgBhAGwA
cwBlACIAIABQAHIAaQBvAHIAaQB0AHkAPQAiADMAMwAiACAAUQBGAG8AcgBtAGEAdAA9ACIAdABy
AHUAZQAiACAATgBhAG0AZQA9ACIAQgBvAG8AawAgAFQAaQB0AGwAZQAiAC8APgANAAoAIAAgADwA
dwA6AEwAcwBkAEUAeABjAGUAcAB0AGkAbwBuACAATABvAGMAawBlAGQAPQAiAGYAYQBsAHMAZQAi
ACAAUAByAGkAbwByAGkAdAB5AD0AIgAzADcAIgAgAFMAZQBtAGkASABpAGQAZABlAG4APQAiAHQA
cgB1AGUAIgANAAoAIAAgACAAVQBuAGgAaQBkAGUAVwBoAGUAbgBVAHMAZQBkAD0AIgB0AHIAdQBl
ACIAIABOAGEAbQBlAD0AIgBCAGkAYgBsAGkAbwBnAHIAYQBwAGgAeQAiAC8APgANAAoAIAAgADwA
dwA6AEwAcwBkAEUAeABjAGUAcAB0AGkAbwBuACAATABvAGMAawBlAGQAPQAiAGYAYQBsAHMAZQAi
ACAAUAByAGkAbwByAGkAdAB5AD0AIgAzADkAIgAgAFMAZQBtAGkASABpAGQAZABlAG4APQAiAHQA
cgB1AGUAIgANAAoAIAAgACAAVQBuAGgAaQBkAGUAVwBoAGUAbgBVAHMAZQBkAD0AIgB0AHIAdQBl
ACIAIABRAEYAbwByAG0AYQB0AD0AIgB0AHIAdQBlACIAIABOAGEAbQBlAD0AIgBUAE8AQwAgAEgA
ZQBhAGQAaQBuAGcAIgAvAD4ADQAKACAAIAA8AHcAOgBMAHMAZABFAHgAYwBlAHAAdABpAG8AbgAg
AEwAbwBjAGsAZQBkAD0AIgBmAGEAbABzAGUAIgAgAFAAcgBpAG8AcgBpAHQAeQA9ACIANAAxACIA
IABOAGEAbQBlAD0AIgBQAGwAYQBpAG4AIABUAGEAYgBsAGUAIAAxACIALwA+AA0ACgAgACAAPAB3
ADoATABzAGQARQB4AGMAZQBwAHQAaQBvAG4AIABMAG8AYwBrAGUAZAA9ACIAZgBhAGwAcwBlACIA
IABQAHIAaQBvAHIAaQB0AHkAPQAiADQAMgAiACAATgBhAG0AZQA9ACIAUABsAGEAaQBuACAAVABh
AGIAbABlACAAMgAiAC8APgANAAoAIAAgADwAdwA6AEwAcwBkAEUAeABjAGUAcAB0AGkAbwBuACAA
TABvAGMAawBlAGQAPQAiAGYAYQBsAHMAZQAiACAAUAByAGkAbwByAGkAdAB5AD0AIgA0ADMAIgAg
AE4AYQBtAGUAPQAiAFAAbABhAGkAbgAgAFQAYQBiAGwAZQAgADMAIgAvAD4ADQAKACAAIAA8AHcA
OgBMAHMAZABFAHgAYwBlAHAAdABpAG8AbgAgAEwAbwBjAGsAZQBkAD0AIgBmAGEAbABzAGUAIgAg
AFAAcgBpAG8AcgBpAHQAeQA9ACIANAA0ACIAIABOAGEAbQBlAD0AIgBQAGwAYQBpAG4AIABUAGEA
YgBsAGUAIAA0ACIALwA+AA0ACgAgACAAPAB3ADoATABzAGQARQB4AGMAZQBwAHQAaQBvAG4AIABM
AG8AYwBrAGUAZAA9ACIAZgBhAGwAcwBlACIAIABQAHIAaQBvAHIAaQB0AHkAPQAiADQANQAiACAA
TgBhAG0AZQA9ACIAUABsAGEAaQBuACAAVABhAGIAbABlACAANQAiAC8APgANAAoAIAAgADwAdwA6
AEwAcwBkAEUAeABjAGUAcAB0AGkAbwBuACAATABvAGMAawBlAGQAPQAiAGYAYQBsAHMAZQAiACAA
UAByAGkAbwByAGkAdAB5AD0AIgA0ADAAIgAgAE4AYQBtAGUAPQAiAEcAcgBpAGQAIABUAGEAYgBs
AGUAIABMAGkAZwBoAHQAIgAvAD4ADQAKACAAIAA8AHcAOgBMAHMAZABFAHgAYwBlAHAAdABpAG8A
bgAgAEwAbwBjAGsAZQBkAD0AIgBmAGEAbABzAGUAIgAgAFAAcgBpAG8AcgBpAHQAeQA9ACIANAA2
ACIAIABOAGEAbQBlAD0AIgBHAHIAaQBkACAAVABhAGIAbABlACAAMQAgAEwAaQBnAGgAdAAiAC8A
PgANAAoAIAAgADwAdwA6AEwAcwBkAEUAeABjAGUAcAB0AGkAbwBuACAATABvAGMAawBlAGQAPQAi
AGYAYQBsAHMAZQAiACAAUAByAGkAbwByAGkAdAB5AD0AIgA0ADcAIgAgAE4AYQBtAGUAPQAiAEcA
cgBpAGQAIABUAGEAYgBsAGUAIAAyACIALwA+AA0ACgAgACAAPAB3ADoATABzAGQARQB4AGMAZQBw
AHQAaQBvAG4AIABMAG8AYwBrAGUAZAA9ACIAZgBhAGwAcwBlACIAIABQAHIAaQBvAHIAaQB0AHkA
PQAiADQAOAAiACAATgBhAG0AZQA9ACIARwByAGkAZAAgAFQAYQBiAGwAZQAgADMAIgAvAD4ADQAK
ACAAIAA8AHcAOgBMAHMAZABFAHgAYwBlAHAAdABpAG8AbgAgAEwAbwBjAGsAZQBkAD0AIgBmAGEA
bABzAGUAIgAgAFAAcgBpAG8AcgBpAHQAeQA9ACIANAA5ACIAIABOAGEAbQBlAD0AIgBHAHIAaQBk
ACAAVABhAGIAbABlACAANAAiAC8APgANAAoAIAAgADwAdwA6AEwAcwBkAEUAeABjAGUAcAB0AGkA
bwBuACAATABvAGMAawBlAGQAPQAiAGYAYQBsAHMAZQAiACAAUAByAGkAbwByAGkAdAB5AD0AIgA1
ADAAIgAgAE4AYQBtAGUAPQAiAEcAcgBpAGQAIABUAGEAYgBsAGUAIAA1ACAARABhAHIAawAiAC8A
PgANAAoAIAAgADwAdwA6AEwAcwBkAEUAeABjAGUAcAB0AGkAbwBuACAATABvAGMAawBlAGQAPQAi
AGYAYQBsAHMAZQAiACAAUAByAGkAbwByAGkAdAB5AD0AIgA1ADEAIgAgAE4AYQBtAGUAPQAiAEcA
cgBpAGQAIABUAGEAYgBsAGUAIAA2ACAAQwBvAGwAbwByAGYAdQBsACIALwA+AA0ACgAgACAAPAB3
ADoATABzAGQARQB4AGMAZQBwAHQAaQBvAG4AIABMAG8AYwBrAGUAZAA9ACIAZgBhAGwAcwBlACIA
IABQAHIAaQBvAHIAaQB0AHkAPQAiADUAMgAiACAATgBhAG0AZQA9ACIARwByAGkAZAAgAFQAYQBi
AGwAZQAgADcAIABDAG8AbABvAHIAZgB1AGwAIgAvAD4ADQAKACAAIAA8AHcAOgBMAHMAZABFAHgA
YwBlAHAAdABpAG8AbgAgAEwAbwBjAGsAZQBkAD0AIgBmAGEAbABzAGUAIgAgAFAAcgBpAG8AcgBp
AHQAeQA9ACIANAA2ACIADQAKACAAIAAgAE4AYQBtAGUAPQAiAEcAcgBpAGQAIABUAGEAYgBsAGUA
IAAxACAATABpAGcAaAB0ACAAQQBjAGMAZQBuAHQAIAAxACIALwA+AA0ACgAgACAAPAB3ADoATABz
AGQARQB4AGMAZQBwAHQAaQBvAG4AIABMAG8AYwBrAGUAZAA9ACIAZgBhAGwAcwBlACIAIABQAHIA
aQBvAHIAaQB0AHkAPQAiADQANwAiACAATgBhAG0AZQA9ACIARwByAGkAZAAgAFQAYQBiAGwAZQAg
ADIAIABBAGMAYwBlAG4AdAAgADEAIgAvAD4ADQAKACAAIAA8AHcAOgBMAHMAZABFAHgAYwBlAHAA
dABpAG8AbgAgAEwAbwBjAGsAZQBkAD0AIgBmAGEAbABzAGUAIgAgAFAAcgBpAG8AcgBpAHQAeQA9
ACIANAA4ACIAIABOAGEAbQBlAD0AIgBHAHIAaQBkACAAVABhAGIAbABlACAAMwAgAEEAYwBjAGUA
bgB0ACAAMQAiAC8APgANAAoAIAAgADwAdwA6AEwAcwBkAEUAeABjAGUAcAB0AGkAbwBuACAATABv
AGMAawBlAGQAPQAiAGYAYQBsAHMAZQAiACAAUAByAGkAbwByAGkAdAB5AD0AIgA0ADkAIgAgAE4A
YQBtAGUAPQAiAEcAcgBpAGQAIABUAGEAYgBsAGUAIAA0ACAAQQBjAGMAZQBuAHQAIAAxACIALwA+
AA0ACgAgACAAPAB3ADoATABzAGQARQB4AGMAZQBwAHQAaQBvAG4AIABMAG8AYwBrAGUAZAA9ACIA
ZgBhAGwAcwBlACIAIABQAHIAaQBvAHIAaQB0AHkAPQAiADUAMAAiACAATgBhAG0AZQA9ACIARwBy
AGkAZAAgAFQAYQBiAGwAZQAgADUAIABEAGEAcgBrACAAQQBjAGMAZQBuAHQAIAAxACIALwA+AA0A
CgAgACAAPAB3ADoATABzAGQARQB4AGMAZQBwAHQAaQBvAG4AIABMAG8AYwBrAGUAZAA9ACIAZgBh
AGwAcwBlACIAIABQAHIAaQBvAHIAaQB0AHkAPQAiADUAMQAiAA0ACgAgACAAIABOAGEAbQBlAD0A
IgBHAHIAaQBkACAAVABhAGIAbABlACAANgAgAEMAbwBsAG8AcgBmAHUAbAAgAEEAYwBjAGUAbgB0
ACAAMQAiAC8APgANAAoAIAAgADwAdwA6AEwAcwBkAEUAeABjAGUAcAB0AGkAbwBuACAATABvAGMA
awBlAGQAPQAiAGYAYQBsAHMAZQAiACAAUAByAGkAbwByAGkAdAB5AD0AIgA1ADIAIgANAAoAIAAg
ACAATgBhAG0AZQA9ACIARwByAGkAZAAgAFQAYQBiAGwAZQAgADcAIABDAG8AbABvAHIAZgB1AGwA
IABBAGMAYwBlAG4AdAAgADEAIgAvAD4ADQAKACAAIAA8AHcAOgBMAHMAZABFAHgAYwBlAHAAdABp
AG8AbgAgAEwAbwBjAGsAZQBkAD0AIgBmAGEAbABzAGUAIgAgAFAAcgBpAG8AcgBpAHQAeQA9ACIA
NAA2ACIADQAKACAAIAAgAE4AYQBtAGUAPQAiAEcAcgBpAGQAIABUAGEAYgBsAGUAIAAxACAATABp
AGcAaAB0ACAAQQBjAGMAZQBuAHQAIAAyACIALwA+AA0ACgAgACAAPAB3ADoATABzAGQARQB4AGMA
ZQBwAHQAaQBvAG4AIABMAG8AYwBrAGUAZAA9ACIAZgBhAGwAcwBlACIAIABQAHIAaQBvAHIAaQB0
AHkAPQAiADQANwAiACAATgBhAG0AZQA9ACIARwByAGkAZAAgAFQAYQBiAGwAZQAgADIAIABBAGMA
YwBlAG4AdAAgADIAIgAvAD4ADQAKACAAIAA8AHcAOgBMAHMAZABFAHgAYwBlAHAAdABpAG8AbgAg
AEwAbwBjAGsAZQBkAD0AIgBmAGEAbABzAGUAIgAgAFAAcgBpAG8AcgBpAHQAeQA9ACIANAA4ACIA
IABOAGEAbQBlAD0AIgBHAHIAaQBkACAAVABhAGIAbABlACAAMwAgAEEAYwBjAGUAbgB0ACAAMgAi
AC8APgANAAoAIAAgADwAdwA6AEwAcwBkAEUAeABjAGUAcAB0AGkAbwBuACAATABvAGMAawBlAGQA
PQAiAGYAYQBsAHMAZQAiACAAUAByAGkAbwByAGkAdAB5AD0AIgA0ADkAIgAgAE4AYQBtAGUAPQAi
AEcAcgBpAGQAIABUAGEAYgBsAGUAIAA0ACAAQQBjAGMAZQBuAHQAIAAyACIALwA+AA0ACgAgACAA
PAB3ADoATABzAGQARQB4AGMAZQBwAHQAaQBvAG4AIABMAG8AYwBrAGUAZAA9ACIAZgBhAGwAcwBl
ACIAIABQAHIAaQBvAHIAaQB0AHkAPQAiADUAMAAiACAATgBhAG0AZQA9ACIARwByAGkAZAAgAFQA
YQBiAGwAZQAgADUAIABEAGEAcgBrACAAQQBjAGMAZQBuAHQAIAAyACIALwA+AA0ACgAgACAAPAB3
ADoATABzAGQARQB4AGMAZQBwAHQAaQBvAG4AIABMAG8AYwBrAGUAZAA9ACIAZgBhAGwAcwBlACIA
IABQAHIAaQBvAHIAaQB0AHkAPQAiADUAMQAiAA0ACgAgACAAIABOAGEAbQBlAD0AIgBHAHIAaQBk
ACAAVABhAGIAbABlACAANgAgAEMAbwBsAG8AcgBmAHUAbAAgAEEAYwBjAGUAbgB0ACAAMgAiAC8A
PgANAAoAIAAgADwAdwA6AEwAcwBkAEUAeABjAGUAcAB0AGkAbwBuACAATABvAGMAawBlAGQAPQAi
AGYAYQBsAHMAZQAiACAAUAByAGkAbwByAGkAdAB5AD0AIgA1ADIAIgANAAoAIAAgACAATgBhAG0A
ZQA9ACIARwByAGkAZAAgAFQAYQBiAGwAZQAgADcAIABDAG8AbABvAHIAZgB1AGwAIABBAGMAYwBl
AG4AdAAgADIAIgAvAD4ADQAKACAAIAA8AHcAOgBMAHMAZABFAHgAYwBlAHAAdABpAG8AbgAgAEwA
bwBjAGsAZQBkAD0AIgBmAGEAbABzAGUAIgAgAFAAcgBpAG8AcgBpAHQAeQA9ACIANAA2ACIADQAK
ACAAIAAgAE4AYQBtAGUAPQAiAEcAcgBpAGQAIABUAGEAYgBsAGUAIAAxACAATABpAGcAaAB0ACAA
QQBjAGMAZQBuAHQAIAAzACIALwA+AA0ACgAgACAAPAB3ADoATABzAGQARQB4AGMAZQBwAHQAaQBv
AG4AIABMAG8AYwBrAGUAZAA9ACIAZgBhAGwAcwBlACIAIABQAHIAaQBvAHIAaQB0AHkAPQAiADQA
NwAiACAATgBhAG0AZQA9ACIARwByAGkAZAAgAFQAYQBiAGwAZQAgADIAIABBAGMAYwBlAG4AdAAg
ADMAIgAvAD4ADQAKACAAIAA8AHcAOgBMAHMAZABFAHgAYwBlAHAAdABpAG8AbgAgAEwAbwBjAGsA
ZQBkAD0AIgBmAGEAbABzAGUAIgAgAFAAcgBpAG8AcgBpAHQAeQA9ACIANAA4ACIAIABOAGEAbQBl
AD0AIgBHAHIAaQBkACAAVABhAGIAbABlACAAMwAgAEEAYwBjAGUAbgB0ACAAMwAiAC8APgANAAoA
IAAgADwAdwA6AEwAcwBkAEUAeABjAGUAcAB0AGkAbwBuACAATABvAGMAawBlAGQAPQAiAGYAYQBs
AHMAZQAiACAAUAByAGkAbwByAGkAdAB5AD0AIgA0ADkAIgAgAE4AYQBtAGUAPQAiAEcAcgBpAGQA
IABUAGEAYgBsAGUAIAA0ACAAQQBjAGMAZQBuAHQAIAAzACIALwA+AA0ACgAgACAAPAB3ADoATABz
AGQARQB4AGMAZQBwAHQAaQBvAG4AIABMAG8AYwBrAGUAZAA9ACIAZgBhAGwAcwBlACIAIABQAHIA
aQBvAHIAaQB0AHkAPQAiADUAMAAiACAATgBhAG0AZQA9ACIARwByAGkAZAAgAFQAYQBiAGwAZQAg
ADUAIABEAGEAcgBrACAAQQBjAGMAZQBuAHQAIAAzACIALwA+AA0ACgAgACAAPAB3ADoATABzAGQA
RQB4AGMAZQBwAHQAaQBvAG4AIABMAG8AYwBrAGUAZAA9ACIAZgBhAGwAcwBlACIAIABQAHIAaQBv
AHIAaQB0AHkAPQAiADUAMQAiAA0ACgAgACAAIABOAGEAbQBlAD0AIgBHAHIAaQBkACAAVABhAGIA
bABlACAANgAgAEMAbwBsAG8AcgBmAHUAbAAgAEEAYwBjAGUAbgB0ACAAMwAiAC8APgANAAoAIAAg
ADwAdwA6AEwAcwBkAEUAeABjAGUAcAB0AGkAbwBuACAATABvAGMAawBlAGQAPQAiAGYAYQBsAHMA
ZQAiACAAUAByAGkAbwByAGkAdAB5AD0AIgA1ADIAIgANAAoAIAAgACAATgBhAG0AZQA9ACIARwBy
AGkAZAAgAFQAYQBiAGwAZQAgADcAIABDAG8AbABvAHIAZgB1AGwAIABBAGMAYwBlAG4AdAAgADMA
IgAvAD4ADQAKACAAIAA8AHcAOgBMAHMAZABFAHgAYwBlAHAAdABpAG8AbgAgAEwAbwBjAGsAZQBk
AD0AIgBmAGEAbABzAGUAIgAgAFAAcgBpAG8AcgBpAHQAeQA9ACIANAA2ACIADQAKACAAIAAgAE4A
YQBtAGUAPQAiAEcAcgBpAGQAIABUAGEAYgBsAGUAIAAxACAATABpAGcAaAB0ACAAQQBjAGMAZQBu
AHQAIAA0ACIALwA+AA0ACgAgACAAPAB3ADoATABzAGQARQB4AGMAZQBwAHQAaQBvAG4AIABMAG8A
YwBrAGUAZAA9ACIAZgBhAGwAcwBlACIAIABQAHIAaQBvAHIAaQB0AHkAPQAiADQANwAiACAATgBh
AG0AZQA9ACIARwByAGkAZAAgAFQAYQBiAGwAZQAgADIAIABBAGMAYwBlAG4AdAAgADQAIgAvAD4A
DQAKACAAIAA8AHcAOgBMAHMAZABFAHgAYwBlAHAAdABpAG8AbgAgAEwAbwBjAGsAZQBkAD0AIgBm
AGEAbABzAGUAIgAgAFAAcgBpAG8AcgBpAHQAeQA9ACIANAA4ACIAIABOAGEAbQBlAD0AIgBHAHIA
aQBkACAAVABhAGIAbABlACAAMwAgAEEAYwBjAGUAbgB0ACAANAAiAC8APgANAAoAIAAgADwAdwA6
AEwAcwBkAEUAeABjAGUAcAB0AGkAbwBuACAATABvAGMAawBlAGQAPQAiAGYAYQBsAHMAZQAiACAA
UAByAGkAbwByAGkAdAB5AD0AIgA0ADkAIgAgAE4AYQBtAGUAPQAiAEcAcgBpAGQAIABUAGEAYgBs
AGUAIAA0ACAAQQBjAGMAZQBuAHQAIAA0ACIALwA+AA0ACgAgACAAPAB3ADoATABzAGQARQB4AGMA
ZQBwAHQAaQBvAG4AIABMAG8AYwBrAGUAZAA9ACIAZgBhAGwAcwBlACIAIABQAHIAaQBvAHIAaQB0
AHkAPQAiADUAMAAiACAATgBhAG0AZQA9ACIARwByAGkAZAAgAFQAYQBiAGwAZQAgADUAIABEAGEA
cgBrACAAQQBjAGMAZQBuAHQAIAA0ACIALwA+AA0ACgAgACAAPAB3ADoATABzAGQARQB4AGMAZQBw
AHQAaQBvAG4AIABMAG8AYwBrAGUAZAA9ACIAZgBhAGwAcwBlACIAIABQAHIAaQBvAHIAaQB0AHkA
PQAiADUAMQAiAA0ACgAgACAAIABOAGEAbQBlAD0AIgBHAHIAaQBkACAAVABhAGIAbABlACAANgAg
AEMAbwBsAG8AcgBmAHUAbAAgAEEAYwBjAGUAbgB0ACAANAAiAC8APgANAAoAIAAgADwAdwA6AEwA
cwBkAEUAeABjAGUAcAB0AGkAbwBuACAATABvAGMAawBlAGQAPQAiAGYAYQBsAHMAZQAiACAAUABy
AGkAbwByAGkAdAB5AD0AIgA1ADIAIgANAAoAIAAgACAATgBhAG0AZQA9ACIARwByAGkAZAAgAFQA
YQBiAGwAZQAgADcAIABDAG8AbABvAHIAZgB1AGwAIABBAGMAYwBlAG4AdAAgADQAIgAvAD4ADQAK
ACAAIAA8AHcAOgBMAHMAZABFAHgAYwBlAHAAdABpAG8AbgAgAEwAbwBjAGsAZQBkAD0AIgBmAGEA
bABzAGUAIgAgAFAAcgBpAG8AcgBpAHQAeQA9ACIANAA2ACIADQAKACAAIAAgAE4AYQBtAGUAPQAi
AEcAcgBpAGQAIABUAGEAYgBsAGUAIAAxACAATABpAGcAaAB0ACAAQQBjAGMAZQBuAHQAIAA1ACIA
LwA+AA0ACgAgACAAPAB3ADoATABzAGQARQB4AGMAZQBwAHQAaQBvAG4AIABMAG8AYwBrAGUAZAA9
ACIAZgBhAGwAcwBlACIAIABQAHIAaQBvAHIAaQB0AHkAPQAiADQANwAiACAATgBhAG0AZQA9ACIA
RwByAGkAZAAgAFQAYQBiAGwAZQAgADIAIABBAGMAYwBlAG4AdAAgADUAIgAvAD4ADQAKACAAIAA8
AHcAOgBMAHMAZABFAHgAYwBlAHAAdABpAG8AbgAgAEwAbwBjAGsAZQBkAD0AIgBmAGEAbABzAGUA
IgAgAFAAcgBpAG8AcgBpAHQAeQA9ACIANAA4ACIAIABOAGEAbQBlAD0AIgBHAHIAaQBkACAAVABh
AGIAbABlACAAMwAgAEEAYwBjAGUAbgB0ACAANQAiAC8APgANAAoAIAAgADwAdwA6AEwAcwBkAEUA
eABjAGUAcAB0AGkAbwBuACAATABvAGMAawBlAGQAPQAiAGYAYQBsAHMAZQAiACAAUAByAGkAbwBy
AGkAdAB5AD0AIgA0ADkAIgAgAE4AYQBtAGUAPQAiAEcAcgBpAGQAIABUAGEAYgBsAGUAIAA0ACAA
QQBjAGMAZQBuAHQAIAA1ACIALwA+AA0ACgAgACAAPAB3ADoATABzAGQARQB4AGMAZQBwAHQAaQBv
AG4AIABMAG8AYwBrAGUAZAA9ACIAZgBhAGwAcwBlACIAIABQAHIAaQBvAHIAaQB0AHkAPQAiADUA
MAAiACAATgBhAG0AZQA9ACIARwByAGkAZAAgAFQAYQBiAGwAZQAgADUAIABEAGEAcgBrACAAQQBj
AGMAZQBuAHQAIAA1ACIALwA+AA0ACgAgACAAPAB3ADoATABzAGQARQB4AGMAZQBwAHQAaQBvAG4A
IABMAG8AYwBrAGUAZAA9ACIAZgBhAGwAcwBlACIAIABQAHIAaQBvAHIAaQB0AHkAPQAiADUAMQAi
AA0ACgAgACAAIABOAGEAbQBlAD0AIgBHAHIAaQBkACAAVABhAGIAbABlACAANgAgAEMAbwBsAG8A
cgBmAHUAbAAgAEEAYwBjAGUAbgB0ACAANQAiAC8APgANAAoAIAAgADwAdwA6AEwAcwBkAEUAeABj
AGUAcAB0AGkAbwBuACAATABvAGMAawBlAGQAPQAiAGYAYQBsAHMAZQAiACAAUAByAGkAbwByAGkA
dAB5AD0AIgA1ADIAIgANAAoAIAAgACAATgBhAG0AZQA9ACIARwByAGkAZAAgAFQAYQBiAGwAZQAg
ADcAIABDAG8AbABvAHIAZgB1AGwAIABBAGMAYwBlAG4AdAAgADUAIgAvAD4ADQAKACAAIAA8AHcA
OgBMAHMAZABFAHgAYwBlAHAAdABpAG8AbgAgAEwAbwBjAGsAZQBkAD0AIgBmAGEAbABzAGUAIgAg
AFAAcgBpAG8AcgBpAHQAeQA9ACIANAA2ACIADQAKACAAIAAgAE4AYQBtAGUAPQAiAEcAcgBpAGQA
IABUAGEAYgBsAGUAIAAxACAATABpAGcAaAB0ACAAQQBjAGMAZQBuAHQAIAA2ACIALwA+AA0ACgAg
ACAAPAB3ADoATABzAGQARQB4AGMAZQBwAHQAaQBvAG4AIABMAG8AYwBrAGUAZAA9ACIAZgBhAGwA
cwBlACIAIABQAHIAaQBvAHIAaQB0AHkAPQAiADQANwAiACAATgBhAG0AZQA9ACIARwByAGkAZAAg
AFQAYQBiAGwAZQAgADIAIABBAGMAYwBlAG4AdAAgADYAIgAvAD4ADQAKACAAIAA8AHcAOgBMAHMA
ZABFAHgAYwBlAHAAdABpAG8AbgAgAEwAbwBjAGsAZQBkAD0AIgBmAGEAbABzAGUAIgAgAFAAcgBp
AG8AcgBpAHQAeQA9ACIANAA4ACIAIABOAGEAbQBlAD0AIgBHAHIAaQBkACAAVABhAGIAbABlACAA
MwAgAEEAYwBjAGUAbgB0ACAANgAiAC8APgANAAoAIAAgADwAdwA6AEwAcwBkAEUAeABjAGUAcAB0
AGkAbwBuACAATABvAGMAawBlAGQAPQAiAGYAYQBsAHMAZQAiACAAUAByAGkAbwByAGkAdAB5AD0A
IgA0ADkAIgAgAE4AYQBtAGUAPQAiAEcAcgBpAGQAIABUAGEAYgBsAGUAIAA0ACAAQQBjAGMAZQBu
AHQAIAA2ACIALwA+AA0ACgAgACAAPAB3ADoATABzAGQARQB4AGMAZQBwAHQAaQBvAG4AIABMAG8A
YwBrAGUAZAA9ACIAZgBhAGwAcwBlACIAIABQAHIAaQBvAHIAaQB0AHkAPQAiADUAMAAiACAATgBh
AG0AZQA9ACIARwByAGkAZAAgAFQAYQBiAGwAZQAgADUAIABEAGEAcgBrACAAQQBjAGMAZQBuAHQA
IAA2ACIALwA+AA0ACgAgACAAPAB3ADoATABzAGQARQB4AGMAZQBwAHQAaQBvAG4AIABMAG8AYwBr
AGUAZAA9ACIAZgBhAGwAcwBlACIAIABQAHIAaQBvAHIAaQB0AHkAPQAiADUAMQAiAA0ACgAgACAA
IABOAGEAbQBlAD0AIgBHAHIAaQBkACAAVABhAGIAbABlACAANgAgAEMAbwBsAG8AcgBmAHUAbAAg
AEEAYwBjAGUAbgB0ACAANgAiAC8APgANAAoAIAAgADwAdwA6AEwAcwBkAEUAeABjAGUAcAB0AGkA
bwBuACAATABvAGMAawBlAGQAPQAiAGYAYQBsAHMAZQAiACAAUAByAGkAbwByAGkAdAB5AD0AIgA1
ADIAIgANAAoAIAAgACAATgBhAG0AZQA9ACIARwByAGkAZAAgAFQAYQBiAGwAZQAgADcAIABDAG8A
bABvAHIAZgB1AGwAIABBAGMAYwBlAG4AdAAgADYAIgAvAD4ADQAKACAAIAA8AHcAOgBMAHMAZABF
AHgAYwBlAHAAdABpAG8AbgAgAEwAbwBjAGsAZQBkAD0AIgBmAGEAbABzAGUAIgAgAFAAcgBpAG8A
cgBpAHQAeQA9ACIANAA2ACIAIABOAGEAbQBlAD0AIgBMAGkAcwB0ACAAVABhAGIAbABlACAAMQAg
AEwAaQBnAGgAdAAiAC8APgANAAoAIAAgADwAdwA6AEwAcwBkAEUAeABjAGUAcAB0AGkAbwBuACAA
TABvAGMAawBlAGQAPQAiAGYAYQBsAHMAZQAiACAAUAByAGkAbwByAGkAdAB5AD0AIgA0ADcAIgAg
AE4AYQBtAGUAPQAiAEwAaQBzAHQAIABUAGEAYgBsAGUAIAAyACIALwA+AA0ACgAgACAAPAB3ADoA
TABzAGQARQB4AGMAZQBwAHQAaQBvAG4AIABMAG8AYwBrAGUAZAA9ACIAZgBhAGwAcwBlACIAIABQ
AHIAaQBvAHIAaQB0AHkAPQAiADQAOAAiACAATgBhAG0AZQA9ACIATABpAHMAdAAgAFQAYQBiAGwA
ZQAgADMAIgAvAD4ADQAKACAAIAA8AHcAOgBMAHMAZABFAHgAYwBlAHAAdABpAG8AbgAgAEwAbwBj
AGsAZQBkAD0AIgBmAGEAbABzAGUAIgAgAFAAcgBpAG8AcgBpAHQAeQA9ACIANAA5ACIAIABOAGEA
bQBlAD0AIgBMAGkAcwB0ACAAVABhAGIAbABlACAANAAiAC8APgANAAoAIAAgADwAdwA6AEwAcwBk
AEUAeABjAGUAcAB0AGkAbwBuACAATABvAGMAawBlAGQAPQAiAGYAYQBsAHMAZQAiACAAUAByAGkA
bwByAGkAdAB5AD0AIgA1ADAAIgAgAE4AYQBtAGUAPQAiAEwAaQBzAHQAIABUAGEAYgBsAGUAIAA1
ACAARABhAHIAawAiAC8APgANAAoAIAAgADwAdwA6AEwAcwBkAEUAeABjAGUAcAB0AGkAbwBuACAA
TABvAGMAawBlAGQAPQAiAGYAYQBsAHMAZQAiACAAUAByAGkAbwByAGkAdAB5AD0AIgA1ADEAIgAg
AE4AYQBtAGUAPQAiAEwAaQBzAHQAIABUAGEAYgBsAGUAIAA2ACAAQwBvAGwAbwByAGYAdQBsACIA
LwA+AA0ACgAgACAAPAB3ADoATABzAGQARQB4AGMAZQBwAHQAaQBvAG4AIABMAG8AYwBrAGUAZAA9
ACIAZgBhAGwAcwBlACIAIABQAHIAaQBvAHIAaQB0AHkAPQAiADUAMgAiACAATgBhAG0AZQA9ACIA
TABpAHMAdAAgAFQAYQBiAGwAZQAgADcAIABDAG8AbABvAHIAZgB1AGwAIgAvAD4ADQAKACAAIAA8
AHcAOgBMAHMAZABFAHgAYwBlAHAAdABpAG8AbgAgAEwAbwBjAGsAZQBkAD0AIgBmAGEAbABzAGUA
IgAgAFAAcgBpAG8AcgBpAHQAeQA9ACIANAA2ACIADQAKACAAIAAgAE4AYQBtAGUAPQAiAEwAaQBz
AHQAIABUAGEAYgBsAGUAIAAxACAATABpAGcAaAB0ACAAQQBjAGMAZQBuAHQAIAAxACIALwA+AA0A
CgAgACAAPAB3ADoATABzAGQARQB4AGMAZQBwAHQAaQBvAG4AIABMAG8AYwBrAGUAZAA9ACIAZgBh
AGwAcwBlACIAIABQAHIAaQBvAHIAaQB0AHkAPQAiADQANwAiACAATgBhAG0AZQA9ACIATABpAHMA
dAAgAFQAYQBiAGwAZQAgADIAIABBAGMAYwBlAG4AdAAgADEAIgAvAD4ADQAKACAAIAA8AHcAOgBM
AHMAZABFAHgAYwBlAHAAdABpAG8AbgAgAEwAbwBjAGsAZQBkAD0AIgBmAGEAbABzAGUAIgAgAFAA
cgBpAG8AcgBpAHQAeQA9ACIANAA4ACIAIABOAGEAbQBlAD0AIgBMAGkAcwB0ACAAVABhAGIAbABl
ACAAMwAgAEEAYwBjAGUAbgB0ACAAMQAiAC8APgANAAoAIAAgADwAdwA6AEwAcwBkAEUAeABjAGUA
cAB0AGkAbwBuACAATABvAGMAawBlAGQAPQAiAGYAYQBsAHMAZQAiACAAUAByAGkAbwByAGkAdAB5
AD0AIgA0ADkAIgAgAE4AYQBtAGUAPQAiAEwAaQBzAHQAIABUAGEAYgBsAGUAIAA0ACAAQQBjAGMA
ZQBuAHQAIAAxACIALwA+AA0ACgAgACAAPAB3ADoATABzAGQARQB4AGMAZQBwAHQAaQBvAG4AIABM
AG8AYwBrAGUAZAA9ACIAZgBhAGwAcwBlACIAIABQAHIAaQBvAHIAaQB0AHkAPQAiADUAMAAiACAA
TgBhAG0AZQA9ACIATABpAHMAdAAgAFQAYQBiAGwAZQAgADUAIABEAGEAcgBrACAAQQBjAGMAZQBu
AHQAIAAxACIALwA+AA0ACgAgACAAPAB3ADoATABzAGQARQB4AGMAZQBwAHQAaQBvAG4AIABMAG8A
YwBrAGUAZAA9ACIAZgBhAGwAcwBlACIAIABQAHIAaQBvAHIAaQB0AHkAPQAiADUAMQAiAA0ACgAg
ACAAIABOAGEAbQBlAD0AIgBMAGkAcwB0ACAAVABhAGIAbABlACAANgAgAEMAbwBsAG8AcgBmAHUA
bAAgAEEAYwBjAGUAbgB0ACAAMQAiAC8APgANAAoAIAAgADwAdwA6AEwAcwBkAEUAeABjAGUAcAB0
AGkAbwBuACAATABvAGMAawBlAGQAPQAiAGYAYQBsAHMAZQAiACAAUAByAGkAbwByAGkAdAB5AD0A
IgA1ADIAIgANAAoAIAAgACAATgBhAG0AZQA9ACIATABpAHMAdAAgAFQAYQBiAGwAZQAgADcAIABD
AG8AbABvAHIAZgB1AGwAIABBAGMAYwBlAG4AdAAgADEAIgAvAD4ADQAKACAAIAA8AHcAOgBMAHMA
ZABFAHgAYwBlAHAAdABpAG8AbgAgAEwAbwBjAGsAZQBkAD0AIgBmAGEAbABzAGUAIgAgAFAAcgBp
AG8AcgBpAHQAeQA9ACIANAA2ACIADQAKACAAIAAgAE4AYQBtAGUAPQAiAEwAaQBzAHQAIABUAGEA
YgBsAGUAIAAxACAATABpAGcAaAB0ACAAQQBjAGMAZQBuAHQAIAAyACIALwA+AA0ACgAgACAAPAB3
ADoATABzAGQARQB4AGMAZQBwAHQAaQBvAG4AIABMAG8AYwBrAGUAZAA9ACIAZgBhAGwAcwBlACIA
IABQAHIAaQBvAHIAaQB0AHkAPQAiADQANwAiACAATgBhAG0AZQA9ACIATABpAHMAdAAgAFQAYQBi
AGwAZQAgADIAIABBAGMAYwBlAG4AdAAgADIAIgAvAD4ADQAKACAAIAA8AHcAOgBMAHMAZABFAHgA
YwBlAHAAdABpAG8AbgAgAEwAbwBjAGsAZQBkAD0AIgBmAGEAbABzAGUAIgAgAFAAcgBpAG8AcgBp
AHQAeQA9ACIANAA4ACIAIABOAGEAbQBlAD0AIgBMAGkAcwB0ACAAVABhAGIAbABlACAAMwAgAEEA
YwBjAGUAbgB0ACAAMgAiAC8APgANAAoAIAAgADwAdwA6AEwAcwBkAEUAeABjAGUAcAB0AGkAbwBu
ACAATABvAGMAawBlAGQAPQAiAGYAYQBsAHMAZQAiACAAUAByAGkAbwByAGkAdAB5AD0AIgA0ADkA
IgAgAE4AYQBtAGUAPQAiAEwAaQBzAHQAIABUAGEAYgBsAGUAIAA0ACAAQQBjAGMAZQBuAHQAIAAy
ACIALwA+AA0ACgAgACAAPAB3ADoATABzAGQARQB4AGMAZQBwAHQAaQBvAG4AIABMAG8AYwBrAGUA
ZAA9ACIAZgBhAGwAcwBlACIAIABQAHIAaQBvAHIAaQB0AHkAPQAiADUAMAAiACAATgBhAG0AZQA9
ACIATABpAHMAdAAgAFQAYQBiAGwAZQAgADUAIABEAGEAcgBrACAAQQBjAGMAZQBuAHQAIAAyACIA
LwA+AA0ACgAgACAAPAB3ADoATABzAGQARQB4AGMAZQBwAHQAaQBvAG4AIABMAG8AYwBrAGUAZAA9
ACIAZgBhAGwAcwBlACIAIABQAHIAaQBvAHIAaQB0AHkAPQAiADUAMQAiAA0ACgAgACAAIABOAGEA
bQBlAD0AIgBMAGkAcwB0ACAAVABhAGIAbABlACAANgAgAEMAbwBsAG8AcgBmAHUAbAAgAEEAYwBj
AGUAbgB0ACAAMgAiAC8APgANAAoAIAAgADwAdwA6AEwAcwBkAEUAeABjAGUAcAB0AGkAbwBuACAA
TABvAGMAawBlAGQAPQAiAGYAYQBsAHMAZQAiACAAUAByAGkAbwByAGkAdAB5AD0AIgA1ADIAIgAN
AAoAIAAgACAATgBhAG0AZQA9ACIATABpAHMAdAAgAFQAYQBiAGwAZQAgADcAIABDAG8AbABvAHIA
ZgB1AGwAIABBAGMAYwBlAG4AdAAgADIAIgAvAD4ADQAKACAAIAA8AHcAOgBMAHMAZABFAHgAYwBl
AHAAdABpAG8AbgAgAEwAbwBjAGsAZQBkAD0AIgBmAGEAbABzAGUAIgAgAFAAcgBpAG8AcgBpAHQA
eQA9ACIANAA2ACIADQAKACAAIAAgAE4AYQBtAGUAPQAiAEwAaQBzAHQAIABUAGEAYgBsAGUAIAAx
ACAATABpAGcAaAB0ACAAQQBjAGMAZQBuAHQAIAAzACIALwA+AA0ACgAgACAAPAB3ADoATABzAGQA
RQB4AGMAZQBwAHQAaQBvAG4AIABMAG8AYwBrAGUAZAA9ACIAZgBhAGwAcwBlACIAIABQAHIAaQBv
AHIAaQB0AHkAPQAiADQANwAiACAATgBhAG0AZQA9ACIATABpAHMAdAAgAFQAYQBiAGwAZQAgADIA
IABBAGMAYwBlAG4AdAAgADMAIgAvAD4ADQAKACAAIAA8AHcAOgBMAHMAZABFAHgAYwBlAHAAdABp
AG8AbgAgAEwAbwBjAGsAZQBkAD0AIgBmAGEAbABzAGUAIgAgAFAAcgBpAG8AcgBpAHQAeQA9ACIA
NAA4ACIAIABOAGEAbQBlAD0AIgBMAGkAcwB0ACAAVABhAGIAbABlACAAMwAgAEEAYwBjAGUAbgB0
ACAAMwAiAC8APgANAAoAIAAgADwAdwA6AEwAcwBkAEUAeABjAGUAcAB0AGkAbwBuACAATABvAGMA
awBlAGQAPQAiAGYAYQBsAHMAZQAiACAAUAByAGkAbwByAGkAdAB5AD0AIgA0ADkAIgAgAE4AYQBt
AGUAPQAiAEwAaQBzAHQAIABUAGEAYgBsAGUAIAA0ACAAQQBjAGMAZQBuAHQAIAAzACIALwA+AA0A
CgAgACAAPAB3ADoATABzAGQARQB4AGMAZQBwAHQAaQBvAG4AIABMAG8AYwBrAGUAZAA9ACIAZgBh
AGwAcwBlACIAIABQAHIAaQBvAHIAaQB0AHkAPQAiADUAMAAiACAATgBhAG0AZQA9ACIATABpAHMA
dAAgAFQAYQBiAGwAZQAgADUAIABEAGEAcgBrACAAQQBjAGMAZQBuAHQAIAAzACIALwA+AA0ACgAg
ACAAPAB3ADoATABzAGQARQB4AGMAZQBwAHQAaQBvAG4AIABMAG8AYwBrAGUAZAA9ACIAZgBhAGwA
cwBlACIAIABQAHIAaQBvAHIAaQB0AHkAPQAiADUAMQAiAA0ACgAgACAAIABOAGEAbQBlAD0AIgBM
AGkAcwB0ACAAVABhAGIAbABlACAANgAgAEMAbwBsAG8AcgBmAHUAbAAgAEEAYwBjAGUAbgB0ACAA
MwAiAC8APgANAAoAIAAgADwAdwA6AEwAcwBkAEUAeABjAGUAcAB0AGkAbwBuACAATABvAGMAawBl
AGQAPQAiAGYAYQBsAHMAZQAiACAAUAByAGkAbwByAGkAdAB5AD0AIgA1ADIAIgANAAoAIAAgACAA
TgBhAG0AZQA9ACIATABpAHMAdAAgAFQAYQBiAGwAZQAgADcAIABDAG8AbABvAHIAZgB1AGwAIABB
AGMAYwBlAG4AdAAgADMAIgAvAD4ADQAKACAAIAA8AHcAOgBMAHMAZABFAHgAYwBlAHAAdABpAG8A
bgAgAEwAbwBjAGsAZQBkAD0AIgBmAGEAbABzAGUAIgAgAFAAcgBpAG8AcgBpAHQAeQA9ACIANAA2
ACIADQAKACAAIAAgAE4AYQBtAGUAPQAiAEwAaQBzAHQAIABUAGEAYgBsAGUAIAAxACAATABpAGcA
aAB0ACAAQQBjAGMAZQBuAHQAIAA0ACIALwA+AA0ACgAgACAAPAB3ADoATABzAGQARQB4AGMAZQBw
AHQAaQBvAG4AIABMAG8AYwBrAGUAZAA9ACIAZgBhAGwAcwBlACIAIABQAHIAaQBvAHIAaQB0AHkA
PQAiADQANwAiACAATgBhAG0AZQA9ACIATABpAHMAdAAgAFQAYQBiAGwAZQAgADIAIABBAGMAYwBl
AG4AdAAgADQAIgAvAD4ADQAKACAAIAA8AHcAOgBMAHMAZABFAHgAYwBlAHAAdABpAG8AbgAgAEwA
bwBjAGsAZQBkAD0AIgBmAGEAbABzAGUAIgAgAFAAcgBpAG8AcgBpAHQAeQA9ACIANAA4ACIAIABO
AGEAbQBlAD0AIgBMAGkAcwB0ACAAVABhAGIAbABlACAAMwAgAEEAYwBjAGUAbgB0ACAANAAiAC8A
PgANAAoAIAAgADwAdwA6AEwAcwBkAEUAeABjAGUAcAB0AGkAbwBuACAATABvAGMAawBlAGQAPQAi
AGYAYQBsAHMAZQAiACAAUAByAGkAbwByAGkAdAB5AD0AIgA0ADkAIgAgAE4AYQBtAGUAPQAiAEwA
aQBzAHQAIABUAGEAYgBsAGUAIAA0ACAAQQBjAGMAZQBuAHQAIAA0ACIALwA+AA0ACgAgACAAPAB3
ADoATABzAGQARQB4AGMAZQBwAHQAaQBvAG4AIABMAG8AYwBrAGUAZAA9ACIAZgBhAGwAcwBlACIA
IABQAHIAaQBvAHIAaQB0AHkAPQAiADUAMAAiACAATgBhAG0AZQA9ACIATABpAHMAdAAgAFQAYQBi
AGwAZQAgADUAIABEAGEAcgBrACAAQQBjAGMAZQBuAHQAIAA0ACIALwA+AA0ACgAgACAAPAB3ADoA
TABzAGQARQB4AGMAZQBwAHQAaQBvAG4AIABMAG8AYwBrAGUAZAA9ACIAZgBhAGwAcwBlACIAIABQ
AHIAaQBvAHIAaQB0AHkAPQAiADUAMQAiAA0ACgAgACAAIABOAGEAbQBlAD0AIgBMAGkAcwB0ACAA
VABhAGIAbABlACAANgAgAEMAbwBsAG8AcgBmAHUAbAAgAEEAYwBjAGUAbgB0ACAANAAiAC8APgAN
AAoAIAAgADwAdwA6AEwAcwBkAEUAeABjAGUAcAB0AGkAbwBuACAATABvAGMAawBlAGQAPQAiAGYA
YQBsAHMAZQAiACAAUAByAGkAbwByAGkAdAB5AD0AIgA1ADIAIgANAAoAIAAgACAATgBhAG0AZQA9
ACIATABpAHMAdAAgAFQAYQBiAGwAZQAgADcAIABDAG8AbABvAHIAZgB1AGwAIABBAGMAYwBlAG4A
dAAgADQAIgAvAD4ADQAKACAAIAA8AHcAOgBMAHMAZABFAHgAYwBlAHAAdABpAG8AbgAgAEwAbwBj
AGsAZQBkAD0AIgBmAGEAbABzAGUAIgAgAFAAcgBpAG8AcgBpAHQAeQA9ACIANAA2ACIADQAKACAA
IAAgAE4AYQBtAGUAPQAiAEwAaQBzAHQAIABUAGEAYgBsAGUAIAAxACAATABpAGcAaAB0ACAAQQBj
AGMAZQBuAHQAIAA1ACIALwA+AA0ACgAgACAAPAB3ADoATABzAGQARQB4AGMAZQBwAHQAaQBvAG4A
IABMAG8AYwBrAGUAZAA9ACIAZgBhAGwAcwBlACIAIABQAHIAaQBvAHIAaQB0AHkAPQAiADQANwAi
ACAATgBhAG0AZQA9ACIATABpAHMAdAAgAFQAYQBiAGwAZQAgADIAIABBAGMAYwBlAG4AdAAgADUA
IgAvAD4ADQAKACAAIAA8AHcAOgBMAHMAZABFAHgAYwBlAHAAdABpAG8AbgAgAEwAbwBjAGsAZQBk
AD0AIgBmAGEAbABzAGUAIgAgAFAAcgBpAG8AcgBpAHQAeQA9ACIANAA4ACIAIABOAGEAbQBlAD0A
IgBMAGkAcwB0ACAAVABhAGIAbABlACAAMwAgAEEAYwBjAGUAbgB0ACAANQAiAC8APgANAAoAIAAg
ADwAdwA6AEwAcwBkAEUAeABjAGUAcAB0AGkAbwBuACAATABvAGMAawBlAGQAPQAiAGYAYQBsAHMA
ZQAiACAAUAByAGkAbwByAGkAdAB5AD0AIgA0ADkAIgAgAE4AYQBtAGUAPQAiAEwAaQBzAHQAIABU
AGEAYgBsAGUAIAA0ACAAQQBjAGMAZQBuAHQAIAA1ACIALwA+AA0ACgAgACAAPAB3ADoATABzAGQA
RQB4AGMAZQBwAHQAaQBvAG4AIABMAG8AYwBrAGUAZAA9ACIAZgBhAGwAcwBlACIAIABQAHIAaQBv
AHIAaQB0AHkAPQAiADUAMAAiACAATgBhAG0AZQA9ACIATABpAHMAdAAgAFQAYQBiAGwAZQAgADUA
IABEAGEAcgBrACAAQQBjAGMAZQBuAHQAIAA1ACIALwA+AA0ACgAgACAAPAB3ADoATABzAGQARQB4
AGMAZQBwAHQAaQBvAG4AIABMAG8AYwBrAGUAZAA9ACIAZgBhAGwAcwBlACIAIABQAHIAaQBvAHIA
aQB0AHkAPQAiADUAMQAiAA0ACgAgACAAIABOAGEAbQBlAD0AIgBMAGkAcwB0ACAAVABhAGIAbABl
ACAANgAgAEMAbwBsAG8AcgBmAHUAbAAgAEEAYwBjAGUAbgB0ACAANQAiAC8APgANAAoAIAAgADwA
dwA6AEwAcwBkAEUAeABjAGUAcAB0AGkAbwBuACAATABvAGMAawBlAGQAPQAiAGYAYQBsAHMAZQAi
ACAAUAByAGkAbwByAGkAdAB5AD0AIgA1ADIAIgANAAoAIAAgACAATgBhAG0AZQA9ACIATABpAHMA
dAAgAFQAYQBiAGwAZQAgADcAIABDAG8AbABvAHIAZgB1AGwAIABBAGMAYwBlAG4AdAAgADUAIgAv
AD4ADQAKACAAIAA8AHcAOgBMAHMAZABFAHgAYwBlAHAAdABpAG8AbgAgAEwAbwBjAGsAZQBkAD0A
IgBmAGEAbABzAGUAIgAgAFAAcgBpAG8AcgBpAHQAeQA9ACIANAA2ACIADQAKACAAIAAgAE4AYQBt
AGUAPQAiAEwAaQBzAHQAIABUAGEAYgBsAGUAIAAxACAATABpAGcAaAB0ACAAQQBjAGMAZQBuAHQA
IAA2ACIALwA+AA0ACgAgACAAPAB3ADoATABzAGQARQB4AGMAZQBwAHQAaQBvAG4AIABMAG8AYwBr
AGUAZAA9ACIAZgBhAGwAcwBlACIAIABQAHIAaQBvAHIAaQB0AHkAPQAiADQANwAiACAATgBhAG0A
ZQA9ACIATABpAHMAdAAgAFQAYQBiAGwAZQAgADIAIABBAGMAYwBlAG4AdAAgADYAIgAvAD4ADQAK
ACAAIAA8AHcAOgBMAHMAZABFAHgAYwBlAHAAdABpAG8AbgAgAEwAbwBjAGsAZQBkAD0AIgBmAGEA
bABzAGUAIgAgAFAAcgBpAG8AcgBpAHQAeQA9ACIANAA4ACIAIABOAGEAbQBlAD0AIgBMAGkAcwB0
ACAAVABhAGIAbABlACAAMwAgAEEAYwBjAGUAbgB0ACAANgAiAC8APgANAAoAIAAgADwAdwA6AEwA
cwBkAEUAeABjAGUAcAB0AGkAbwBuACAATABvAGMAawBlAGQAPQAiAGYAYQBsAHMAZQAiACAAUABy
AGkAbwByAGkAdAB5AD0AIgA0ADkAIgAgAE4AYQBtAGUAPQAiAEwAaQBzAHQAIABUAGEAYgBsAGUA
IAA0ACAAQQBjAGMAZQBuAHQAIAA2ACIALwA+AA0ACgAgACAAPAB3ADoATABzAGQARQB4AGMAZQBw
AHQAaQBvAG4AIABMAG8AYwBrAGUAZAA9ACIAZgBhAGwAcwBlACIAIABQAHIAaQBvAHIAaQB0AHkA
PQAiADUAMAAiACAATgBhAG0AZQA9ACIATABpAHMAdAAgAFQAYQBiAGwAZQAgADUAIABEAGEAcgBr
ACAAQQBjAGMAZQBuAHQAIAA2ACIALwA+AA0ACgAgACAAPAB3ADoATABzAGQARQB4AGMAZQBwAHQA
aQBvAG4AIABMAG8AYwBrAGUAZAA9ACIAZgBhAGwAcwBlACIAIABQAHIAaQBvAHIAaQB0AHkAPQAi
ADUAMQAiAA0ACgAgACAAIABOAGEAbQBlAD0AIgBMAGkAcwB0ACAAVABhAGIAbABlACAANgAgAEMA
bwBsAG8AcgBmAHUAbAAgAEEAYwBjAGUAbgB0ACAANgAiAC8APgANAAoAIAAgADwAdwA6AEwAcwBk
AEUAeABjAGUAcAB0AGkAbwBuACAATABvAGMAawBlAGQAPQAiAGYAYQBsAHMAZQAiACAAUAByAGkA
bwByAGkAdAB5AD0AIgA1ADIAIgANAAoAIAAgACAATgBhAG0AZQA9ACIATABpAHMAdAAgAFQAYQBi
AGwAZQAgADcAIABDAG8AbABvAHIAZgB1AGwAIABBAGMAYwBlAG4AdAAgADYAIgAvAD4ADQAKACAA
IAA8AHcAOgBMAHMAZABFAHgAYwBlAHAAdABpAG8AbgAgAEwAbwBjAGsAZQBkAD0AIgBmAGEAbABz
AGUAIgAgAFMAZQBtAGkASABpAGQAZABlAG4APQAiAHQAcgB1AGUAIgAgAFUAbgBoAGkAZABlAFcA
aABlAG4AVQBzAGUAZAA9ACIAdAByAHUAZQAiAA0ACgAgACAAIABOAGEAbQBlAD0AIgBNAGUAbgB0
AGkAbwBuACIALwA+AA0ACgAgACAAPAB3ADoATABzAGQARQB4AGMAZQBwAHQAaQBvAG4AIABMAG8A
YwBrAGUAZAA9ACIAZgBhAGwAcwBlACIAIABTAGUAbQBpAEgAaQBkAGQAZQBuAD0AIgB0AHIAdQBl
ACIAIABVAG4AaABpAGQAZQBXAGgAZQBuAFUAcwBlAGQAPQAiAHQAcgB1AGUAIgANAAoAIAAgACAA
TgBhAG0AZQA9ACIAUwBtAGEAcgB0ACAASAB5AHAAZQByAGwAaQBuAGsAIgAvAD4ADQAKACAAIAA8
AHcAOgBMAHMAZABFAHgAYwBlAHAAdABpAG8AbgAgAEwAbwBjAGsAZQBkAD0AIgBmAGEAbABzAGUA
IgAgAFMAZQBtAGkASABpAGQAZABlAG4APQAiAHQAcgB1AGUAIgAgAFUAbgBoAGkAZABlAFcAaABl
AG4AVQBzAGUAZAA9ACIAdAByAHUAZQAiAA0ACgAgACAAIABOAGEAbQBlAD0AIgBIAGEAcwBoAHQA
YQBnACIALwA+AA0ACgAgACAAPAB3ADoATABzAGQARQB4AGMAZQBwAHQAaQBvAG4AIABMAG8AYwBr
AGUAZAA9ACIAZgBhAGwAcwBlACIAIABTAGUAbQBpAEgAaQBkAGQAZQBuAD0AIgB0AHIAdQBlACIA
IABVAG4AaABpAGQAZQBXAGgAZQBuAFUAcwBlAGQAPQAiAHQAcgB1AGUAIgANAAoAIAAgACAATgBh
AG0AZQA9ACIAVQBuAHIAZQBzAG8AbAB2AGUAZAAgAE0AZQBuAHQAaQBvAG4AIgAvAD4ADQAKACAA
IAA8AHcAOgBMAHMAZABFAHgAYwBlAHAAdABpAG8AbgAgAEwAbwBjAGsAZQBkAD0AIgBmAGEAbABz
AGUAIgAgAFMAZQBtAGkASABpAGQAZABlAG4APQAiAHQAcgB1AGUAIgAgAFUAbgBoAGkAZABlAFcA
aABlAG4AVQBzAGUAZAA9ACIAdAByAHUAZQAiAA0ACgAgACAAIABOAGEAbQBlAD0AIgBTAG0AYQBy
AHQAIABMAGkAbgBrACIALwA+AA0ACgAgADwALwB3ADoATABhAHQAZQBuAHQAUwB0AHkAbABlAHMA
PgANAAoAPAAvAHgAbQBsAD4APAAhAFsAZQBuAGQAaQBmAF0ALQAtAD4ADQAKADwAcwB0AHkAbABl
AD4ADQAKADwAIQAtAC0ALgBUAFIATwBVAEIATABFAFMATwBNAEUAIAAuAEwASQBOAEkATgBHAA0A
CgAJAHsAbQBpAG4ALQBoAGUAaQBnAGgAdAA6ACAAMQAwADAAJQA7AA0ACgAJAGYAbABvAGEAdAA6
AGwAZQBmAHQAOwB9AA0ACgAuAEwASQBOAEkATgBHACAAaAAyAA0ACgAJAHsAZgBsAG8AYQB0ADoA
bABlAGYAdAA7AH0ADQAKAC4AbABpAG4AaQBuAGcAIAB0AGEAYgBsAGUAIAB0AHIAOgBuAHQAaAAt
AG8AZgAtAHQAeQBwAGUAKAAxACkAIAB0AGgAIAB7AGIAYQBjAGsAZwByAG8AdQBuAGQAOgAgACMA
RgBGAEYAOwBiAG8AcgBkAGUAcgAtAGIAbwB0AHQAbwBtADoAIAAyAHAAeAAgAHMAbwBsAGkAZAA7
AH0ADQAKAC4AbABpAG4AaQBuAGcAIAB0AGEAYgBsAGUALgBhAGwAbABCAG8AcgBkAGUAcgAgAHQA
cgA6AG4AdABoAC0AbwBmAC0AdAB5AHAAZQAoADEAKQAgAHQAaAAgAHsAYgBvAHIAZABlAHIAOgAg
AG4AbwBuAGUAOwBiAG8AcgBkAGUAcgAtAGIAbwB0AHQAbwBtADoAIAAxAHAAeAAgAHMAbwBsAGkA
ZAAgACMARABEAEQARABEAEQAOwB9AA0ACgAuAEkATQBHAC0AVwBSAEEAUAAgAGkAbQBnAA0ACgAJ
AHsAdwBpAGQAdABoADoAIAA1ADAAMABwAHgAIQBpAG0AcABvAHIAdABhAG4AdAA7AH0ADQAKAC4A
VABSAEUARQBJAE0ARwANAAoACQB7AHcAaQBkAHQAaAA6ACAANQAwADAAcAB4ACEAaQBtAHAAbwBy
AHQAYQBuAHQAOwB9AA0ACgANAAoAIAAvACoAIABGAG8AbgB0ACAARABlAGYAaQBuAGkAdABpAG8A
bgBzACAAKgAvAA0ACgAgAEAAZgBvAG4AdAAtAGYAYQBjAGUADQAKAAkAewBmAG8AbgB0AC0AZgBh
AG0AaQBsAHkAOgCLW1NPOwANAAoACQBwAGEAbgBvAHMAZQAtADEAOgAyACAAMQAgADYAIAAwACAA
MwAgADEAIAAxACAAMQAgADEAIAAxADsADQAKAAkAbQBzAG8ALQBmAG8AbgB0AC0AYQBsAHQAOgBT
AGkAbQBTAHUAbgA7AA0ACgAJAG0AcwBvAC0AZgBvAG4AdAAtAGMAaABhAHIAcwBlAHQAOgAxADMA
NAA7AA0ACgAJAG0AcwBvAC0AZwBlAG4AZQByAGkAYwAtAGYAbwBuAHQALQBmAGEAbQBpAGwAeQA6
AGEAdQB0AG8AOwANAAoACQBtAHMAbwAtAGYAbwBuAHQALQBwAGkAdABjAGgAOgB2AGEAcgBpAGEA
YgBsAGUAOwANAAoACQBtAHMAbwAtAGYAbwBuAHQALQBzAGkAZwBuAGEAdAB1AHIAZQA6ADUAMQA1
ACAANgA4ADAANAA2ADAAMgA4ADgAIAAyADIAIAAwACAAMgA2ADIAMQA0ADUAIAAwADsAfQANAAoA
QABmAG8AbgB0AC0AZgBhAGMAZQANAAoACQB7AGYAbwBuAHQALQBmAGEAbQBpAGwAeQA6ACIAQwBh
AG0AYgByAGkAYQAgAE0AYQB0AGgAIgA7AA0ACgAJAHAAYQBuAG8AcwBlAC0AMQA6ADIAIAA0ACAA
NQAgADMAIAA1ACAANAAgADYAIAAzACAAMgAgADQAOwANAAoACQBtAHMAbwAtAGYAbwBuAHQALQBj
AGgAYQByAHMAZQB0ADoAMAA7AA0ACgAJAG0AcwBvAC0AZwBlAG4AZQByAGkAYwAtAGYAbwBuAHQA
LQBmAGEAbQBpAGwAeQA6AHIAbwBtAGEAbgA7AA0ACgAJAG0AcwBvAC0AZgBvAG4AdAAtAHAAaQB0
AGMAaAA6AHYAYQByAGkAYQBiAGwAZQA7AA0ACgAJAG0AcwBvAC0AZgBvAG4AdAAtAHMAaQBnAG4A
YQB0AHUAcgBlADoALQA1ADMANgA4ADYAOQAxADIAMQAgADEAMQAwADcAMwAwADUANwAyADcAIAAz
ADMANQA1ADQANAAzADIAIAAwACAANAAxADUAIAAwADsAfQANAAoAQABmAG8AbgB0AC0AZgBhAGMA
ZQANAAoACQB7AGYAbwBuAHQALQBmAGEAbQBpAGwAeQA6ACIAXABAAItbU08iADsADQAKAAkAcABh
AG4AbwBzAGUALQAxADoAMgAgADEAIAA2ACAAMAAgADMAIAAxACAAMQAgADEAIAAxACAAMQA7AA0A
CgAJAG0AcwBvAC0AZgBvAG4AdAAtAGMAaABhAHIAcwBlAHQAOgAxADMANAA7AA0ACgAJAG0AcwBv
AC0AZwBlAG4AZQByAGkAYwAtAGYAbwBuAHQALQBmAGEAbQBpAGwAeQA6AGEAdQB0AG8AOwANAAoA
CQBtAHMAbwAtAGYAbwBuAHQALQBwAGkAdABjAGgAOgB2AGEAcgBpAGEAYgBsAGUAOwANAAoACQBt
AHMAbwAtAGYAbwBuAHQALQBzAGkAZwBuAGEAdAB1AHIAZQA6ADUAMQA1ACAANgA4ADAANAA2ADAA
MgA4ADgAIAAyADIAIAAwACAAMgA2ADIAMQA0ADUAIAAwADsAfQANAAoAIAAvACoAIABTAHQAeQBs
AGUAIABEAGUAZgBpAG4AaQB0AGkAbwBuAHMAIAAqAC8ADQAKACAAcAAuAE0AcwBvAE4AbwByAG0A
YQBsACwAIABsAGkALgBNAHMAbwBOAG8AcgBtAGEAbAAsACAAZABpAHYALgBNAHMAbwBOAG8AcgBt
AGEAbAANAAoACQB7AG0AcwBvAC0AcwB0AHkAbABlAC0AdQBuAGgAaQBkAGUAOgBuAG8AOwANAAoA
CQBtAHMAbwAtAHMAdAB5AGwAZQAtAHEAZgBvAHIAbQBhAHQAOgB5AGUAcwA7AA0ACgAJAG0AcwBv
AC0AcwB0AHkAbABlAC0AcABhAHIAZQBuAHQAOgAiACIAOwANAAoACQBtAGEAcgBnAGkAbgA6ADAA
YwBtADsADQAKAAkAbQBzAG8ALQBwAGEAZwBpAG4AYQB0AGkAbwBuADoAdwBpAGQAbwB3AC0AbwBy
AHAAaABhAG4AOwANAAoACQBmAG8AbgB0AC0AcwBpAHoAZQA6ADEAMgAuADAAcAB0ADsADQAKAAkA
ZgBvAG4AdAAtAGYAYQBtAGkAbAB5ADoAi1tTTzsADQAKAAkAbQBzAG8ALQBiAGkAZABpAC0AZgBv
AG4AdAAtAGYAYQBtAGkAbAB5ADoAi1tTTzsAfQANAAoAaAAyAA0ACgAJAHsAbQBzAG8ALQBzAHQA
eQBsAGUALQBwAHIAaQBvAHIAaQB0AHkAOgA5ADsADQAKAAkAbQBzAG8ALQBzAHQAeQBsAGUALQB1
AG4AaABpAGQAZQA6AG4AbwA7AA0ACgAJAG0AcwBvAC0AcwB0AHkAbABlAC0AcQBmAG8AcgBtAGEA
dAA6AHkAZQBzADsADQAKAAkAbQBzAG8ALQBzAHQAeQBsAGUALQBsAGkAbgBrADoAIgAHaJiYIAAy
ACAAV1smeyIAOwANAAoACQBtAHMAbwAtAG0AYQByAGcAaQBuAC0AdABvAHAALQBhAGwAdAA6AGEA
dQB0AG8AOwANAAoACQBtAGEAcgBnAGkAbgAtAHIAaQBnAGgAdAA6ADAAYwBtADsADQAKAAkAbQBz
AG8ALQBtAGEAcgBnAGkAbgAtAGIAbwB0AHQAbwBtAC0AYQBsAHQAOgBhAHUAdABvADsADQAKAAkA
bQBhAHIAZwBpAG4ALQBsAGUAZgB0ADoAMABjAG0AOwANAAoACQBtAHMAbwAtAHAAYQBnAGkAbgBh
AHQAaQBvAG4AOgB3AGkAZABvAHcALQBvAHIAcABoAGEAbgA7AA0ACgAJAG0AcwBvAC0AbwB1AHQA
bABpAG4AZQAtAGwAZQB2AGUAbAA6ADIAOwANAAoACQBmAG8AbgB0AC0AcwBpAHoAZQA6ADEAOAAu
ADAAcAB0ADsADQAKAAkAZgBvAG4AdAAtAGYAYQBtAGkAbAB5ADoAi1tTTzsADQAKAAkAbQBzAG8A
LQBiAGkAZABpAC0AZgBvAG4AdAAtAGYAYQBtAGkAbAB5ADoAi1tTTzsADQAKAAkAZgBvAG4AdAAt
AHcAZQBpAGcAaAB0ADoAYgBvAGwAZAA7AH0ADQAKAGEAOgBsAGkAbgBrACwAIABzAHAAYQBuAC4A
TQBzAG8ASAB5AHAAZQByAGwAaQBuAGsADQAKAAkAewBtAHMAbwAtAHMAdAB5AGwAZQAtAG4AbwBz
AGgAbwB3ADoAeQBlAHMAOwANAAoACQBtAHMAbwAtAHMAdAB5AGwAZQAtAHAAcgBpAG8AcgBpAHQA
eQA6ADkAOQA7AA0ACgAJAGMAbwBsAG8AcgA6AGIAbAB1AGUAOwANAAoACQB0AGUAeAB0AC0AZABl
AGMAbwByAGEAdABpAG8AbgA6AHUAbgBkAGUAcgBsAGkAbgBlADsADQAKAAkAdABlAHgAdAAtAHUA
bgBkAGUAcgBsAGkAbgBlADoAcwBpAG4AZwBsAGUAOwB9AA0ACgBhADoAdgBpAHMAaQB0AGUAZAAs
ACAAcwBwAGEAbgAuAE0AcwBvAEgAeQBwAGUAcgBsAGkAbgBrAEYAbwBsAGwAbwB3AGUAZAANAAoA
CQB7AG0AcwBvAC0AcwB0AHkAbABlAC0AbgBvAHMAaABvAHcAOgB5AGUAcwA7AA0ACgAJAG0AcwBv
AC0AcwB0AHkAbABlAC0AcAByAGkAbwByAGkAdAB5ADoAOQA5ADsADQAKAAkAYwBvAGwAbwByADoA
cAB1AHIAcABsAGUAOwANAAoACQB0AGUAeAB0AC0AZABlAGMAbwByAGEAdABpAG8AbgA6AHUAbgBk
AGUAcgBsAGkAbgBlADsADQAKAAkAdABlAHgAdAAtAHUAbgBkAGUAcgBsAGkAbgBlADoAcwBpAG4A
ZwBsAGUAOwB9AA0ACgBwAA0ACgAJAHsAbQBzAG8ALQBzAHQAeQBsAGUALQBuAG8AcwBoAG8AdwA6
AHkAZQBzADsADQAKAAkAbQBzAG8ALQBzAHQAeQBsAGUALQBwAHIAaQBvAHIAaQB0AHkAOgA5ADkA
OwANAAoACQBtAHMAbwAtAG0AYQByAGcAaQBuAC0AdABvAHAALQBhAGwAdAA6AGEAdQB0AG8AOwAN
AAoACQBtAGEAcgBnAGkAbgAtAHIAaQBnAGgAdAA6ADAAYwBtADsADQAKAAkAbQBzAG8ALQBtAGEA
cgBnAGkAbgAtAGIAbwB0AHQAbwBtAC0AYQBsAHQAOgBhAHUAdABvADsADQAKAAkAbQBhAHIAZwBp
AG4ALQBsAGUAZgB0ADoAMABjAG0AOwANAAoACQBtAHMAbwAtAHAAYQBnAGkAbgBhAHQAaQBvAG4A
OgB3AGkAZABvAHcALQBvAHIAcABoAGEAbgA7AA0ACgAJAGYAbwBuAHQALQBzAGkAegBlADoAMQAy
AC4AMABwAHQAOwANAAoACQBmAG8AbgB0AC0AZgBhAG0AaQBsAHkAOgCLW1NPOwANAAoACQBtAHMA
bwAtAGIAaQBkAGkALQBmAG8AbgB0AC0AZgBhAG0AaQBsAHkAOgCLW1NPOwB9AA0ACgBzAHAAYQBu
AC4AMgANAAoACQB7AG0AcwBvAC0AcwB0AHkAbABlAC0AbgBhAG0AZQA6ACIAB2iYmCAAMgAgAFdb
JnsiADsADQAKAAkAbQBzAG8ALQBzAHQAeQBsAGUALQBuAG8AcwBoAG8AdwA6AHkAZQBzADsADQAK
AAkAbQBzAG8ALQBzAHQAeQBsAGUALQBwAHIAaQBvAHIAaQB0AHkAOgA5ADsADQAKAAkAbQBzAG8A
LQBzAHQAeQBsAGUALQB1AG4AaABpAGQAZQA6AG4AbwA7AA0ACgAJAG0AcwBvAC0AcwB0AHkAbABl
AC0AbABvAGMAawBlAGQAOgB5AGUAcwA7AA0ACgAJAG0AcwBvAC0AcwB0AHkAbABlAC0AbABpAG4A
awA6ACIAB2iYmCAAMgAiADsADQAKAAkAbQBzAG8ALQBhAG4AcwBpAC0AZgBvAG4AdAAtAHMAaQB6
AGUAOgAxADYALgAwAHAAdAA7AA0ACgAJAG0AcwBvAC0AYgBpAGQAaQAtAGYAbwBuAHQALQBzAGkA
egBlADoAMQA2AC4AMABwAHQAOwANAAoACQBmAG8AbgB0AC0AZgBhAG0AaQBsAHkAOgAiAEl7v34g
AEwAaQBnAGgAdAAiADsADQAKAAkAbQBzAG8ALQBhAHMAYwBpAGkALQBmAG8AbgB0AC0AZgBhAG0A
aQBsAHkAOgAiAEl7v34gAEwAaQBnAGgAdAAiADsADQAKAAkAbQBzAG8ALQBhAHMAYwBpAGkALQB0
AGgAZQBtAGUALQBmAG8AbgB0ADoAbQBhAGoAbwByAC0AbABhAHQAaQBuADsADQAKAAkAbQBzAG8A
LQBmAGEAcgBlAGEAcwB0AC0AZgBvAG4AdAAtAGYAYQBtAGkAbAB5ADoAIgBJe79+IABMAGkAZwBo
AHQAIgA7AA0ACgAJAG0AcwBvAC0AZgBhAHIAZQBhAHMAdAAtAHQAaABlAG0AZQAtAGYAbwBuAHQA
OgBtAGEAagBvAHIALQBmAGEAcgBlAGEAcwB0ADsADQAKAAkAbQBzAG8ALQBoAGEAbgBzAGkALQBm
AG8AbgB0AC0AZgBhAG0AaQBsAHkAOgAiAEl7v34gAEwAaQBnAGgAdAAiADsADQAKAAkAbQBzAG8A
LQBoAGEAbgBzAGkALQB0AGgAZQBtAGUALQBmAG8AbgB0ADoAbQBhAGoAbwByAC0AbABhAHQAaQBu
ADsADQAKAAkAbQBzAG8ALQBiAGkAZABpAC0AZgBvAG4AdAAtAGYAYQBtAGkAbAB5ADoAIgBUAGkA
bQBlAHMAIABOAGUAdwAgAFIAbwBtAGEAbgAiADsADQAKAAkAbQBzAG8ALQBiAGkAZABpAC0AdABo
AGUAbQBlAC0AZgBvAG4AdAA6AG0AYQBqAG8AcgAtAGIAaQBkAGkAOwANAAoACQBmAG8AbgB0AC0A
dwBlAGkAZwBoAHQAOgBiAG8AbABkADsAfQANAAoAcAAuAG0AcwBvAG4AbwByAG0AYQBsADAALAAg
AGwAaQAuAG0AcwBvAG4AbwByAG0AYQBsADAALAAgAGQAaQB2AC4AbQBzAG8AbgBvAHIAbQBhAGwA
MAANAAoACQB7AG0AcwBvAC0AcwB0AHkAbABlAC0AbgBhAG0AZQA6AG0AcwBvAG4AbwByAG0AYQBs
ADsADQAKAAkAbQBzAG8ALQBzAHQAeQBsAGUALQBuAG8AcwBoAG8AdwA6AHkAZQBzADsADQAKAAkA
bQBzAG8ALQBzAHQAeQBsAGUALQBwAHIAaQBvAHIAaQB0AHkAOgA5ADkAOwANAAoACQBtAHMAbwAt
AHMAdAB5AGwAZQAtAHUAbgBoAGkAZABlADoAbgBvADsADQAKAAkAbQBzAG8ALQBtAGEAcgBnAGkA
bgAtAHQAbwBwAC0AYQBsAHQAOgBhAHUAdABvADsADQAKAAkAbQBhAHIAZwBpAG4ALQByAGkAZwBo
AHQAOgAwAGMAbQA7AA0ACgAJAG0AcwBvAC0AbQBhAHIAZwBpAG4ALQBiAG8AdAB0AG8AbQAtAGEA
bAB0ADoAYQB1AHQAbwA7AA0ACgAJAG0AYQByAGcAaQBuAC0AbABlAGYAdAA6ADAAYwBtADsADQAK
AAkAbQBzAG8ALQBwAGEAZwBpAG4AYQB0AGkAbwBuADoAdwBpAGQAbwB3AC0AbwByAHAAaABhAG4A
OwANAAoACQBmAG8AbgB0AC0AcwBpAHoAZQA6ADEAMgAuADAAcAB0ADsADQAKAAkAZgBvAG4AdAAt
AGYAYQBtAGkAbAB5ADoAi1tTTzsADQAKAAkAbQBzAG8ALQBiAGkAZABpAC0AZgBvAG4AdAAtAGYA
YQBtAGkAbAB5ADoAi1tTTzsAfQANAAoAcAAuAHQAYQBiAGwAZQAtAGIAbwByAGQAZQByAGUAZAB0
AGgAZQBhAGQAdAByAHQAaAAsACAAbABpAC4AdABhAGIAbABlAC0AYgBvAHIAZABlAHIAZQBkAHQA
aABlAGEAZAB0AHIAdABoACwAIABkAGkAdgAuAHQAYQBiAGwAZQAtAGIAbwByAGQAZQByAGUAZAB0
AGgAZQBhAGQAdAByAHQAaAANAAoACQB7AG0AcwBvAC0AcwB0AHkAbABlAC0AbgBhAG0AZQA6AHQA
YQBiAGwAZQAtAGIAbwByAGQAZQByAGUAZAA+AHQAaABlAGEAZAA+AHQAcgA+AHQAaAA7AA0ACgAJ
AG0AcwBvAC0AcwB0AHkAbABlAC0AbgBvAHMAaABvAHcAOgB5AGUAcwA7AA0ACgAJAG0AcwBvAC0A
cwB0AHkAbABlAC0AcAByAGkAbwByAGkAdAB5ADoAOQA5ADsADQAKAAkAbQBzAG8ALQBzAHQAeQBs
AGUALQB1AG4AaABpAGQAZQA6AG4AbwA7AA0ACgAJAG0AcwBvAC0AbQBhAHIAZwBpAG4ALQB0AG8A
cAAtAGEAbAB0ADoAYQB1AHQAbwA7AA0ACgAJAG0AYQByAGcAaQBuAC0AcgBpAGcAaAB0ADoAMABj
AG0AOwANAAoACQBtAHMAbwAtAG0AYQByAGcAaQBuAC0AYgBvAHQAdABvAG0ALQBhAGwAdAA6AGEA
dQB0AG8AOwANAAoACQBtAGEAcgBnAGkAbgAtAGwAZQBmAHQAOgAwAGMAbQA7AA0ACgAJAG0AcwBv
AC0AcABhAGcAaQBuAGEAdABpAG8AbgA6AHcAaQBkAG8AdwAtAG8AcgBwAGgAYQBuADsADQAKAAkA
YgBvAHIAZABlAHIAOgBuAG8AbgBlADsADQAKAAkAbQBzAG8ALQBiAG8AcgBkAGUAcgAtAGIAbwB0
AHQAbwBtAC0AYQBsAHQAOgBzAG8AbABpAGQAIAB3AGkAbgBkAG8AdwB0AGUAeAB0ACAALgA3ADUA
cAB0ADsADQAKAAkAcABhAGQAZABpAG4AZwA6ADAAYwBtADsADQAKAAkAbQBzAG8ALQBwAGEAZABk
AGkAbgBnAC0AYQBsAHQAOgAwAGMAbQAgADAAYwBtACAAMABjAG0AIAAwAGMAbQA7AA0ACgAJAGYA
bwBuAHQALQBzAGkAegBlADoAMQAyAC4AMABwAHQAOwANAAoACQBmAG8AbgB0AC0AZgBhAG0AaQBs
AHkAOgCLW1NPOwANAAoACQBtAHMAbwAtAGIAaQBkAGkALQBmAG8AbgB0AC0AZgBhAG0AaQBsAHkA
OgCLW1NPOwB9AA0ACgBwAC4AdABhAGIAbABlAC0AYgBvAHIAZABlAHIAZQBkAHQAYgBvAGQAeQB0
AHIAdABkACwAIABsAGkALgB0AGEAYgBsAGUALQBiAG8AcgBkAGUAcgBlAGQAdABiAG8AZAB5AHQA
cgB0AGQALAAgAGQAaQB2AC4AdABhAGIAbABlAC0AYgBvAHIAZABlAHIAZQBkAHQAYgBvAGQAeQB0
AHIAdABkAA0ACgAJAHsAbQBzAG8ALQBzAHQAeQBsAGUALQBuAGEAbQBlADoAdABhAGIAbABlAC0A
YgBvAHIAZABlAHIAZQBkAD4AdABiAG8AZAB5AD4AdAByAD4AdABkADsADQAKAAkAbQBzAG8ALQBz
AHQAeQBsAGUALQBuAG8AcwBoAG8AdwA6AHkAZQBzADsADQAKAAkAbQBzAG8ALQBzAHQAeQBsAGUA
LQBwAHIAaQBvAHIAaQB0AHkAOgA5ADkAOwANAAoACQBtAHMAbwAtAHMAdAB5AGwAZQAtAHUAbgBo
AGkAZABlADoAbgBvADsADQAKAAkAbQBzAG8ALQBtAGEAcgBnAGkAbgAtAHQAbwBwAC0AYQBsAHQA
OgBhAHUAdABvADsADQAKAAkAbQBhAHIAZwBpAG4ALQByAGkAZwBoAHQAOgAwAGMAbQA7AA0ACgAJ
AG0AcwBvAC0AbQBhAHIAZwBpAG4ALQBiAG8AdAB0AG8AbQAtAGEAbAB0ADoAYQB1AHQAbwA7AA0A
CgAJAG0AYQByAGcAaQBuAC0AbABlAGYAdAA6ADAAYwBtADsADQAKAAkAbQBzAG8ALQBwAGEAZwBp
AG4AYQB0AGkAbwBuADoAdwBpAGQAbwB3AC0AbwByAHAAaABhAG4AOwANAAoACQBmAG8AbgB0AC0A
cwBpAHoAZQA6ADEAMgAuADAAcAB0ADsADQAKAAkAZgBvAG4AdAAtAGYAYQBtAGkAbAB5ADoAi1tT
TzsADQAKAAkAbQBzAG8ALQBiAGkAZABpAC0AZgBvAG4AdAAtAGYAYQBtAGkAbAB5ADoAi1tTTzsA
fQANAAoAcAAuAGwAaQBuAGkAbgBnACwAIABsAGkALgBsAGkAbgBpAG4AZwAsACAAZABpAHYALgBs
AGkAbgBpAG4AZwANAAoACQB7AG0AcwBvAC0AcwB0AHkAbABlAC0AbgBhAG0AZQA6AGwAaQBuAGkA
bgBnADsADQAKAAkAbQBzAG8ALQBzAHQAeQBsAGUALQBuAG8AcwBoAG8AdwA6AHkAZQBzADsADQAK
AAkAbQBzAG8ALQBzAHQAeQBsAGUALQBwAHIAaQBvAHIAaQB0AHkAOgA5ADkAOwANAAoACQBtAHMA
bwAtAHMAdAB5AGwAZQAtAHUAbgBoAGkAZABlADoAbgBvADsADQAKAAkAbQBzAG8ALQBtAGEAcgBn
AGkAbgAtAHQAbwBwAC0AYQBsAHQAOgBhAHUAdABvADsADQAKAAkAbQBhAHIAZwBpAG4ALQByAGkA
ZwBoAHQAOgAwAGMAbQA7AA0ACgAJAG0AcwBvAC0AbQBhAHIAZwBpAG4ALQBiAG8AdAB0AG8AbQAt
AGEAbAB0ADoAYQB1AHQAbwA7AA0ACgAJAG0AYQByAGcAaQBuAC0AbABlAGYAdAA6ADAAYwBtADsA
DQAKAAkAbQBzAG8ALQBwAGEAZwBpAG4AYQB0AGkAbwBuADoAdwBpAGQAbwB3AC0AbwByAHAAaABh
AG4AOwANAAoACQBmAG8AbgB0AC0AcwBpAHoAZQA6ADEAMgAuADAAcAB0ADsADQAKAAkAZgBvAG4A
dAAtAGYAYQBtAGkAbAB5ADoAi1tTTzsADQAKAAkAbQBzAG8ALQBiAGkAZABpAC0AZgBvAG4AdAAt
AGYAYQBtAGkAbAB5ADoAi1tTTzsAfQANAAoAcAAuAGwAYQBzAHQAYgBvAHIAZABlAHIALAAgAGwA
aQAuAGwAYQBzAHQAYgBvAHIAZABlAHIALAAgAGQAaQB2AC4AbABhAHMAdABiAG8AcgBkAGUAcgAN
AAoACQB7AG0AcwBvAC0AcwB0AHkAbABlAC0AbgBhAG0AZQA6AGwAYQBzAHQAYgBvAHIAZABlAHIA
OwANAAoACQBtAHMAbwAtAHMAdAB5AGwAZQAtAG4AbwBzAGgAbwB3ADoAeQBlAHMAOwANAAoACQBt
AHMAbwAtAHMAdAB5AGwAZQAtAHAAcgBpAG8AcgBpAHQAeQA6ADkAOQA7AA0ACgAJAG0AcwBvAC0A
cwB0AHkAbABlAC0AdQBuAGgAaQBkAGUAOgBuAG8AOwANAAoACQBtAHMAbwAtAG0AYQByAGcAaQBu
AC0AdABvAHAALQBhAGwAdAA6AGEAdQB0AG8AOwANAAoACQBtAGEAcgBnAGkAbgAtAHIAaQBnAGgA
dAA6ADAAYwBtADsADQAKAAkAbQBzAG8ALQBtAGEAcgBnAGkAbgAtAGIAbwB0AHQAbwBtAC0AYQBs
AHQAOgBhAHUAdABvADsADQAKAAkAbQBhAHIAZwBpAG4ALQBsAGUAZgB0ADoAMABjAG0AOwANAAoA
CQBtAHMAbwAtAHAAYQBnAGkAbgBhAHQAaQBvAG4AOgB3AGkAZABvAHcALQBvAHIAcABoAGEAbgA7
AA0ACgAJAGYAbwBuAHQALQBzAGkAegBlADoAMQAyAC4AMABwAHQAOwANAAoACQBmAG8AbgB0AC0A
ZgBhAG0AaQBsAHkAOgCLW1NPOwANAAoACQBtAHMAbwAtAGIAaQBkAGkALQBmAG8AbgB0AC0AZgBh
AG0AaQBsAHkAOgCLW1NPOwB9AA0ACgBwAC4AYQBoAHAAYgBvAHgALAAgAGwAaQAuAGEAaABwAGIA
bwB4ACwAIABkAGkAdgAuAGEAaABwAGIAbwB4AA0ACgAJAHsAbQBzAG8ALQBzAHQAeQBsAGUALQBu
AGEAbQBlADoAYQBoAHAAYgBvAHgAOwANAAoACQBtAHMAbwAtAHMAdAB5AGwAZQAtAG4AbwBzAGgA
bwB3ADoAeQBlAHMAOwANAAoACQBtAHMAbwAtAHMAdAB5AGwAZQAtAHAAcgBpAG8AcgBpAHQAeQA6
ADkAOQA7AA0ACgAJAG0AcwBvAC0AcwB0AHkAbABlAC0AdQBuAGgAaQBkAGUAOgBuAG8AOwANAAoA
CQBtAHMAbwAtAG0AYQByAGcAaQBuAC0AdABvAHAALQBhAGwAdAA6AGEAdQB0AG8AOwANAAoACQBt
AGEAcgBnAGkAbgAtAHIAaQBnAGgAdAA6ADAAYwBtADsADQAKAAkAbQBzAG8ALQBtAGEAcgBnAGkA
bgAtAGIAbwB0AHQAbwBtAC0AYQBsAHQAOgBhAHUAdABvADsADQAKAAkAbQBhAHIAZwBpAG4ALQBs
AGUAZgB0ADoAMABjAG0AOwANAAoACQBtAHMAbwAtAHAAYQBnAGkAbgBhAHQAaQBvAG4AOgB3AGkA
ZABvAHcALQBvAHIAcABoAGEAbgA7AA0ACgAJAGYAbwBuAHQALQBzAGkAegBlADoAMQAyAC4AMABw
AHQAOwANAAoACQBmAG8AbgB0AC0AZgBhAG0AaQBsAHkAOgCLW1NPOwANAAoACQBtAHMAbwAtAGIA
aQBkAGkALQBmAG8AbgB0AC0AZgBhAG0AaQBsAHkAOgCLW1NPOwB9AA0ACgBwAC4AbABpAG4AaQBu
AGcAMQAsACAAbABpAC4AbABpAG4AaQBuAGcAMQAsACAAZABpAHYALgBsAGkAbgBpAG4AZwAxAA0A
CgAJAHsAbQBzAG8ALQBzAHQAeQBsAGUALQBuAGEAbQBlADoAbABpAG4AaQBuAGcAMQA7AA0ACgAJ
AG0AcwBvAC0AcwB0AHkAbABlAC0AbgBvAHMAaABvAHcAOgB5AGUAcwA7AA0ACgAJAG0AcwBvAC0A
cwB0AHkAbABlAC0AcAByAGkAbwByAGkAdAB5ADoAOQA5ADsADQAKAAkAbQBzAG8ALQBzAHQAeQBs
AGUALQB1AG4AaABpAGQAZQA6AG4AbwA7AA0ACgAJAG0AcwBvAC0AbQBhAHIAZwBpAG4ALQB0AG8A
cAAtAGEAbAB0ADoAYQB1AHQAbwA7AA0ACgAJAG0AYQByAGcAaQBuAC0AcgBpAGcAaAB0ADoAMABj
AG0AOwANAAoACQBtAHMAbwAtAG0AYQByAGcAaQBuAC0AYgBvAHQAdABvAG0ALQBhAGwAdAA6AGEA
dQB0AG8AOwANAAoACQBtAGEAcgBnAGkAbgAtAGwAZQBmAHQAOgAwAGMAbQA7AA0ACgAJAG0AcwBv
AC0AcABhAGcAaQBuAGEAdABpAG8AbgA6AHcAaQBkAG8AdwAtAG8AcgBwAGgAYQBuADsADQAKAAkA
YgBhAGMAawBnAHIAbwB1AG4AZAA6AHcAaABpAHQAZQBzAG0AbwBrAGUAOwANAAoACQBmAG8AbgB0
AC0AcwBpAHoAZQA6ADEAMgAuADAAcAB0ADsADQAKAAkAZgBvAG4AdAAtAGYAYQBtAGkAbAB5ADoA
i1tTTzsADQAKAAkAbQBzAG8ALQBiAGkAZABpAC0AZgBvAG4AdAAtAGYAYQBtAGkAbAB5ADoAi1tT
TzsAfQANAAoAcAAuAGEAaABwAGIAbwB4ADEALAAgAGwAaQAuAGEAaABwAGIAbwB4ADEALAAgAGQA
aQB2AC4AYQBoAHAAYgBvAHgAMQANAAoACQB7AG0AcwBvAC0AcwB0AHkAbABlAC0AbgBhAG0AZQA6
AGEAaABwAGIAbwB4ADEAOwANAAoACQBtAHMAbwAtAHMAdAB5AGwAZQAtAG4AbwBzAGgAbwB3ADoA
eQBlAHMAOwANAAoACQBtAHMAbwAtAHMAdAB5AGwAZQAtAHAAcgBpAG8AcgBpAHQAeQA6ADkAOQA7
AA0ACgAJAG0AcwBvAC0AcwB0AHkAbABlAC0AdQBuAGgAaQBkAGUAOgBuAG8AOwANAAoACQBtAHMA
bwAtAG0AYQByAGcAaQBuAC0AdABvAHAALQBhAGwAdAA6AGEAdQB0AG8AOwANAAoACQBtAGEAcgBn
AGkAbgAtAHIAaQBnAGgAdAA6ADAAYwBtADsADQAKAAkAbQBzAG8ALQBtAGEAcgBnAGkAbgAtAGIA
bwB0AHQAbwBtAC0AYQBsAHQAOgBhAHUAdABvADsADQAKAAkAbQBhAHIAZwBpAG4ALQBsAGUAZgB0
ADoAMABjAG0AOwANAAoACQBtAHMAbwAtAHAAYQBnAGkAbgBhAHQAaQBvAG4AOgB3AGkAZABvAHcA
LQBvAHIAcABoAGEAbgA7AA0ACgAJAGIAYQBjAGsAZwByAG8AdQBuAGQAOgB3AGgAaQB0AGUAOwAN
AAoACQBmAG8AbgB0AC0AcwBpAHoAZQA6ADEAMgAuADAAcAB0ADsADQAKAAkAZgBvAG4AdAAtAGYA
YQBtAGkAbAB5ADoAi1tTTzsADQAKAAkAbQBzAG8ALQBiAGkAZABpAC0AZgBvAG4AdAAtAGYAYQBt
AGkAbAB5ADoAi1tTTzsAfQANAAoAcAAuAGwAYQBzAHQAYgBvAHIAZABlAHIAMQAsACAAbABpAC4A
bABhAHMAdABiAG8AcgBkAGUAcgAxACwAIABkAGkAdgAuAGwAYQBzAHQAYgBvAHIAZABlAHIAMQAN
AAoACQB7AG0AcwBvAC0AcwB0AHkAbABlAC0AbgBhAG0AZQA6AGwAYQBzAHQAYgBvAHIAZABlAHIA
MQA7AA0ACgAJAG0AcwBvAC0AcwB0AHkAbABlAC0AbgBvAHMAaABvAHcAOgB5AGUAcwA7AA0ACgAJ
AG0AcwBvAC0AcwB0AHkAbABlAC0AcAByAGkAbwByAGkAdAB5ADoAOQA5ADsADQAKAAkAbQBzAG8A
LQBzAHQAeQBsAGUALQB1AG4AaABpAGQAZQA6AG4AbwA7AA0ACgAJAG0AcwBvAC0AbQBhAHIAZwBp
AG4ALQB0AG8AcAAtAGEAbAB0ADoAYQB1AHQAbwA7AA0ACgAJAG0AYQByAGcAaQBuAC0AcgBpAGcA
aAB0ADoAMABjAG0AOwANAAoACQBtAHMAbwAtAG0AYQByAGcAaQBuAC0AYgBvAHQAdABvAG0ALQBh
AGwAdAA6AGEAdQB0AG8AOwANAAoACQBtAGEAcgBnAGkAbgAtAGwAZQBmAHQAOgAwAGMAbQA7AA0A
CgAJAG0AcwBvAC0AcABhAGcAaQBuAGEAdABpAG8AbgA6AHcAaQBkAG8AdwAtAG8AcgBwAGgAYQBu
ADsADQAKAAkAYgBvAHIAZABlAHIAOgBuAG8AbgBlADsADQAKAAkAbQBzAG8ALQBiAG8AcgBkAGUA
cgAtAGIAbwB0AHQAbwBtAC0AYQBsAHQAOgBzAG8AbABpAGQAIAB3AGkAbgBkAG8AdwB0AGUAeAB0
ACAAMQAuADUAcAB0ADsADQAKAAkAcABhAGQAZABpAG4AZwA6ADAAYwBtADsADQAKAAkAbQBzAG8A
LQBwAGEAZABkAGkAbgBnAC0AYQBsAHQAOgAwAGMAbQAgADAAYwBtACAAMABjAG0AIAAwAGMAbQA7
AA0ACgAJAGYAbwBuAHQALQBzAGkAegBlADoAMQAyAC4AMABwAHQAOwANAAoACQBmAG8AbgB0AC0A
ZgBhAG0AaQBsAHkAOgCLW1NPOwANAAoACQBtAHMAbwAtAGIAaQBkAGkALQBmAG8AbgB0AC0AZgBh
AG0AaQBsAHkAOgCLW1NPOwB9AA0ACgBwAC4AZABlAHAAZQBuAGQAZQBuAHQAdgBhAHIAaQBhAGIA
bABlACwAIABsAGkALgBkAGUAcABlAG4AZABlAG4AdAB2AGEAcgBpAGEAYgBsAGUALAAgAGQAaQB2
AC4AZABlAHAAZQBuAGQAZQBuAHQAdgBhAHIAaQBhAGIAbABlAA0ACgAJAHsAbQBzAG8ALQBzAHQA
eQBsAGUALQBuAGEAbQBlADoAZABlAHAAZQBuAGQAZQBuAHQAdgBhAHIAaQBhAGIAbABlADsADQAK
AAkAbQBzAG8ALQBzAHQAeQBsAGUALQBuAG8AcwBoAG8AdwA6AHkAZQBzADsADQAKAAkAbQBzAG8A
LQBzAHQAeQBsAGUALQBwAHIAaQBvAHIAaQB0AHkAOgA5ADkAOwANAAoACQBtAHMAbwAtAHMAdAB5
AGwAZQAtAHUAbgBoAGkAZABlADoAbgBvADsADQAKAAkAbQBzAG8ALQBtAGEAcgBnAGkAbgAtAHQA
bwBwAC0AYQBsAHQAOgBhAHUAdABvADsADQAKAAkAbQBhAHIAZwBpAG4ALQByAGkAZwBoAHQAOgAw
AGMAbQA7AA0ACgAJAG0AcwBvAC0AbQBhAHIAZwBpAG4ALQBiAG8AdAB0AG8AbQAtAGEAbAB0ADoA
YQB1AHQAbwA7AA0ACgAJAG0AYQByAGcAaQBuAC0AbABlAGYAdAA6ADAAYwBtADsADQAKAAkAbQBz
AG8ALQBwAGEAZwBpAG4AYQB0AGkAbwBuADoAdwBpAGQAbwB3AC0AbwByAHAAaABhAG4AOwANAAoA
CQBmAG8AbgB0AC0AcwBpAHoAZQA6ADEAMgAuADAAcAB0ADsADQAKAAkAZgBvAG4AdAAtAGYAYQBt
AGkAbAB5ADoAi1tTTzsADQAKAAkAbQBzAG8ALQBiAGkAZABpAC0AZgBvAG4AdAAtAGYAYQBtAGkA
bAB5ADoAi1tTTzsAfQANAAoAcAAuAGQAZQBwAGUAbgBkAGUAbgB0AHYAYQByAGkAYQBiAGwAZQAx
ACwAIABsAGkALgBkAGUAcABlAG4AZABlAG4AdAB2AGEAcgBpAGEAYgBsAGUAMQAsACAAZABpAHYA
LgBkAGUAcABlAG4AZABlAG4AdAB2AGEAcgBpAGEAYgBsAGUAMQANAAoACQB7AG0AcwBvAC0AcwB0
AHkAbABlAC0AbgBhAG0AZQA6AGQAZQBwAGUAbgBkAGUAbgB0AHYAYQByAGkAYQBiAGwAZQAxADsA
DQAKAAkAbQBzAG8ALQBzAHQAeQBsAGUALQBuAG8AcwBoAG8AdwA6AHkAZQBzADsADQAKAAkAbQBz
AG8ALQBzAHQAeQBsAGUALQBwAHIAaQBvAHIAaQB0AHkAOgA5ADkAOwANAAoACQBtAHMAbwAtAHMA
dAB5AGwAZQAtAHUAbgBoAGkAZABlADoAbgBvADsADQAKAAkAbQBzAG8ALQBtAGEAcgBnAGkAbgAt
AHQAbwBwAC0AYQBsAHQAOgBhAHUAdABvADsADQAKAAkAbQBhAHIAZwBpAG4ALQByAGkAZwBoAHQA
OgAwAGMAbQA7AA0ACgAJAG0AcwBvAC0AbQBhAHIAZwBpAG4ALQBiAG8AdAB0AG8AbQAtAGEAbAB0
ADoAYQB1AHQAbwA7AA0ACgAJAG0AYQByAGcAaQBuAC0AbABlAGYAdAA6ADAAYwBtADsADQAKAAkA
bQBzAG8ALQBwAGEAZwBpAG4AYQB0AGkAbwBuADoAdwBpAGQAbwB3AC0AbwByAHAAaABhAG4AOwAN
AAoACQBmAG8AbgB0AC0AcwBpAHoAZQA6ADEAMgAuADAAcAB0ADsADQAKAAkAZgBvAG4AdAAtAGYA
YQBtAGkAbAB5ADoAi1tTTzsADQAKAAkAbQBzAG8ALQBiAGkAZABpAC0AZgBvAG4AdAAtAGYAYQBt
AGkAbAB5ADoAi1tTTzsAfQANAAoAcAAuAGQAZQBwAGUAbgBkAGUAbgB0AHYAYQByAGkAYQBiAGwA
ZQBrAGUAeQAxACwAIABsAGkALgBkAGUAcABlAG4AZABlAG4AdAB2AGEAcgBpAGEAYgBsAGUAawBl
AHkAMQAsACAAZABpAHYALgBkAGUAcABlAG4AZABlAG4AdAB2AGEAcgBpAGEAYgBsAGUAawBlAHkA
MQANAAoACQB7AG0AcwBvAC0AcwB0AHkAbABlAC0AbgBhAG0AZQA6AGQAZQBwAGUAbgBkAGUAbgB0
AHYAYQByAGkAYQBiAGwAZQBrAGUAeQAxADsADQAKAAkAbQBzAG8ALQBzAHQAeQBsAGUALQBuAG8A
cwBoAG8AdwA6AHkAZQBzADsADQAKAAkAbQBzAG8ALQBzAHQAeQBsAGUALQBwAHIAaQBvAHIAaQB0
AHkAOgA5ADkAOwANAAoACQBtAHMAbwAtAHMAdAB5AGwAZQAtAHUAbgBoAGkAZABlADoAbgBvADsA
DQAKAAkAbQBzAG8ALQBtAGEAcgBnAGkAbgAtAHQAbwBwAC0AYQBsAHQAOgBhAHUAdABvADsADQAK
AAkAbQBhAHIAZwBpAG4ALQByAGkAZwBoAHQAOgAwAGMAbQA7AA0ACgAJAG0AcwBvAC0AbQBhAHIA
ZwBpAG4ALQBiAG8AdAB0AG8AbQAtAGEAbAB0ADoAYQB1AHQAbwA7AA0ACgAJAG0AYQByAGcAaQBu
AC0AbABlAGYAdAA6ADAAYwBtADsADQAKAAkAbQBzAG8ALQBwAGEAZwBpAG4AYQB0AGkAbwBuADoA
dwBpAGQAbwB3AC0AbwByAHAAaABhAG4AOwANAAoACQBmAG8AbgB0AC0AcwBpAHoAZQA6ADEAMgAu
ADAAcAB0ADsADQAKAAkAZgBvAG4AdAAtAGYAYQBtAGkAbAB5ADoAi1tTTzsADQAKAAkAbQBzAG8A
LQBiAGkAZABpAC0AZgBvAG4AdAAtAGYAYQBtAGkAbAB5ADoAi1tTTzsAfQANAAoAcAAuAGwAaQBz
AHQAbABpACwAIABsAGkALgBsAGkAcwB0AGwAaQAsACAAZABpAHYALgBsAGkAcwB0AGwAaQANAAoA
CQB7AG0AcwBvAC0AcwB0AHkAbABlAC0AbgBhAG0AZQA6AGwAaQBzAHQAXwBsAGkAOwANAAoACQBt
AHMAbwAtAHMAdAB5AGwAZQAtAG4AbwBzAGgAbwB3ADoAeQBlAHMAOwANAAoACQBtAHMAbwAtAHMA
dAB5AGwAZQAtAHAAcgBpAG8AcgBpAHQAeQA6ADkAOQA7AA0ACgAJAG0AcwBvAC0AcwB0AHkAbABl
AC0AdQBuAGgAaQBkAGUAOgBuAG8AOwANAAoACQBtAHMAbwAtAG0AYQByAGcAaQBuAC0AdABvAHAA
LQBhAGwAdAA6AGEAdQB0AG8AOwANAAoACQBtAGEAcgBnAGkAbgAtAHIAaQBnAGgAdAA6ADAAYwBt
ADsADQAKAAkAbQBzAG8ALQBtAGEAcgBnAGkAbgAtAGIAbwB0AHQAbwBtAC0AYQBsAHQAOgBhAHUA
dABvADsADQAKAAkAbQBhAHIAZwBpAG4ALQBsAGUAZgB0ADoAMABjAG0AOwANAAoACQBtAHMAbwAt
AHAAYQBnAGkAbgBhAHQAaQBvAG4AOgB3AGkAZABvAHcALQBvAHIAcABoAGEAbgA7AA0ACgAJAGYA
bwBuAHQALQBzAGkAegBlADoAMQAyAC4AMABwAHQAOwANAAoACQBmAG8AbgB0AC0AZgBhAG0AaQBs
AHkAOgCLW1NPOwANAAoACQBtAHMAbwAtAGIAaQBkAGkALQBmAG8AbgB0AC0AZgBhAG0AaQBsAHkA
OgCLW1NPOwB9AA0ACgBzAHAAYQBuAC4ARwByAGEAbQBFAA0ACgAJAHsAbQBzAG8ALQBzAHQAeQBs
AGUALQBuAGEAbQBlADoAIgAiADsADQAKAAkAbQBzAG8ALQBnAHIAYQBtAC0AZQA6AHkAZQBzADsA
fQANAAoALgBNAHMAbwBDAGgAcABEAGUAZgBhAHUAbAB0AA0ACgAJAHsAbQBzAG8ALQBzAHQAeQBs
AGUALQB0AHkAcABlADoAZQB4AHAAbwByAHQALQBvAG4AbAB5ADsADQAKAAkAbQBzAG8ALQBkAGUA
ZgBhAHUAbAB0AC0AcAByAG8AcABzADoAeQBlAHMAOwANAAoACQBmAG8AbgB0AC0AcwBpAHoAZQA6
ADEAMAAuADAAcAB0ADsADQAKAAkAbQBzAG8ALQBhAG4AcwBpAC0AZgBvAG4AdAAtAHMAaQB6AGUA
OgAxADAALgAwAHAAdAA7AA0ACgAJAG0AcwBvAC0AYgBpAGQAaQAtAGYAbwBuAHQALQBzAGkAegBl
ADoAMQAwAC4AMABwAHQAOwANAAoACQBtAHMAbwAtAGEAcwBjAGkAaQAtAGYAbwBuAHQALQBmAGEA
bQBpAGwAeQA6ACIAVABpAG0AZQBzACAATgBlAHcAIABSAG8AbQBhAG4AIgA7AA0ACgAJAG0AcwBv
AC0AaABhAG4AcwBpAC0AZgBvAG4AdAAtAGYAYQBtAGkAbAB5ADoAIgBUAGkAbQBlAHMAIABOAGUA
dwAgAFIAbwBtAGEAbgAiADsADQAKAAkAbQBzAG8ALQBmAG8AbgB0AC0AawBlAHIAbgBpAG4AZwA6
ADAAcAB0ADsADQAKAAkAbQBzAG8ALQBsAGkAZwBhAHQAdQByAGUAcwA6AG4AbwBuAGUAOwB9AA0A
CgBAAHAAYQBnAGUAIABXAG8AcgBkAFMAZQBjAHQAaQBvAG4AMQANAAoACQB7AHMAaQB6AGUAOgA4
ADQAMQAuADkAcAB0ACAANQA5ADUALgAzAHAAdAA7AA0ACgAJAG0AcwBvAC0AcABhAGcAZQAtAG8A
cgBpAGUAbgB0AGEAdABpAG8AbgA6AGwAYQBuAGQAcwBjAGEAcABlADsADQAKAAkAbQBhAHIAZwBp
AG4AOgA5ADAALgAwAHAAdAAgADcAMgAuADAAcAB0ACAAOQAwAC4AMABwAHQAIAA3ADIALgAwAHAA
dAA7AA0ACgAJAG0AcwBvAC0AaABlAGEAZABlAHIALQBtAGEAcgBnAGkAbgA6ADQAMgAuADUANQBw
AHQAOwANAAoACQBtAHMAbwAtAGYAbwBvAHQAZQByAC0AbQBhAHIAZwBpAG4AOgA0ADkALgA2AHAA
dAA7AA0ACgAJAG0AcwBvAC0AcABhAHAAZQByAC0AcwBvAHUAcgBjAGUAOgAwADsAfQANAAoAZABp
AHYALgBXAG8AcgBkAFMAZQBjAHQAaQBvAG4AMQANAAoACQB7AHAAYQBnAGUAOgBXAG8AcgBkAFMA
ZQBjAHQAaQBvAG4AMQA7AH0ADQAKAC0ALQA+AA0ACgA8AC8AcwB0AHkAbABlAD4ADQAKADwAIQAt
AC0AWwBpAGYAIABnAHQAZQAgAG0AcwBvACAAMQAwAF0APgANAAoAPABzAHQAeQBsAGUAPgANAAoA
IAAvACoAIABTAHQAeQBsAGUAIABEAGUAZgBpAG4AaQB0AGkAbwBuAHMAIAAqAC8ADQAKACAAdABh
AGIAbABlAC4ATQBzAG8ATgBvAHIAbQBhAGwAVABhAGIAbABlAA0ACgAJAHsAbQBzAG8ALQBzAHQA
eQBsAGUALQBuAGEAbQBlADoAbmYakGiIPGg7AA0ACgAJAG0AcwBvAC0AdABzAHQAeQBsAGUALQBy
AG8AdwBiAGEAbgBkAC0AcwBpAHoAZQA6ADAAOwANAAoACQBtAHMAbwAtAHQAcwB0AHkAbABlAC0A
YwBvAGwAYgBhAG4AZAAtAHMAaQB6AGUAOgAwADsADQAKAAkAbQBzAG8ALQBzAHQAeQBsAGUALQBu
AG8AcwBoAG8AdwA6AHkAZQBzADsADQAKAAkAbQBzAG8ALQBzAHQAeQBsAGUALQBwAHIAaQBvAHIA
aQB0AHkAOgA5ADkAOwANAAoACQBtAHMAbwAtAHMAdAB5AGwAZQAtAHAAYQByAGUAbgB0ADoAIgAi
ADsADQAKAAkAbQBzAG8ALQBwAGEAZABkAGkAbgBnAC0AYQBsAHQAOgAwAGMAbQAgADUALgA0AHAA
dAAgADAAYwBtACAANQAuADQAcAB0ADsADQAKAAkAbQBzAG8ALQBwAGEAcgBhAC0AbQBhAHIAZwBp
AG4AOgAwAGMAbQA7AA0ACgAJAG0AcwBvAC0AcABhAGcAaQBuAGEAdABpAG8AbgA6AHcAaQBkAG8A
dwAtAG8AcgBwAGgAYQBuADsADQAKAAkAZgBvAG4AdAAtAHMAaQB6AGUAOgAxADAALgAwAHAAdAA7
AA0ACgAJAGYAbwBuAHQALQBmAGEAbQBpAGwAeQA6ACIAVABpAG0AZQBzACAATgBlAHcAIABSAG8A
bQBhAG4AIgAsAHMAZQByAGkAZgA7AH0ADQAKADwALwBzAHQAeQBsAGUAPgANAAoAPAAhAFsAZQBu
AGQAaQBmAF0ALQAtAD4APAAhAC0ALQBbAGkAZgAgAGcAdABlACAAbQBzAG8AIAA5AF0APgA8AHgA
bQBsAD4ADQAKACAAPABvADoAcwBoAGEAcABlAGQAZQBmAGEAdQBsAHQAcwAgAHYAOgBlAHgAdAA9
ACIAZQBkAGkAdAAiACAAcwBwAGkAZABtAGEAeAA9ACIAMQAwADIANgAiAC8APgANAAoAPAAvAHgA
bQBsAD4APAAhAFsAZQBuAGQAaQBmAF0ALQAtAD4APAAhAC0ALQBbAGkAZgAgAGcAdABlACAAbQBz
AG8AIAA5AF0APgA8AHgAbQBsAD4ADQAKACAAPABvADoAcwBoAGEAcABlAGwAYQB5AG8AdQB0ACAA
dgA6AGUAeAB0AD0AIgBlAGQAaQB0ACIAPgANAAoAIAAgADwAbwA6AGkAZABtAGEAcAAgAHYAOgBl
AHgAdAA9ACIAZQBkAGkAdAAiACAAZABhAHQAYQA9ACIAMQAiAC8APgANAAoAIAA8AC8AbwA6AHMA
aABhAHAAZQBsAGEAeQBvAHUAdAA+ADwALwB4AG0AbAA+ADwAIQBbAGUAbgBkAGkAZgBdAC0ALQA+
AA0ACgA8AC8AaABlAGEAZAA+AA0ACgANAAoAPABiAG8AZAB5ACAAbABhAG4AZwA9AFoASAAtAEMA
TgAgAGwAaQBuAGsAPQBiAGwAdQBlACAAdgBsAGkAbgBrAD0AcAB1AHIAcABsAGUAIABzAHQAeQBs
AGUAPQAnAHQAYQBiAC0AaQBuAHQAZQByAHYAYQBsADoAMgAxAC4AMABwAHQAOwB3AG8AcgBkAC0A
dwByAGEAcAA6AA0ACgBiAHIAZQBhAGsALQB3AG8AcgBkACcAPgANAAoADQAKADwAZABpAHYAIABj
AGwAYQBzAHMAPQBXAG8AcgBkAFMAZQBjAHQAaQBvAG4AMQA+AA0ACgANAAoAPABkAGkAdgA+AA0A
CgANAAoAPABkAGkAdgAgAHMAdAB5AGwAZQA9ACcAbQBhAHIAZwBpAG4ALQB0AG8AcAA6ADEANQAu
ADAAcAB0ADsAbQBhAHIAZwBpAG4ALQBiAG8AdAB0AG8AbQA6ADEANQAuADAAcAB0ACcAPgANAAoA
DQAKADwAdABhAGIAbABlACAAYwBsAGEAcwBzAD0ATQBzAG8ATgBvAHIAbQBhAGwAVABhAGIAbABl
ACAAYgBvAHIAZABlAHIAPQAwACAAYwBlAGwAbABzAHAAYQBjAGkAbgBnAD0AMAAgAGMAZQBsAGwA
cABhAGQAZABpAG4AZwA9ADAAIAB3AGkAZAB0AGgAPQAiADEAMAAwACUAIgANAAoAIABzAHQAeQBs
AGUAPQAnAHcAaQBkAHQAaAA6ADEAMAAwAC4AMAAlADsAYgBhAGMAawBnAHIAbwB1AG4AZAA6AHcA
aABpAHQAZQA7AGIAbwByAGQAZQByAC0AYwBvAGwAbABhAHAAcwBlADoAYwBvAGwAbABhAHAAcwBl
ADsAbQBzAG8ALQB5AGYAdABpAC0AdABiAGwAbABvAG8AawA6AA0ACgAgADEAMQA4ADQAOwBtAHMA
bwAtAHAAYQBkAGQAaQBuAGcALQBhAGwAdAA6ADAAYwBtACAANQAuADQAcAB0ACAAMABjAG0AIAA1
AC4ANABwAHQAJwA+AA0ACgAgADwAdABoAGUAYQBkAD4ADQAKACAAIAA8AHQAcgAgAHMAdAB5AGwA
ZQA9ACcAbQBzAG8ALQB5AGYAdABpAC0AaQByAG8AdwA6ADAAOwBtAHMAbwAtAHkAZgB0AGkALQBm
AGkAcgBzAHQAcgBvAHcAOgB5AGUAcwA7AGgAZQBpAGcAaAB0ADoAMgAwAC4AMgA1AHAAdAAnAD4A
DQAKACAAIAAgADwAdABkACAAdwBpAGQAdABoAD0AIgAxADAAMAAlACIAIABjAG8AbABzAHAAYQBu
AD0AMQAxACAAcwB0AHkAbABlAD0AJwB3AGkAZAB0AGgAOgAxADAAMAAuADAAJQA7AGIAbwByAGQA
ZQByADoAbgBvAG4AZQA7AGIAbwByAGQAZQByAC0AYgBvAHQAdABvAG0AOgANAAoAIAAgACAAcwBv
AGwAaQBkACAAdwBpAG4AZABvAHcAdABlAHgAdAAgADEALgAwAHAAdAA7AG0AcwBvAC0AYgBvAHIA
ZABlAHIALQBiAG8AdAB0AG8AbQAtAGEAbAB0ADoAcwBvAGwAaQBkACAAdwBpAG4AZABvAHcAdABl
AHgAdAAgAC4ANwA1AHAAdAA7AA0ACgAgACAAIABiAGEAYwBrAGcAcgBvAHUAbgBkADoAdAByAGEA
bgBzAHAAYQByAGUAbgB0ADsAcABhAGQAZABpAG4AZwA6AC4ANwA1AHAAdAAgAC4ANwA1AHAAdAAg
AC4ANwA1AHAAdAAgAC4ANwA1AHAAdAA7AGgAZQBpAGcAaAB0ADoAMgAwAC4AMgA1AHAAdAAnAD4A
DQAKACAAIAAgADwAcAAgAGMAbABhAHMAcwA9AE0AcwBvAE4AbwByAG0AYQBsACAAcwB0AHkAbABl
AD0AJwBtAGEAcgBnAGkAbgAtAGIAbwB0AHQAbwBtADoANwAuADUAcAB0ADsAbABpAG4AZQAtAGgA
ZQBpAGcAaAB0ADoAMgAyAC4ANQBwAHQAJwA+ADwAYgA+ADwAcwBwAGEAbgANAAoAIAAgACAAbABh
AG4AZwA9AEUATgAtAFUAUwAgAHMAdAB5AGwAZQA9ACcAZgBvAG4AdAAtAHMAaQB6AGUAOgAxADAA
LgA1AHAAdAA7AGYAbwBuAHQALQBmAGEAbQBpAGwAeQA6ACIAVABpAG0AZQBzACAATgBlAHcAIABS
AG8AbQBhAG4AIgAsAHMAZQByAGkAZgAnAD4AQQBkAGQAaQB0AGkAbwBuAGEAbAANAAoAIAAgACAA
dABhAGIAbABlACAANAAuACAAUwB0AGUAcAB3AGkAcwBlACAAUgBlAGcAcgBlAHMAcwBpAG8AbgAg
AEEAbgBhAGwAeQBzAGkAcwAgAG8AZgAgAEYAYQBjAHQAbwByAHMAIABBAHMAcwBvAGMAaQBhAHQA
ZQBkACAAdwBpAHQAaAAgAEEAUwBMAFMAUwAgAHMAYwBoAG8AbwBsAA0ACgAgACAAIAAoAG4APQAz
ADkAMgApADwALwBzAHAAYQBuAD4APAAvAGIAPgA8AHMAcABhAG4AIABsAGEAbgBnAD0ARQBOAC0A
VQBTACAAcwB0AHkAbABlAD0AJwBmAG8AbgB0AC0AcwBpAHoAZQA6ADEAMAAuADUAcAB0ADsAYwBv
AGwAbwByADoAYgBsAGEAYwBrACcAPgA8AG8AOgBwAD4APAAvAG8AOgBwAD4APAAvAHMAcABhAG4A
PgA8AC8AcAA+AA0ACgAgACAAIAA8AC8AdABkAD4ADQAKACAAIAA8AC8AdAByAD4ADQAKACAAIAA8
AHQAcgAgAHMAdAB5AGwAZQA9ACcAbQBzAG8ALQB5AGYAdABpAC0AaQByAG8AdwA6ADEAOwBoAGUA
aQBnAGgAdAA6ADIAMwAuADUAcAB0ACcAPgANAAoAIAAgACAAPAB0AGQAIAB3AGkAZAB0AGgAPQAi
ADEANgAlACIAIAByAG8AdwBzAHAAYQBuAD0AMgAgAHMAdAB5AGwAZQA9ACcAdwBpAGQAdABoADoA
MQA2AC4ANwAlADsAYgBvAHIAZABlAHIAOgBuAG8AbgBlADsAYgBvAHIAZABlAHIALQBiAG8AdAB0
AG8AbQA6AHMAbwBsAGkAZAAgAHcAaQBuAGQAbwB3AHQAZQB4AHQAIAAxAC4AMABwAHQAOwANAAoA
IAAgACAAbQBzAG8ALQBiAG8AcgBkAGUAcgAtAGIAbwB0AHQAbwBtAC0AYQBsAHQAOgBzAG8AbABp
AGQAIAB3AGkAbgBkAG8AdwB0AGUAeAB0ACAALgA3ADUAcAB0ADsAYgBhAGMAawBnAHIAbwB1AG4A
ZAA6AHQAcgBhAG4AcwBwAGEAcgBlAG4AdAA7AA0ACgAgACAAIABwAGEAZABkAGkAbgBnADoALgA3
ADUAcAB0ACAALgA3ADUAcAB0ACAALgA3ADUAcAB0ACAALgA3ADUAcAB0ADsAaABlAGkAZwBoAHQA
OgAyADMALgA1AHAAdAAnAD4ADQAKACAAIAAgADwAcAAgAGMAbABhAHMAcwA9AE0AcwBvAE4AbwBy
AG0AYQBsACAAYQBsAGkAZwBuAD0AYwBlAG4AdABlAHIAIABzAHQAeQBsAGUAPQAnAG0AYQByAGcA
aQBuAC0AYgBvAHQAdABvAG0AOgA3AC4ANQBwAHQAOwB0AGUAeAB0AC0AYQBsAGkAZwBuADoAYwBl
AG4AdABlAHIAJwA+ADwAcwBwAGEAbgANAAoAIAAgACAAbABhAG4AZwA9AEUATgAtAFUAUwAgAHMA
dAB5AGwAZQA9ACcAZgBvAG4AdAAtAHMAaQB6AGUAOgAxADAALgA1AHAAdAA7AGYAbwBuAHQALQBm
AGEAbQBpAGwAeQA6ACIAVABpAG0AZQBzACAATgBlAHcAIABSAG8AbQBhAG4AIgAsAHMAZQByAGkA
ZgAnAD4AUABhAHIAYQBtAGUAdABlAHIAPABvADoAcAA+ADwALwBvADoAcAA+ADwALwBzAHAAYQBu
AD4APAAvAHAAPgANAAoAIAAgACAAPAAvAHQAZAA+AA0ACgAgACAAIAA8AHQAZAAgAHcAaQBkAHQA
aAA9ACIAMQAzACUAIgAgAGMAbwBsAHMAcABhAG4APQAyACAAcwB0AHkAbABlAD0AJwB3AGkAZAB0
AGgAOgAxADMALgAwADIAJQA7AGIAbwByAGQAZQByADoAbgBvAG4AZQA7AGIAbwByAGQAZQByAC0A
YgBvAHQAdABvAG0AOgANAAoAIAAgACAAcwBvAGwAaQBkACAAdwBpAG4AZABvAHcAdABlAHgAdAAg
ADEALgAwAHAAdAA7AG0AcwBvAC0AYgBvAHIAZABlAHIALQBiAG8AdAB0AG8AbQAtAGEAbAB0ADoA
cwBvAGwAaQBkACAAdwBpAG4AZABvAHcAdABlAHgAdAAgAC4ANwA1AHAAdAA7AA0ACgAgACAAIABi
AGEAYwBrAGcAcgBvAHUAbgBkADoAdAByAGEAbgBzAHAAYQByAGUAbgB0ADsAcABhAGQAZABpAG4A
ZwA6AC4ANwA1AHAAdAAgAC4ANwA1AHAAdAAgAC4ANwA1AHAAdAAgAC4ANwA1AHAAdAA7AGgAZQBp
AGcAaAB0ADoAMgAzAC4ANQBwAHQAJwA+AA0ACgAgACAAIAA8AHAAIABjAGwAYQBzAHMAPQBNAHMA
bwBOAG8AcgBtAGEAbAAgAGEAbABpAGcAbgA9AGMAZQBuAHQAZQByACAAcwB0AHkAbABlAD0AJwBt
AGEAcgBnAGkAbgAtAGIAbwB0AHQAbwBtADoANwAuADUAcAB0ADsAdABlAHgAdAAtAGEAbABpAGcA
bgA6AGMAZQBuAHQAZQByACcAPgA8AHMAcABhAG4ADQAKACAAIAAgAGwAYQBuAGcAPQBFAE4ALQBV
AFMAIABzAHQAeQBsAGUAPQAnAGYAbwBuAHQALQBzAGkAegBlADoAMQAwAC4ANQBwAHQAOwBmAG8A
bgB0AC0AZgBhAG0AaQBsAHkAOgAiAFQAaQBtAGUAcwAgAE4AZQB3ACAAUgBvAG0AYQBuACIALABz
AGUAcgBpAGYAJwA+AFUAbgBzAHQAYQBuAGQAYQByAGQAaQB6AGUAZAANAAoAIAAgACAAQwBvAGUA
ZgBmAGkAYwBpAGUAbgB0ADwAbwA6AHAAPgA8AC8AbwA6AHAAPgA8AC8AcwBwAGEAbgA+ADwALwBw
AD4ADQAKACAAIAAgADwALwB0AGQAPgANAAoAIAAgACAAPAB0AGQAIAB3AGkAZAB0AGgAPQAiADkA
JQAiACAAcwB0AHkAbABlAD0AJwB3AGkAZAB0AGgAOgA5AC4AMgA4ACUAOwBiAG8AcgBkAGUAcgA6
AG4AbwBuAGUAOwBiAG8AcgBkAGUAcgAtAGIAbwB0AHQAbwBtADoAcwBvAGwAaQBkACAAdwBpAG4A
ZABvAHcAdABlAHgAdAAgADEALgAwAHAAdAA7AA0ACgAgACAAIABtAHMAbwAtAGIAbwByAGQAZQBy
AC0AYgBvAHQAdABvAG0ALQBhAGwAdAA6AHMAbwBsAGkAZAAgAHcAaQBuAGQAbwB3AHQAZQB4AHQA
IAAuADcANQBwAHQAOwBiAGEAYwBrAGcAcgBvAHUAbgBkADoAdAByAGEAbgBzAHAAYQByAGUAbgB0
ADsADQAKACAAIAAgAHAAYQBkAGQAaQBuAGcAOgAuADcANQBwAHQAIAAuADcANQBwAHQAIAAuADcA
NQBwAHQAIAAuADcANQBwAHQAOwBoAGUAaQBnAGgAdAA6ADIAMwAuADUAcAB0ACcAPgANAAoAIAAg
ACAAPABwACAAYwBsAGEAcwBzAD0ATQBzAG8ATgBvAHIAbQBhAGwAIABhAGwAaQBnAG4APQBjAGUA
bgB0AGUAcgAgAHMAdAB5AGwAZQA9ACcAbQBhAHIAZwBpAG4ALQBiAG8AdAB0AG8AbQA6ADcALgA1
AHAAdAA7AHQAZQB4AHQALQBhAGwAaQBnAG4AOgBjAGUAbgB0AGUAcgAnAD4APABzAHAAYQBuAA0A
CgAgACAAIABsAGEAbgBnAD0ARQBOAC0AVQBTACAAcwB0AHkAbABlAD0AJwBmAG8AbgB0AC0AcwBp
AHoAZQA6ADEAMAAuADUAcAB0ADsAZgBvAG4AdAAtAGYAYQBtAGkAbAB5ADoAIgBUAGkAbQBlAHMA
IABOAGUAdwAgAFIAbwBtAGEAbgAiACwAcwBlAHIAaQBmACcAPgBTAHQAYQBuAGQAYQByAGQAaQB6
AGUAZAANAAoAIAAgACAAQwBvAGUAZgBmAGkAYwBpAGUAbgB0ADwAbwA6AHAAPgA8AC8AbwA6AHAA
PgA8AC8AcwBwAGEAbgA+ADwALwBwAD4ADQAKACAAIAAgADwALwB0AGQAPgANAAoAIAAgACAAPAB0
AGQAIAB3AGkAZAB0AGgAPQAiADUAJQAiACAAcgBvAHcAcwBwAGEAbgA9ADIAIABzAHQAeQBsAGUA
PQAnAHcAaQBkAHQAaAA6ADUALgA1ADYAJQA7AGIAbwByAGQAZQByADoAbgBvAG4AZQA7AGIAbwBy
AGQAZQByAC0AYgBvAHQAdABvAG0AOgBzAG8AbABpAGQAIAB3AGkAbgBkAG8AdwB0AGUAeAB0ACAA
MQAuADAAcAB0ADsADQAKACAAIAAgAG0AcwBvAC0AYgBvAHIAZABlAHIALQBiAG8AdAB0AG8AbQAt
AGEAbAB0ADoAcwBvAGwAaQBkACAAdwBpAG4AZABvAHcAdABlAHgAdAAgAC4ANwA1AHAAdAA7AGIA
YQBjAGsAZwByAG8AdQBuAGQAOgB0AHIAYQBuAHMAcABhAHIAZQBuAHQAOwANAAoAIAAgACAAcABh
AGQAZABpAG4AZwA6AC4ANwA1AHAAdAAgAC4ANwA1AHAAdAAgAC4ANwA1AHAAdAAgAC4ANwA1AHAA
dAA7AGgAZQBpAGcAaAB0ADoAMgAzAC4ANQBwAHQAJwA+AA0ACgAgACAAIAA8AHAAIABjAGwAYQBz
AHMAPQBNAHMAbwBOAG8AcgBtAGEAbAAgAGEAbABpAGcAbgA9AGMAZQBuAHQAZQByACAAcwB0AHkA
bABlAD0AJwBtAGEAcgBnAGkAbgAtAGIAbwB0AHQAbwBtADoANwAuADUAcAB0ADsAdABlAHgAdAAt
AGEAbABpAGcAbgA6AGMAZQBuAHQAZQByACcAPgA8AHMAcABhAG4ADQAKACAAIAAgAGwAYQBuAGcA
PQBFAE4ALQBVAFMAIABzAHQAeQBsAGUAPQAnAGYAbwBuAHQALQBzAGkAegBlADoAMQAwAC4ANQBw
AHQAOwBmAG8AbgB0AC0AZgBhAG0AaQBsAHkAOgAiAFQAaQBtAGUAcwAgAE4AZQB3ACAAUgBvAG0A
YQBuACIALABzAGUAcgBpAGYAJwA+AHQAPABvADoAcAA+ADwALwBvADoAcAA+ADwALwBzAHAAYQBu
AD4APAAvAHAAPgANAAoAIAAgACAAPAAvAHQAZAA+AA0ACgAgACAAIAA8AHQAZAAgAHcAaQBkAHQA
aAA9ACIANgAlACIAIAByAG8AdwBzAHAAYQBuAD0AMgAgAHMAdAB5AGwAZQA9ACcAdwBpAGQAdABo
ADoANgAuADUAJQA7AGIAbwByAGQAZQByADoAbgBvAG4AZQA7AGIAbwByAGQAZQByAC0AYgBvAHQA
dABvAG0AOgBzAG8AbABpAGQAIAB3AGkAbgBkAG8AdwB0AGUAeAB0ACAAMQAuADAAcAB0ADsADQAK
ACAAIAAgAG0AcwBvAC0AYgBvAHIAZABlAHIALQBiAG8AdAB0AG8AbQAtAGEAbAB0ADoAcwBvAGwA
aQBkACAAdwBpAG4AZABvAHcAdABlAHgAdAAgAC4ANwA1AHAAdAA7AGIAYQBjAGsAZwByAG8AdQBu
AGQAOgB0AHIAYQBuAHMAcABhAHIAZQBuAHQAOwANAAoAIAAgACAAcABhAGQAZABpAG4AZwA6AC4A
NwA1AHAAdAAgAC4ANwA1AHAAdAAgAC4ANwA1AHAAdAAgAC4ANwA1AHAAdAA7AGgAZQBpAGcAaAB0
ADoAMgAzAC4ANQBwAHQAJwA+AA0ACgAgACAAIAA8AHAAIABjAGwAYQBzAHMAPQBNAHMAbwBOAG8A
cgBtAGEAbAAgAGEAbABpAGcAbgA9AGMAZQBuAHQAZQByACAAcwB0AHkAbABlAD0AJwBtAGEAcgBn
AGkAbgAtAGIAbwB0AHQAbwBtADoANwAuADUAcAB0ADsAdABlAHgAdAAtAGEAbABpAGcAbgA6AGMA
ZQBuAHQAZQByACcAPgA8AHMAcABhAG4ADQAKACAAIAAgAGwAYQBuAGcAPQBFAE4ALQBVAFMAIABz
AHQAeQBsAGUAPQAnAGYAbwBuAHQALQBzAGkAegBlADoAMQAwAC4ANQBwAHQAOwBmAG8AbgB0AC0A
ZgBhAG0AaQBsAHkAOgAiAFQAaQBtAGUAcwAgAE4AZQB3ACAAUgBvAG0AYQBuACIALABzAGUAcgBp
AGYAJwA+AFAAPABvADoAcAA+ADwALwBvADoAcAA+ADwALwBzAHAAYQBuAD4APAAvAHAAPgANAAoA
IAAgACAAPAAvAHQAZAA+AA0ACgAgACAAIAA8AHQAZAAgAHcAaQBkAHQAaAA9ACIANQAlACIAIABy
AG8AdwBzAHAAYQBuAD0AMgAgAHMAdAB5AGwAZQA9ACcAdwBpAGQAdABoADoANQAuADEAJQA7AGIA
bwByAGQAZQByADoAbgBvAG4AZQA7AGIAbwByAGQAZQByAC0AYgBvAHQAdABvAG0AOgBzAG8AbABp
AGQAIAB3AGkAbgBkAG8AdwB0AGUAeAB0ACAAMQAuADAAcAB0ADsADQAKACAAIAAgAG0AcwBvAC0A
YgBvAHIAZABlAHIALQBiAG8AdAB0AG8AbQAtAGEAbAB0ADoAcwBvAGwAaQBkACAAdwBpAG4AZABv
AHcAdABlAHgAdAAgAC4ANwA1AHAAdAA7AGIAYQBjAGsAZwByAG8AdQBuAGQAOgB0AHIAYQBuAHMA
cABhAHIAZQBuAHQAOwANAAoAIAAgACAAcABhAGQAZABpAG4AZwA6AC4ANwA1AHAAdAAgAC4ANwA1
AHAAdAAgAC4ANwA1AHAAdAAgAC4ANwA1AHAAdAA7AGgAZQBpAGcAaAB0ADoAMgAzAC4ANQBwAHQA
JwA+AA0ACgAgACAAIAA8AHAAIABjAGwAYQBzAHMAPQBNAHMAbwBOAG8AcgBtAGEAbAAgAGEAbABp
AGcAbgA9AGMAZQBuAHQAZQByACAAcwB0AHkAbABlAD0AJwBtAGEAcgBnAGkAbgAtAGIAbwB0AHQA
bwBtADoANwAuADUAcAB0ADsAdABlAHgAdAAtAGEAbABpAGcAbgA6AGMAZQBuAHQAZQByACcAPgA8
AHMAcABhAG4ADQAKACAAIAAgAGwAYQBuAGcAPQBFAE4ALQBVAFMAIABzAHQAeQBsAGUAPQAnAGYA
bwBuAHQALQBzAGkAegBlADoAMQAwAC4ANQBwAHQAOwBmAG8AbgB0AC0AZgBhAG0AaQBsAHkAOgAi
AFQAaQBtAGUAcwAgAE4AZQB3ACAAUgBvAG0AYQBuACIALABzAGUAcgBpAGYAJwA+AFYASQBGADwA
bwA6AHAAPgA8AC8AbwA6AHAAPgA8AC8AcwBwAGEAbgA+ADwALwBwAD4ADQAKACAAIAAgADwALwB0
AGQAPgANAAoAIAAgACAAPAB0AGQAIAB3AGkAZAB0AGgAPQAiADIANwAlACIAIABjAG8AbABzAHAA
YQBuAD0AMgAgAHYAYQBsAGkAZwBuAD0AdABvAHAAIABzAHQAeQBsAGUAPQAnAHcAaQBkAHQAaAA6
ADIANwAuADgANgAlADsAYgBvAHIAZABlAHIAOgBuAG8AbgBlADsADQAKACAAIAAgAGIAbwByAGQA
ZQByAC0AYgBvAHQAdABvAG0AOgBzAG8AbABpAGQAIAB3AGkAbgBkAG8AdwB0AGUAeAB0ACAAMQAu
ADAAcAB0ADsAbQBzAG8ALQBiAG8AcgBkAGUAcgAtAGIAbwB0AHQAbwBtAC0AYQBsAHQAOgBzAG8A
bABpAGQAIAB3AGkAbgBkAG8AdwB0AGUAeAB0ACAALgA3ADUAcAB0ADsADQAKACAAIAAgAGIAYQBj
AGsAZwByAG8AdQBuAGQAOgB0AHIAYQBuAHMAcABhAHIAZQBuAHQAOwBwAGEAZABkAGkAbgBnADoA
LgA3ADUAcAB0ACAALgA3ADUAcAB0ACAALgA3ADUAcAB0ACAALgA3ADUAcAB0ADsAaABlAGkAZwBo
AHQAOgAyADMALgA1AHAAdAAnAD4ADQAKACAAIAAgADwAcAAgAGMAbABhAHMAcwA9AE0AcwBvAE4A
bwByAG0AYQBsACAAYQBsAGkAZwBuAD0AYwBlAG4AdABlAHIAIABzAHQAeQBsAGUAPQAnAG0AYQBy
AGcAaQBuAC0AYgBvAHQAdABvAG0AOgA3AC4ANQBwAHQAOwB0AGUAeAB0AC0AYQBsAGkAZwBuADoA
YwBlAG4AdABlAHIAJwA+ADwAcwBwAGEAbgANAAoAIAAgACAAbABhAG4AZwA9AEUATgAtAFUAUwAg
AHMAdAB5AGwAZQA9ACcAZgBvAG4AdAAtAHMAaQB6AGUAOgAxADAALgA1AHAAdAA7AGYAbwBuAHQA
LQBmAGEAbQBpAGwAeQA6ACIAVABpAG0AZQBzACAATgBlAHcAIABSAG8AbQBhAG4AIgAsAHMAZQBy
AGkAZgAnAD4AOQA1ACUAQwBJADwAbwA6AHAAPgA8AC8AbwA6AHAAPgA8AC8AcwBwAGEAbgA+ADwA
LwBwAD4ADQAKACAAIAAgADwALwB0AGQAPgANAAoAIAAgACAAPAB0AGQAIAB3AGkAZAB0AGgAPQAi
ADYAJQAiACAAcgBvAHcAcwBwAGEAbgA9ADIAIABzAHQAeQBsAGUAPQAnAHcAaQBkAHQAaAA6ADYA
LgAzADIAJQA7AGIAbwByAGQAZQByADoAbgBvAG4AZQA7AGIAbwByAGQAZQByAC0AYgBvAHQAdABv
AG0AOgBzAG8AbABpAGQAIAB3AGkAbgBkAG8AdwB0AGUAeAB0ACAAMQAuADAAcAB0ADsADQAKACAA
IAAgAG0AcwBvAC0AYgBvAHIAZABlAHIALQBiAG8AdAB0AG8AbQAtAGEAbAB0ADoAcwBvAGwAaQBk
ACAAdwBpAG4AZABvAHcAdABlAHgAdAAgAC4ANwA1AHAAdAA7AGIAYQBjAGsAZwByAG8AdQBuAGQA
OgB0AHIAYQBuAHMAcABhAHIAZQBuAHQAOwANAAoAIAAgACAAcABhAGQAZABpAG4AZwA6AC4ANwA1
AHAAdAAgAC4ANwA1AHAAdAAgAC4ANwA1AHAAdAAgAC4ANwA1AHAAdAA7AGgAZQBpAGcAaAB0ADoA
MgAzAC4ANQBwAHQAJwA+AA0ACgAgACAAIAA8AHAAIABjAGwAYQBzAHMAPQBNAHMAbwBOAG8AcgBt
AGEAbAAgAGEAbABpAGcAbgA9AGMAZQBuAHQAZQByACAAcwB0AHkAbABlAD0AJwBtAGEAcgBnAGkA
bgAtAGIAbwB0AHQAbwBtADoANwAuADUAcAB0ADsAdABlAHgAdAAtAGEAbABpAGcAbgA6AGMAZQBu
AHQAZQByACcAPgA8AHMAcABhAG4ADQAKACAAIAAgAGwAYQBuAGcAPQBFAE4ALQBVAFMAIABzAHQA
eQBsAGUAPQAnAGYAbwBuAHQALQBzAGkAegBlADoAMQAwAC4ANQBwAHQAOwBmAG8AbgB0AC0AZgBh
AG0AaQBsAHkAOgAiAFQAaQBtAGUAcwAgAE4AZQB3ACAAUgBvAG0AYQBuACIALABzAGUAcgBpAGYA
JwA+AFIAPABzAHUAcAA+ADIAPAAvAHMAdQBwAD4APABvADoAcAA+ADwALwBvADoAcAA+ADwALwBz
AHAAYQBuAD4APAAvAHAAPgANAAoAIAAgACAAPAAvAHQAZAA+AA0ACgAgACAAIAA8AHQAZAAgAHcA
aQBkAHQAaAA9ACIAOQAlACIAIAByAG8AdwBzAHAAYQBuAD0AMgAgAHMAdAB5AGwAZQA9ACcAdwBp
AGQAdABoADoAOQAuADYANgAlADsAYgBvAHIAZABlAHIAOgBuAG8AbgBlADsAYgBvAHIAZABlAHIA
LQBiAG8AdAB0AG8AbQA6AHMAbwBsAGkAZAAgAHcAaQBuAGQAbwB3AHQAZQB4AHQAIAAxAC4AMABw
AHQAOwANAAoAIAAgACAAbQBzAG8ALQBiAG8AcgBkAGUAcgAtAGIAbwB0AHQAbwBtAC0AYQBsAHQA
OgBzAG8AbABpAGQAIAB3AGkAbgBkAG8AdwB0AGUAeAB0ACAALgA3ADUAcAB0ADsAYgBhAGMAawBn
AHIAbwB1AG4AZAA6AHQAcgBhAG4AcwBwAGEAcgBlAG4AdAA7AA0ACgAgACAAIABwAGEAZABkAGkA
bgBnADoALgA3ADUAcAB0ACAALgA3ADUAcAB0ACAALgA3ADUAcAB0ACAALgA3ADUAcAB0ADsAaABl
AGkAZwBoAHQAOgAyADMALgA1AHAAdAAnAD4ADQAKACAAIAAgADwAcAAgAGMAbABhAHMAcwA9AE0A
cwBvAE4AbwByAG0AYQBsACAAYQBsAGkAZwBuAD0AYwBlAG4AdABlAHIAIABzAHQAeQBsAGUAPQAn
AG0AYQByAGcAaQBuAC0AYgBvAHQAdABvAG0AOgA3AC4ANQBwAHQAOwB0AGUAeAB0AC0AYQBsAGkA
ZwBuADoAYwBlAG4AdABlAHIAJwA+ADwAcwBwAGEAbgANAAoAIAAgACAAbABhAG4AZwA9AEUATgAt
AFUAUwAgAHMAdAB5AGwAZQA9ACcAZgBvAG4AdAAtAHMAaQB6AGUAOgAxADAALgA1AHAAdAA7AGYA
bwBuAHQALQBmAGEAbQBpAGwAeQA6ACIAVABpAG0AZQBzACAATgBlAHcAIABSAG8AbQBhAG4AIgAs
AHMAZQByAGkAZgAnAD4AQQBkAGoAdQBzAHQADQAKACAAIAAgAFIAPABzAHUAcAA+ADIAPAAvAHMA
dQBwAD4APABvADoAcAA+ADwALwBvADoAcAA+ADwALwBzAHAAYQBuAD4APAAvAHAAPgANAAoAIAAg
ACAAPAAvAHQAZAA+AA0ACgAgACAAPAAvAHQAcgA+AA0ACgAgACAAPAB0AHIAIABzAHQAeQBsAGUA
PQAnAG0AcwBvAC0AeQBmAHQAaQAtAGkAcgBvAHcAOgAyADsAaABlAGkAZwBoAHQAOgAyADAALgAy
ADUAcAB0ACcAPgANAAoAIAAgACAAPAB0AGQAIAB3AGkAZAB0AGgAPQAiADUAJQAiACAAcwB0AHkA
bABlAD0AJwB3AGkAZAB0AGgAOgA1AC4ANQA2ACUAOwBiAG8AcgBkAGUAcgA6AG4AbwBuAGUAOwBi
AG8AcgBkAGUAcgAtAGIAbwB0AHQAbwBtADoAcwBvAGwAaQBkACAAdwBpAG4AZABvAHcAdABlAHgA
dAAgADEALgAwAHAAdAA7AA0ACgAgACAAIABtAHMAbwAtAGIAbwByAGQAZQByAC0AYgBvAHQAdABv
AG0ALQBhAGwAdAA6AHMAbwBsAGkAZAAgAHcAaQBuAGQAbwB3AHQAZQB4AHQAIAAuADcANQBwAHQA
OwBiAGEAYwBrAGcAcgBvAHUAbgBkADoAdAByAGEAbgBzAHAAYQByAGUAbgB0ADsADQAKACAAIAAg
AHAAYQBkAGQAaQBuAGcAOgAuADcANQBwAHQAIAAuADcANQBwAHQAIAAuADcANQBwAHQAIAAuADcA
NQBwAHQAOwBoAGUAaQBnAGgAdAA6ADIAMAAuADIANQBwAHQAJwA+AA0ACgAgACAAIAA8AHAAIABj
AGwAYQBzAHMAPQBNAHMAbwBOAG8AcgBtAGEAbAAgAGEAbABpAGcAbgA9AGMAZQBuAHQAZQByACAA
cwB0AHkAbABlAD0AJwBtAGEAcgBnAGkAbgAtAGIAbwB0AHQAbwBtADoANwAuADUAcAB0ADsAdABl
AHgAdAAtAGEAbABpAGcAbgA6AGMAZQBuAHQAZQByACcAPgA8AHMAcABhAG4ADQAKACAAIAAgAGwA
YQBuAGcAPQBFAE4ALQBVAFMAIABzAHQAeQBsAGUAPQAnAGYAbwBuAHQALQBzAGkAegBlADoAMQAw
AC4ANQBwAHQAOwBmAG8AbgB0AC0AZgBhAG0AaQBsAHkAOgAiAFQAaQBtAGUAcwAgAE4AZQB3ACAA
UgBvAG0AYQBuACIALABzAGUAcgBpAGYAJwA+AEIAPABvADoAcAA+ADwALwBvADoAcAA+ADwALwBz
AHAAYQBuAD4APAAvAHAAPgANAAoAIAAgACAAPAAvAHQAZAA+AA0ACgAgACAAIAA8AHQAZAAgAHcA
aQBkAHQAaAA9ACIANwAlACIAIABzAHQAeQBsAGUAPQAnAHcAaQBkAHQAaAA6ADcALgA0ADYAJQA7
AGIAbwByAGQAZQByADoAbgBvAG4AZQA7AGIAbwByAGQAZQByAC0AYgBvAHQAdABvAG0AOgBzAG8A
bABpAGQAIAB3AGkAbgBkAG8AdwB0AGUAeAB0ACAAMQAuADAAcAB0ADsADQAKACAAIAAgAG0AcwBv
AC0AYgBvAHIAZABlAHIALQBiAG8AdAB0AG8AbQAtAGEAbAB0ADoAcwBvAGwAaQBkACAAdwBpAG4A
ZABvAHcAdABlAHgAdAAgAC4ANwA1AHAAdAA7AGIAYQBjAGsAZwByAG8AdQBuAGQAOgB0AHIAYQBu
AHMAcABhAHIAZQBuAHQAOwANAAoAIAAgACAAcABhAGQAZABpAG4AZwA6AC4ANwA1AHAAdAAgAC4A
NwA1AHAAdAAgAC4ANwA1AHAAdAAgAC4ANwA1AHAAdAA7AGgAZQBpAGcAaAB0ADoAMgAwAC4AMgA1
AHAAdAAnAD4ADQAKACAAIAAgADwAcAAgAGMAbABhAHMAcwA9AE0AcwBvAE4AbwByAG0AYQBsACAA
YQBsAGkAZwBuAD0AYwBlAG4AdABlAHIAIABzAHQAeQBsAGUAPQAnAG0AYQByAGcAaQBuAC0AYgBv
AHQAdABvAG0AOgA3AC4ANQBwAHQAOwB0AGUAeAB0AC0AYQBsAGkAZwBuADoAYwBlAG4AdABlAHIA
JwA+ADwAcwBwAGEAbgANAAoAIAAgACAAbABhAG4AZwA9AEUATgAtAFUAUwAgAHMAdAB5AGwAZQA9
ACcAZgBvAG4AdAAtAHMAaQB6AGUAOgAxADAALgA1AHAAdAA7AGYAbwBuAHQALQBmAGEAbQBpAGwA
eQA6ACIAVABpAG0AZQBzACAATgBlAHcAIABSAG8AbQBhAG4AIgAsAHMAZQByAGkAZgAnAD4AUwBF
ADwAbwA6AHAAPgA8AC8AbwA6AHAAPgA8AC8AcwBwAGEAbgA+ADwALwBwAD4ADQAKACAAIAAgADwA
LwB0AGQAPgANAAoAIAAgACAAPAB0AGQAIAB3AGkAZAB0AGgAPQAiADkAJQAiACAAcwB0AHkAbABl
AD0AJwB3AGkAZAB0AGgAOgA5AC4AMgA4ACUAOwBiAG8AcgBkAGUAcgA6AG4AbwBuAGUAOwBiAG8A
cgBkAGUAcgAtAGIAbwB0AHQAbwBtADoAcwBvAGwAaQBkACAAdwBpAG4AZABvAHcAdABlAHgAdAAg
ADEALgAwAHAAdAA7AA0ACgAgACAAIABtAHMAbwAtAGIAbwByAGQAZQByAC0AYgBvAHQAdABvAG0A
LQBhAGwAdAA6AHMAbwBsAGkAZAAgAHcAaQBuAGQAbwB3AHQAZQB4AHQAIAAuADcANQBwAHQAOwBi
AGEAYwBrAGcAcgBvAHUAbgBkADoAdAByAGEAbgBzAHAAYQByAGUAbgB0ADsADQAKACAAIAAgAHAA
YQBkAGQAaQBuAGcAOgAuADcANQBwAHQAIAAuADcANQBwAHQAIAAuADcANQBwAHQAIAAuADcANQBw
AHQAOwBoAGUAaQBnAGgAdAA6ADIAMAAuADIANQBwAHQAJwA+AA0ACgAgACAAIAA8AHAAIABjAGwA
YQBzAHMAPQBNAHMAbwBOAG8AcgBtAGEAbAAgAGEAbABpAGcAbgA9AGMAZQBuAHQAZQByACAAcwB0
AHkAbABlAD0AJwBtAGEAcgBnAGkAbgAtAGIAbwB0AHQAbwBtADoANwAuADUAcAB0ADsAdABlAHgA
dAAtAGEAbABpAGcAbgA6AGMAZQBuAHQAZQByACcAPgA8AHMAcABhAG4ADQAKACAAIAAgAGwAYQBu
AGcAPQBFAE4ALQBVAFMAIABzAHQAeQBsAGUAPQAnAGYAbwBuAHQALQBzAGkAegBlADoAMQAwAC4A
NQBwAHQAOwBmAG8AbgB0AC0AZgBhAG0AaQBsAHkAOgAiAFQAaQBtAGUAcwAgAE4AZQB3ACAAUgBv
AG0AYQBuACIALABzAGUAcgBpAGYAJwA+AEIAZQB0AGEAPAAvAHMAcABhAG4APgA8AHMAcABhAG4A
DQAKACAAIAAgAHMAdAB5AGwAZQA9ACcAZgBvAG4AdAAtAHMAaQB6AGUAOgAxADAALgA1AHAAdAA7
AG0AcwBvAC0AYQBzAGMAaQBpAC0AZgBvAG4AdAAtAGYAYQBtAGkAbAB5ADoAIgBUAGkAbQBlAHMA
IABOAGUAdwAgAFIAbwBtAGEAbgAiADsAbQBzAG8ALQBoAGEAbgBzAGkALQBmAG8AbgB0AC0AZgBh
AG0AaQBsAHkAOgANAAoAIAAgACAAIgBUAGkAbQBlAHMAIABOAGUAdwAgAFIAbwBtAGEAbgAiADsA
bQBzAG8ALQBiAGkAZABpAC0AZgBvAG4AdAAtAGYAYQBtAGkAbAB5ADoAIgBUAGkAbQBlAHMAIABO
AGUAdwAgAFIAbwBtAGEAbgAiACcAPgAY5jwALwBzAHAAYQBuAD4APABzAHAAYQBuAA0ACgAgACAA
IABsAGEAbgBnAD0ARQBOAC0AVQBTACAAcwB0AHkAbABlAD0AJwBmAG8AbgB0AC0AcwBpAHoAZQA6
ADEAMAAuADUAcAB0ADsAZgBvAG4AdAAtAGYAYQBtAGkAbAB5ADoAIgBUAGkAbQBlAHMAIABOAGUA
dwAgAFIAbwBtAGEAbgAiACwAcwBlAHIAaQBmACcAPgA8AG8AOgBwAD4APAAvAG8AOgBwAD4APAAv
AHMAcABhAG4APgA8AC8AcAA+AA0ACgAgACAAIAA8AC8AdABkAD4ADQAKACAAIAAgADwAdABkACAA
dwBpAGQAdABoAD0AIgAxADMAJQAiACAAcwB0AHkAbABlAD0AJwB3AGkAZAB0AGgAOgAxADMALgA5
ADIAJQA7AGIAbwByAGQAZQByADoAbgBvAG4AZQA7AGIAbwByAGQAZQByAC0AYgBvAHQAdABvAG0A
OgBzAG8AbABpAGQAIAB3AGkAbgBkAG8AdwB0AGUAeAB0ACAAMQAuADAAcAB0ADsADQAKACAAIAAg
AG0AcwBvAC0AYgBvAHIAZABlAHIALQBiAG8AdAB0AG8AbQAtAGEAbAB0ADoAcwBvAGwAaQBkACAA
dwBpAG4AZABvAHcAdABlAHgAdAAgAC4ANwA1AHAAdAA7AGIAYQBjAGsAZwByAG8AdQBuAGQAOgB0
AHIAYQBuAHMAcABhAHIAZQBuAHQAOwANAAoAIAAgACAAcABhAGQAZABpAG4AZwA6AC4ANwA1AHAA
dAAgAC4ANwA1AHAAdAAgAC4ANwA1AHAAdAAgAC4ANwA1AHAAdAA7AGgAZQBpAGcAaAB0ADoAMgAw
AC4AMgA1AHAAdAAnAD4ADQAKACAAIAAgADwAcAAgAGMAbABhAHMAcwA9AE0AcwBvAE4AbwByAG0A
YQBsACAAYQBsAGkAZwBuAD0AYwBlAG4AdABlAHIAIABzAHQAeQBsAGUAPQAnAG0AYQByAGcAaQBu
AC0AYgBvAHQAdABvAG0AOgA3AC4ANQBwAHQAOwB0AGUAeAB0AC0AYQBsAGkAZwBuADoAYwBlAG4A
dABlAHIAJwA+ADwAcwBwAGEAbgANAAoAIAAgACAAbABhAG4AZwA9AEUATgAtAFUAUwAgAHMAdAB5
AGwAZQA9ACcAZgBvAG4AdAAtAHMAaQB6AGUAOgAxADAALgA1AHAAdAA7AGYAbwBuAHQALQBmAGEA
bQBpAGwAeQA6ACIAVABpAG0AZQBzACAATgBlAHcAIABSAG8AbQBhAG4AIgAsAHMAZQByAGkAZgAn
AD4ATABPAFcARQBSADwAbwA6AHAAPgA8AC8AbwA6AHAAPgA8AC8AcwBwAGEAbgA+ADwALwBwAD4A
DQAKACAAIAAgADwALwB0AGQAPgANAAoAIAAgACAAPAB0AGQAIAB3AGkAZAB0AGgAPQAiADEAMwAl
ACIAIABzAHQAeQBsAGUAPQAnAHcAaQBkAHQAaAA6ADEAMwAuADkAMgAlADsAYgBvAHIAZABlAHIA
OgBuAG8AbgBlADsAYgBvAHIAZABlAHIALQBiAG8AdAB0AG8AbQA6AHMAbwBsAGkAZAAgAHcAaQBu
AGQAbwB3AHQAZQB4AHQAIAAxAC4AMABwAHQAOwANAAoAIAAgACAAbQBzAG8ALQBiAG8AcgBkAGUA
cgAtAGIAbwB0AHQAbwBtAC0AYQBsAHQAOgBzAG8AbABpAGQAIAB3AGkAbgBkAG8AdwB0AGUAeAB0
ACAALgA3ADUAcAB0ADsAYgBhAGMAawBnAHIAbwB1AG4AZAA6AHQAcgBhAG4AcwBwAGEAcgBlAG4A
dAA7AA0ACgAgACAAIABwAGEAZABkAGkAbgBnADoALgA3ADUAcAB0ACAALgA3ADUAcAB0ACAALgA3
ADUAcAB0ACAALgA3ADUAcAB0ADsAaABlAGkAZwBoAHQAOgAyADAALgAyADUAcAB0ACcAPgANAAoA
IAAgACAAPABwACAAYwBsAGEAcwBzAD0ATQBzAG8ATgBvAHIAbQBhAGwAIABhAGwAaQBnAG4APQBj
AGUAbgB0AGUAcgAgAHMAdAB5AGwAZQA9ACcAbQBhAHIAZwBpAG4ALQBiAG8AdAB0AG8AbQA6ADcA
LgA1AHAAdAA7AHQAZQB4AHQALQBhAGwAaQBnAG4AOgBjAGUAbgB0AGUAcgAnAD4APABzAHAAYQBu
AA0ACgAgACAAIABsAGEAbgBnAD0ARQBOAC0AVQBTACAAcwB0AHkAbABlAD0AJwBmAG8AbgB0AC0A
cwBpAHoAZQA6ADEAMAAuADUAcAB0ADsAZgBvAG4AdAAtAGYAYQBtAGkAbAB5ADoAIgBUAGkAbQBl
AHMAIABOAGUAdwAgAFIAbwBtAGEAbgAiACwAcwBlAHIAaQBmACcAPgBVAFAARQBSADwAbwA6AHAA
PgA8AC8AbwA6AHAAPgA8AC8AcwBwAGEAbgA+ADwALwBwAD4ADQAKACAAIAAgADwALwB0AGQAPgAN
AAoAIAAgADwALwB0AHIAPgANAAoAIAA8AC8AdABoAGUAYQBkAD4ADQAKACAAPAB0AHIAIABzAHQA
eQBsAGUAPQAnAG0AcwBvAC0AeQBmAHQAaQAtAGkAcgBvAHcAOgAzADsAaABlAGkAZwBoAHQAOgAy
ADAALgAyADUAcAB0ACcAPgANAAoAIAAgADwAdABkACAAdwBpAGQAdABoAD0AIgAxADYAJQAiACAA
cwB0AHkAbABlAD0AJwB3AGkAZAB0AGgAOgAxADYALgA3ACUAOwBwAGEAZABkAGkAbgBnADoALgA3
ADUAcAB0ACAALgA3ADUAcAB0ACAALgA3ADUAcAB0ACAALgA3ADUAcAB0ADsADQAKACAAIABoAGUA
aQBnAGgAdAA6ADIAMAAuADIANQBwAHQAJwA+AA0ACgAgACAAPABwACAAYwBsAGEAcwBzAD0ATQBz
AG8ATgBvAHIAbQBhAGwAIABzAHQAeQBsAGUAPQAnAG0AYQByAGcAaQBuAC0AYgBvAHQAdABvAG0A
OgA3AC4ANQBwAHQAJwA+ADwAcwBwAGEAbgAgAGwAYQBuAGcAPQBFAE4ALQBVAFMADQAKACAAIABz
AHQAeQBsAGUAPQAnAGYAbwBuAHQALQBzAGkAegBlADoAMQAwAC4ANQBwAHQAOwBmAG8AbgB0AC0A
ZgBhAG0AaQBsAHkAOgAiAFQAaQBtAGUAcwAgAE4AZQB3ACAAUgBvAG0AYQBuACIALABzAGUAcgBp
AGYAOwBjAG8AbABvAHIAOgBiAGwAYQBjAGsAOwANAAoAIAAgAG0AcwBvAC0AYwBvAGwAbwByAC0A
YQBsAHQAOgB3AGkAbgBkAG8AdwB0AGUAeAB0ACcAPgBDAG8AbgBzAHQAYQBuAHQAPAAvAHMAcABh
AG4APgA8AHMAcABhAG4AIABsAGEAbgBnAD0ARQBOAC0AVQBTACAAcwB0AHkAbABlAD0AJwBmAG8A
bgB0AC0AcwBpAHoAZQA6AA0ACgAgACAAMQAwAC4ANQBwAHQAOwBmAG8AbgB0AC0AZgBhAG0AaQBs
AHkAOgAiAFQAaQBtAGUAcwAgAE4AZQB3ACAAUgBvAG0AYQBuACIALABzAGUAcgBpAGYAJwA+ADwA
bwA6AHAAPgA8AC8AbwA6AHAAPgA8AC8AcwBwAGEAbgA+ADwALwBwAD4ADQAKACAAIAA8AC8AdABk
AD4ADQAKACAAIAA8AHQAZAAgAHcAaQBkAHQAaAA9ACIANQAlACIAIABzAHQAeQBsAGUAPQAnAHcA
aQBkAHQAaAA6ADUALgA1ADYAJQA7AHAAYQBkAGQAaQBuAGcAOgAuADcANQBwAHQAIAAuADcANQBw
AHQAIAAuADcANQBwAHQAIAAuADcANQBwAHQAOwBoAGUAaQBnAGgAdAA6AA0ACgAgACAAMgAwAC4A
MgA1AHAAdAAnAD4ADQAKACAAIAA8AHAAIABjAGwAYQBzAHMAPQBNAHMAbwBOAG8AcgBtAGEAbAAg
AGEAbABpAGcAbgA9AGMAZQBuAHQAZQByACAAcwB0AHkAbABlAD0AJwBtAGEAcgBnAGkAbgAtAGIA
bwB0AHQAbwBtADoANwAuADUAcAB0ADsAdABlAHgAdAAtAGEAbABpAGcAbgA6AGMAZQBuAHQAZQBy
ACcAPgA8AHMAcABhAG4ADQAKACAAIABsAGEAbgBnAD0ARQBOAC0AVQBTACAAcwB0AHkAbABlAD0A
JwBmAG8AbgB0AC0AcwBpAHoAZQA6ADEAMAAuADUAcAB0ADsAZgBvAG4AdAAtAGYAYQBtAGkAbAB5
ADoAIgBUAGkAbQBlAHMAIABOAGUAdwAgAFIAbwBtAGEAbgAiACwAcwBlAHIAaQBmADsADQAKACAA
IABjAG8AbABvAHIAOgBiAGwAYQBjAGsAOwBtAHMAbwAtAGMAbwBsAG8AcgAtAGEAbAB0ADoAdwBp
AG4AZABvAHcAdABlAHgAdAAnAD4ANQAuADMAOQA0ADwALwBzAHAAYQBuAD4APABzAHAAYQBuACAA
bABhAG4AZwA9AEUATgAtAFUAUwANAAoAIAAgAHMAdAB5AGwAZQA9ACcAZgBvAG4AdAAtAHMAaQB6
AGUAOgAxADAALgA1AHAAdAA7AGYAbwBuAHQALQBmAGEAbQBpAGwAeQA6ACIAVABpAG0AZQBzACAA
TgBlAHcAIABSAG8AbQBhAG4AIgAsAHMAZQByAGkAZgAnAD4APABvADoAcAA+ADwALwBvADoAcAA+
ADwALwBzAHAAYQBuAD4APAAvAHAAPgANAAoAIAAgADwALwB0AGQAPgANAAoAIAAgADwAdABkACAA
dwBpAGQAdABoAD0AIgA3ACUAIgAgAHMAdAB5AGwAZQA9ACcAdwBpAGQAdABoADoANwAuADQANgAl
ADsAcABhAGQAZABpAG4AZwA6AC4ANwA1AHAAdAAgAC4ANwA1AHAAdAAgAC4ANwA1AHAAdAAgAC4A
NwA1AHAAdAA7AGgAZQBpAGcAaAB0ADoADQAKACAAIAAyADAALgAyADUAcAB0ACcAPgANAAoAIAAg
ADwAcAAgAGMAbABhAHMAcwA9AE0AcwBvAE4AbwByAG0AYQBsACAAYQBsAGkAZwBuAD0AYwBlAG4A
dABlAHIAIABzAHQAeQBsAGUAPQAnAG0AYQByAGcAaQBuAC0AYgBvAHQAdABvAG0AOgA3AC4ANQBw
AHQAOwB0AGUAeAB0AC0AYQBsAGkAZwBuADoAYwBlAG4AdABlAHIAJwA+ADwAcwBwAGEAbgANAAoA
IAAgAGwAYQBuAGcAPQBFAE4ALQBVAFMAIABzAHQAeQBsAGUAPQAnAGYAbwBuAHQALQBzAGkAegBl
ADoAMQAwAC4ANQBwAHQAOwBmAG8AbgB0AC0AZgBhAG0AaQBsAHkAOgAiAFQAaQBtAGUAcwAgAE4A
ZQB3ACAAUgBvAG0AYQBuACIALABzAGUAcgBpAGYAOwANAAoAIAAgAGMAbwBsAG8AcgA6AGIAbABh
AGMAawA7AG0AcwBvAC0AYwBvAGwAbwByAC0AYQBsAHQAOgB3AGkAbgBkAG8AdwB0AGUAeAB0ACcA
PgAwAC4ANQAzADMAPAAvAHMAcABhAG4APgA8AHMAcABhAG4AIABsAGEAbgBnAD0ARQBOAC0AVQBT
AA0ACgAgACAAcwB0AHkAbABlAD0AJwBmAG8AbgB0AC0AcwBpAHoAZQA6ADEAMAAuADUAcAB0ADsA
ZgBvAG4AdAAtAGYAYQBtAGkAbAB5ADoAIgBUAGkAbQBlAHMAIABOAGUAdwAgAFIAbwBtAGEAbgAi
ACwAcwBlAHIAaQBmACcAPgA8AG8AOgBwAD4APAAvAG8AOgBwAD4APAAvAHMAcABhAG4APgA8AC8A
cAA+AA0ACgAgACAAPAAvAHQAZAA+AA0ACgAgACAAPAB0AGQAIAB3AGkAZAB0AGgAPQAiADkAJQAi
ACAAcwB0AHkAbABlAD0AJwB3AGkAZAB0AGgAOgA5AC4AMgA4ACUAOwBwAGEAZABkAGkAbgBnADoA
LgA3ADUAcAB0ACAALgA3ADUAcAB0ACAALgA3ADUAcAB0ACAALgA3ADUAcAB0ADsAaABlAGkAZwBo
AHQAOgANAAoAIAAgADIAMAAuADIANQBwAHQAJwA+AA0ACgAgACAAPABwACAAYwBsAGEAcwBzAD0A
TQBzAG8ATgBvAHIAbQBhAGwAIABhAGwAaQBnAG4APQBjAGUAbgB0AGUAcgAgAHMAdAB5AGwAZQA9
ACcAbQBhAHIAZwBpAG4ALQBiAG8AdAB0AG8AbQA6ADcALgA1AHAAdAA7AHQAZQB4AHQALQBhAGwA
aQBnAG4AOgBjAGUAbgB0AGUAcgAnAD4APABzAHAAYQBuAA0ACgAgACAAbABhAG4AZwA9AEUATgAt
AFUAUwAgAHMAdAB5AGwAZQA9ACcAZgBvAG4AdAAtAHMAaQB6AGUAOgAxADAALgA1AHAAdAA7AGYA
bwBuAHQALQBmAGEAbQBpAGwAeQA6ACIAVABpAG0AZQBzACAATgBlAHcAIABSAG8AbQBhAG4AIgAs
AHMAZQByAGkAZgA7AA0ACgAgACAAYwBvAGwAbwByADoAYgBsAGEAYwBrADsAbQBzAG8ALQBjAG8A
bABvAHIALQBhAGwAdAA6AHcAaQBuAGQAbwB3AHQAZQB4AHQAJwA+AC0APAAvAHMAcABhAG4APgA8
AHMAcABhAG4AIABsAGEAbgBnAD0ARQBOAC0AVQBTAA0ACgAgACAAcwB0AHkAbABlAD0AJwBmAG8A
bgB0AC0AcwBpAHoAZQA6ADEAMAAuADUAcAB0ADsAZgBvAG4AdAAtAGYAYQBtAGkAbAB5ADoAIgBU
AGkAbQBlAHMAIABOAGUAdwAgAFIAbwBtAGEAbgAiACwAcwBlAHIAaQBmACcAPgA8AG8AOgBwAD4A
PAAvAG8AOgBwAD4APAAvAHMAcABhAG4APgA8AC8AcAA+AA0ACgAgACAAPAAvAHQAZAA+AA0ACgAg
ACAAPAB0AGQAIAB3AGkAZAB0AGgAPQAiADUAJQAiACAAcwB0AHkAbABlAD0AJwB3AGkAZAB0AGgA
OgA1AC4ANQA2ACUAOwBwAGEAZABkAGkAbgBnADoALgA3ADUAcAB0ACAALgA3ADUAcAB0ACAALgA3
ADUAcAB0ACAALgA3ADUAcAB0ADsAaABlAGkAZwBoAHQAOgANAAoAIAAgADIAMAAuADIANQBwAHQA
JwA+AA0ACgAgACAAPABwACAAYwBsAGEAcwBzAD0ATQBzAG8ATgBvAHIAbQBhAGwAIABhAGwAaQBn
AG4APQBjAGUAbgB0AGUAcgAgAHMAdAB5AGwAZQA9ACcAbQBhAHIAZwBpAG4ALQBiAG8AdAB0AG8A
bQA6ADcALgA1AHAAdAA7AHQAZQB4AHQALQBhAGwAaQBnAG4AOgBjAGUAbgB0AGUAcgAnAD4APABz
AHAAYQBuAA0ACgAgACAAbABhAG4AZwA9AEUATgAtAFUAUwAgAHMAdAB5AGwAZQA9ACcAZgBvAG4A
dAAtAHMAaQB6AGUAOgAxADAALgA1AHAAdAA7AGYAbwBuAHQALQBmAGEAbQBpAGwAeQA6ACIAVABp
AG0AZQBzACAATgBlAHcAIABSAG8AbQBhAG4AIgAsAHMAZQByAGkAZgA7AA0ACgAgACAAYwBvAGwA
bwByADoAYgBsAGEAYwBrADsAbQBzAG8ALQBjAG8AbABvAHIALQBhAGwAdAA6AHcAaQBuAGQAbwB3
AHQAZQB4AHQAJwA+ADEAMAAuADEAMQA1ADwALwBzAHAAYQBuAD4APABzAHAAYQBuACAAbABhAG4A
ZwA9AEUATgAtAFUAUwANAAoAIAAgAHMAdAB5AGwAZQA9ACcAZgBvAG4AdAAtAHMAaQB6AGUAOgAx
ADAALgA1AHAAdAA7AGYAbwBuAHQALQBmAGEAbQBpAGwAeQA6ACIAVABpAG0AZQBzACAATgBlAHcA
IABSAG8AbQBhAG4AIgAsAHMAZQByAGkAZgAnAD4APABvADoAcAA+ADwALwBvADoAcAA+ADwALwBz
AHAAYQBuAD4APAAvAHAAPgANAAoAIAAgADwALwB0AGQAPgANAAoAIAAgADwAdABkACAAdwBpAGQA
dABoAD0AIgA2ACUAIgAgAHMAdAB5AGwAZQA9ACcAdwBpAGQAdABoADoANgAuADUAJQA7AHAAYQBk
AGQAaQBuAGcAOgAuADcANQBwAHQAIAAuADcANQBwAHQAIAAuADcANQBwAHQAIAAuADcANQBwAHQA
OwBoAGUAaQBnAGgAdAA6ADIAMAAuADIANQBwAHQAJwA+AA0ACgAgACAAPABwACAAYwBsAGEAcwBz
AD0ATQBzAG8ATgBvAHIAbQBhAGwAIABhAGwAaQBnAG4APQBjAGUAbgB0AGUAcgAgAHMAdAB5AGwA
ZQA9ACcAbQBhAHIAZwBpAG4ALQBiAG8AdAB0AG8AbQA6ADcALgA1AHAAdAA7AHQAZQB4AHQALQBh
AGwAaQBnAG4AOgBjAGUAbgB0AGUAcgAnAD4APABzAHAAYQBuAA0ACgAgACAAbABhAG4AZwA9AEUA
TgAtAFUAUwAgAHMAdAB5AGwAZQA9ACcAZgBvAG4AdAAtAHMAaQB6AGUAOgAxADAALgA1AHAAdAA7
AGYAbwBuAHQALQBmAGEAbQBpAGwAeQA6ACIAVABpAG0AZQBzACAATgBlAHcAIABSAG8AbQBhAG4A
IgAsAHMAZQByAGkAZgA7AA0ACgAgACAAYwBvAGwAbwByADoAYgBsAGEAYwBrADsAbQBzAG8ALQBj
AG8AbABvAHIALQBhAGwAdAA6AHcAaQBuAGQAbwB3AHQAZQB4AHQAJwA+ADAALgAwADAAMAA8AHMA
dQBwAD4AKgAqADwALwBzAHUAcAA+ADwALwBzAHAAYQBuAD4APABzAHAAYQBuAA0ACgAgACAAbABh
AG4AZwA9AEUATgAtAFUAUwAgAHMAdAB5AGwAZQA9ACcAZgBvAG4AdAAtAHMAaQB6AGUAOgAxADAA
LgA1AHAAdAA7AGYAbwBuAHQALQBmAGEAbQBpAGwAeQA6ACIAVABpAG0AZQBzACAATgBlAHcAIABS
AG8AbQBhAG4AIgAsAHMAZQByAGkAZgAnAD4APABvADoAcAA+ADwALwBvADoAcAA+ADwALwBzAHAA
YQBuAD4APAAvAHAAPgANAAoAIAAgADwALwB0AGQAPgANAAoAIAAgADwAdABkACAAdwBpAGQAdABo
AD0AIgA1ACUAIgAgAHMAdAB5AGwAZQA9ACcAdwBpAGQAdABoADoANQAuADEAJQA7AHAAYQBkAGQA
aQBuAGcAOgAuADcANQBwAHQAIAAuADcANQBwAHQAIAAuADcANQBwAHQAIAAuADcANQBwAHQAOwBo
AGUAaQBnAGgAdAA6ADIAMAAuADIANQBwAHQAJwA+AA0ACgAgACAAPABwACAAYwBsAGEAcwBzAD0A
TQBzAG8ATgBvAHIAbQBhAGwAIABhAGwAaQBnAG4APQBjAGUAbgB0AGUAcgAgAHMAdAB5AGwAZQA9
ACcAbQBhAHIAZwBpAG4ALQBiAG8AdAB0AG8AbQA6ADcALgA1AHAAdAA7AHQAZQB4AHQALQBhAGwA
aQBnAG4AOgBjAGUAbgB0AGUAcgAnAD4APABzAHAAYQBuAA0ACgAgACAAbABhAG4AZwA9AEUATgAt
AFUAUwAgAHMAdAB5AGwAZQA9ACcAZgBvAG4AdAAtAHMAaQB6AGUAOgAxADAALgA1AHAAdAA7AGYA
bwBuAHQALQBmAGEAbQBpAGwAeQA6ACIAVABpAG0AZQBzACAATgBlAHcAIABSAG8AbQBhAG4AIgAs
AHMAZQByAGkAZgA7AA0ACgAgACAAYwBvAGwAbwByADoAYgBsAGEAYwBrADsAbQBzAG8ALQBjAG8A
bABvAHIALQBhAGwAdAA6AHcAaQBuAGQAbwB3AHQAZQB4AHQAJwA+AC0APAAvAHMAcABhAG4APgA8
AHMAcABhAG4AIABsAGEAbgBnAD0ARQBOAC0AVQBTAA0ACgAgACAAcwB0AHkAbABlAD0AJwBmAG8A
bgB0AC0AcwBpAHoAZQA6ADEAMAAuADUAcAB0ADsAZgBvAG4AdAAtAGYAYQBtAGkAbAB5ADoAIgBU
AGkAbQBlAHMAIABOAGUAdwAgAFIAbwBtAGEAbgAiACwAcwBlAHIAaQBmACcAPgA8AG8AOgBwAD4A
PAAvAG8AOgBwAD4APAAvAHMAcABhAG4APgA8AC8AcAA+AA0ACgAgACAAPAAvAHQAZAA+AA0ACgAg
ACAAPAB0AGQAIAB3AGkAZAB0AGgAPQAiADEAMwAlACIAIABzAHQAeQBsAGUAPQAnAHcAaQBkAHQA
aAA6ADEAMwAuADkAMgAlADsAcABhAGQAZABpAG4AZwA6AC4ANwA1AHAAdAAgAC4ANwA1AHAAdAAg
AC4ANwA1AHAAdAAgAC4ANwA1AHAAdAA7AA0ACgAgACAAaABlAGkAZwBoAHQAOgAyADAALgAyADUA
cAB0ACcAPgANAAoAIAAgADwAcAAgAGMAbABhAHMAcwA9AE0AcwBvAE4AbwByAG0AYQBsACAAYQBs
AGkAZwBuAD0AYwBlAG4AdABlAHIAIABzAHQAeQBsAGUAPQAnAG0AYQByAGcAaQBuAC0AYgBvAHQA
dABvAG0AOgA3AC4ANQBwAHQAOwB0AGUAeAB0AC0AYQBsAGkAZwBuADoAYwBlAG4AdABlAHIAJwA+
ADwAcwBwAGEAbgANAAoAIAAgAGwAYQBuAGcAPQBFAE4ALQBVAFMAIABzAHQAeQBsAGUAPQAnAGYA
bwBuAHQALQBzAGkAegBlADoAMQAwAC4ANQBwAHQAOwBmAG8AbgB0AC0AZgBhAG0AaQBsAHkAOgAi
AFQAaQBtAGUAcwAgAE4AZQB3ACAAUgBvAG0AYQBuACIALABzAGUAcgBpAGYAOwANAAoAIAAgAGMA
bwBsAG8AcgA6AGIAbABhAGMAawA7AG0AcwBvAC0AYwBvAGwAbwByAC0AYQBsAHQAOgB3AGkAbgBk
AG8AdwB0AGUAeAB0ACcAPgA0AC4AMwA0ADkAPAAvAHMAcABhAG4APgA8AHMAcABhAG4AIABsAGEA
bgBnAD0ARQBOAC0AVQBTAA0ACgAgACAAcwB0AHkAbABlAD0AJwBmAG8AbgB0AC0AcwBpAHoAZQA6
ADEAMAAuADUAcAB0ADsAZgBvAG4AdAAtAGYAYQBtAGkAbAB5ADoAIgBUAGkAbQBlAHMAIABOAGUA
dwAgAFIAbwBtAGEAbgAiACwAcwBlAHIAaQBmACcAPgA8AG8AOgBwAD4APAAvAG8AOgBwAD4APAAv
AHMAcABhAG4APgA8AC8AcAA+AA0ACgAgACAAPAAvAHQAZAA+AA0ACgAgACAAPAB0AGQAIAB3AGkA
ZAB0AGgAPQAiADEAMwAlACIAIABzAHQAeQBsAGUAPQAnAHcAaQBkAHQAaAA6ADEAMwAuADkAMgAl
ADsAcABhAGQAZABpAG4AZwA6AC4ANwA1AHAAdAAgAC4ANwA1AHAAdAAgAC4ANwA1AHAAdAAgAC4A
NwA1AHAAdAA7AA0ACgAgACAAaABlAGkAZwBoAHQAOgAyADAALgAyADUAcAB0ACcAPgANAAoAIAAg
ADwAcAAgAGMAbABhAHMAcwA9AE0AcwBvAE4AbwByAG0AYQBsACAAYQBsAGkAZwBuAD0AYwBlAG4A
dABlAHIAIABzAHQAeQBsAGUAPQAnAG0AYQByAGcAaQBuAC0AYgBvAHQAdABvAG0AOgA3AC4ANQBw
AHQAOwB0AGUAeAB0AC0AYQBsAGkAZwBuADoAYwBlAG4AdABlAHIAJwA+ADwAcwBwAGEAbgANAAoA
IAAgAGwAYQBuAGcAPQBFAE4ALQBVAFMAIABzAHQAeQBsAGUAPQAnAGYAbwBuAHQALQBzAGkAegBl
ADoAMQAwAC4ANQBwAHQAOwBmAG8AbgB0AC0AZgBhAG0AaQBsAHkAOgAiAFQAaQBtAGUAcwAgAE4A
ZQB3ACAAUgBvAG0AYQBuACIALABzAGUAcgBpAGYAOwANAAoAIAAgAGMAbwBsAG8AcgA6AGIAbABh
AGMAawA7AG0AcwBvAC0AYwBvAGwAbwByAC0AYQBsAHQAOgB3AGkAbgBkAG8AdwB0AGUAeAB0ACcA
PgA2AC4ANAAzADkAPAAvAHMAcABhAG4APgA8AHMAcABhAG4AIABsAGEAbgBnAD0ARQBOAC0AVQBT
AA0ACgAgACAAcwB0AHkAbABlAD0AJwBmAG8AbgB0AC0AcwBpAHoAZQA6ADEAMAAuADUAcAB0ADsA
ZgBvAG4AdAAtAGYAYQBtAGkAbAB5ADoAIgBUAGkAbQBlAHMAIABOAGUAdwAgAFIAbwBtAGEAbgAi
ACwAcwBlAHIAaQBmACcAPgA8AG8AOgBwAD4APAAvAG8AOgBwAD4APAAvAHMAcABhAG4APgA8AC8A
cAA+AA0ACgAgACAAPAAvAHQAZAA+AA0ACgAgACAAPAB0AGQAIAB3AGkAZAB0AGgAPQAiADYAJQAi
ACAAdgBhAGwAaQBnAG4APQB0AG8AcAAgAHMAdAB5AGwAZQA9ACcAdwBpAGQAdABoADoANgAuADMA
MgAlADsAcABhAGQAZABpAG4AZwA6AC4ANwA1AHAAdAAgAC4ANwA1AHAAdAAgAC4ANwA1AHAAdAAg
AC4ANwA1AHAAdAA7AA0ACgAgACAAaABlAGkAZwBoAHQAOgAyADAALgAyADUAcAB0ACcAPgANAAoA
IAAgADwAcAAgAGMAbABhAHMAcwA9AE0AcwBvAE4AbwByAG0AYQBsACAAYQBsAGkAZwBuAD0AYwBl
AG4AdABlAHIAIABzAHQAeQBsAGUAPQAnAG0AYQByAGcAaQBuAC0AYgBvAHQAdABvAG0AOgA3AC4A
NQBwAHQAOwB0AGUAeAB0AC0AYQBsAGkAZwBuADoAYwBlAG4AdABlAHIAJwA+ADwAcwBwAGEAbgAN
AAoAIAAgAGwAYQBuAGcAPQBFAE4ALQBVAFMAIABzAHQAeQBsAGUAPQAnAGYAbwBuAHQALQBzAGkA
egBlADoAMQAwAC4ANQBwAHQAOwBmAG8AbgB0AC0AZgBhAG0AaQBsAHkAOgAiAFQAaQBtAGUAcwAg
AE4AZQB3ACAAUgBvAG0AYQBuACIALABzAGUAcgBpAGYAOwANAAoAIAAgAGMAbwBsAG8AcgA6AGIA
bABhAGMAawA7AG0AcwBvAC0AYwBvAGwAbwByAC0AYQBsAHQAOgB3AGkAbgBkAG8AdwB0AGUAeAB0
ACcAPgAwAC4AMgA4ADMAPAAvAHMAcABhAG4APgA8AHMAcABhAG4AIABsAGEAbgBnAD0ARQBOAC0A
VQBTAA0ACgAgACAAcwB0AHkAbABlAD0AJwBmAG8AbgB0AC0AcwBpAHoAZQA6ADEAMAAuADUAcAB0
ADsAZgBvAG4AdAAtAGYAYQBtAGkAbAB5ADoAIgBUAGkAbQBlAHMAIABOAGUAdwAgAFIAbwBtAGEA
bgAiACwAcwBlAHIAaQBmACcAPgA8AG8AOgBwAD4APAAvAG8AOgBwAD4APAAvAHMAcABhAG4APgA8
AC8AcAA+AA0ACgAgACAAPAAvAHQAZAA+AA0ACgAgACAAPAB0AGQAIAB3AGkAZAB0AGgAPQAiADkA
JQAiACAAdgBhAGwAaQBnAG4APQB0AG8AcAAgAHMAdAB5AGwAZQA9ACcAdwBpAGQAdABoADoAOQAu
ADYANgAlADsAcABhAGQAZABpAG4AZwA6AC4ANwA1AHAAdAAgAC4ANwA1AHAAdAAgAC4ANwA1AHAA
dAAgAC4ANwA1AHAAdAA7AA0ACgAgACAAaABlAGkAZwBoAHQAOgAyADAALgAyADUAcAB0ACcAPgAN
AAoAIAAgADwAcAAgAGMAbABhAHMAcwA9AE0AcwBvAE4AbwByAG0AYQBsACAAYQBsAGkAZwBuAD0A
YwBlAG4AdABlAHIAIABzAHQAeQBsAGUAPQAnAG0AYQByAGcAaQBuAC0AYgBvAHQAdABvAG0AOgA3
AC4ANQBwAHQAOwB0AGUAeAB0AC0AYQBsAGkAZwBuADoAYwBlAG4AdABlAHIAJwA+ADwAcwBwAGEA
bgANAAoAIAAgAGwAYQBuAGcAPQBFAE4ALQBVAFMAIABzAHQAeQBsAGUAPQAnAGYAbwBuAHQALQBz
AGkAegBlADoAMQAwAC4ANQBwAHQAOwBmAG8AbgB0AC0AZgBhAG0AaQBsAHkAOgAiAFQAaQBtAGUA
cwAgAE4AZQB3ACAAUgBvAG0AYQBuACIALABzAGUAcgBpAGYAOwANAAoAIAAgAGMAbwBsAG8AcgA6
AGIAbABhAGMAawA7AG0AcwBvAC0AYwBvAGwAbwByAC0AYQBsAHQAOgB3AGkAbgBkAG8AdwB0AGUA
eAB0ACcAPgAwAC4AMgA3ADYAPAAvAHMAcABhAG4APgA8AHMAcABhAG4AIABsAGEAbgBnAD0ARQBO
AC0AVQBTAA0ACgAgACAAcwB0AHkAbABlAD0AJwBmAG8AbgB0AC0AcwBpAHoAZQA6ADEAMAAuADUA
cAB0ADsAZgBvAG4AdAAtAGYAYQBtAGkAbAB5ADoAIgBUAGkAbQBlAHMAIABOAGUAdwAgAFIAbwBt
AGEAbgAiACwAcwBlAHIAaQBmACcAPgA8AG8AOgBwAD4APAAvAG8AOgBwAD4APAAvAHMAcABhAG4A
PgA8AC8AcAA+AA0ACgAgACAAPAAvAHQAZAA+AA0ACgAgADwALwB0AHIAPgANAAoAIAA8AHQAcgAg
AHMAdAB5AGwAZQA9ACcAbQBzAG8ALQB5AGYAdABpAC0AaQByAG8AdwA6ADQAOwBoAGUAaQBnAGgA
dAA6ADIAMAAuADIANQBwAHQAJwA+AA0ACgAgACAAPAB0AGQAIAB3AGkAZAB0AGgAPQAiADEANgAl
ACIAIABzAHQAeQBsAGUAPQAnAHcAaQBkAHQAaAA6ADEANgAuADcAJQA7AHAAYQBkAGQAaQBuAGcA
OgAuADcANQBwAHQAIAAuADcANQBwAHQAIAAuADcANQBwAHQAIAAuADcANQBwAHQAOwANAAoAIAAg
AGgAZQBpAGcAaAB0ADoAMgAwAC4AMgA1AHAAdAAnAD4ADQAKACAAIAA8AHAAIABjAGwAYQBzAHMA
PQBNAHMAbwBOAG8AcgBtAGEAbAAgAHMAdAB5AGwAZQA9ACcAbQBhAHIAZwBpAG4ALQBiAG8AdAB0
AG8AbQA6ADcALgA1AHAAdAAnAD4APABzAHAAYQBuACAAbABhAG4AZwA9AEUATgAtAFUAUwANAAoA
IAAgAHMAdAB5AGwAZQA9ACcAZgBvAG4AdAAtAHMAaQB6AGUAOgAxADAALgA1AHAAdAA7AGYAbwBu
AHQALQBmAGEAbQBpAGwAeQA6ACIAVABpAG0AZQBzACAATgBlAHcAIABSAG8AbQBhAG4AIgAsAHMA
ZQByAGkAZgA7AGMAbwBsAG8AcgA6AGIAbABhAGMAawA7AA0ACgAgACAAbQBzAG8ALQBjAG8AbABv
AHIALQBhAGwAdAA6AHcAaQBuAGQAbwB3AHQAZQB4AHQAJwA+AEUAZAB1AGMAYQB0AGkAbwBuACAA
bABlAHYAZQBsADwALwBzAHAAYQBuAD4APABzAHAAYQBuACAAbABhAG4AZwA9AEUATgAtAFUAUwAN
AAoAIAAgAHMAdAB5AGwAZQA9ACcAZgBvAG4AdAAtAHMAaQB6AGUAOgAxADAALgA1AHAAdAA7AGYA
bwBuAHQALQBmAGEAbQBpAGwAeQA6ACIAVABpAG0AZQBzACAATgBlAHcAIABSAG8AbQBhAG4AIgAs
AHMAZQByAGkAZgAnAD4APABvADoAcAA+ADwALwBvADoAcAA+ADwALwBzAHAAYQBuAD4APAAvAHAA
PgANAAoAIAAgADwALwB0AGQAPgANAAoAIAAgADwAdABkACAAdwBpAGQAdABoAD0AIgA1ACUAIgAg
AHMAdAB5AGwAZQA9ACcAdwBpAGQAdABoADoANQAuADUANgAlADsAcABhAGQAZABpAG4AZwA6AC4A
NwA1AHAAdAAgAC4ANwA1AHAAdAAgAC4ANwA1AHAAdAAgAC4ANwA1AHAAdAA7AGgAZQBpAGcAaAB0
ADoADQAKACAAIAAyADAALgAyADUAcAB0ACcAPgANAAoAIAAgADwAcAAgAGMAbABhAHMAcwA9AE0A
cwBvAE4AbwByAG0AYQBsACAAYQBsAGkAZwBuAD0AYwBlAG4AdABlAHIAIABzAHQAeQBsAGUAPQAn
AG0AYQByAGcAaQBuAC0AYgBvAHQAdABvAG0AOgA3AC4ANQBwAHQAOwB0AGUAeAB0AC0AYQBsAGkA
ZwBuADoAYwBlAG4AdABlAHIAJwA+ADwAcwBwAGEAbgANAAoAIAAgAGwAYQBuAGcAPQBFAE4ALQBV
AFMAIABzAHQAeQBsAGUAPQAnAGYAbwBuAHQALQBzAGkAegBlADoAMQAwAC4ANQBwAHQAOwBmAG8A
bgB0AC0AZgBhAG0AaQBsAHkAOgAiAFQAaQBtAGUAcwAgAE4AZQB3ACAAUgBvAG0AYQBuACIALABz
AGUAcgBpAGYAOwANAAoAIAAgAGMAbwBsAG8AcgA6AGIAbABhAGMAawA7AG0AcwBvAC0AYwBvAGwA
bwByAC0AYQBsAHQAOgB3AGkAbgBkAG8AdwB0AGUAeAB0ACcAPgAtADAALgAzADkAOAA8AC8AcwBw
AGEAbgA+ADwAcwBwAGEAbgAgAGwAYQBuAGcAPQBFAE4ALQBVAFMADQAKACAAIABzAHQAeQBsAGUA
PQAnAGYAbwBuAHQALQBzAGkAegBlADoAMQAwAC4ANQBwAHQAOwBmAG8AbgB0AC0AZgBhAG0AaQBs
AHkAOgAiAFQAaQBtAGUAcwAgAE4AZQB3ACAAUgBvAG0AYQBuACIALABzAGUAcgBpAGYAJwA+ADwA
bwA6AHAAPgA8AC8AbwA6AHAAPgA8AC8AcwBwAGEAbgA+ADwALwBwAD4ADQAKACAAIAA8AC8AdABk
AD4ADQAKACAAIAA8AHQAZAAgAHcAaQBkAHQAaAA9ACIANwAlACIAIABzAHQAeQBsAGUAPQAnAHcA
aQBkAHQAaAA6ADcALgA0ADYAJQA7AHAAYQBkAGQAaQBuAGcAOgAuADcANQBwAHQAIAAuADcANQBw
AHQAIAAuADcANQBwAHQAIAAuADcANQBwAHQAOwBoAGUAaQBnAGgAdAA6AA0ACgAgACAAMgAwAC4A
MgA1AHAAdAAnAD4ADQAKACAAIAA8AHAAIABjAGwAYQBzAHMAPQBNAHMAbwBOAG8AcgBtAGEAbAAg
AGEAbABpAGcAbgA9AGMAZQBuAHQAZQByACAAcwB0AHkAbABlAD0AJwBtAGEAcgBnAGkAbgAtAGIA
bwB0AHQAbwBtADoANwAuADUAcAB0ADsAdABlAHgAdAAtAGEAbABpAGcAbgA6AGMAZQBuAHQAZQBy
ACcAPgA8AHMAcABhAG4ADQAKACAAIABsAGEAbgBnAD0ARQBOAC0AVQBTACAAcwB0AHkAbABlAD0A
JwBmAG8AbgB0AC0AcwBpAHoAZQA6ADEAMAAuADUAcAB0ADsAZgBvAG4AdAAtAGYAYQBtAGkAbAB5
ADoAIgBUAGkAbQBlAHMAIABOAGUAdwAgAFIAbwBtAGEAbgAiACwAcwBlAHIAaQBmADsADQAKACAA
IABjAG8AbABvAHIAOgBiAGwAYQBjAGsAOwBtAHMAbwAtAGMAbwBsAG8AcgAtAGEAbAB0ADoAdwBp
AG4AZABvAHcAdABlAHgAdAAnAD4AMAAuADEAMwAyADwALwBzAHAAYQBuAD4APABzAHAAYQBuACAA
bABhAG4AZwA9AEUATgAtAFUAUwANAAoAIAAgAHMAdAB5AGwAZQA9ACcAZgBvAG4AdAAtAHMAaQB6
AGUAOgAxADAALgA1AHAAdAA7AGYAbwBuAHQALQBmAGEAbQBpAGwAeQA6ACIAVABpAG0AZQBzACAA
TgBlAHcAIABSAG8AbQBhAG4AIgAsAHMAZQByAGkAZgAnAD4APABvADoAcAA+ADwALwBvADoAcAA+
ADwALwBzAHAAYQBuAD4APAAvAHAAPgANAAoAIAAgADwALwB0AGQAPgANAAoAIAAgADwAdABkACAA
dwBpAGQAdABoAD0AIgA5ACUAIgAgAHMAdAB5AGwAZQA9ACcAdwBpAGQAdABoADoAOQAuADIAOAAl
ADsAcABhAGQAZABpAG4AZwA6AC4ANwA1AHAAdAAgAC4ANwA1AHAAdAAgAC4ANwA1AHAAdAAgAC4A
NwA1AHAAdAA7AGgAZQBpAGcAaAB0ADoADQAKACAAIAAyADAALgAyADUAcAB0ACcAPgANAAoAIAAg
ADwAcAAgAGMAbABhAHMAcwA9AE0AcwBvAE4AbwByAG0AYQBsACAAYQBsAGkAZwBuAD0AYwBlAG4A
dABlAHIAIABzAHQAeQBsAGUAPQAnAG0AYQByAGcAaQBuAC0AYgBvAHQAdABvAG0AOgA3AC4ANQBw
AHQAOwB0AGUAeAB0AC0AYQBsAGkAZwBuADoAYwBlAG4AdABlAHIAJwA+ADwAcwBwAGEAbgANAAoA
IAAgAGwAYQBuAGcAPQBFAE4ALQBVAFMAIABzAHQAeQBsAGUAPQAnAGYAbwBuAHQALQBzAGkAegBl
ADoAMQAwAC4ANQBwAHQAOwBmAG8AbgB0AC0AZgBhAG0AaQBsAHkAOgAiAFQAaQBtAGUAcwAgAE4A
ZQB3ACAAUgBvAG0AYQBuACIALABzAGUAcgBpAGYAOwANAAoAIAAgAGMAbwBsAG8AcgA6AGIAbABh
AGMAawA7AG0AcwBvAC0AYwBvAGwAbwByAC0AYQBsAHQAOgB3AGkAbgBkAG8AdwB0AGUAeAB0ACcA
PgAtADAALgAxADMAMgA8AC8AcwBwAGEAbgA+ADwAcwBwAGEAbgAgAGwAYQBuAGcAPQBFAE4ALQBV
AFMADQAKACAAIABzAHQAeQBsAGUAPQAnAGYAbwBuAHQALQBzAGkAegBlADoAMQAwAC4ANQBwAHQA
OwBmAG8AbgB0AC0AZgBhAG0AaQBsAHkAOgAiAFQAaQBtAGUAcwAgAE4AZQB3ACAAUgBvAG0AYQBu
ACIALABzAGUAcgBpAGYAJwA+ADwAbwA6AHAAPgA8AC8AbwA6AHAAPgA8AC8AcwBwAGEAbgA+ADwA
LwBwAD4ADQAKACAAIAA8AC8AdABkAD4ADQAKACAAIAA8AHQAZAAgAHcAaQBkAHQAaAA9ACIANQAl
ACIAIABzAHQAeQBsAGUAPQAnAHcAaQBkAHQAaAA6ADUALgA1ADYAJQA7AHAAYQBkAGQAaQBuAGcA
OgAuADcANQBwAHQAIAAuADcANQBwAHQAIAAuADcANQBwAHQAIAAuADcANQBwAHQAOwBoAGUAaQBn
AGgAdAA6AA0ACgAgACAAMgAwAC4AMgA1AHAAdAAnAD4ADQAKACAAIAA8AHAAIABjAGwAYQBzAHMA
PQBNAHMAbwBOAG8AcgBtAGEAbAAgAGEAbABpAGcAbgA9AGMAZQBuAHQAZQByACAAcwB0AHkAbABl
AD0AJwBtAGEAcgBnAGkAbgAtAGIAbwB0AHQAbwBtADoANwAuADUAcAB0ADsAdABlAHgAdAAtAGEA
bABpAGcAbgA6AGMAZQBuAHQAZQByACcAPgA8AHMAcABhAG4ADQAKACAAIABsAGEAbgBnAD0ARQBO
AC0AVQBTACAAcwB0AHkAbABlAD0AJwBmAG8AbgB0AC0AcwBpAHoAZQA6ADEAMAAuADUAcAB0ADsA
ZgBvAG4AdAAtAGYAYQBtAGkAbAB5ADoAIgBUAGkAbQBlAHMAIABOAGUAdwAgAFIAbwBtAGEAbgAi
ACwAcwBlAHIAaQBmADsADQAKACAAIABjAG8AbABvAHIAOgBiAGwAYQBjAGsAOwBtAHMAbwAtAGMA
bwBsAG8AcgAtAGEAbAB0ADoAdwBpAG4AZABvAHcAdABlAHgAdAAnAD4ALQAzAC4AMAAyADgAPAAv
AHMAcABhAG4APgA8AHMAcABhAG4AIABsAGEAbgBnAD0ARQBOAC0AVQBTAA0ACgAgACAAcwB0AHkA
bABlAD0AJwBmAG8AbgB0AC0AcwBpAHoAZQA6ADEAMAAuADUAcAB0ADsAZgBvAG4AdAAtAGYAYQBt
AGkAbAB5ADoAIgBUAGkAbQBlAHMAIABOAGUAdwAgAFIAbwBtAGEAbgAiACwAcwBlAHIAaQBmACcA
PgA8AG8AOgBwAD4APAAvAG8AOgBwAD4APAAvAHMAcABhAG4APgA8AC8AcAA+AA0ACgAgACAAPAAv
AHQAZAA+AA0ACgAgACAAPAB0AGQAIAB3AGkAZAB0AGgAPQAiADYAJQAiACAAcwB0AHkAbABlAD0A
JwB3AGkAZAB0AGgAOgA2AC4ANQAlADsAcABhAGQAZABpAG4AZwA6AC4ANwA1AHAAdAAgAC4ANwA1
AHAAdAAgAC4ANwA1AHAAdAAgAC4ANwA1AHAAdAA7AGgAZQBpAGcAaAB0ADoAMgAwAC4AMgA1AHAA
dAAnAD4ADQAKACAAIAA8AHAAIABjAGwAYQBzAHMAPQBNAHMAbwBOAG8AcgBtAGEAbAAgAGEAbABp
AGcAbgA9AGMAZQBuAHQAZQByACAAcwB0AHkAbABlAD0AJwBtAGEAcgBnAGkAbgAtAGIAbwB0AHQA
bwBtADoANwAuADUAcAB0ADsAdABlAHgAdAAtAGEAbABpAGcAbgA6AGMAZQBuAHQAZQByACcAPgA8
AHMAcABhAG4ADQAKACAAIABsAGEAbgBnAD0ARQBOAC0AVQBTACAAcwB0AHkAbABlAD0AJwBmAG8A
bgB0AC0AcwBpAHoAZQA6ADEAMAAuADUAcAB0ADsAZgBvAG4AdAAtAGYAYQBtAGkAbAB5ADoAIgBU
AGkAbQBlAHMAIABOAGUAdwAgAFIAbwBtAGEAbgAiACwAcwBlAHIAaQBmADsADQAKACAAIABjAG8A
bABvAHIAOgBiAGwAYQBjAGsAOwBtAHMAbwAtAGMAbwBsAG8AcgAtAGEAbAB0ADoAdwBpAG4AZABv
AHcAdABlAHgAdAAnAD4AMAAuADAAMAAzADwAcwB1AHAAPgAqACoAPAAvAHMAdQBwAD4APAAvAHMA
cABhAG4APgA8AHMAcABhAG4ADQAKACAAIABsAGEAbgBnAD0ARQBOAC0AVQBTACAAcwB0AHkAbABl
AD0AJwBmAG8AbgB0AC0AcwBpAHoAZQA6ADEAMAAuADUAcAB0ADsAZgBvAG4AdAAtAGYAYQBtAGkA
bAB5ADoAIgBUAGkAbQBlAHMAIABOAGUAdwAgAFIAbwBtAGEAbgAiACwAcwBlAHIAaQBmACcAPgA8
AG8AOgBwAD4APAAvAG8AOgBwAD4APAAvAHMAcABhAG4APgA8AC8AcAA+AA0ACgAgACAAPAAvAHQA
ZAA+AA0ACgAgACAAPAB0AGQAIAB3AGkAZAB0AGgAPQAiADUAJQAiACAAcwB0AHkAbABlAD0AJwB3
AGkAZAB0AGgAOgA1AC4AMQAlADsAcABhAGQAZABpAG4AZwA6AC4ANwA1AHAAdAAgAC4ANwA1AHAA
dAAgAC4ANwA1AHAAdAAgAC4ANwA1AHAAdAA7AGgAZQBpAGcAaAB0ADoAMgAwAC4AMgA1AHAAdAAn
AD4ADQAKACAAIAA8AHAAIABjAGwAYQBzAHMAPQBNAHMAbwBOAG8AcgBtAGEAbAAgAGEAbABpAGcA
bgA9AGMAZQBuAHQAZQByACAAcwB0AHkAbABlAD0AJwBtAGEAcgBnAGkAbgAtAGIAbwB0AHQAbwBt
ADoANwAuADUAcAB0ADsAdABlAHgAdAAtAGEAbABpAGcAbgA6AGMAZQBuAHQAZQByACcAPgA8AHMA
cABhAG4ADQAKACAAIABsAGEAbgBnAD0ARQBOAC0AVQBTACAAcwB0AHkAbABlAD0AJwBmAG8AbgB0
AC0AcwBpAHoAZQA6ADEAMAAuADUAcAB0ADsAZgBvAG4AdAAtAGYAYQBtAGkAbAB5ADoAIgBUAGkA
bQBlAHMAIABOAGUAdwAgAFIAbwBtAGEAbgAiACwAcwBlAHIAaQBmADsADQAKACAAIABjAG8AbABv
AHIAOgBiAGwAYQBjAGsAOwBtAHMAbwAtAGMAbwBsAG8AcgAtAGEAbAB0ADoAdwBpAG4AZABvAHcA
dABlAHgAdAAnAD4AMQAuADAAMgAyADwALwBzAHAAYQBuAD4APABzAHAAYQBuACAAbABhAG4AZwA9
AEUATgAtAFUAUwANAAoAIAAgAHMAdAB5AGwAZQA9ACcAZgBvAG4AdAAtAHMAaQB6AGUAOgAxADAA
LgA1AHAAdAA7AGYAbwBuAHQALQBmAGEAbQBpAGwAeQA6ACIAVABpAG0AZQBzACAATgBlAHcAIABS
AG8AbQBhAG4AIgAsAHMAZQByAGkAZgAnAD4APABvADoAcAA+ADwALwBvADoAcAA+ADwALwBzAHAA
YQBuAD4APAAvAHAAPgANAAoAIAAgADwALwB0AGQAPgANAAoAIAAgADwAdABkACAAdwBpAGQAdABo
AD0AIgAxADMAJQAiACAAcwB0AHkAbABlAD0AJwB3AGkAZAB0AGgAOgAxADMALgA5ADIAJQA7AHAA
YQBkAGQAaQBuAGcAOgAuADcANQBwAHQAIAAuADcANQBwAHQAIAAuADcANQBwAHQAIAAuADcANQBw
AHQAOwANAAoAIAAgAGgAZQBpAGcAaAB0ADoAMgAwAC4AMgA1AHAAdAAnAD4ADQAKACAAIAA8AHAA
IABjAGwAYQBzAHMAPQBNAHMAbwBOAG8AcgBtAGEAbAAgAGEAbABpAGcAbgA9AGMAZQBuAHQAZQBy
ACAAcwB0AHkAbABlAD0AJwBtAGEAcgBnAGkAbgAtAGIAbwB0AHQAbwBtADoANwAuADUAcAB0ADsA
dABlAHgAdAAtAGEAbABpAGcAbgA6AGMAZQBuAHQAZQByACcAPgA8AHMAcABhAG4ADQAKACAAIABs
AGEAbgBnAD0ARQBOAC0AVQBTACAAcwB0AHkAbABlAD0AJwBmAG8AbgB0AC0AcwBpAHoAZQA6ADEA
MAAuADUAcAB0ADsAZgBvAG4AdAAtAGYAYQBtAGkAbAB5ADoAIgBUAGkAbQBlAHMAIABOAGUAdwAg
AFIAbwBtAGEAbgAiACwAcwBlAHIAaQBmADsADQAKACAAIABjAG8AbABvAHIAOgBiAGwAYQBjAGsA
OwBtAHMAbwAtAGMAbwBsAG8AcgAtAGEAbAB0ADoAdwBpAG4AZABvAHcAdABlAHgAdAAnAD4ALQAw
AC4ANgA1ADYAPAAvAHMAcABhAG4APgA8AHMAcABhAG4AIABsAGEAbgBnAD0ARQBOAC0AVQBTAA0A
CgAgACAAcwB0AHkAbABlAD0AJwBmAG8AbgB0AC0AcwBpAHoAZQA6ADEAMAAuADUAcAB0ADsAZgBv
AG4AdAAtAGYAYQBtAGkAbAB5ADoAIgBUAGkAbQBlAHMAIABOAGUAdwAgAFIAbwBtAGEAbgAiACwA
cwBlAHIAaQBmACcAPgA8AG8AOgBwAD4APAAvAG8AOgBwAD4APAAvAHMAcABhAG4APgA8AC8AcAA+
AA0ACgAgACAAPAAvAHQAZAA+AA0ACgAgACAAPAB0AGQAIAB3AGkAZAB0AGgAPQAiADEAMwAlACIA
IABzAHQAeQBsAGUAPQAnAHcAaQBkAHQAaAA6ADEAMwAuADkAMgAlADsAcABhAGQAZABpAG4AZwA6
AC4ANwA1AHAAdAAgAC4ANwA1AHAAdAAgAC4ANwA1AHAAdAAgAC4ANwA1AHAAdAA7AA0ACgAgACAA
aABlAGkAZwBoAHQAOgAyADAALgAyADUAcAB0ACcAPgANAAoAIAAgADwAcAAgAGMAbABhAHMAcwA9
AE0AcwBvAE4AbwByAG0AYQBsACAAYQBsAGkAZwBuAD0AYwBlAG4AdABlAHIAIABzAHQAeQBsAGUA
PQAnAG0AYQByAGcAaQBuAC0AYgBvAHQAdABvAG0AOgA3AC4ANQBwAHQAOwB0AGUAeAB0AC0AYQBs
AGkAZwBuADoAYwBlAG4AdABlAHIAJwA+ADwAcwBwAGEAbgANAAoAIAAgAGwAYQBuAGcAPQBFAE4A
LQBVAFMAIABzAHQAeQBsAGUAPQAnAGYAbwBuAHQALQBzAGkAegBlADoAMQAwAC4ANQBwAHQAOwBm
AG8AbgB0AC0AZgBhAG0AaQBsAHkAOgAiAFQAaQBtAGUAcwAgAE4AZQB3ACAAUgBvAG0AYQBuACIA
LABzAGUAcgBpAGYAOwANAAoAIAAgAGMAbwBsAG8AcgA6AGIAbABhAGMAawA7AG0AcwBvAC0AYwBv
AGwAbwByAC0AYQBsAHQAOgB3AGkAbgBkAG8AdwB0AGUAeAB0ACcAPgAtADAALgAxADQAMAA8AC8A
cwBwAGEAbgA+ADwAcwBwAGEAbgAgAGwAYQBuAGcAPQBFAE4ALQBVAFMADQAKACAAIABzAHQAeQBs
AGUAPQAnAGYAbwBuAHQALQBzAGkAegBlADoAMQAwAC4ANQBwAHQAOwBmAG8AbgB0AC0AZgBhAG0A
aQBsAHkAOgAiAFQAaQBtAGUAcwAgAE4AZQB3ACAAUgBvAG0AYQBuACIALABzAGUAcgBpAGYAJwA+
ADwAbwA6AHAAPgA8AC8AbwA6AHAAPgA8AC8AcwBwAGEAbgA+ADwALwBwAD4ADQAKACAAIAA8AC8A
dABkAD4ADQAKACAAIAA8AHQAZAAgAHcAaQBkAHQAaAA9ACIANgAlACIAIAB2AGEAbABpAGcAbgA9
AHQAbwBwACAAcwB0AHkAbABlAD0AJwB3AGkAZAB0AGgAOgA2AC4AMwAyACUAOwBwAGEAZABkAGkA
bgBnADoALgA3ADUAcAB0ACAALgA3ADUAcAB0ACAALgA3ADUAcAB0ACAALgA3ADUAcAB0ADsADQAK
ACAAIABoAGUAaQBnAGgAdAA6ADIAMAAuADIANQBwAHQAJwA+AA0ACgAgACAAPABwACAAYwBsAGEA
cwBzAD0ATQBzAG8ATgBvAHIAbQBhAGwAIABhAGwAaQBnAG4APQBjAGUAbgB0AGUAcgAgAHMAdAB5
AGwAZQA9ACcAbQBhAHIAZwBpAG4ALQBiAG8AdAB0AG8AbQA6ADcALgA1AHAAdAA7AHQAZQB4AHQA
LQBhAGwAaQBnAG4AOgBjAGUAbgB0AGUAcgAnAD4APABzAHAAYQBuAA0ACgAgACAAbABhAG4AZwA9
AEUATgAtAFUAUwAgAHMAdAB5AGwAZQA9ACcAZgBvAG4AdAAtAHMAaQB6AGUAOgAxADAALgA1AHAA
dAA7AGYAbwBuAHQALQBmAGEAbQBpAGwAeQA6ACIAVABpAG0AZQBzACAATgBlAHcAIABSAG8AbQBh
AG4AIgAsAHMAZQByAGkAZgAnAD4APABvADoAcAA+ACYAbgBiAHMAcAA7ADwALwBvADoAcAA+ADwA
LwBzAHAAYQBuAD4APAAvAHAAPgANAAoAIAAgADwALwB0AGQAPgANAAoAIAAgADwAdABkACAAdwBp
AGQAdABoAD0AIgA5ACUAIgAgAHYAYQBsAGkAZwBuAD0AdABvAHAAIABzAHQAeQBsAGUAPQAnAHcA
aQBkAHQAaAA6ADkALgA2ADYAJQA7AHAAYQBkAGQAaQBuAGcAOgAuADcANQBwAHQAIAAuADcANQBw
AHQAIAAuADcANQBwAHQAIAAuADcANQBwAHQAOwANAAoAIAAgAGgAZQBpAGcAaAB0ADoAMgAwAC4A
MgA1AHAAdAAnAD4ADQAKACAAIAA8AHAAIABjAGwAYQBzAHMAPQBNAHMAbwBOAG8AcgBtAGEAbAAg
AGEAbABpAGcAbgA9AGMAZQBuAHQAZQByACAAcwB0AHkAbABlAD0AJwBtAGEAcgBnAGkAbgAtAGIA
bwB0AHQAbwBtADoANwAuADUAcAB0ADsAdABlAHgAdAAtAGEAbABpAGcAbgA6AGMAZQBuAHQAZQBy
ACcAPgA8AHMAcABhAG4ADQAKACAAIABsAGEAbgBnAD0ARQBOAC0AVQBTACAAcwB0AHkAbABlAD0A
JwBmAG8AbgB0AC0AcwBpAHoAZQA6ADEAMAAuADUAcAB0ADsAZgBvAG4AdAAtAGYAYQBtAGkAbAB5
ADoAIgBUAGkAbQBlAHMAIABOAGUAdwAgAFIAbwBtAGEAbgAiACwAcwBlAHIAaQBmACcAPgA8AG8A
OgBwAD4AJgBuAGIAcwBwADsAPAAvAG8AOgBwAD4APAAvAHMAcABhAG4APgA8AC8AcAA+AA0ACgAg
ACAAPAAvAHQAZAA+AA0ACgAgADwALwB0AHIAPgANAAoAIAA8AHQAcgAgAHMAdAB5AGwAZQA9ACcA
bQBzAG8ALQB5AGYAdABpAC0AaQByAG8AdwA6ADUAOwBoAGUAaQBnAGgAdAA6ADIAMAAuADIANQBw
AHQAJwA+AA0ACgAgACAAPAB0AGQAIAB3AGkAZAB0AGgAPQAiADEANgAlACIAIABzAHQAeQBsAGUA
PQAnAHcAaQBkAHQAaAA6ADEANgAuADcAJQA7AHAAYQBkAGQAaQBuAGcAOgAuADcANQBwAHQAIAAu
ADcANQBwAHQAIAAuADcANQBwAHQAIAAuADcANQBwAHQAOwANAAoAIAAgAGgAZQBpAGcAaAB0ADoA
MgAwAC4AMgA1AHAAdAAnAD4ADQAKACAAIAA8AHAAIABjAGwAYQBzAHMAPQBNAHMAbwBOAG8AcgBt
AGEAbAAgAHMAdAB5AGwAZQA9ACcAbQBhAHIAZwBpAG4ALQBiAG8AdAB0AG8AbQA6ADcALgA1AHAA
dAAnAD4APABzAHAAYQBuACAAbABhAG4AZwA9AEUATgAtAFUAUwANAAoAIAAgAHMAdAB5AGwAZQA9
ACcAZgBvAG4AdAAtAHMAaQB6AGUAOgAxADAALgA1AHAAdAA7AGYAbwBuAHQALQBmAGEAbQBpAGwA
eQA6ACIAVABpAG0AZQBzACAATgBlAHcAIABSAG8AbQBhAG4AIgAsAHMAZQByAGkAZgA7AGMAbwBs
AG8AcgA6AGIAbABhAGMAawA7AA0ACgAgACAAbQBzAG8ALQBjAG8AbABvAHIALQBhAGwAdAA6AHcA
aQBuAGQAbwB3AHQAZQB4AHQAJwA+AEcAZQBuAGUAcgBhAGwAIABoAGUAYQBsAHQAaAAgAGMAbwBu
AGQAaQB0AGkAbwBuADwALwBzAHAAYQBuAD4APABzAHAAYQBuACAAbABhAG4AZwA9AEUATgAtAFUA
UwANAAoAIAAgAHMAdAB5AGwAZQA9ACcAZgBvAG4AdAAtAHMAaQB6AGUAOgAxADAALgA1AHAAdAA7
AGYAbwBuAHQALQBmAGEAbQBpAGwAeQA6ACIAVABpAG0AZQBzACAATgBlAHcAIABSAG8AbQBhAG4A
IgAsAHMAZQByAGkAZgAnAD4APABvADoAcAA+ADwALwBvADoAcAA+ADwALwBzAHAAYQBuAD4APAAv
AHAAPgANAAoAIAAgADwALwB0AGQAPgANAAoAIAAgADwAdABkACAAdwBpAGQAdABoAD0AIgA1ACUA
IgAgAHMAdAB5AGwAZQA9ACcAdwBpAGQAdABoADoANQAuADUANgAlADsAcABhAGQAZABpAG4AZwA6
AC4ANwA1AHAAdAAgAC4ANwA1AHAAdAAgAC4ANwA1AHAAdAAgAC4ANwA1AHAAdAA7AGgAZQBpAGcA
aAB0ADoADQAKACAAIAAyADAALgAyADUAcAB0ACcAPgANAAoAIAAgADwAcAAgAGMAbABhAHMAcwA9
AE0AcwBvAE4AbwByAG0AYQBsACAAYQBsAGkAZwBuAD0AYwBlAG4AdABlAHIAIABzAHQAeQBsAGUA
PQAnAG0AYQByAGcAaQBuAC0AYgBvAHQAdABvAG0AOgA3AC4ANQBwAHQAOwB0AGUAeAB0AC0AYQBs
AGkAZwBuADoAYwBlAG4AdABlAHIAJwA+ADwAcwBwAGEAbgANAAoAIAAgAGwAYQBuAGcAPQBFAE4A
LQBVAFMAIABzAHQAeQBsAGUAPQAnAGYAbwBuAHQALQBzAGkAegBlADoAMQAwAC4ANQBwAHQAOwBm
AG8AbgB0AC0AZgBhAG0AaQBsAHkAOgAiAFQAaQBtAGUAcwAgAE4AZQB3ACAAUgBvAG0AYQBuACIA
LABzAGUAcgBpAGYAOwANAAoAIAAgAGMAbwBsAG8AcgA6AGIAbABhAGMAawA7AG0AcwBvAC0AYwBv
AGwAbwByAC0AYQBsAHQAOgB3AGkAbgBkAG8AdwB0AGUAeAB0ACcAPgAwAC4AMgA2ADUAPAAvAHMA
cABhAG4APgA8AHMAcABhAG4AIABsAGEAbgBnAD0ARQBOAC0AVQBTAA0ACgAgACAAcwB0AHkAbABl
AD0AJwBmAG8AbgB0AC0AcwBpAHoAZQA6ADEAMAAuADUAcAB0ADsAZgBvAG4AdAAtAGYAYQBtAGkA
bAB5ADoAIgBUAGkAbQBlAHMAIABOAGUAdwAgAFIAbwBtAGEAbgAiACwAcwBlAHIAaQBmACcAPgA8
AG8AOgBwAD4APAAvAG8AOgBwAD4APAAvAHMAcABhAG4APgA8AC8AcAA+AA0ACgAgACAAPAAvAHQA
ZAA+AA0ACgAgACAAPAB0AGQAIAB3AGkAZAB0AGgAPQAiADcAJQAiACAAcwB0AHkAbABlAD0AJwB3
AGkAZAB0AGgAOgA3AC4ANAA2ACUAOwBwAGEAZABkAGkAbgBnADoALgA3ADUAcAB0ACAALgA3ADUA
cAB0ACAALgA3ADUAcAB0ACAALgA3ADUAcAB0ADsAaABlAGkAZwBoAHQAOgANAAoAIAAgADIAMAAu
ADIANQBwAHQAJwA+AA0ACgAgACAAPABwACAAYwBsAGEAcwBzAD0ATQBzAG8ATgBvAHIAbQBhAGwA
IABhAGwAaQBnAG4APQBjAGUAbgB0AGUAcgAgAHMAdAB5AGwAZQA9ACcAbQBhAHIAZwBpAG4ALQBi
AG8AdAB0AG8AbQA6ADcALgA1AHAAdAA7AHQAZQB4AHQALQBhAGwAaQBnAG4AOgBjAGUAbgB0AGUA
cgAnAD4APABzAHAAYQBuAA0ACgAgACAAbABhAG4AZwA9AEUATgAtAFUAUwAgAHMAdAB5AGwAZQA9
ACcAZgBvAG4AdAAtAHMAaQB6AGUAOgAxADAALgA1AHAAdAA7AGYAbwBuAHQALQBmAGEAbQBpAGwA
eQA6ACIAVABpAG0AZQBzACAATgBlAHcAIABSAG8AbQBhAG4AIgAsAHMAZQByAGkAZgA7AA0ACgAg
ACAAYwBvAGwAbwByADoAYgBsAGEAYwBrADsAbQBzAG8ALQBjAG8AbABvAHIALQBhAGwAdAA6AHcA
aQBuAGQAbwB3AHQAZQB4AHQAJwA+ADAALgAxADIAMAA8AC8AcwBwAGEAbgA+ADwAcwBwAGEAbgAg
AGwAYQBuAGcAPQBFAE4ALQBVAFMADQAKACAAIABzAHQAeQBsAGUAPQAnAGYAbwBuAHQALQBzAGkA
egBlADoAMQAwAC4ANQBwAHQAOwBmAG8AbgB0AC0AZgBhAG0AaQBsAHkAOgAiAFQAaQBtAGUAcwAg
AE4AZQB3ACAAUgBvAG0AYQBuACIALABzAGUAcgBpAGYAJwA+ADwAbwA6AHAAPgA8AC8AbwA6AHAA
PgA8AC8AcwBwAGEAbgA+ADwALwBwAD4ADQAKACAAIAA8AC8AdABkAD4ADQAKACAAIAA8AHQAZAAg
AHcAaQBkAHQAaAA9ACIAOQAlACIAIABzAHQAeQBsAGUAPQAnAHcAaQBkAHQAaAA6ADkALgAyADgA
JQA7AHAAYQBkAGQAaQBuAGcAOgAuADcANQBwAHQAIAAuADcANQBwAHQAIAAuADcANQBwAHQAIAAu
ADcANQBwAHQAOwBoAGUAaQBnAGgAdAA6AA0ACgAgACAAMgAwAC4AMgA1AHAAdAAnAD4ADQAKACAA
IAA8AHAAIABjAGwAYQBzAHMAPQBNAHMAbwBOAG8AcgBtAGEAbAAgAGEAbABpAGcAbgA9AGMAZQBu
AHQAZQByACAAcwB0AHkAbABlAD0AJwBtAGEAcgBnAGkAbgAtAGIAbwB0AHQAbwBtADoANwAuADUA
cAB0ADsAdABlAHgAdAAtAGEAbABpAGcAbgA6AGMAZQBuAHQAZQByACcAPgA8AHMAcABhAG4ADQAK
ACAAIABsAGEAbgBnAD0ARQBOAC0AVQBTACAAcwB0AHkAbABlAD0AJwBmAG8AbgB0AC0AcwBpAHoA
ZQA6ADEAMAAuADUAcAB0ADsAZgBvAG4AdAAtAGYAYQBtAGkAbAB5ADoAIgBUAGkAbQBlAHMAIABO
AGUAdwAgAFIAbwBtAGEAbgAiACwAcwBlAHIAaQBmADsADQAKACAAIABjAG8AbABvAHIAOgBiAGwA
YQBjAGsAOwBtAHMAbwAtAGMAbwBsAG8AcgAtAGEAbAB0ADoAdwBpAG4AZABvAHcAdABlAHgAdAAn
AD4AMAAuADEAMAA1ADwALwBzAHAAYQBuAD4APABzAHAAYQBuACAAbABhAG4AZwA9AEUATgAtAFUA
UwANAAoAIAAgAHMAdAB5AGwAZQA9ACcAZgBvAG4AdAAtAHMAaQB6AGUAOgAxADAALgA1AHAAdAA7
AGYAbwBuAHQALQBmAGEAbQBpAGwAeQA6ACIAVABpAG0AZQBzACAATgBlAHcAIABSAG8AbQBhAG4A
IgAsAHMAZQByAGkAZgAnAD4APABvADoAcAA+ADwALwBvADoAcAA+ADwALwBzAHAAYQBuAD4APAAv
AHAAPgANAAoAIAAgADwALwB0AGQAPgANAAoAIAAgADwAdABkACAAdwBpAGQAdABoAD0AIgA1ACUA
IgAgAHMAdAB5AGwAZQA9ACcAdwBpAGQAdABoADoANQAuADUANgAlADsAcABhAGQAZABpAG4AZwA6
AC4ANwA1AHAAdAAgAC4ANwA1AHAAdAAgAC4ANwA1AHAAdAAgAC4ANwA1AHAAdAA7AGgAZQBpAGcA
aAB0ADoADQAKACAAIAAyADAALgAyADUAcAB0ACcAPgANAAoAIAAgADwAcAAgAGMAbABhAHMAcwA9
AE0AcwBvAE4AbwByAG0AYQBsACAAYQBsAGkAZwBuAD0AYwBlAG4AdABlAHIAIABzAHQAeQBsAGUA
PQAnAG0AYQByAGcAaQBuAC0AYgBvAHQAdABvAG0AOgA3AC4ANQBwAHQAOwB0AGUAeAB0AC0AYQBs
AGkAZwBuADoAYwBlAG4AdABlAHIAJwA+ADwAcwBwAGEAbgANAAoAIAAgAGwAYQBuAGcAPQBFAE4A
LQBVAFMAIABzAHQAeQBsAGUAPQAnAGYAbwBuAHQALQBzAGkAegBlADoAMQAwAC4ANQBwAHQAOwBm
AG8AbgB0AC0AZgBhAG0AaQBsAHkAOgAiAFQAaQBtAGUAcwAgAE4AZQB3ACAAUgBvAG0AYQBuACIA
LABzAGUAcgBpAGYAOwANAAoAIAAgAGMAbwBsAG8AcgA6AGIAbABhAGMAawA7AG0AcwBvAC0AYwBv
AGwAbwByAC0AYQBsAHQAOgB3AGkAbgBkAG8AdwB0AGUAeAB0ACcAPgAyAC4AMQA5ADkAPAAvAHMA
cABhAG4APgA8AHMAcABhAG4AIABsAGEAbgBnAD0ARQBOAC0AVQBTAA0ACgAgACAAcwB0AHkAbABl
AD0AJwBmAG8AbgB0AC0AcwBpAHoAZQA6ADEAMAAuADUAcAB0ADsAZgBvAG4AdAAtAGYAYQBtAGkA
bAB5ADoAIgBUAGkAbQBlAHMAIABOAGUAdwAgAFIAbwBtAGEAbgAiACwAcwBlAHIAaQBmACcAPgA8
AG8AOgBwAD4APAAvAG8AOgBwAD4APAAvAHMAcABhAG4APgA8AC8AcAA+AA0ACgAgACAAPAAvAHQA
ZAA+AA0ACgAgACAAPAB0AGQAIAB3AGkAZAB0AGgAPQAiADYAJQAiACAAcwB0AHkAbABlAD0AJwB3
AGkAZAB0AGgAOgA2AC4ANQAlADsAcABhAGQAZABpAG4AZwA6AC4ANwA1AHAAdAAgAC4ANwA1AHAA
dAAgAC4ANwA1AHAAdAAgAC4ANwA1AHAAdAA7AGgAZQBpAGcAaAB0ADoAMgAwAC4AMgA1AHAAdAAn
AD4ADQAKACAAIAA8AHAAIABjAGwAYQBzAHMAPQBNAHMAbwBOAG8AcgBtAGEAbAAgAGEAbABpAGcA
bgA9AGMAZQBuAHQAZQByACAAcwB0AHkAbABlAD0AJwBtAGEAcgBnAGkAbgAtAGIAbwB0AHQAbwBt
ADoANwAuADUAcAB0ADsAdABlAHgAdAAtAGEAbABpAGcAbgA6AGMAZQBuAHQAZQByACcAPgA8AHMA
cABhAG4ADQAKACAAIABsAGEAbgBnAD0ARQBOAC0AVQBTACAAcwB0AHkAbABlAD0AJwBmAG8AbgB0
AC0AcwBpAHoAZQA6ADEAMAAuADUAcAB0ADsAZgBvAG4AdAAtAGYAYQBtAGkAbAB5ADoAIgBUAGkA
bQBlAHMAIABOAGUAdwAgAFIAbwBtAGEAbgAiACwAcwBlAHIAaQBmADsADQAKACAAIABjAG8AbABv
AHIAOgBiAGwAYQBjAGsAOwBtAHMAbwAtAGMAbwBsAG8AcgAtAGEAbAB0ADoAdwBpAG4AZABvAHcA
dABlAHgAdAAnAD4AMAAuADAAMgA4ADwAcwB1AHAAPgAqADwALwBzAHUAcAA+ADwALwBzAHAAYQBu
AD4APABzAHAAYQBuAA0ACgAgACAAbABhAG4AZwA9AEUATgAtAFUAUwAgAHMAdAB5AGwAZQA9ACcA
ZgBvAG4AdAAtAHMAaQB6AGUAOgAxADAALgA1AHAAdAA7AGYAbwBuAHQALQBmAGEAbQBpAGwAeQA6
ACIAVABpAG0AZQBzACAATgBlAHcAIABSAG8AbQBhAG4AIgAsAHMAZQByAGkAZgAnAD4APABvADoA
cAA+ADwALwBvADoAcAA+ADwALwBzAHAAYQBuAD4APAAvAHAAPgANAAoAIAAgADwALwB0AGQAPgAN
AAoAIAAgADwAdABkACAAdwBpAGQAdABoAD0AIgA1ACUAIgAgAHMAdAB5AGwAZQA9ACcAdwBpAGQA
dABoADoANQAuADEAJQA7AHAAYQBkAGQAaQBuAGcAOgAuADcANQBwAHQAIAAuADcANQBwAHQAIAAu
ADcANQBwAHQAIAAuADcANQBwAHQAOwBoAGUAaQBnAGgAdAA6ADIAMAAuADIANQBwAHQAJwA+AA0A
CgAgACAAPABwACAAYwBsAGEAcwBzAD0ATQBzAG8ATgBvAHIAbQBhAGwAIABhAGwAaQBnAG4APQBj
AGUAbgB0AGUAcgAgAHMAdAB5AGwAZQA9ACcAbQBhAHIAZwBpAG4ALQBiAG8AdAB0AG8AbQA6ADcA
LgA1AHAAdAA7AHQAZQB4AHQALQBhAGwAaQBnAG4AOgBjAGUAbgB0AGUAcgAnAD4APABzAHAAYQBu
AA0ACgAgACAAbABhAG4AZwA9AEUATgAtAFUAUwAgAHMAdAB5AGwAZQA9ACcAZgBvAG4AdAAtAHMA
aQB6AGUAOgAxADAALgA1AHAAdAA7AGYAbwBuAHQALQBmAGEAbQBpAGwAeQA6ACIAVABpAG0AZQBz
ACAATgBlAHcAIABSAG8AbQBhAG4AIgAsAHMAZQByAGkAZgA7AA0ACgAgACAAYwBvAGwAbwByADoA
YgBsAGEAYwBrADsAbQBzAG8ALQBjAG8AbABvAHIALQBhAGwAdAA6AHcAaQBuAGQAbwB3AHQAZQB4
AHQAJwA+ADEALgAyADMANAA8AC8AcwBwAGEAbgA+ADwAcwBwAGEAbgAgAGwAYQBuAGcAPQBFAE4A
LQBVAFMADQAKACAAIABzAHQAeQBsAGUAPQAnAGYAbwBuAHQALQBzAGkAegBlADoAMQAwAC4ANQBw
AHQAOwBmAG8AbgB0AC0AZgBhAG0AaQBsAHkAOgAiAFQAaQBtAGUAcwAgAE4AZQB3ACAAUgBvAG0A
YQBuACIALABzAGUAcgBpAGYAJwA+ADwAbwA6AHAAPgA8AC8AbwA6AHAAPgA8AC8AcwBwAGEAbgA+
ADwALwBwAD4ADQAKACAAIAA8AC8AdABkAD4ADQAKACAAIAA8AHQAZAAgAHcAaQBkAHQAaAA9ACIA
MQAzACUAIgAgAHMAdAB5AGwAZQA9ACcAdwBpAGQAdABoADoAMQAzAC4AOQAyACUAOwBwAGEAZABk
AGkAbgBnADoALgA3ADUAcAB0ACAALgA3ADUAcAB0ACAALgA3ADUAcAB0ACAALgA3ADUAcAB0ADsA
DQAKACAAIABoAGUAaQBnAGgAdAA6ADIAMAAuADIANQBwAHQAJwA+AA0ACgAgACAAPABwACAAYwBs
AGEAcwBzAD0ATQBzAG8ATgBvAHIAbQBhAGwAIABhAGwAaQBnAG4APQBjAGUAbgB0AGUAcgAgAHMA
dAB5AGwAZQA9ACcAbQBhAHIAZwBpAG4ALQBiAG8AdAB0AG8AbQA6ADcALgA1AHAAdAA7AHQAZQB4
AHQALQBhAGwAaQBnAG4AOgBjAGUAbgB0AGUAcgAnAD4APABzAHAAYQBuAA0ACgAgACAAbABhAG4A
ZwA9AEUATgAtAFUAUwAgAHMAdAB5AGwAZQA9ACcAZgBvAG4AdAAtAHMAaQB6AGUAOgAxADAALgA1
AHAAdAA7AGYAbwBuAHQALQBmAGEAbQBpAGwAeQA6ACIAVABpAG0AZQBzACAATgBlAHcAIABSAG8A
bQBhAG4AIgAsAHMAZQByAGkAZgA7AA0ACgAgACAAYwBvAGwAbwByADoAYgBsAGEAYwBrADsAbQBz
AG8ALQBjAG8AbABvAHIALQBhAGwAdAA6AHcAaQBuAGQAbwB3AHQAZQB4AHQAJwA+ADAALgAwADIA
OQA8AC8AcwBwAGEAbgA+ADwAcwBwAGEAbgAgAGwAYQBuAGcAPQBFAE4ALQBVAFMADQAKACAAIABz
AHQAeQBsAGUAPQAnAGYAbwBuAHQALQBzAGkAegBlADoAMQAwAC4ANQBwAHQAOwBmAG8AbgB0AC0A
ZgBhAG0AaQBsAHkAOgAiAFQAaQBtAGUAcwAgAE4AZQB3ACAAUgBvAG0AYQBuACIALABzAGUAcgBp
AGYAJwA+ADwAbwA6AHAAPgA8AC8AbwA6AHAAPgA8AC8AcwBwAGEAbgA+ADwALwBwAD4ADQAKACAA
IAA8AC8AdABkAD4ADQAKACAAIAA8AHQAZAAgAHcAaQBkAHQAaAA9ACIAMQAzACUAIgAgAHMAdAB5
AGwAZQA9ACcAdwBpAGQAdABoADoAMQAzAC4AOQAyACUAOwBwAGEAZABkAGkAbgBnADoALgA3ADUA
cAB0ACAALgA3ADUAcAB0ACAALgA3ADUAcAB0ACAALgA3ADUAcAB0ADsADQAKACAAIABoAGUAaQBn
AGgAdAA6ADIAMAAuADIANQBwAHQAJwA+AA0ACgAgACAAPABwACAAYwBsAGEAcwBzAD0ATQBzAG8A
TgBvAHIAbQBhAGwAIABhAGwAaQBnAG4APQBjAGUAbgB0AGUAcgAgAHMAdAB5AGwAZQA9ACcAbQBh
AHIAZwBpAG4ALQBiAG8AdAB0AG8AbQA6ADcALgA1AHAAdAA7AHQAZQB4AHQALQBhAGwAaQBnAG4A
OgBjAGUAbgB0AGUAcgAnAD4APABzAHAAYQBuAA0ACgAgACAAbABhAG4AZwA9AEUATgAtAFUAUwAg
AHMAdAB5AGwAZQA9ACcAZgBvAG4AdAAtAHMAaQB6AGUAOgAxADAALgA1AHAAdAA7AGYAbwBuAHQA
LQBmAGEAbQBpAGwAeQA6ACIAVABpAG0AZQBzACAATgBlAHcAIABSAG8AbQBhAG4AIgAsAHMAZQBy
AGkAZgA7AA0ACgAgACAAYwBvAGwAbwByADoAYgBsAGEAYwBrADsAbQBzAG8ALQBjAG8AbABvAHIA
LQBhAGwAdAA6AHcAaQBuAGQAbwB3AHQAZQB4AHQAJwA+ADAALgA1ADAAMQA8AC8AcwBwAGEAbgA+
ADwAcwBwAGEAbgAgAGwAYQBuAGcAPQBFAE4ALQBVAFMADQAKACAAIABzAHQAeQBsAGUAPQAnAGYA
bwBuAHQALQBzAGkAegBlADoAMQAwAC4ANQBwAHQAOwBmAG8AbgB0AC0AZgBhAG0AaQBsAHkAOgAi
AFQAaQBtAGUAcwAgAE4AZQB3ACAAUgBvAG0AYQBuACIALABzAGUAcgBpAGYAJwA+ADwAbwA6AHAA
PgA8AC8AbwA6AHAAPgA8AC8AcwBwAGEAbgA+ADwALwBwAD4ADQAKACAAIAA8AC8AdABkAD4ADQAK
ACAAIAA8AHQAZAAgAHcAaQBkAHQAaAA9ACIANgAlACIAIAB2AGEAbABpAGcAbgA9AHQAbwBwACAA
cwB0AHkAbABlAD0AJwB3AGkAZAB0AGgAOgA2AC4AMwAyACUAOwBwAGEAZABkAGkAbgBnADoALgA3
ADUAcAB0ACAALgA3ADUAcAB0ACAALgA3ADUAcAB0ACAALgA3ADUAcAB0ADsADQAKACAAIABoAGUA
aQBnAGgAdAA6ADIAMAAuADIANQBwAHQAJwA+AA0ACgAgACAAPABwACAAYwBsAGEAcwBzAD0ATQBz
AG8ATgBvAHIAbQBhAGwAIABhAGwAaQBnAG4APQBjAGUAbgB0AGUAcgAgAHMAdAB5AGwAZQA9ACcA
bQBhAHIAZwBpAG4ALQBiAG8AdAB0AG8AbQA6ADcALgA1AHAAdAA7AHQAZQB4AHQALQBhAGwAaQBn
AG4AOgBjAGUAbgB0AGUAcgAnAD4APABzAHAAYQBuAA0ACgAgACAAbABhAG4AZwA9AEUATgAtAFUA
UwAgAHMAdAB5AGwAZQA9ACcAZgBvAG4AdAAtAHMAaQB6AGUAOgAxADAALgA1AHAAdAA7AGYAbwBu
AHQALQBmAGEAbQBpAGwAeQA6ACIAVABpAG0AZQBzACAATgBlAHcAIABSAG8AbQBhAG4AIgAsAHMA
ZQByAGkAZgAnAD4APABvADoAcAA+ACYAbgBiAHMAcAA7ADwALwBvADoAcAA+ADwALwBzAHAAYQBu
AD4APAAvAHAAPgANAAoAIAAgADwALwB0AGQAPgANAAoAIAAgADwAdABkACAAdwBpAGQAdABoAD0A
IgA5ACUAIgAgAHYAYQBsAGkAZwBuAD0AdABvAHAAIABzAHQAeQBsAGUAPQAnAHcAaQBkAHQAaAA6
ADkALgA2ADYAJQA7AHAAYQBkAGQAaQBuAGcAOgAuADcANQBwAHQAIAAuADcANQBwAHQAIAAuADcA
NQBwAHQAIAAuADcANQBwAHQAOwANAAoAIAAgAGgAZQBpAGcAaAB0ADoAMgAwAC4AMgA1AHAAdAAn
AD4ADQAKACAAIAA8AHAAIABjAGwAYQBzAHMAPQBNAHMAbwBOAG8AcgBtAGEAbAAgAGEAbABpAGcA
bgA9AGMAZQBuAHQAZQByACAAcwB0AHkAbABlAD0AJwBtAGEAcgBnAGkAbgAtAGIAbwB0AHQAbwBt
ADoANwAuADUAcAB0ADsAdABlAHgAdAAtAGEAbABpAGcAbgA6AGMAZQBuAHQAZQByACcAPgA8AHMA
cABhAG4ADQAKACAAIABsAGEAbgBnAD0ARQBOAC0AVQBTACAAcwB0AHkAbABlAD0AJwBmAG8AbgB0
AC0AcwBpAHoAZQA6ADEAMAAuADUAcAB0ADsAZgBvAG4AdAAtAGYAYQBtAGkAbAB5ADoAIgBUAGkA
bQBlAHMAIABOAGUAdwAgAFIAbwBtAGEAbgAiACwAcwBlAHIAaQBmACcAPgA8AG8AOgBwAD4AJgBu
AGIAcwBwADsAPAAvAG8AOgBwAD4APAAvAHMAcABhAG4APgA8AC8AcAA+AA0ACgAgACAAPAAvAHQA
ZAA+AA0ACgAgADwALwB0AHIAPgANAAoAIAA8AHQAcgAgAHMAdAB5AGwAZQA9ACcAbQBzAG8ALQB5
AGYAdABpAC0AaQByAG8AdwA6ADYAOwBoAGUAaQBnAGgAdAA6ADIAMAAuADIANQBwAHQAJwA+AA0A
CgAgACAAPAB0AGQAIAB3AGkAZAB0AGgAPQAiADEANgAlACIAIABzAHQAeQBsAGUAPQAnAHcAaQBk
AHQAaAA6ADEANgAuADcAJQA7AHAAYQBkAGQAaQBuAGcAOgAuADcANQBwAHQAIAAuADcANQBwAHQA
IAAuADcANQBwAHQAIAAuADcANQBwAHQAOwANAAoAIAAgAGgAZQBpAGcAaAB0ADoAMgAwAC4AMgA1
AHAAdAAnAD4ADQAKACAAIAA8AHAAIABjAGwAYQBzAHMAPQBNAHMAbwBOAG8AcgBtAGEAbAAgAHMA
dAB5AGwAZQA9ACcAbQBhAHIAZwBpAG4ALQBiAG8AdAB0AG8AbQA6ADcALgA1AHAAdAAnAD4APABz
AHAAYQBuACAAbABhAG4AZwA9AEUATgAtAFUAUwANAAoAIAAgAHMAdAB5AGwAZQA9ACcAZgBvAG4A
dAAtAHMAaQB6AGUAOgAxADAALgA1AHAAdAA7AGYAbwBuAHQALQBmAGEAbQBpAGwAeQA6ACIAVABp
AG0AZQBzACAATgBlAHcAIABSAG8AbQBhAG4AIgAsAHMAZQByAGkAZgA7AGMAbwBsAG8AcgA6AGIA
bABhAGMAawA7AA0ACgAgACAAbQBzAG8ALQBjAG8AbABvAHIALQBhAGwAdAA6AHcAaQBuAGQAbwB3
AHQAZQB4AHQAJwA+AFAARQA8AC8AcwBwAGEAbgA+ADwAcwBwAGEAbgAgAGwAYQBuAGcAPQBFAE4A
LQBVAFMAIABzAHQAeQBsAGUAPQAnAGYAbwBuAHQALQBzAGkAegBlADoAMQAwAC4ANQBwAHQAOwAN
AAoAIAAgAGYAbwBuAHQALQBmAGEAbQBpAGwAeQA6ACIAVABpAG0AZQBzACAATgBlAHcAIABSAG8A
bQBhAG4AIgAsAHMAZQByAGkAZgAnAD4APABvADoAcAA+ADwALwBvADoAcAA+ADwALwBzAHAAYQBu
AD4APAAvAHAAPgANAAoAIAAgADwALwB0AGQAPgANAAoAIAAgADwAdABkACAAdwBpAGQAdABoAD0A
IgA1ACUAIgAgAHMAdAB5AGwAZQA9ACcAdwBpAGQAdABoADoANQAuADUANgAlADsAcABhAGQAZABp
AG4AZwA6AC4ANwA1AHAAdAAgAC4ANwA1AHAAdAAgAC4ANwA1AHAAdAAgAC4ANwA1AHAAdAA7AGgA
ZQBpAGcAaAB0ADoADQAKACAAIAAyADAALgAyADUAcAB0ACcAPgANAAoAIAAgADwAcAAgAGMAbABh
AHMAcwA9AE0AcwBvAE4AbwByAG0AYQBsACAAYQBsAGkAZwBuAD0AYwBlAG4AdABlAHIAIABzAHQA
eQBsAGUAPQAnAG0AYQByAGcAaQBuAC0AYgBvAHQAdABvAG0AOgA3AC4ANQBwAHQAOwB0AGUAeAB0
AC0AYQBsAGkAZwBuADoAYwBlAG4AdABlAHIAJwA+ADwAcwBwAGEAbgANAAoAIAAgAGwAYQBuAGcA
PQBFAE4ALQBVAFMAIABzAHQAeQBsAGUAPQAnAGYAbwBuAHQALQBzAGkAegBlADoAMQAwAC4ANQBw
AHQAOwBmAG8AbgB0AC0AZgBhAG0AaQBsAHkAOgAiAFQAaQBtAGUAcwAgAE4AZQB3ACAAUgBvAG0A
YQBuACIALABzAGUAcgBpAGYAOwANAAoAIAAgAGMAbwBsAG8AcgA6AGIAbABhAGMAawA7AG0AcwBv
AC0AYwBvAGwAbwByAC0AYQBsAHQAOgB3AGkAbgBkAG8AdwB0AGUAeAB0ACcAPgAwAC4AMwAzADEA
PAAvAHMAcABhAG4APgA8AHMAcABhAG4AIABsAGEAbgBnAD0ARQBOAC0AVQBTAA0ACgAgACAAcwB0
AHkAbABlAD0AJwBmAG8AbgB0AC0AcwBpAHoAZQA6ADEAMAAuADUAcAB0ADsAZgBvAG4AdAAtAGYA
YQBtAGkAbAB5ADoAIgBUAGkAbQBlAHMAIABOAGUAdwAgAFIAbwBtAGEAbgAiACwAcwBlAHIAaQBm
ACcAPgA8AG8AOgBwAD4APAAvAG8AOgBwAD4APAAvAHMAcABhAG4APgA8AC8AcAA+AA0ACgAgACAA
PAAvAHQAZAA+AA0ACgAgACAAPAB0AGQAIAB3AGkAZAB0AGgAPQAiADcAJQAiACAAcwB0AHkAbABl
AD0AJwB3AGkAZAB0AGgAOgA3AC4ANAA2ACUAOwBwAGEAZABkAGkAbgBnADoALgA3ADUAcAB0ACAA
LgA3ADUAcAB0ACAALgA3ADUAcAB0ACAALgA3ADUAcAB0ADsAaABlAGkAZwBoAHQAOgANAAoAIAAg
ADIAMAAuADIANQBwAHQAJwA+AA0ACgAgACAAPABwACAAYwBsAGEAcwBzAD0ATQBzAG8ATgBvAHIA
bQBhAGwAIABhAGwAaQBnAG4APQBjAGUAbgB0AGUAcgAgAHMAdAB5AGwAZQA9ACcAbQBhAHIAZwBp
AG4ALQBiAG8AdAB0AG8AbQA6ADcALgA1AHAAdAA7AHQAZQB4AHQALQBhAGwAaQBnAG4AOgBjAGUA
bgB0AGUAcgAnAD4APABzAHAAYQBuAA0ACgAgACAAbABhAG4AZwA9AEUATgAtAFUAUwAgAHMAdAB5
AGwAZQA9ACcAZgBvAG4AdAAtAHMAaQB6AGUAOgAxADAALgA1AHAAdAA7AGYAbwBuAHQALQBmAGEA
bQBpAGwAeQA6ACIAVABpAG0AZQBzACAATgBlAHcAIABSAG8AbQBhAG4AIgAsAHMAZQByAGkAZgA7
AA0ACgAgACAAYwBvAGwAbwByADoAYgBsAGEAYwBrADsAbQBzAG8ALQBjAG8AbABvAHIALQBhAGwA
dAA6AHcAaQBuAGQAbwB3AHQAZQB4AHQAJwA+ADAALgAxADQANAA8AC8AcwBwAGEAbgA+ADwAcwBw
AGEAbgAgAGwAYQBuAGcAPQBFAE4ALQBVAFMADQAKACAAIABzAHQAeQBsAGUAPQAnAGYAbwBuAHQA
LQBzAGkAegBlADoAMQAwAC4ANQBwAHQAOwBmAG8AbgB0AC0AZgBhAG0AaQBsAHkAOgAiAFQAaQBt
AGUAcwAgAE4AZQB3ACAAUgBvAG0AYQBuACIALABzAGUAcgBpAGYAJwA+ADwAbwA6AHAAPgA8AC8A
bwA6AHAAPgA8AC8AcwBwAGEAbgA+ADwALwBwAD4ADQAKACAAIAA8AC8AdABkAD4ADQAKACAAIAA8
AHQAZAAgAHcAaQBkAHQAaAA9ACIAOQAlACIAIABzAHQAeQBsAGUAPQAnAHcAaQBkAHQAaAA6ADkA
LgAyADgAJQA7AHAAYQBkAGQAaQBuAGcAOgAuADcANQBwAHQAIAAuADcANQBwAHQAIAAuADcANQBw
AHQAIAAuADcANQBwAHQAOwBoAGUAaQBnAGgAdAA6AA0ACgAgACAAMgAwAC4AMgA1AHAAdAAnAD4A
DQAKACAAIAA8AHAAIABjAGwAYQBzAHMAPQBNAHMAbwBOAG8AcgBtAGEAbAAgAGEAbABpAGcAbgA9
AGMAZQBuAHQAZQByACAAcwB0AHkAbABlAD0AJwBtAGEAcgBnAGkAbgAtAGIAbwB0AHQAbwBtADoA
NwAuADUAcAB0ADsAdABlAHgAdAAtAGEAbABpAGcAbgA6AGMAZQBuAHQAZQByACcAPgA8AHMAcABh
AG4ADQAKACAAIABsAGEAbgBnAD0ARQBOAC0AVQBTACAAcwB0AHkAbABlAD0AJwBmAG8AbgB0AC0A
cwBpAHoAZQA6ADEAMAAuADUAcAB0ADsAZgBvAG4AdAAtAGYAYQBtAGkAbAB5ADoAIgBUAGkAbQBl
AHMAIABOAGUAdwAgAFIAbwBtAGEAbgAiACwAcwBlAHIAaQBmADsADQAKACAAIABjAG8AbABvAHIA
OgBiAGwAYQBjAGsAOwBtAHMAbwAtAGMAbwBsAG8AcgAtAGEAbAB0ADoAdwBpAG4AZABvAHcAdABl
AHgAdAAnAD4AMAAuADEAMAA2ADwALwBzAHAAYQBuAD4APABzAHAAYQBuACAAbABhAG4AZwA9AEUA
TgAtAFUAUwANAAoAIAAgAHMAdAB5AGwAZQA9ACcAZgBvAG4AdAAtAHMAaQB6AGUAOgAxADAALgA1
AHAAdAA7AGYAbwBuAHQALQBmAGEAbQBpAGwAeQA6ACIAVABpAG0AZQBzACAATgBlAHcAIABSAG8A
bQBhAG4AIgAsAHMAZQByAGkAZgAnAD4APABvADoAcAA+ADwALwBvADoAcAA+ADwALwBzAHAAYQBu
AD4APAAvAHAAPgANAAoAIAAgADwALwB0AGQAPgANAAoAIAAgADwAdABkACAAdwBpAGQAdABoAD0A
IgA1ACUAIgAgAHMAdAB5AGwAZQA9ACcAdwBpAGQAdABoADoANQAuADUANgAlADsAcABhAGQAZABp
AG4AZwA6AC4ANwA1AHAAdAAgAC4ANwA1AHAAdAAgAC4ANwA1AHAAdAAgAC4ANwA1AHAAdAA7AGgA
ZQBpAGcAaAB0ADoADQAKACAAIAAyADAALgAyADUAcAB0ACcAPgANAAoAIAAgADwAcAAgAGMAbABh
AHMAcwA9AE0AcwBvAE4AbwByAG0AYQBsACAAYQBsAGkAZwBuAD0AYwBlAG4AdABlAHIAIABzAHQA
eQBsAGUAPQAnAG0AYQByAGcAaQBuAC0AYgBvAHQAdABvAG0AOgA3AC4ANQBwAHQAOwB0AGUAeAB0
AC0AYQBsAGkAZwBuADoAYwBlAG4AdABlAHIAJwA+ADwAcwBwAGEAbgANAAoAIAAgAGwAYQBuAGcA
PQBFAE4ALQBVAFMAIABzAHQAeQBsAGUAPQAnAGYAbwBuAHQALQBzAGkAegBlADoAMQAwAC4ANQBw
AHQAOwBmAG8AbgB0AC0AZgBhAG0AaQBsAHkAOgAiAFQAaQBtAGUAcwAgAE4AZQB3ACAAUgBvAG0A
YQBuACIALABzAGUAcgBpAGYAOwANAAoAIAAgAGMAbwBsAG8AcgA6AGIAbABhAGMAawA7AG0AcwBv
AC0AYwBvAGwAbwByAC0AYQBsAHQAOgB3AGkAbgBkAG8AdwB0AGUAeAB0ACcAPgAyAC4AMwAwADAA
PAAvAHMAcABhAG4APgA8AHMAcABhAG4AIABsAGEAbgBnAD0ARQBOAC0AVQBTAA0ACgAgACAAcwB0
AHkAbABlAD0AJwBmAG8AbgB0AC0AcwBpAHoAZQA6ADEAMAAuADUAcAB0ADsAZgBvAG4AdAAtAGYA
YQBtAGkAbAB5ADoAIgBUAGkAbQBlAHMAIABOAGUAdwAgAFIAbwBtAGEAbgAiACwAcwBlAHIAaQBm
ACcAPgA8AG8AOgBwAD4APAAvAG8AOgBwAD4APAAvAHMAcABhAG4APgA8AC8AcAA+AA0ACgAgACAA
PAAvAHQAZAA+AA0ACgAgACAAPAB0AGQAIAB3AGkAZAB0AGgAPQAiADYAJQAiACAAcwB0AHkAbABl
AD0AJwB3AGkAZAB0AGgAOgA2AC4ANQAlADsAcABhAGQAZABpAG4AZwA6AC4ANwA1AHAAdAAgAC4A
NwA1AHAAdAAgAC4ANwA1AHAAdAAgAC4ANwA1AHAAdAA7AGgAZQBpAGcAaAB0ADoAMgAwAC4AMgA1
AHAAdAAnAD4ADQAKACAAIAA8AHAAIABjAGwAYQBzAHMAPQBNAHMAbwBOAG8AcgBtAGEAbAAgAGEA
bABpAGcAbgA9AGMAZQBuAHQAZQByACAAcwB0AHkAbABlAD0AJwBtAGEAcgBnAGkAbgAtAGIAbwB0
AHQAbwBtADoANwAuADUAcAB0ADsAdABlAHgAdAAtAGEAbABpAGcAbgA6AGMAZQBuAHQAZQByACcA
PgA8AHMAcABhAG4ADQAKACAAIABsAGEAbgBnAD0ARQBOAC0AVQBTACAAcwB0AHkAbABlAD0AJwBm
AG8AbgB0AC0AcwBpAHoAZQA6ADEAMAAuADUAcAB0ADsAZgBvAG4AdAAtAGYAYQBtAGkAbAB5ADoA
IgBUAGkAbQBlAHMAIABOAGUAdwAgAFIAbwBtAGEAbgAiACwAcwBlAHIAaQBmADsADQAKACAAIABj
AG8AbABvAHIAOgBiAGwAYQBjAGsAOwBtAHMAbwAtAGMAbwBsAG8AcgAtAGEAbAB0ADoAdwBpAG4A
ZABvAHcAdABlAHgAdAAnAD4AMAAuADAAMgAyADwAcwB1AHAAPgAqADwALwBzAHUAcAA+ADwALwBz
AHAAYQBuAD4APABzAHAAYQBuAA0ACgAgACAAbABhAG4AZwA9AEUATgAtAFUAUwAgAHMAdAB5AGwA
ZQA9ACcAZgBvAG4AdAAtAHMAaQB6AGUAOgAxADAALgA1AHAAdAA7AGYAbwBuAHQALQBmAGEAbQBp
AGwAeQA6ACIAVABpAG0AZQBzACAATgBlAHcAIABSAG8AbQBhAG4AIgAsAHMAZQByAGkAZgAnAD4A
PABvADoAcAA+ADwALwBvADoAcAA+ADwALwBzAHAAYQBuAD4APAAvAHAAPgANAAoAIAAgADwALwB0
AGQAPgANAAoAIAAgADwAdABkACAAdwBpAGQAdABoAD0AIgA1ACUAIgAgAHMAdAB5AGwAZQA9ACcA
dwBpAGQAdABoADoANQAuADEAJQA7AHAAYQBkAGQAaQBuAGcAOgAuADcANQBwAHQAIAAuADcANQBw
AHQAIAAuADcANQBwAHQAIAAuADcANQBwAHQAOwBoAGUAaQBnAGgAdAA6ADIAMAAuADIANQBwAHQA
JwA+AA0ACgAgACAAPABwACAAYwBsAGEAcwBzAD0ATQBzAG8ATgBvAHIAbQBhAGwAIABhAGwAaQBn
AG4APQBjAGUAbgB0AGUAcgAgAHMAdAB5AGwAZQA9ACcAbQBhAHIAZwBpAG4ALQBiAG8AdAB0AG8A
bQA6ADcALgA1AHAAdAA7AHQAZQB4AHQALQBhAGwAaQBnAG4AOgBjAGUAbgB0AGUAcgAnAD4APABz
AHAAYQBuAA0ACgAgACAAbABhAG4AZwA9AEUATgAtAFUAUwAgAHMAdAB5AGwAZQA9ACcAZgBvAG4A
dAAtAHMAaQB6AGUAOgAxADAALgA1AHAAdAA7AGYAbwBuAHQALQBmAGEAbQBpAGwAeQA6ACIAVABp
AG0AZQBzACAATgBlAHcAIABSAG8AbQBhAG4AIgAsAHMAZQByAGkAZgA7AA0ACgAgACAAYwBvAGwA
bwByADoAYgBsAGEAYwBrADsAbQBzAG8ALQBjAG8AbABvAHIALQBhAGwAdAA6AHcAaQBuAGQAbwB3
AHQAZQB4AHQAJwA+ADEALgAxADQANwA8AC8AcwBwAGEAbgA+ADwAcwBwAGEAbgAgAGwAYQBuAGcA
PQBFAE4ALQBVAFMADQAKACAAIABzAHQAeQBsAGUAPQAnAGYAbwBuAHQALQBzAGkAegBlADoAMQAw
AC4ANQBwAHQAOwBmAG8AbgB0AC0AZgBhAG0AaQBsAHkAOgAiAFQAaQBtAGUAcwAgAE4AZQB3ACAA
UgBvAG0AYQBuACIALABzAGUAcgBpAGYAJwA+ADwAbwA6AHAAPgA8AC8AbwA6AHAAPgA8AC8AcwBw
AGEAbgA+ADwALwBwAD4ADQAKACAAIAA8AC8AdABkAD4ADQAKACAAIAA8AHQAZAAgAHcAaQBkAHQA
aAA9ACIAMQAzACUAIgAgAHMAdAB5AGwAZQA9ACcAdwBpAGQAdABoADoAMQAzAC4AOQAyACUAOwBw
AGEAZABkAGkAbgBnADoALgA3ADUAcAB0ACAALgA3ADUAcAB0ACAALgA3ADUAcAB0ACAALgA3ADUA
cAB0ADsADQAKACAAIABoAGUAaQBnAGgAdAA6ADIAMAAuADIANQBwAHQAJwA+AA0ACgAgACAAPABw
ACAAYwBsAGEAcwBzAD0ATQBzAG8ATgBvAHIAbQBhAGwAIABhAGwAaQBnAG4APQBjAGUAbgB0AGUA
cgAgAHMAdAB5AGwAZQA9ACcAbQBhAHIAZwBpAG4ALQBiAG8AdAB0AG8AbQA6ADcALgA1AHAAdAA7
AHQAZQB4AHQALQBhAGwAaQBnAG4AOgBjAGUAbgB0AGUAcgAnAD4APABzAHAAYQBuAA0ACgAgACAA
bABhAG4AZwA9AEUATgAtAFUAUwAgAHMAdAB5AGwAZQA9ACcAZgBvAG4AdAAtAHMAaQB6AGUAOgAx
ADAALgA1AHAAdAA7AGYAbwBuAHQALQBmAGEAbQBpAGwAeQA6ACIAVABpAG0AZQBzACAATgBlAHcA
IABSAG8AbQBhAG4AIgAsAHMAZQByAGkAZgA7AA0ACgAgACAAYwBvAGwAbwByADoAYgBsAGEAYwBr
ADsAbQBzAG8ALQBjAG8AbABvAHIALQBhAGwAdAA6AHcAaQBuAGQAbwB3AHQAZQB4AHQAJwA+ADAA
LgAwADQAOQA8AC8AcwBwAGEAbgA+ADwAcwBwAGEAbgAgAGwAYQBuAGcAPQBFAE4ALQBVAFMADQAK
ACAAIABzAHQAeQBsAGUAPQAnAGYAbwBuAHQALQBzAGkAegBlADoAMQAwAC4ANQBwAHQAOwBmAG8A
bgB0AC0AZgBhAG0AaQBsAHkAOgAiAFQAaQBtAGUAcwAgAE4AZQB3ACAAUgBvAG0AYQBuACIALABz
AGUAcgBpAGYAJwA+ADwAbwA6AHAAPgA8AC8AbwA6AHAAPgA8AC8AcwBwAGEAbgA+ADwALwBwAD4A
DQAKACAAIAA8AC8AdABkAD4ADQAKACAAIAA8AHQAZAAgAHcAaQBkAHQAaAA9ACIAMQAzACUAIgAg
AHMAdAB5AGwAZQA9ACcAdwBpAGQAdABoADoAMQAzAC4AOQAyACUAOwBwAGEAZABkAGkAbgBnADoA
LgA3ADUAcAB0ACAALgA3ADUAcAB0ACAALgA3ADUAcAB0ACAALgA3ADUAcAB0ADsADQAKACAAIABo
AGUAaQBnAGgAdAA6ADIAMAAuADIANQBwAHQAJwA+AA0ACgAgACAAPABwACAAYwBsAGEAcwBzAD0A
TQBzAG8ATgBvAHIAbQBhAGwAIABhAGwAaQBnAG4APQBjAGUAbgB0AGUAcgAgAHMAdAB5AGwAZQA9
ACcAbQBhAHIAZwBpAG4ALQBiAG8AdAB0AG8AbQA6ADcALgA1AHAAdAA7AHQAZQB4AHQALQBhAGwA
aQBnAG4AOgBjAGUAbgB0AGUAcgAnAD4APABzAHAAYQBuAA0ACgAgACAAbABhAG4AZwA9AEUATgAt
AFUAUwAgAHMAdAB5AGwAZQA9ACcAZgBvAG4AdAAtAHMAaQB6AGUAOgAxADAALgA1AHAAdAA7AGYA
bwBuAHQALQBmAGEAbQBpAGwAeQA6ACIAVABpAG0AZQBzACAATgBlAHcAIABSAG8AbQBhAG4AIgAs
AHMAZQByAGkAZgA7AA0ACgAgACAAYwBvAGwAbwByADoAYgBsAGEAYwBrADsAbQBzAG8ALQBjAG8A
bABvAHIALQBhAGwAdAA6AHcAaQBuAGQAbwB3AHQAZQB4AHQAJwA+ADAALgA2ADEANAA8AC8AcwBw
AGEAbgA+ADwAcwBwAGEAbgAgAGwAYQBuAGcAPQBFAE4ALQBVAFMADQAKACAAIABzAHQAeQBsAGUA
PQAnAGYAbwBuAHQALQBzAGkAegBlADoAMQAwAC4ANQBwAHQAOwBmAG8AbgB0AC0AZgBhAG0AaQBs
AHkAOgAiAFQAaQBtAGUAcwAgAE4AZQB3ACAAUgBvAG0AYQBuACIALABzAGUAcgBpAGYAJwA+ADwA
bwA6AHAAPgA8AC8AbwA6AHAAPgA8AC8AcwBwAGEAbgA+ADwALwBwAD4ADQAKACAAIAA8AC8AdABk
AD4ADQAKACAAIAA8AHQAZAAgAHcAaQBkAHQAaAA9ACIANgAlACIAIAB2AGEAbABpAGcAbgA9AHQA
bwBwACAAcwB0AHkAbABlAD0AJwB3AGkAZAB0AGgAOgA2AC4AMwAyACUAOwBwAGEAZABkAGkAbgBn
ADoALgA3ADUAcAB0ACAALgA3ADUAcAB0ACAALgA3ADUAcAB0ACAALgA3ADUAcAB0ADsADQAKACAA
IABoAGUAaQBnAGgAdAA6ADIAMAAuADIANQBwAHQAJwA+AA0ACgAgACAAPABwACAAYwBsAGEAcwBz
AD0ATQBzAG8ATgBvAHIAbQBhAGwAIABhAGwAaQBnAG4APQBjAGUAbgB0AGUAcgAgAHMAdAB5AGwA
ZQA9ACcAbQBhAHIAZwBpAG4ALQBiAG8AdAB0AG8AbQA6ADcALgA1AHAAdAA7AHQAZQB4AHQALQBh
AGwAaQBnAG4AOgBjAGUAbgB0AGUAcgAnAD4APABzAHAAYQBuAA0ACgAgACAAbABhAG4AZwA9AEUA
TgAtAFUAUwAgAHMAdAB5AGwAZQA9ACcAZgBvAG4AdAAtAHMAaQB6AGUAOgAxADAALgA1AHAAdAA7
AGYAbwBuAHQALQBmAGEAbQBpAGwAeQA6ACIAVABpAG0AZQBzACAATgBlAHcAIABSAG8AbQBhAG4A
IgAsAHMAZQByAGkAZgAnAD4APABvADoAcAA+ACYAbgBiAHMAcAA7ADwALwBvADoAcAA+ADwALwBz
AHAAYQBuAD4APAAvAHAAPgANAAoAIAAgADwALwB0AGQAPgANAAoAIAAgADwAdABkACAAdwBpAGQA
dABoAD0AIgA5ACUAIgAgAHYAYQBsAGkAZwBuAD0AdABvAHAAIABzAHQAeQBsAGUAPQAnAHcAaQBk
AHQAaAA6ADkALgA2ADYAJQA7AHAAYQBkAGQAaQBuAGcAOgAuADcANQBwAHQAIAAuADcANQBwAHQA
IAAuADcANQBwAHQAIAAuADcANQBwAHQAOwANAAoAIAAgAGgAZQBpAGcAaAB0ADoAMgAwAC4AMgA1
AHAAdAAnAD4ADQAKACAAIAA8AHAAIABjAGwAYQBzAHMAPQBNAHMAbwBOAG8AcgBtAGEAbAAgAGEA
bABpAGcAbgA9AGMAZQBuAHQAZQByACAAcwB0AHkAbABlAD0AJwBtAGEAcgBnAGkAbgAtAGIAbwB0
AHQAbwBtADoANwAuADUAcAB0ADsAdABlAHgAdAAtAGEAbABpAGcAbgA6AGMAZQBuAHQAZQByACcA
PgA8AHMAcABhAG4ADQAKACAAIABsAGEAbgBnAD0ARQBOAC0AVQBTACAAcwB0AHkAbABlAD0AJwBm
AG8AbgB0AC0AcwBpAHoAZQA6ADEAMAAuADUAcAB0ADsAZgBvAG4AdAAtAGYAYQBtAGkAbAB5ADoA
IgBUAGkAbQBlAHMAIABOAGUAdwAgAFIAbwBtAGEAbgAiACwAcwBlAHIAaQBmACcAPgA8AG8AOgBw
AD4AJgBuAGIAcwBwADsAPAAvAG8AOgBwAD4APAAvAHMAcABhAG4APgA8AC8AcAA+AA0ACgAgACAA
PAAvAHQAZAA+AA0ACgAgADwALwB0AHIAPgANAAoAIAA8AHQAcgAgAHMAdAB5AGwAZQA9ACcAbQBz
AG8ALQB5AGYAdABpAC0AaQByAG8AdwA6ADcAOwBoAGUAaQBnAGgAdAA6ADIAMAAuADIANQBwAHQA
JwA+AA0ACgAgACAAPAB0AGQAIAB3AGkAZAB0AGgAPQAiADEANgAlACIAIABzAHQAeQBsAGUAPQAn
AHcAaQBkAHQAaAA6ADEANgAuADcAJQA7AHAAYQBkAGQAaQBuAGcAOgAuADcANQBwAHQAIAAuADcA
NQBwAHQAIAAuADcANQBwAHQAIAAuADcANQBwAHQAOwANAAoAIAAgAGgAZQBpAGcAaAB0ADoAMgAw
AC4AMgA1AHAAdAAnAD4ADQAKACAAIAA8AHAAIABjAGwAYQBzAHMAPQBNAHMAbwBOAG8AcgBtAGEA
bAAgAHMAdAB5AGwAZQA9ACcAbQBhAHIAZwBpAG4ALQBiAG8AdAB0AG8AbQA6ADcALgA1AHAAdAAn
AD4APABzAHAAYQBuACAAbABhAG4AZwA9AEUATgAtAFUAUwANAAoAIAAgAHMAdAB5AGwAZQA9ACcA
ZgBvAG4AdAAtAHMAaQB6AGUAOgAxADAALgA1AHAAdAA7AGYAbwBuAHQALQBmAGEAbQBpAGwAeQA6
ACIAVABpAG0AZQBzACAATgBlAHcAIABSAG8AbQBhAG4AIgAsAHMAZQByAGkAZgA7AGMAbwBsAG8A
cgA6AGIAbABhAGMAawA7AA0ACgAgACAAbQBzAG8ALQBjAG8AbABvAHIALQBhAGwAdAA6AHcAaQBu
AGQAbwB3AHQAZQB4AHQAJwA+AFAASABRAC0AOQA8AC8AcwBwAGEAbgA+ADwAcwBwAGEAbgAgAGwA
YQBuAGcAPQBFAE4ALQBVAFMAIABzAHQAeQBsAGUAPQAnAGYAbwBuAHQALQBzAGkAegBlADoAMQAw
AC4ANQBwAHQAOwANAAoAIAAgAGYAbwBuAHQALQBmAGEAbQBpAGwAeQA6ACIAVABpAG0AZQBzACAA
TgBlAHcAIABSAG8AbQBhAG4AIgAsAHMAZQByAGkAZgAnAD4APABvADoAcAA+ADwALwBvADoAcAA+
ADwALwBzAHAAYQBuAD4APAAvAHAAPgANAAoAIAAgADwALwB0AGQAPgANAAoAIAAgADwAdABkACAA
dwBpAGQAdABoAD0AIgA1ACUAIgAgAHMAdAB5AGwAZQA9ACcAdwBpAGQAdABoADoANQAuADUANgAl
ADsAcABhAGQAZABpAG4AZwA6AC4ANwA1AHAAdAAgAC4ANwA1AHAAdAAgAC4ANwA1AHAAdAAgAC4A
NwA1AHAAdAA7AGgAZQBpAGcAaAB0ADoADQAKACAAIAAyADAALgAyADUAcAB0ACcAPgANAAoAIAAg
ADwAcAAgAGMAbABhAHMAcwA9AE0AcwBvAE4AbwByAG0AYQBsACAAYQBsAGkAZwBuAD0AYwBlAG4A
dABlAHIAIABzAHQAeQBsAGUAPQAnAG0AYQByAGcAaQBuAC0AYgBvAHQAdABvAG0AOgA3AC4ANQBw
AHQAOwB0AGUAeAB0AC0AYQBsAGkAZwBuADoAYwBlAG4AdABlAHIAJwA+ADwAcwBwAGEAbgANAAoA
IAAgAGwAYQBuAGcAPQBFAE4ALQBVAFMAIABzAHQAeQBsAGUAPQAnAGYAbwBuAHQALQBzAGkAegBl
ADoAMQAwAC4ANQBwAHQAOwBmAG8AbgB0AC0AZgBhAG0AaQBsAHkAOgAiAFQAaQBtAGUAcwAgAE4A
ZQB3ACAAUgBvAG0AYQBuACIALABzAGUAcgBpAGYAOwANAAoAIAAgAGMAbwBsAG8AcgA6AGIAbABh
AGMAawA7AG0AcwBvAC0AYwBvAGwAbwByAC0AYQBsAHQAOgB3AGkAbgBkAG8AdwB0AGUAeAB0ACcA
PgAtADAALgAwADkANAA8AC8AcwBwAGEAbgA+ADwAcwBwAGEAbgAgAGwAYQBuAGcAPQBFAE4ALQBV
AFMADQAKACAAIABzAHQAeQBsAGUAPQAnAGYAbwBuAHQALQBzAGkAegBlADoAMQAwAC4ANQBwAHQA
OwBmAG8AbgB0AC0AZgBhAG0AaQBsAHkAOgAiAFQAaQBtAGUAcwAgAE4AZQB3ACAAUgBvAG0AYQBu
ACIALABzAGUAcgBpAGYAJwA+ADwAbwA6AHAAPgA8AC8AbwA6AHAAPgA8AC8AcwBwAGEAbgA+ADwA
LwBwAD4ADQAKACAAIAA8AC8AdABkAD4ADQAKACAAIAA8AHQAZAAgAHcAaQBkAHQAaAA9ACIANwAl
ACIAIABzAHQAeQBsAGUAPQAnAHcAaQBkAHQAaAA6ADcALgA0ADYAJQA7AHAAYQBkAGQAaQBuAGcA
OgAuADcANQBwAHQAIAAuADcANQBwAHQAIAAuADcANQBwAHQAIAAuADcANQBwAHQAOwBoAGUAaQBn
AGgAdAA6AA0ACgAgACAAMgAwAC4AMgA1AHAAdAAnAD4ADQAKACAAIAA8AHAAIABjAGwAYQBzAHMA
PQBNAHMAbwBOAG8AcgBtAGEAbAAgAGEAbABpAGcAbgA9AGMAZQBuAHQAZQByACAAcwB0AHkAbABl
AD0AJwBtAGEAcgBnAGkAbgAtAGIAbwB0AHQAbwBtADoANwAuADUAcAB0ADsAdABlAHgAdAAtAGEA
bABpAGcAbgA6AGMAZQBuAHQAZQByACcAPgA8AHMAcABhAG4ADQAKACAAIABsAGEAbgBnAD0ARQBO
AC0AVQBTACAAcwB0AHkAbABlAD0AJwBmAG8AbgB0AC0AcwBpAHoAZQA6ADEAMAAuADUAcAB0ADsA
ZgBvAG4AdAAtAGYAYQBtAGkAbAB5ADoAIgBUAGkAbQBlAHMAIABOAGUAdwAgAFIAbwBtAGEAbgAi
ACwAcwBlAHIAaQBmADsADQAKACAAIABjAG8AbABvAHIAOgBiAGwAYQBjAGsAOwBtAHMAbwAtAGMA
bwBsAG8AcgAtAGEAbAB0ADoAdwBpAG4AZABvAHcAdABlAHgAdAAnAD4AMAAuADAAMQAxADwALwBz
AHAAYQBuAD4APABzAHAAYQBuACAAbABhAG4AZwA9AEUATgAtAFUAUwANAAoAIAAgAHMAdAB5AGwA
ZQA9ACcAZgBvAG4AdAAtAHMAaQB6AGUAOgAxADAALgA1AHAAdAA7AGYAbwBuAHQALQBmAGEAbQBp
AGwAeQA6ACIAVABpAG0AZQBzACAATgBlAHcAIABSAG8AbQBhAG4AIgAsAHMAZQByAGkAZgAnAD4A
PABvADoAcAA+ADwALwBvADoAcAA+ADwALwBzAHAAYQBuAD4APAAvAHAAPgANAAoAIAAgADwALwB0
AGQAPgANAAoAIAAgADwAdABkACAAdwBpAGQAdABoAD0AIgA5ACUAIgAgAHMAdAB5AGwAZQA9ACcA
dwBpAGQAdABoADoAOQAuADIAOAAlADsAcABhAGQAZABpAG4AZwA6AC4ANwA1AHAAdAAgAC4ANwA1
AHAAdAAgAC4ANwA1AHAAdAAgAC4ANwA1AHAAdAA7AGgAZQBpAGcAaAB0ADoADQAKACAAIAAyADAA
LgAyADUAcAB0ACcAPgANAAoAIAAgADwAcAAgAGMAbABhAHMAcwA9AE0AcwBvAE4AbwByAG0AYQBs
ACAAYQBsAGkAZwBuAD0AYwBlAG4AdABlAHIAIABzAHQAeQBsAGUAPQAnAG0AYQByAGcAaQBuAC0A
YgBvAHQAdABvAG0AOgA3AC4ANQBwAHQAOwB0AGUAeAB0AC0AYQBsAGkAZwBuADoAYwBlAG4AdABl
AHIAJwA+ADwAcwBwAGEAbgANAAoAIAAgAGwAYQBuAGcAPQBFAE4ALQBVAFMAIABzAHQAeQBsAGUA
PQAnAGYAbwBuAHQALQBzAGkAegBlADoAMQAwAC4ANQBwAHQAOwBmAG8AbgB0AC0AZgBhAG0AaQBs
AHkAOgAiAFQAaQBtAGUAcwAgAE4AZQB3ACAAUgBvAG0AYQBuACIALABzAGUAcgBpAGYAOwANAAoA
IAAgAGMAbwBsAG8AcgA6AGIAbABhAGMAawA7AG0AcwBvAC0AYwBvAGwAbwByAC0AYQBsAHQAOgB3
AGkAbgBkAG8AdwB0AGUAeAB0ACcAPgAtADAALgA0ADAANQA8AC8AcwBwAGEAbgA+ADwAcwBwAGEA
bgAgAGwAYQBuAGcAPQBFAE4ALQBVAFMADQAKACAAIABzAHQAeQBsAGUAPQAnAGYAbwBuAHQALQBz
AGkAegBlADoAMQAwAC4ANQBwAHQAOwBmAG8AbgB0AC0AZgBhAG0AaQBsAHkAOgAiAFQAaQBtAGUA
cwAgAE4AZQB3ACAAUgBvAG0AYQBuACIALABzAGUAcgBpAGYAJwA+ADwAbwA6AHAAPgA8AC8AbwA6
AHAAPgA8AC8AcwBwAGEAbgA+ADwALwBwAD4ADQAKACAAIAA8AC8AdABkAD4ADQAKACAAIAA8AHQA
ZAAgAHcAaQBkAHQAaAA9ACIANQAlACIAIABzAHQAeQBsAGUAPQAnAHcAaQBkAHQAaAA6ADUALgA1
ADYAJQA7AHAAYQBkAGQAaQBuAGcAOgAuADcANQBwAHQAIAAuADcANQBwAHQAIAAuADcANQBwAHQA
IAAuADcANQBwAHQAOwBoAGUAaQBnAGgAdAA6AA0ACgAgACAAMgAwAC4AMgA1AHAAdAAnAD4ADQAK
ACAAIAA8AHAAIABjAGwAYQBzAHMAPQBNAHMAbwBOAG8AcgBtAGEAbAAgAGEAbABpAGcAbgA9AGMA
ZQBuAHQAZQByACAAcwB0AHkAbABlAD0AJwBtAGEAcgBnAGkAbgAtAGIAbwB0AHQAbwBtADoANwAu
ADUAcAB0ADsAdABlAHgAdAAtAGEAbABpAGcAbgA6AGMAZQBuAHQAZQByACcAPgA8AHMAcABhAG4A
DQAKACAAIABsAGEAbgBnAD0ARQBOAC0AVQBTACAAcwB0AHkAbABlAD0AJwBmAG8AbgB0AC0AcwBp
AHoAZQA6ADEAMAAuADUAcAB0ADsAZgBvAG4AdAAtAGYAYQBtAGkAbAB5ADoAIgBUAGkAbQBlAHMA
IABOAGUAdwAgAFIAbwBtAGEAbgAiACwAcwBlAHIAaQBmADsADQAKACAAIABjAG8AbABvAHIAOgBi
AGwAYQBjAGsAOwBtAHMAbwAtAGMAbwBsAG8AcgAtAGEAbAB0ADoAdwBpAG4AZABvAHcAdABlAHgA
dAAnAD4ALQA4AC4ANAA0ADIAPAAvAHMAcABhAG4APgA8AHMAcABhAG4AIABsAGEAbgBnAD0ARQBO
AC0AVQBTAA0ACgAgACAAcwB0AHkAbABlAD0AJwBmAG8AbgB0AC0AcwBpAHoAZQA6ADEAMAAuADUA
cAB0ADsAZgBvAG4AdAAtAGYAYQBtAGkAbAB5ADoAIgBUAGkAbQBlAHMAIABOAGUAdwAgAFIAbwBt
AGEAbgAiACwAcwBlAHIAaQBmACcAPgA8AG8AOgBwAD4APAAvAG8AOgBwAD4APAAvAHMAcABhAG4A
PgA8AC8AcAA+AA0ACgAgACAAPAAvAHQAZAA+AA0ACgAgACAAPAB0AGQAIAB3AGkAZAB0AGgAPQAi
ADYAJQAiACAAcwB0AHkAbABlAD0AJwB3AGkAZAB0AGgAOgA2AC4ANQAlADsAcABhAGQAZABpAG4A
ZwA6AC4ANwA1AHAAdAAgAC4ANwA1AHAAdAAgAC4ANwA1AHAAdAAgAC4ANwA1AHAAdAA7AGgAZQBp
AGcAaAB0ADoAMgAwAC4AMgA1AHAAdAAnAD4ADQAKACAAIAA8AHAAIABjAGwAYQBzAHMAPQBNAHMA
bwBOAG8AcgBtAGEAbAAgAGEAbABpAGcAbgA9AGMAZQBuAHQAZQByACAAcwB0AHkAbABlAD0AJwBt
AGEAcgBnAGkAbgAtAGIAbwB0AHQAbwBtADoANwAuADUAcAB0ADsAdABlAHgAdAAtAGEAbABpAGcA
bgA6AGMAZQBuAHQAZQByACcAPgA8AHMAcABhAG4ADQAKACAAIABsAGEAbgBnAD0ARQBOAC0AVQBT
ACAAcwB0AHkAbABlAD0AJwBmAG8AbgB0AC0AcwBpAHoAZQA6ADEAMAAuADUAcAB0ADsAZgBvAG4A
dAAtAGYAYQBtAGkAbAB5ADoAIgBUAGkAbQBlAHMAIABOAGUAdwAgAFIAbwBtAGEAbgAiACwAcwBl
AHIAaQBmADsADQAKACAAIABjAG8AbABvAHIAOgBiAGwAYQBjAGsAOwBtAHMAbwAtAGMAbwBsAG8A
cgAtAGEAbAB0ADoAdwBpAG4AZABvAHcAdABlAHgAdAAnAD4AMAAuADAAMAAwADwAcwB1AHAAPgAq
ACoAPAAvAHMAdQBwAD4APAAvAHMAcABhAG4APgA8AHMAcABhAG4ADQAKACAAIABsAGEAbgBnAD0A
RQBOAC0AVQBTACAAcwB0AHkAbABlAD0AJwBmAG8AbgB0AC0AcwBpAHoAZQA6ADEAMAAuADUAcAB0
ADsAZgBvAG4AdAAtAGYAYQBtAGkAbAB5ADoAIgBUAGkAbQBlAHMAIABOAGUAdwAgAFIAbwBtAGEA
bgAiACwAcwBlAHIAaQBmACcAPgA8AG8AOgBwAD4APAAvAG8AOgBwAD4APAAvAHMAcABhAG4APgA8
AC8AcAA+AA0ACgAgACAAPAAvAHQAZAA+AA0ACgAgACAAPAB0AGQAIAB3AGkAZAB0AGgAPQAiADUA
JQAiACAAcwB0AHkAbABlAD0AJwB3AGkAZAB0AGgAOgA1AC4AMQAlADsAcABhAGQAZABpAG4AZwA6
AC4ANwA1AHAAdAAgAC4ANwA1AHAAdAAgAC4ANwA1AHAAdAAgAC4ANwA1AHAAdAA7AGgAZQBpAGcA
aAB0ADoAMgAwAC4AMgA1AHAAdAAnAD4ADQAKACAAIAA8AHAAIABjAGwAYQBzAHMAPQBNAHMAbwBO
AG8AcgBtAGEAbAAgAGEAbABpAGcAbgA9AGMAZQBuAHQAZQByACAAcwB0AHkAbABlAD0AJwBtAGEA
cgBnAGkAbgAtAGIAbwB0AHQAbwBtADoANwAuADUAcAB0ADsAdABlAHgAdAAtAGEAbABpAGcAbgA6
AGMAZQBuAHQAZQByACcAPgA8AHMAcABhAG4ADQAKACAAIABsAGEAbgBnAD0ARQBOAC0AVQBTACAA
cwB0AHkAbABlAD0AJwBmAG8AbgB0AC0AcwBpAHoAZQA6ADEAMAAuADUAcAB0ADsAZgBvAG4AdAAt
AGYAYQBtAGkAbAB5ADoAIgBUAGkAbQBlAHMAIABOAGUAdwAgAFIAbwBtAGEAbgAiACwAcwBlAHIA
aQBmADsADQAKACAAIABjAG8AbABvAHIAOgBiAGwAYQBjAGsAOwBtAHMAbwAtAGMAbwBsAG8AcgAt
AGEAbAB0ADoAdwBpAG4AZABvAHcAdABlAHgAdAAnAD4AMQAuADIANAAwADwALwBzAHAAYQBuAD4A
PABzAHAAYQBuACAAbABhAG4AZwA9AEUATgAtAFUAUwANAAoAIAAgAHMAdAB5AGwAZQA9ACcAZgBv
AG4AdAAtAHMAaQB6AGUAOgAxADAALgA1AHAAdAA7AGYAbwBuAHQALQBmAGEAbQBpAGwAeQA6ACIA
VABpAG0AZQBzACAATgBlAHcAIABSAG8AbQBhAG4AIgAsAHMAZQByAGkAZgAnAD4APABvADoAcAA+
ADwALwBvADoAcAA+ADwALwBzAHAAYQBuAD4APAAvAHAAPgANAAoAIAAgADwALwB0AGQAPgANAAoA
IAAgADwAdABkACAAdwBpAGQAdABoAD0AIgAxADMAJQAiACAAcwB0AHkAbABlAD0AJwB3AGkAZAB0
AGgAOgAxADMALgA5ADIAJQA7AHAAYQBkAGQAaQBuAGcAOgAuADcANQBwAHQAIAAuADcANQBwAHQA
IAAuADcANQBwAHQAIAAuADcANQBwAHQAOwANAAoAIAAgAGgAZQBpAGcAaAB0ADoAMgAwAC4AMgA1
AHAAdAAnAD4ADQAKACAAIAA8AHAAIABjAGwAYQBzAHMAPQBNAHMAbwBOAG8AcgBtAGEAbAAgAGEA
bABpAGcAbgA9AGMAZQBuAHQAZQByACAAcwB0AHkAbABlAD0AJwBtAGEAcgBnAGkAbgAtAGIAbwB0
AHQAbwBtADoANwAuADUAcAB0ADsAdABlAHgAdAAtAGEAbABpAGcAbgA6AGMAZQBuAHQAZQByACcA
PgA8AHMAcABhAG4ADQAKACAAIABsAGEAbgBnAD0ARQBOAC0AVQBTACAAcwB0AHkAbABlAD0AJwBm
AG8AbgB0AC0AcwBpAHoAZQA6ADEAMAAuADUAcAB0ADsAZgBvAG4AdAAtAGYAYQBtAGkAbAB5ADoA
IgBUAGkAbQBlAHMAIABOAGUAdwAgAFIAbwBtAGEAbgAiACwAcwBlAHIAaQBmADsADQAKACAAIABj
AG8AbABvAHIAOgBiAGwAYQBjAGsAOwBtAHMAbwAtAGMAbwBsAG8AcgAtAGEAbAB0ADoAdwBpAG4A
ZABvAHcAdABlAHgAdAAnAD4ALQAwAC4AMQAxADUAPAAvAHMAcABhAG4APgA8AHMAcABhAG4AIABs
AGEAbgBnAD0ARQBOAC0AVQBTAA0ACgAgACAAcwB0AHkAbABlAD0AJwBmAG8AbgB0AC0AcwBpAHoA
ZQA6ADEAMAAuADUAcAB0ADsAZgBvAG4AdAAtAGYAYQBtAGkAbAB5ADoAIgBUAGkAbQBlAHMAIABO
AGUAdwAgAFIAbwBtAGEAbgAiACwAcwBlAHIAaQBmACcAPgA8AG8AOgBwAD4APAAvAG8AOgBwAD4A
PAAvAHMAcABhAG4APgA8AC8AcAA+AA0ACgAgACAAPAAvAHQAZAA+AA0ACgAgACAAPAB0AGQAIAB3
AGkAZAB0AGgAPQAiADEAMwAlACIAIABzAHQAeQBsAGUAPQAnAHcAaQBkAHQAaAA6ADEAMwAuADkA
MgAlADsAcABhAGQAZABpAG4AZwA6AC4ANwA1AHAAdAAgAC4ANwA1AHAAdAAgAC4ANwA1AHAAdAAg
AC4ANwA1AHAAdAA7AA0ACgAgACAAaABlAGkAZwBoAHQAOgAyADAALgAyADUAcAB0ACcAPgANAAoA
IAAgADwAcAAgAGMAbABhAHMAcwA9AE0AcwBvAE4AbwByAG0AYQBsACAAYQBsAGkAZwBuAD0AYwBl
AG4AdABlAHIAIABzAHQAeQBsAGUAPQAnAG0AYQByAGcAaQBuAC0AYgBvAHQAdABvAG0AOgA3AC4A
NQBwAHQAOwB0AGUAeAB0AC0AYQBsAGkAZwBuADoAYwBlAG4AdABlAHIAJwA+ADwAcwBwAGEAbgAN
AAoAIAAgAGwAYQBuAGcAPQBFAE4ALQBVAFMAIABzAHQAeQBsAGUAPQAnAGYAbwBuAHQALQBzAGkA
egBlADoAMQAwAC4ANQBwAHQAOwBmAG8AbgB0AC0AZgBhAG0AaQBsAHkAOgAiAFQAaQBtAGUAcwAg
AE4AZQB3ACAAUgBvAG0AYQBuACIALABzAGUAcgBpAGYAOwANAAoAIAAgAGMAbwBsAG8AcgA6AGIA
bABhAGMAawA7AG0AcwBvAC0AYwBvAGwAbwByAC0AYQBsAHQAOgB3AGkAbgBkAG8AdwB0AGUAeAB0
ACcAPgAtADAALgAwADcAMgA8AC8AcwBwAGEAbgA+ADwAcwBwAGEAbgAgAGwAYQBuAGcAPQBFAE4A
LQBVAFMADQAKACAAIABzAHQAeQBsAGUAPQAnAGYAbwBuAHQALQBzAGkAegBlADoAMQAwAC4ANQBw
AHQAOwBmAG8AbgB0AC0AZgBhAG0AaQBsAHkAOgAiAFQAaQBtAGUAcwAgAE4AZQB3ACAAUgBvAG0A
YQBuACIALABzAGUAcgBpAGYAJwA+ADwAbwA6AHAAPgA8AC8AbwA6AHAAPgA8AC8AcwBwAGEAbgA+
ADwALwBwAD4ADQAKACAAIAA8AC8AdABkAD4ADQAKACAAIAA8AHQAZAAgAHcAaQBkAHQAaAA9ACIA
NgAlACIAIAB2AGEAbABpAGcAbgA9AHQAbwBwACAAcwB0AHkAbABlAD0AJwB3AGkAZAB0AGgAOgA2
AC4AMwAyACUAOwBwAGEAZABkAGkAbgBnADoALgA3ADUAcAB0ACAALgA3ADUAcAB0ACAALgA3ADUA
cAB0ACAALgA3ADUAcAB0ADsADQAKACAAIABoAGUAaQBnAGgAdAA6ADIAMAAuADIANQBwAHQAJwA+
AA0ACgAgACAAPABwACAAYwBsAGEAcwBzAD0ATQBzAG8ATgBvAHIAbQBhAGwAIABhAGwAaQBnAG4A
PQBjAGUAbgB0AGUAcgAgAHMAdAB5AGwAZQA9ACcAbQBhAHIAZwBpAG4ALQBiAG8AdAB0AG8AbQA6
ADcALgA1AHAAdAA7AHQAZQB4AHQALQBhAGwAaQBnAG4AOgBjAGUAbgB0AGUAcgAnAD4APABzAHAA
YQBuAA0ACgAgACAAbABhAG4AZwA9AEUATgAtAFUAUwAgAHMAdAB5AGwAZQA9ACcAZgBvAG4AdAAt
AHMAaQB6AGUAOgAxADAALgA1AHAAdAA7AGYAbwBuAHQALQBmAGEAbQBpAGwAeQA6ACIAVABpAG0A
ZQBzACAATgBlAHcAIABSAG8AbQBhAG4AIgAsAHMAZQByAGkAZgAnAD4APABvADoAcAA+ACYAbgBi
AHMAcAA7ADwALwBvADoAcAA+ADwALwBzAHAAYQBuAD4APAAvAHAAPgANAAoAIAAgADwALwB0AGQA
PgANAAoAIAAgADwAdABkACAAdwBpAGQAdABoAD0AIgA5ACUAIgAgAHYAYQBsAGkAZwBuAD0AdABv
AHAAIABzAHQAeQBsAGUAPQAnAHcAaQBkAHQAaAA6ADkALgA2ADYAJQA7AHAAYQBkAGQAaQBuAGcA
OgAuADcANQBwAHQAIAAuADcANQBwAHQAIAAuADcANQBwAHQAIAAuADcANQBwAHQAOwANAAoAIAAg
AGgAZQBpAGcAaAB0ADoAMgAwAC4AMgA1AHAAdAAnAD4ADQAKACAAIAA8AHAAIABjAGwAYQBzAHMA
PQBNAHMAbwBOAG8AcgBtAGEAbAAgAGEAbABpAGcAbgA9AGMAZQBuAHQAZQByACAAcwB0AHkAbABl
AD0AJwBtAGEAcgBnAGkAbgAtAGIAbwB0AHQAbwBtADoANwAuADUAcAB0ADsAdABlAHgAdAAtAGEA
bABpAGcAbgA6AGMAZQBuAHQAZQByACcAPgA8AHMAcABhAG4ADQAKACAAIABsAGEAbgBnAD0ARQBO
AC0AVQBTACAAcwB0AHkAbABlAD0AJwBmAG8AbgB0AC0AcwBpAHoAZQA6ADEAMAAuADUAcAB0ADsA
ZgBvAG4AdAAtAGYAYQBtAGkAbAB5ADoAIgBUAGkAbQBlAHMAIABOAGUAdwAgAFIAbwBtAGEAbgAi
ACwAcwBlAHIAaQBmACcAPgA8AG8AOgBwAD4AJgBuAGIAcwBwADsAPAAvAG8AOgBwAD4APAAvAHMA
cABhAG4APgA8AC8AcAA+AA0ACgAgACAAPAAvAHQAZAA+AA0ACgAgADwALwB0AHIAPgANAAoAIAA8
AHQAcgAgAHMAdAB5AGwAZQA9ACcAbQBzAG8ALQB5AGYAdABpAC0AaQByAG8AdwA6ADgAOwBtAHMA
bwAtAHkAZgB0AGkALQBsAGEAcwB0AHIAbwB3ADoAeQBlAHMAOwBoAGUAaQBnAGgAdAA6ADQANAAu
ADMANQBwAHQAJwA+AA0ACgAgACAAPAB0AGQAIAB3AGkAZAB0AGgAPQAiADEAMAAwACUAIgAgAGMA
bwBsAHMAcABhAG4APQAxADEAIABzAHQAeQBsAGUAPQAnAHcAaQBkAHQAaAA6ADEAMAAwAC4AMAAl
ADsAYgBvAHIAZABlAHIAOgBuAG8AbgBlADsAYgBvAHIAZABlAHIALQB0AG8AcAA6AHMAbwBsAGkA
ZAAgAHcAaQBuAGQAbwB3AHQAZQB4AHQAIAAxAC4ANQBwAHQAOwANAAoAIAAgAHAAYQBkAGQAaQBu
AGcAOgAuADcANQBwAHQAIAAuADcANQBwAHQAIAAuADcANQBwAHQAIAAuADcANQBwAHQAOwBoAGUA
aQBnAGgAdAA6ADQANAAuADMANQBwAHQAJwA+AA0ACgAgACAAPABwACAAYwBsAGEAcwBzAD0ATQBz
AG8ATgBvAHIAbQBhAGwAIABzAHQAeQBsAGUAPQAnAG0AYQByAGcAaQBuAC0AYgBvAHQAdABvAG0A
OgA3AC4ANQBwAHQAJwA+ADwAcwBwAGEAbgAgAGwAYQBuAGcAPQBFAE4ALQBVAFMADQAKACAAIABz
AHQAeQBsAGUAPQAnAGYAbwBuAHQALQBzAGkAegBlADoAOQAuADAAcAB0ADsAZgBvAG4AdAAtAGYA
YQBtAGkAbAB5ADoAIgBUAGkAbQBlAHMAIABOAGUAdwAgAFIAbwBtAGEAbgAiACwAcwBlAHIAaQBm
ADsAYwBvAGwAbwByADoAYgBsAGEAYwBrADsADQAKACAAIABtAHMAbwAtAGMAbwBsAG8AcgAtAGEA
bAB0ADoAdwBpAG4AZABvAHcAdABlAHgAdAAnAD4AQQBTAEwAUwBTADoAIABBAGQAbwBsAGUAcwBj
AGUAbgB0ACAAUwB0AHUAZABlAG4AdABzADwAcwBwAGEAbgAgAGMAbABhAHMAcwA9AEcAcgBhAG0A
RQA+ABkgPAAvAHMAcABhAG4APgANAAoAIAAgAEwAaQBmAGUAIABTAGEAdABpAHMAZgBhAGMAdABp
AG8AbgAgAFMAYwBhAGwAZQA7ACAAUABFADoAIABwAGgAeQBzAGkAYwBhAGwAIABlAHgAZQByAGMA
aQBzAGUAOwAgAFAASABRAC0AOQA6ACAAdABoAGUAIABQAGEAdABpAGUAbgB0ACAASABlAGEAbAB0
AGgADQAKACAAIABRAHUAZQBzAHQAaQBvAG4AbgBhAGkAcgBlAC0AOQAuADwALwBzAHAAYQBuAD4A
PABzAHAAYQBuACAAbABhAG4AZwA9AEUATgAtAFUAUwAgAHMAdAB5AGwAZQA9ACcAZgBvAG4AdAAt
AHMAaQB6AGUAOgA5AC4AMABwAHQAOwBmAG8AbgB0AC0AZgBhAG0AaQBsAHkAOgANAAoAIAAgACIA
VABpAG0AZQBzACAATgBlAHcAIABSAG8AbQBhAG4AIgAsAHMAZQByAGkAZgAnAD4APABvADoAcAA+
ADwALwBvADoAcAA+ADwALwBzAHAAYQBuAD4APAAvAHAAPgANAAoAIAAgADwAcAA+ADwAcwBwAGEA
bgAgAGwAYQBuAGcAPQBFAE4ALQBVAFMAIABzAHQAeQBsAGUAPQAnAGYAbwBuAHQALQBzAGkAegBl
ADoAMQAwAC4ANQBwAHQAOwBjAG8AbABvAHIAOgBiAGwAYQBjAGsAOwBtAHMAbwAtAGMAbwBsAG8A
cgAtAGEAbAB0ADoAdwBpAG4AZABvAHcAdABlAHgAdAAnAD4APABzAHAAYQBuAA0ACgAgACAAcwB0
AHkAbABlAD0AJwBtAHMAbwAtAHMAcABhAGMAZQByAHUAbgA6AHkAZQBzACcAPgCgADwALwBzAHAA
YQBuAD4APAAvAHMAcABhAG4APgA8AHMAcABhAG4AIABsAGEAbgBnAD0ARQBOAC0AVQBTACAAcwB0
AHkAbABlAD0AJwBmAG8AbgB0AC0AcwBpAHoAZQA6AA0ACgAgACAAOQAuADAAcAB0ADsAZgBvAG4A
dAAtAGYAYQBtAGkAbAB5ADoAIgBUAGkAbQBlAHMAIABOAGUAdwAgAFIAbwBtAGEAbgAiACwAcwBl
AHIAaQBmADsAYwBvAGwAbwByADoAYgBsAGEAYwBrADsAbQBzAG8ALQBjAG8AbABvAHIALQBhAGwA
dAA6AHcAaQBuAGQAbwB3AHQAZQB4AHQAJwA+ACoADQAKACAAIAA8AGkAPgBQADwALwBpAD4AJgBs
AHQAOwAwAC4AMAA1ACAAKgAqACAAPABpAD4AUAA8AC8AaQA+ACYAbAB0ADsAMAAuADAAMQA8AC8A
cwBwAGEAbgA+ADwAcwBwAGEAbgAgAGwAYQBuAGcAPQBFAE4ALQBVAFMAIABzAHQAeQBsAGUAPQAn
AGYAbwBuAHQALQBzAGkAegBlADoADQAKACAAIAAxADAALgA1AHAAdAAnAD4APABvADoAcAA+ADwA
LwBvADoAcAA+ADwALwBzAHAAYQBuAD4APAAvAHAAPgANAAoAIAAgADwALwB0AGQAPgANAAoAIAA8
AC8AdAByAD4ADQAKADwALwB0AGEAYgBsAGUAPgANAAoADQAKADwALwBkAGkAdgA+AA0ACgANAAoA
PABkAGkAdgA+AA0ACgANAAoAPABkAGkAdgA+AA0ACgANAAoAPABwACAAYwBsAGEAcwBzAD0ATQBz
AG8ATgBvAHIAbQBhAGwAPgA8AHMAcABhAG4AIABsAGEAbgBnAD0ARQBOAC0AVQBTAD4APABvADoA
cAA+ACYAbgBiAHMAcAA7ADwALwBvADoAcAA+ADwALwBzAHAAYQBuAD4APAAvAHAAPgANAAoADQAK
ADwALwBkAGkAdgA+AA0ACgANAAoAPAAvAGQAaQB2AD4ADQAKAA0ACgA8AC8AZABpAHYAPgANAAoA
DQAKADwALwBkAGkAdgA+AA0ACgANAAoAPAAvAGIAbwBkAHkAPgANAAoADQAKADwALwBoAHQAbQBs
AA0ACgA8AC8AaAB0AG0AbAA+AA0ACgA=

------=_NextPart_01DBCEE4.D4A94510
Content-Location: file:///C:/C85798D4/Additionaltable4.files/themedata.thmx
Content-Transfer-Encoding: base64
Content-Type: application/vnd.ms-officetheme

UEsDBBQABgAIAAAAIQDp3g+//wAAABwCAAATAAAAW0NvbnRlbnRfVHlwZXNdLnhtbKyRy07DMBBF
90j8g+UtSpyyQAgl6YLHjseifMDImSQWydiyp1X790zSVEKoIBZsLNkz954743K9Hwe1w5icp0qv
8kIrJOsbR12l3zdP2a1WiYEaGDxhpQ+Y9Lq+vCg3h4BJiZpSpXvmcGdMsj2OkHIfkKTS+jgCyzV2
JoD9gA7NdVHcGOuJkTjjyUPX5QO2sB1YPe7l+Zgk4pC0uj82TqxKQwiDs8CS1Oyo+UbJFkIuyrkn
9S6kK4mhzVnCVPkZsOheZTXRNajeIPILjBLDsAyJX89nIBkt5r87nons29ZZbLzdjrKOfDZezE7B
/xRg9T/oE9PMf1t/AgAA//8DAFBLAwQUAAYACAAAACEApdan58AAAAA2AQAACwAAAF9yZWxzLy5y
ZWxzhI/PasMwDIfvhb2D0X1R0sMYJXYvpZBDL6N9AOEof2giG9sb69tPxwYKuwiEpO/3qT3+rov5
4ZTnIBaaqgbD4kM/y2jhdj2/f4LJhaSnJQhbeHCGo3vbtV+8UNGjPM0xG6VItjCVEg+I2U+8Uq5C
ZNHJENJKRds0YiR/p5FxX9cfmJ4Z4DZM0/UWUtc3YK6PqMn/s8MwzJ5PwX+vLOVFBG43lExp5GKh
qC/jU72QqGWq1B7Qtbj51v0BAAD//wMAUEsDBBQABgAIAAAAIQBreZYWgwAAAIoAAAAcAAAAdGhl
bWUvdGhlbWUvdGhlbWVNYW5hZ2VyLnhtbAzMTQrDIBBA4X2hd5DZN2O7KEVissuuu/YAQ5waQceg
0p/b1+XjgzfO3xTVm0sNWSycBw2KZc0uiLfwfCynG6jaSBzFLGzhxxXm6XgYybSNE99JyHNRfSPV
kIWttd0g1rUr1SHvLN1euSRqPYtHV+jT9yniResrJgoCOP0BAAD//wMAUEsDBBQABgAIAAAAIQAG
sFdzrwcAANogAAAWAAAAdGhlbWUvdGhlbWUvdGhlbWUxLnhtbOxZW4sbRxZ+D+x/aPpd1q1bl8Fy
0NUTe8Y2luyQxxqp1F2e6i7RVZqxMIbgPC2BhZBkycMGln3JQ8huYANrNoT8l3XWxpv9ETlV3equ
kkqZS/xgwswMg7r6O6e+OufUOUdV1999HFHnBCecsLjjVq9VXAfHUzYjcdBxH0xGpZbrcIHiGaIs
xh13hbn77o0/vHMd7YkQR9gB+ZjvoY4bCrHYK5f5FIYRv8YWOIZ3c5ZESMBjEpRnCToFvREt1yqV
RjlCJHadGEWg9u58TqbY+en596//9sV/PvwY/twb6zmGFCaKBZcDU5qM5QzYEFTY2XFVIviK92ni
nCDacWG6GTud4MfCdSjiAl503Ir6ccs3rpfRXiZExQ5ZTW6kfjK5TGB2XFNzJsFRPqnn+V6jm+tX
ACq2ccPmsDFs5PoUAE2nsNKUi6mzWet7GVYDpR8tugfNQb1q4DX99S3OXV/+GngFSvV7W/jRqA9W
NPAKlOL9Lbzfa/cGpn4FSvGNLXyz0h14TUO/AoWUxMdb6IrfqPfXq80hc0b3rfC2742atUx5gYJo
yKNLTjFnsdgVaxF6xJIRACSQIkFiR6wWeI6mEMyvvvnjq3//6ByQIIS4W6CYcRit1CqjSh3+y19P
fVIORXsYacKvv//kpx8+leSADtdepEOSlMOnCVmIjnsLdLsa5OXz5y+efffi2b9efPTRi2f/yBgo
VYbcPooDXe7nrz75/5cfOv/7519//uxzyzyA5zreWKBVPay7sMfLP3/76rtvX37xp9dff2bR3k3Q
kQ6fkAhz5w4+de6zCBZomQAfJReTmISI6BLdOOAoRnIWi/6hCA30nRWiyILrYdOODxPINzbgzeUj
g/A4TJaCWDTeDiMDeMgY7bHEaoXbci7NzJNlHNgnT5Y67j5CJ7a5+xteHi4XkGiJTWU/xAbNexTF
AgU4xsKR79gxxpbVfUCIYddDMk0YZ3PhfECcHiJWk0zIkRFNhdA+icAvKxtB8Ldhm8OHTo9R26oH
+MREwt5A1EJ+gqlhxptoKVBkUzlBEdUNfoBEaCM5XiVTHTfkAjwdYMqc4QxzbpO5m8B6NaffRpDi
rG4/pKvIRCaCHNt0HiDGdOSAHfdDFC1s2DGJQx37Hj+GEEXOPSZs8ENm7hD5DH5A8U53PyTYcPfZ
2eAB5FmdUhEg8s0ysfjyJmZG/I5XdI6wLdV0k8hIsd2EWKOjtwyM0D7AmKJTNMPYefCehUGPLQyb
F6RvhZBV9rEtsG4hM1blc4w5dlSHs50nDwg3QnaMA7aDz+FqI/GsUByhZJfmO+B13ebDowQ2o2Wd
d+n0WAfeIdAPQrxYjXKXgw4tuHdqvRcio4DJZ26P11Vi+O88ewz25SODxjn2JcjgC8tAYtdlftU2
E0SNCYqAmSDiHNjSLYgY7i9EZHFVYkur3NzctIUboEUyOp+IxGe1QRsNkH9mA/Tfv3/8WxogaDNe
/uVLSyS+mabHrtjIWBdsd3ZllP2NJmcXbrO16bNkRt7+zmaAlvE9DMVkO21dNTZXjY37u29sdu3n
q3ZmV9Nx1c640GZctTPZMcubaWeKDgaam+LIRx0ARTvPf+aE0rFYUXzA1REQhy81sxEMSjl1BIrz
88BFCB9lmYMJDFyQICXjJEy8T0Q4DtECDoqqrlQS8Ex1wJ0F43B+pIatuiWeLqNDNkuPPatVecSZ
VlaORDFe8fNxOLISKbrRLI7ycvWKbaCOXNcEpOxFSGiTmSTqFhLN9aA0kjrgBaNZSKiVvREWbQuL
llS/dtUWC6CWewW+dTvwXb3j+h6IgBAcykGHPpN+Sl299q5y5pv09C5jGhEAbfY6AgpPtyXXncuT
q0tD7RyeNkho4WaSUJZRDR4P4btwFp1y9Dw0LurrduFSg540hZoPQqug0Wz9GovL+hrkNnMDjfVM
QWPntOM26j6EzBQtOu4cjo/hY7SA2OHyixeiAVzFTEWSbvjLZJZFwsUA8TA1uEo6aTaIiMCJQ0nU
ceXyczfQWOUQxa1ag4Tw1pJrQ1p528iB000n4/kcT4Xudm1EWjp9hAyf5grrWyV+ebCUZEtw9zic
nTpHdJncRxBifrMqDTgjHC4Qqqk1ZwSuxfJEVsTfRmHK0q5+L6ViKB1HdBGirKLoyTyFq1Se01FP
uQ20p2zNYFDNJFkhPApkgdWNalTTvGqkHHZW3bOFpOW0pFnUTCOryKppz2LGDOsysGHLyxV5jdXa
xJDT9Aqfpu7NlNte57qNPiGvEmDw3H6WqnuOgqBRKyYzqEnG22lY5uxs1Kwd6wWeQe08RULL+o21
2g275TXCOh0MXqryg9xm1MLQfN1XKkura3T9ipsdPYLkMYAud0kFV66EC+wEQUM0Vj1JmjZgizwW
2daAT84yIR33ScXvev2a3y9VWv6w5NW9Sqnld+ulru/Xq0O/Whn0ak+hsIgwqvrpFf4IbjHoKrvI
V+Nbl/nR+qLm2pRFZaYu68uKuLrMr9Zsl/kTeU3vOgSSzpNGbdSut3uNUrveHZW8Qa9VavcbvdKg
0W8ORoO+32qPnrrOiQJ73XrfawxbpUa13y95jYqk32qXml6t1vWa3dbQ6z7N2hhYeZo+MluAeRWv
G78AAAD//wMAUEsDBBQABgAIAAAAIQAN0ZCftgAAABsBAAAnAAAAdGhlbWUvdGhlbWUvX3JlbHMv
dGhlbWVNYW5hZ2VyLnhtbC5yZWxzhI9NCsIwFIT3gncIb2/TuhCRJt2I0K3UA4TkNQ02PyRR7O0N
riwILodhvplpu5edyRNjMt4xaKoaCDrplXGawW247I5AUhZOidk7ZLBggo5vN+0VZ5FLKE0mJFIo
LjGYcg4nSpOc0IpU+YCuOKOPVuQio6ZByLvQSPd1faDxmwF8xSS9YhB71QAZllCa/7P9OBqJZy8f
Fl3+UUFz2YUFKKLGzOAjm6pMBMpburrE3wAAAP//AwBQSwECLQAUAAYACAAAACEA6d4Pv/8AAAAc
AgAAEwAAAAAAAAAAAAAAAAAAAAAAW0NvbnRlbnRfVHlwZXNdLnhtbFBLAQItABQABgAIAAAAIQCl
1qfnwAAAADYBAAALAAAAAAAAAAAAAAAAADABAABfcmVscy8ucmVsc1BLAQItABQABgAIAAAAIQBr
eZYWgwAAAIoAAAAcAAAAAAAAAAAAAAAAABkCAAB0aGVtZS90aGVtZS90aGVtZU1hbmFnZXIueG1s
UEsBAi0AFAAGAAgAAAAhAAawV3OvBwAA2iAAABYAAAAAAAAAAAAAAAAA1gIAAHRoZW1lL3RoZW1l
L3RoZW1lMS54bWxQSwECLQAUAAYACAAAACEADdGQn7YAAAAbAQAAJwAAAAAAAAAAAAAAAAC5CgAA
dGhlbWUvdGhlbWUvX3JlbHMvdGhlbWVNYW5hZ2VyLnhtbC5yZWxzUEsFBgAAAAAFAAUAXQEAALQL
AAAAAA==

------=_NextPart_01DBCEE4.D4A94510
Content-Location: file:///C:/C85798D4/Additionaltable4.files/colorschememapping.xml
Content-Transfer-Encoding: quoted-printable
Content-Type: text/xml

<?xml version=3D"1.0" encoding=3D"UTF-8" standalone=3D"yes"?>
<a:clrMap xmlns:a=3D"http://schemas.openxmlformats.org/drawingml/2006/main"=
 bg1=3D"lt1" tx1=3D"dk1" bg2=3D"lt2" tx2=3D"dk2" accent1=3D"accent1" accent=
2=3D"accent2" accent3=3D"accent3" accent4=3D"accent4" accent5=3D"accent5" a=
ccent6=3D"accent6" hlink=3D"hlink" folHlink=3D"folHlink"/>
------=_NextPart_01DBCEE4.D4A94510
Content-Location: file:///C:/C85798D4/Additionaltable4.files/filelist.xml
Content-Transfer-Encoding: quoted-printable
Content-Type: text/xml; charset="utf-8"

<xml xmlns:o=3D"urn:schemas-microsoft-com:office:office">
 <o:MainFile HRef=3D"../Additionaltable4.htm"/>
 <o:File HRef=3D"themedata.thmx"/>
 <o:File HRef=3D"colorschememapping.xml"/>
 <o:File HRef=3D"filelist.xml"/>
</xml>
------=_NextPart_01DBCEE4.D4A94510--
