# Supplementary material for: Direct and indirect effects of physical exercise on life satisfaction and quality of life in Chinese adolescents during the COVID-19 pandemic
Source: Front Public Health. 2026 Jan 22;14:1692392. doi: 10.3389/fpubh.2026.1692392 (PMC12872919; doi:10.3389/fpubh.2026.1692392)
Supplement: Supplementary file 5 [file Table_5.doc]

MIME-Version: 1.0
Content-Type: multipart/related; boundary="----=_NextPart_01DBCEE6.8C5A4E10"

´ËÎÄµµÎª¡°µ¥¸öÎÄ¼þÍøÒ³¡±£¬Ò²³ÆÎª¡°Web µµ°¸¡±ÎÄ¼þ¡£Èç¹ûÄú¿´µ½´ËÏûÏ¢£¬µ«ÊÇÄúµÄä¯ÀÀÆ÷»ò±à¼­Æ÷²»Ö§³Ö¡°Web µµ°¸¡±ÎÄ¼þ¡£ÇëÏÂÔØÖ§³Ö¡°Web µµ°¸¡±µÄä¯ÀÀÆ÷¡£

------=_NextPart_01DBCEE6.8C5A4E10
Content-Location: file:///C:/AA71C90C/file3756.htm
Content-Transfer-Encoding: base64
Content-Type: text/html; charset="unicode"

//48AGgAdABtAGwAIAB4AG0AbABuAHMAOgB2AD0AIgB1AHIAbgA6AHMAYwBoAGUAbQBhAHMALQBt
AGkAYwByAG8AcwBvAGYAdAAtAGMAbwBtADoAdgBtAGwAIgANAAoAeABtAGwAbgBzADoAbwA9ACIA
dQByAG4AOgBzAGMAaABlAG0AYQBzAC0AbQBpAGMAcgBvAHMAbwBmAHQALQBjAG8AbQA6AG8AZgBm
AGkAYwBlADoAbwBmAGYAaQBjAGUAIgANAAoAeABtAGwAbgBzADoAdwA9ACIAdQByAG4AOgBzAGMA
aABlAG0AYQBzAC0AbQBpAGMAcgBvAHMAbwBmAHQALQBjAG8AbQA6AG8AZgBmAGkAYwBlADoAdwBv
AHIAZAAiAA0ACgB4AG0AbABuAHMAOgBtAD0AIgBoAHQAdABwADoALwAvAHMAYwBoAGUAbQBhAHMA
LgBtAGkAYwByAG8AcwBvAGYAdAAuAGMAbwBtAC8AbwBmAGYAaQBjAGUALwAyADAAMAA0AC8AMQAy
AC8AbwBtAG0AbAAiAA0ACgB4AG0AbABuAHMAPQAiAGgAdAB0AHAAOgAvAC8AdwB3AHcALgB3ADMA
LgBvAHIAZwAvAFQAUgAvAFIARQBDAC0AaAB0AG0AbAA0ADAAIgA+AA0ACgANAAoAPABoAGUAYQBk
AD4ADQAKADwAbQBlAHQAYQAgAGgAdAB0AHAALQBlAHEAdQBpAHYAPQBDAG8AbgB0AGUAbgB0AC0A
VAB5AHAAZQAgAGMAbwBuAHQAZQBuAHQAPQAiAHQAZQB4AHQALwBoAHQAbQBsADsAIABjAGgAYQBy
AHMAZQB0AD0AdQBuAGkAYwBvAGQAZQAiAD4ADQAKADwAbQBlAHQAYQAgAG4AYQBtAGUAPQBQAHIA
bwBnAEkAZAAgAGMAbwBuAHQAZQBuAHQAPQBXAG8AcgBkAC4ARABvAGMAdQBtAGUAbgB0AD4ADQAK
ADwAbQBlAHQAYQAgAG4AYQBtAGUAPQBHAGUAbgBlAHIAYQB0AG8AcgAgAGMAbwBuAHQAZQBuAHQA
PQAiAE0AaQBjAHIAbwBzAG8AZgB0ACAAVwBvAHIAZAAgADEANQAiAD4ADQAKADwAbQBlAHQAYQAg
AG4AYQBtAGUAPQBPAHIAaQBnAGkAbgBhAHQAbwByACAAYwBvAG4AdABlAG4AdAA9ACIATQBpAGMA
cgBvAHMAbwBmAHQAIABXAG8AcgBkACAAMQA1ACIAPgANAAoAPABsAGkAbgBrACAAcgBlAGwAPQBG
AGkAbABlAC0ATABpAHMAdAAgAGgAcgBlAGYAPQAiAGYAaQBsAGUAMwA3ADUANgAuAGYAaQBsAGUA
cwAvAGYAaQBsAGUAbABpAHMAdAAuAHgAbQBsACIAPgANAAoAPAAhAC0ALQBbAGkAZgAgAGcAdABl
ACAAbQBzAG8AIAA5AF0APgA8AHgAbQBsAD4ADQAKACAAPABvADoARABvAGMAdQBtAGUAbgB0AFAA
cgBvAHAAZQByAHQAaQBlAHMAPgANAAoAIAAgADwAbwA6AEEAdQB0AGgAbwByAD4ARwBVAE8AUQBJ
AE4ARwAgAFoASABBAE8APAAvAG8AOgBBAHUAdABoAG8AcgA+AA0ACgAgACAAPABvADoAVABlAG0A
cABsAGEAdABlAD4ATgBvAHIAbQBhAGwAPAAvAG8AOgBUAGUAbQBwAGwAYQB0AGUAPgANAAoAIAAg
ADwAbwA6AEwAYQBzAHQAQQB1AHQAaABvAHIAPgBHAFUATwBRAEkATgBHACAAWgBIAEEATwA8AC8A
bwA6AEwAYQBzAHQAQQB1AHQAaABvAHIAPgANAAoAIAAgADwAbwA6AFIAZQB2AGkAcwBpAG8AbgA+
ADkAPAAvAG8AOgBSAGUAdgBpAHMAaQBvAG4APgANAAoAIAAgADwAbwA6AFQAbwB0AGEAbABUAGkA
bQBlAD4AMQAxADwALwBvADoAVABvAHQAYQBsAFQAaQBtAGUAPgANAAoAIAAgADwAbwA6AEMAcgBl
AGEAdABlAGQAPgAyADAAMgA0AC0AMQAyAC0AMQAwAFQAMAA0ADoAMwAwADoAMAAwAFoAPAAvAG8A
OgBDAHIAZQBhAHQAZQBkAD4ADQAKACAAIAA8AG8AOgBMAGEAcwB0AFMAYQB2AGUAZAA+ADIAMAAy
ADUALQAwADUALQAyADcAVAAwADEAOgAwADUAOgAwADAAWgA8AC8AbwA6AEwAYQBzAHQAUwBhAHYA
ZQBkAD4ADQAKACAAIAA8AG8AOgBQAGEAZwBlAHMAPgAxADwALwBvADoAUABhAGcAZQBzAD4ADQAK
ACAAIAA8AG8AOgBXAG8AcgBkAHMAPgAyADAANAA8AC8AbwA6AFcAbwByAGQAcwA+AA0ACgAgACAA
PABvADoAQwBoAGEAcgBhAGMAdABlAHIAcwA+ADMANQA0ADwALwBvADoAQwBoAGEAcgBhAGMAdABl
AHIAcwA+AA0ACgAgACAAPABvADoATABpAG4AZQBzAD4ANQAwADwALwBvADoATABpAG4AZQBzAD4A
DQAKACAAIAA8AG8AOgBQAGEAcgBhAGcAcgBhAHAAaABzAD4AMgA2ADwALwBvADoAUABhAHIAYQBn
AHIAYQBwAGgAcwA+AA0ACgAgACAAPABvADoAQwBoAGEAcgBhAGMAdABlAHIAcwBXAGkAdABoAFMA
cABhAGMAZQBzAD4ANQAzADIAPAAvAG8AOgBDAGgAYQByAGEAYwB0AGUAcgBzAFcAaQB0AGgAUwBw
AGEAYwBlAHMAPgANAAoAIAAgADwAbwA6AFYAZQByAHMAaQBvAG4APgAxADYALgAwADAAPAAvAG8A
OgBWAGUAcgBzAGkAbwBuAD4ADQAKACAAPAAvAG8AOgBEAG8AYwB1AG0AZQBuAHQAUAByAG8AcABl
AHIAdABpAGUAcwA+AA0ACgAgADwAbwA6AE8AZgBmAGkAYwBlAEQAbwBjAHUAbQBlAG4AdABTAGUA
dAB0AGkAbgBnAHMAPgANAAoAIAAgADwAbwA6AEEAbABsAG8AdwBQAE4ARwAvAD4ADQAKACAAPAAv
AG8AOgBPAGYAZgBpAGMAZQBEAG8AYwB1AG0AZQBuAHQAUwBlAHQAdABpAG4AZwBzAD4ADQAKADwA
LwB4AG0AbAA+ADwAIQBbAGUAbgBkAGkAZgBdAC0ALQA+AA0ACgA8AGwAaQBuAGsAIAByAGUAbAA9
AHQAaABlAG0AZQBEAGEAdABhACAAaAByAGUAZgA9ACIAZgBpAGwAZQAzADcANQA2AC4AZgBpAGwA
ZQBzAC8AdABoAGUAbQBlAGQAYQB0AGEALgB0AGgAbQB4ACIAPgANAAoAPABsAGkAbgBrACAAcgBl
AGwAPQBjAG8AbABvAHIAUwBjAGgAZQBtAGUATQBhAHAAcABpAG4AZwAgAGgAcgBlAGYAPQAiAGYA
aQBsAGUAMwA3ADUANgAuAGYAaQBsAGUAcwAvAGMAbwBsAG8AcgBzAGMAaABlAG0AZQBtAGEAcABw
AGkAbgBnAC4AeABtAGwAIgA+AA0ACgA8ACEALQAtAFsAaQBmACAAZwB0AGUAIABtAHMAbwAgADkA
XQA+ADwAeABtAGwAPgANAAoAIAA8AHcAOgBXAG8AcgBkAEQAbwBjAHUAbQBlAG4AdAA+AA0ACgAg
ACAAPAB3ADoAVgBpAGUAdwA+AFAAcgBpAG4AdAA8AC8AdwA6AFYAaQBlAHcAPgANAAoAIAAgADwA
dwA6AFMAcABlAGwAbABpAG4AZwBTAHQAYQB0AGUAPgBDAGwAZQBhAG4APAAvAHcAOgBTAHAAZQBs
AGwAaQBuAGcAUwB0AGEAdABlAD4ADQAKACAAIAA8AHcAOgBHAHIAYQBtAG0AYQByAFMAdABhAHQA
ZQA+AEMAbABlAGEAbgA8AC8AdwA6AEcAcgBhAG0AbQBhAHIAUwB0AGEAdABlAD4ADQAKACAAIAA8
AHcAOgBUAHIAYQBjAGsATQBvAHYAZQBzAD4AZgBhAGwAcwBlADwALwB3ADoAVAByAGEAYwBrAE0A
bwB2AGUAcwA+AA0ACgAgACAAPAB3ADoAVAByAGEAYwBrAEYAbwByAG0AYQB0AHQAaQBuAGcALwA+
AA0ACgAgACAAPAB3ADoAVgBhAGwAaQBkAGEAdABlAEEAZwBhAGkAbgBzAHQAUwBjAGgAZQBtAGEA
cwAvAD4ADQAKACAAIAA8AHcAOgBTAGEAdgBlAEkAZgBYAE0ATABJAG4AdgBhAGwAaQBkAD4AZgBh
AGwAcwBlADwALwB3ADoAUwBhAHYAZQBJAGYAWABNAEwASQBuAHYAYQBsAGkAZAA+AA0ACgAgACAA
PAB3ADoASQBnAG4AbwByAGUATQBpAHgAZQBkAEMAbwBuAHQAZQBuAHQAPgBmAGEAbABzAGUAPAAv
AHcAOgBJAGcAbgBvAHIAZQBNAGkAeABlAGQAQwBvAG4AdABlAG4AdAA+AA0ACgAgACAAPAB3ADoA
QQBsAHcAYQB5AHMAUwBoAG8AdwBQAGwAYQBjAGUAaABvAGwAZABlAHIAVABlAHgAdAA+AGYAYQBs
AHMAZQA8AC8AdwA6AEEAbAB3AGEAeQBzAFMAaABvAHcAUABsAGEAYwBlAGgAbwBsAGQAZQByAFQA
ZQB4AHQAPgANAAoAIAAgADwAdwA6AEQAbwBOAG8AdABQAHIAbwBtAG8AdABlAFEARgAvAD4ADQAK
ACAAIAA8AHcAOgBMAGkAZABUAGgAZQBtAGUATwB0AGgAZQByAD4ARQBOAC0AVQBTADwALwB3ADoA
TABpAGQAVABoAGUAbQBlAE8AdABoAGUAcgA+AA0ACgAgACAAPAB3ADoATABpAGQAVABoAGUAbQBl
AEEAcwBpAGEAbgA+AFoASAAtAEMATgA8AC8AdwA6AEwAaQBkAFQAaABlAG0AZQBBAHMAaQBhAG4A
PgANAAoAIAAgADwAdwA6AEwAaQBkAFQAaABlAG0AZQBDAG8AbQBwAGwAZQB4AFMAYwByAGkAcAB0
AD4AWAAtAE4ATwBOAEUAPAAvAHcAOgBMAGkAZABUAGgAZQBtAGUAQwBvAG0AcABsAGUAeABTAGMA
cgBpAHAAdAA+AA0ACgAgACAAPAB3ADoAQwBvAG0AcABhAHQAaQBiAGkAbABpAHQAeQA+AA0ACgAg
ACAAIAA8AHcAOgBCAHIAZQBhAGsAVwByAGEAcABwAGUAZABUAGEAYgBsAGUAcwAvAD4ADQAKACAA
IAAgADwAdwA6AFMAcABsAGkAdABQAGcAQgByAGUAYQBrAEEAbgBkAFAAYQByAGEATQBhAHIAawAv
AD4ADQAKACAAIAAgADwAdwA6AFUAcwBlAEYARQBMAGEAeQBvAHUAdAAvAD4ADQAKACAAIAA8AC8A
dwA6AEMAbwBtAHAAYQB0AGkAYgBpAGwAaQB0AHkAPgANAAoAIAAgADwAdwA6AEIAcgBvAHcAcwBl
AHIATABlAHYAZQBsAD4ATQBpAGMAcgBvAHMAbwBmAHQASQBuAHQAZQByAG4AZQB0AEUAeABwAGwA
bwByAGUAcgA0ADwALwB3ADoAQgByAG8AdwBzAGUAcgBMAGUAdgBlAGwAPgANAAoAIAAgADwAbQA6
AG0AYQB0AGgAUAByAD4ADQAKACAAIAAgADwAbQA6AG0AYQB0AGgARgBvAG4AdAAgAG0AOgB2AGEA
bAA9ACIAQwBhAG0AYgByAGkAYQAgAE0AYQB0AGgAIgAvAD4ADQAKACAAIAAgADwAbQA6AGIAcgBr
AEIAaQBuACAAbQA6AHYAYQBsAD0AIgBiAGUAZgBvAHIAZQAiAC8APgANAAoAIAAgACAAPABtADoA
YgByAGsAQgBpAG4AUwB1AGIAIABtADoAdgBhAGwAPQAiACYAIwA0ADUAOwAtACIALwA+AA0ACgAg
ACAAIAA8AG0AOgBzAG0AYQBsAGwARgByAGEAYwAgAG0AOgB2AGEAbAA9ACIAbwBmAGYAIgAvAD4A
DQAKACAAIAAgADwAbQA6AGQAaQBzAHAARABlAGYALwA+AA0ACgAgACAAIAA8AG0AOgBsAE0AYQBy
AGcAaQBuACAAbQA6AHYAYQBsAD0AIgAwACIALwA+AA0ACgAgACAAIAA8AG0AOgByAE0AYQByAGcA
aQBuACAAbQA6AHYAYQBsAD0AIgAwACIALwA+AA0ACgAgACAAIAA8AG0AOgBkAGUAZgBKAGMAIABt
ADoAdgBhAGwAPQAiAGMAZQBuAHQAZQByAEcAcgBvAHUAcAAiAC8APgANAAoAIAAgACAAPABtADoA
dwByAGEAcABJAG4AZABlAG4AdAAgAG0AOgB2AGEAbAA9ACIAMQA0ADQAMAAiAC8APgANAAoAIAAg
ACAAPABtADoAaQBuAHQATABpAG0AIABtADoAdgBhAGwAPQAiAHMAdQBiAFMAdQBwACIALwA+AA0A
CgAgACAAIAA8AG0AOgBuAGEAcgB5AEwAaQBtACAAbQA6AHYAYQBsAD0AIgB1AG4AZABPAHYAcgAi
AC8APgANAAoAIAAgADwALwBtADoAbQBhAHQAaABQAHIAPgA8AC8AdwA6AFcAbwByAGQARABvAGMA
dQBtAGUAbgB0AD4ADQAKADwALwB4AG0AbAA+ADwAIQBbAGUAbgBkAGkAZgBdAC0ALQA+ADwAIQAt
AC0AWwBpAGYAIABnAHQAZQAgAG0AcwBvACAAOQBdAD4APAB4AG0AbAA+AA0ACgAgADwAdwA6AEwA
YQB0AGUAbgB0AFMAdAB5AGwAZQBzACAARABlAGYATABvAGMAawBlAGQAUwB0AGEAdABlAD0AIgBm
AGEAbABzAGUAIgAgAEQAZQBmAFUAbgBoAGkAZABlAFcAaABlAG4AVQBzAGUAZAA9ACIAZgBhAGwA
cwBlACIADQAKACAAIABEAGUAZgBTAGUAbQBpAEgAaQBkAGQAZQBuAD0AIgBmAGEAbABzAGUAIgAg
AEQAZQBmAFEARgBvAHIAbQBhAHQAPQAiAGYAYQBsAHMAZQAiACAARABlAGYAUAByAGkAbwByAGkA
dAB5AD0AIgA5ADkAIgANAAoAIAAgAEwAYQB0AGUAbgB0AFMAdAB5AGwAZQBDAG8AdQBuAHQAPQAi
ADMANwA2ACIAPgANAAoAIAAgADwAdwA6AEwAcwBkAEUAeABjAGUAcAB0AGkAbwBuACAATABvAGMA
awBlAGQAPQAiAGYAYQBsAHMAZQAiACAAUAByAGkAbwByAGkAdAB5AD0AIgAwACIAIABRAEYAbwBy
AG0AYQB0AD0AIgB0AHIAdQBlACIAIABOAGEAbQBlAD0AIgBOAG8AcgBtAGEAbAAiAC8APgANAAoA
IAAgADwAdwA6AEwAcwBkAEUAeABjAGUAcAB0AGkAbwBuACAATABvAGMAawBlAGQAPQAiAGYAYQBs
AHMAZQAiACAAUAByAGkAbwByAGkAdAB5AD0AIgA5ACIAIABRAEYAbwByAG0AYQB0AD0AIgB0AHIA
dQBlACIAIABOAGEAbQBlAD0AIgBoAGUAYQBkAGkAbgBnACAAMQAiAC8APgANAAoAIAAgADwAdwA6
AEwAcwBkAEUAeABjAGUAcAB0AGkAbwBuACAATABvAGMAawBlAGQAPQAiAGYAYQBsAHMAZQAiACAA
UAByAGkAbwByAGkAdAB5AD0AIgA5ACIAIABRAEYAbwByAG0AYQB0AD0AIgB0AHIAdQBlACIAIABO
AGEAbQBlAD0AIgBoAGUAYQBkAGkAbgBnACAAMgAiAC8APgANAAoAIAAgADwAdwA6AEwAcwBkAEUA
eABjAGUAcAB0AGkAbwBuACAATABvAGMAawBlAGQAPQAiAGYAYQBsAHMAZQAiACAAUAByAGkAbwBy
AGkAdAB5AD0AIgA5ACIAIABTAGUAbQBpAEgAaQBkAGQAZQBuAD0AIgB0AHIAdQBlACIADQAKACAA
IAAgAFUAbgBoAGkAZABlAFcAaABlAG4AVQBzAGUAZAA9ACIAdAByAHUAZQAiACAAUQBGAG8AcgBt
AGEAdAA9ACIAdAByAHUAZQAiACAATgBhAG0AZQA9ACIAaABlAGEAZABpAG4AZwAgADMAIgAvAD4A
DQAKACAAIAA8AHcAOgBMAHMAZABFAHgAYwBlAHAAdABpAG8AbgAgAEwAbwBjAGsAZQBkAD0AIgBm
AGEAbABzAGUAIgAgAFAAcgBpAG8AcgBpAHQAeQA9ACIAOQAiACAAUwBlAG0AaQBIAGkAZABkAGUA
bgA9ACIAdAByAHUAZQAiAA0ACgAgACAAIABVAG4AaABpAGQAZQBXAGgAZQBuAFUAcwBlAGQAPQAi
AHQAcgB1AGUAIgAgAFEARgBvAHIAbQBhAHQAPQAiAHQAcgB1AGUAIgAgAE4AYQBtAGUAPQAiAGgA
ZQBhAGQAaQBuAGcAIAA0ACIALwA+AA0ACgAgACAAPAB3ADoATABzAGQARQB4AGMAZQBwAHQAaQBv
AG4AIABMAG8AYwBrAGUAZAA9ACIAZgBhAGwAcwBlACIAIABQAHIAaQBvAHIAaQB0AHkAPQAiADkA
IgAgAFMAZQBtAGkASABpAGQAZABlAG4APQAiAHQAcgB1AGUAIgANAAoAIAAgACAAVQBuAGgAaQBk
AGUAVwBoAGUAbgBVAHMAZQBkAD0AIgB0AHIAdQBlACIAIABRAEYAbwByAG0AYQB0AD0AIgB0AHIA
dQBlACIAIABOAGEAbQBlAD0AIgBoAGUAYQBkAGkAbgBnACAANQAiAC8APgANAAoAIAAgADwAdwA6
AEwAcwBkAEUAeABjAGUAcAB0AGkAbwBuACAATABvAGMAawBlAGQAPQAiAGYAYQBsAHMAZQAiACAA
UAByAGkAbwByAGkAdAB5AD0AIgA5ACIAIABTAGUAbQBpAEgAaQBkAGQAZQBuAD0AIgB0AHIAdQBl
ACIADQAKACAAIAAgAFUAbgBoAGkAZABlAFcAaABlAG4AVQBzAGUAZAA9ACIAdAByAHUAZQAiACAA
UQBGAG8AcgBtAGEAdAA9ACIAdAByAHUAZQAiACAATgBhAG0AZQA9ACIAaABlAGEAZABpAG4AZwAg
ADYAIgAvAD4ADQAKACAAIAA8AHcAOgBMAHMAZABFAHgAYwBlAHAAdABpAG8AbgAgAEwAbwBjAGsA
ZQBkAD0AIgBmAGEAbABzAGUAIgAgAFAAcgBpAG8AcgBpAHQAeQA9ACIAOQAiACAAUwBlAG0AaQBI
AGkAZABkAGUAbgA9ACIAdAByAHUAZQAiAA0ACgAgACAAIABVAG4AaABpAGQAZQBXAGgAZQBuAFUA
cwBlAGQAPQAiAHQAcgB1AGUAIgAgAFEARgBvAHIAbQBhAHQAPQAiAHQAcgB1AGUAIgAgAE4AYQBt
AGUAPQAiAGgAZQBhAGQAaQBuAGcAIAA3ACIALwA+AA0ACgAgACAAPAB3ADoATABzAGQARQB4AGMA
ZQBwAHQAaQBvAG4AIABMAG8AYwBrAGUAZAA9ACIAZgBhAGwAcwBlACIAIABQAHIAaQBvAHIAaQB0
AHkAPQAiADkAIgAgAFMAZQBtAGkASABpAGQAZABlAG4APQAiAHQAcgB1AGUAIgANAAoAIAAgACAA
VQBuAGgAaQBkAGUAVwBoAGUAbgBVAHMAZQBkAD0AIgB0AHIAdQBlACIAIABRAEYAbwByAG0AYQB0
AD0AIgB0AHIAdQBlACIAIABOAGEAbQBlAD0AIgBoAGUAYQBkAGkAbgBnACAAOAAiAC8APgANAAoA
IAAgADwAdwA6AEwAcwBkAEUAeABjAGUAcAB0AGkAbwBuACAATABvAGMAawBlAGQAPQAiAGYAYQBs
AHMAZQAiACAAUAByAGkAbwByAGkAdAB5AD0AIgA5ACIAIABTAGUAbQBpAEgAaQBkAGQAZQBuAD0A
IgB0AHIAdQBlACIADQAKACAAIAAgAFUAbgBoAGkAZABlAFcAaABlAG4AVQBzAGUAZAA9ACIAdABy
AHUAZQAiACAAUQBGAG8AcgBtAGEAdAA9ACIAdAByAHUAZQAiACAATgBhAG0AZQA9ACIAaABlAGEA
ZABpAG4AZwAgADkAIgAvAD4ADQAKACAAIAA8AHcAOgBMAHMAZABFAHgAYwBlAHAAdABpAG8AbgAg
AEwAbwBjAGsAZQBkAD0AIgBmAGEAbABzAGUAIgAgAFMAZQBtAGkASABpAGQAZABlAG4APQAiAHQA
cgB1AGUAIgAgAFUAbgBoAGkAZABlAFcAaABlAG4AVQBzAGUAZAA9ACIAdAByAHUAZQAiAA0ACgAg
ACAAIABOAGEAbQBlAD0AIgBpAG4AZABlAHgAIAAxACIALwA+AA0ACgAgACAAPAB3ADoATABzAGQA
RQB4AGMAZQBwAHQAaQBvAG4AIABMAG8AYwBrAGUAZAA9ACIAZgBhAGwAcwBlACIAIABTAGUAbQBp
AEgAaQBkAGQAZQBuAD0AIgB0AHIAdQBlACIAIABVAG4AaABpAGQAZQBXAGgAZQBuAFUAcwBlAGQA
PQAiAHQAcgB1AGUAIgANAAoAIAAgACAATgBhAG0AZQA9ACIAaQBuAGQAZQB4ACAAMgAiAC8APgAN
AAoAIAAgADwAdwA6AEwAcwBkAEUAeABjAGUAcAB0AGkAbwBuACAATABvAGMAawBlAGQAPQAiAGYA
YQBsAHMAZQAiACAAUwBlAG0AaQBIAGkAZABkAGUAbgA9ACIAdAByAHUAZQAiACAAVQBuAGgAaQBk
AGUAVwBoAGUAbgBVAHMAZQBkAD0AIgB0AHIAdQBlACIADQAKACAAIAAgAE4AYQBtAGUAPQAiAGkA
bgBkAGUAeAAgADMAIgAvAD4ADQAKACAAIAA8AHcAOgBMAHMAZABFAHgAYwBlAHAAdABpAG8AbgAg
AEwAbwBjAGsAZQBkAD0AIgBmAGEAbABzAGUAIgAgAFMAZQBtAGkASABpAGQAZABlAG4APQAiAHQA
cgB1AGUAIgAgAFUAbgBoAGkAZABlAFcAaABlAG4AVQBzAGUAZAA9ACIAdAByAHUAZQAiAA0ACgAg
ACAAIABOAGEAbQBlAD0AIgBpAG4AZABlAHgAIAA0ACIALwA+AA0ACgAgACAAPAB3ADoATABzAGQA
RQB4AGMAZQBwAHQAaQBvAG4AIABMAG8AYwBrAGUAZAA9ACIAZgBhAGwAcwBlACIAIABTAGUAbQBp
AEgAaQBkAGQAZQBuAD0AIgB0AHIAdQBlACIAIABVAG4AaABpAGQAZQBXAGgAZQBuAFUAcwBlAGQA
PQAiAHQAcgB1AGUAIgANAAoAIAAgACAATgBhAG0AZQA9ACIAaQBuAGQAZQB4ACAANQAiAC8APgAN
AAoAIAAgADwAdwA6AEwAcwBkAEUAeABjAGUAcAB0AGkAbwBuACAATABvAGMAawBlAGQAPQAiAGYA
YQBsAHMAZQAiACAAUwBlAG0AaQBIAGkAZABkAGUAbgA9ACIAdAByAHUAZQAiACAAVQBuAGgAaQBk
AGUAVwBoAGUAbgBVAHMAZQBkAD0AIgB0AHIAdQBlACIADQAKACAAIAAgAE4AYQBtAGUAPQAiAGkA
bgBkAGUAeAAgADYAIgAvAD4ADQAKACAAIAA8AHcAOgBMAHMAZABFAHgAYwBlAHAAdABpAG8AbgAg
AEwAbwBjAGsAZQBkAD0AIgBmAGEAbABzAGUAIgAgAFMAZQBtAGkASABpAGQAZABlAG4APQAiAHQA
cgB1AGUAIgAgAFUAbgBoAGkAZABlAFcAaABlAG4AVQBzAGUAZAA9ACIAdAByAHUAZQAiAA0ACgAg
ACAAIABOAGEAbQBlAD0AIgBpAG4AZABlAHgAIAA3ACIALwA+AA0ACgAgACAAPAB3ADoATABzAGQA
RQB4AGMAZQBwAHQAaQBvAG4AIABMAG8AYwBrAGUAZAA9ACIAZgBhAGwAcwBlACIAIABTAGUAbQBp
AEgAaQBkAGQAZQBuAD0AIgB0AHIAdQBlACIAIABVAG4AaABpAGQAZQBXAGgAZQBuAFUAcwBlAGQA
PQAiAHQAcgB1AGUAIgANAAoAIAAgACAATgBhAG0AZQA9ACIAaQBuAGQAZQB4ACAAOAAiAC8APgAN
AAoAIAAgADwAdwA6AEwAcwBkAEUAeABjAGUAcAB0AGkAbwBuACAATABvAGMAawBlAGQAPQAiAGYA
YQBsAHMAZQAiACAAUwBlAG0AaQBIAGkAZABkAGUAbgA9ACIAdAByAHUAZQAiACAAVQBuAGgAaQBk
AGUAVwBoAGUAbgBVAHMAZQBkAD0AIgB0AHIAdQBlACIADQAKACAAIAAgAE4AYQBtAGUAPQAiAGkA
bgBkAGUAeAAgADkAIgAvAD4ADQAKACAAIAA8AHcAOgBMAHMAZABFAHgAYwBlAHAAdABpAG8AbgAg
AEwAbwBjAGsAZQBkAD0AIgBmAGEAbABzAGUAIgAgAFAAcgBpAG8AcgBpAHQAeQA9ACIAMwA5ACIA
IABTAGUAbQBpAEgAaQBkAGQAZQBuAD0AIgB0AHIAdQBlACIADQAKACAAIAAgAFUAbgBoAGkAZABl
AFcAaABlAG4AVQBzAGUAZAA9ACIAdAByAHUAZQAiACAATgBhAG0AZQA9ACIAdABvAGMAIAAxACIA
LwA+AA0ACgAgACAAPAB3ADoATABzAGQARQB4AGMAZQBwAHQAaQBvAG4AIABMAG8AYwBrAGUAZAA9
ACIAZgBhAGwAcwBlACIAIABQAHIAaQBvAHIAaQB0AHkAPQAiADMAOQAiACAAUwBlAG0AaQBIAGkA
ZABkAGUAbgA9ACIAdAByAHUAZQAiAA0ACgAgACAAIABVAG4AaABpAGQAZQBXAGgAZQBuAFUAcwBl
AGQAPQAiAHQAcgB1AGUAIgAgAE4AYQBtAGUAPQAiAHQAbwBjACAAMgAiAC8APgANAAoAIAAgADwA
dwA6AEwAcwBkAEUAeABjAGUAcAB0AGkAbwBuACAATABvAGMAawBlAGQAPQAiAGYAYQBsAHMAZQAi
ACAAUAByAGkAbwByAGkAdAB5AD0AIgAzADkAIgAgAFMAZQBtAGkASABpAGQAZABlAG4APQAiAHQA
cgB1AGUAIgANAAoAIAAgACAAVQBuAGgAaQBkAGUAVwBoAGUAbgBVAHMAZQBkAD0AIgB0AHIAdQBl
ACIAIABOAGEAbQBlAD0AIgB0AG8AYwAgADMAIgAvAD4ADQAKACAAIAA8AHcAOgBMAHMAZABFAHgA
YwBlAHAAdABpAG8AbgAgAEwAbwBjAGsAZQBkAD0AIgBmAGEAbABzAGUAIgAgAFAAcgBpAG8AcgBp
AHQAeQA9ACIAMwA5ACIAIABTAGUAbQBpAEgAaQBkAGQAZQBuAD0AIgB0AHIAdQBlACIADQAKACAA
IAAgAFUAbgBoAGkAZABlAFcAaABlAG4AVQBzAGUAZAA9ACIAdAByAHUAZQAiACAATgBhAG0AZQA9
ACIAdABvAGMAIAA0ACIALwA+AA0ACgAgACAAPAB3ADoATABzAGQARQB4AGMAZQBwAHQAaQBvAG4A
IABMAG8AYwBrAGUAZAA9ACIAZgBhAGwAcwBlACIAIABQAHIAaQBvAHIAaQB0AHkAPQAiADMAOQAi
ACAAUwBlAG0AaQBIAGkAZABkAGUAbgA9ACIAdAByAHUAZQAiAA0ACgAgACAAIABVAG4AaABpAGQA
ZQBXAGgAZQBuAFUAcwBlAGQAPQAiAHQAcgB1AGUAIgAgAE4AYQBtAGUAPQAiAHQAbwBjACAANQAi
AC8APgANAAoAIAAgADwAdwA6AEwAcwBkAEUAeABjAGUAcAB0AGkAbwBuACAATABvAGMAawBlAGQA
PQAiAGYAYQBsAHMAZQAiACAAUAByAGkAbwByAGkAdAB5AD0AIgAzADkAIgAgAFMAZQBtAGkASABp
AGQAZABlAG4APQAiAHQAcgB1AGUAIgANAAoAIAAgACAAVQBuAGgAaQBkAGUAVwBoAGUAbgBVAHMA
ZQBkAD0AIgB0AHIAdQBlACIAIABOAGEAbQBlAD0AIgB0AG8AYwAgADYAIgAvAD4ADQAKACAAIAA8
AHcAOgBMAHMAZABFAHgAYwBlAHAAdABpAG8AbgAgAEwAbwBjAGsAZQBkAD0AIgBmAGEAbABzAGUA
IgAgAFAAcgBpAG8AcgBpAHQAeQA9ACIAMwA5ACIAIABTAGUAbQBpAEgAaQBkAGQAZQBuAD0AIgB0
AHIAdQBlACIADQAKACAAIAAgAFUAbgBoAGkAZABlAFcAaABlAG4AVQBzAGUAZAA9ACIAdAByAHUA
ZQAiACAATgBhAG0AZQA9ACIAdABvAGMAIAA3ACIALwA+AA0ACgAgACAAPAB3ADoATABzAGQARQB4
AGMAZQBwAHQAaQBvAG4AIABMAG8AYwBrAGUAZAA9ACIAZgBhAGwAcwBlACIAIABQAHIAaQBvAHIA
aQB0AHkAPQAiADMAOQAiACAAUwBlAG0AaQBIAGkAZABkAGUAbgA9ACIAdAByAHUAZQAiAA0ACgAg
ACAAIABVAG4AaABpAGQAZQBXAGgAZQBuAFUAcwBlAGQAPQAiAHQAcgB1AGUAIgAgAE4AYQBtAGUA
PQAiAHQAbwBjACAAOAAiAC8APgANAAoAIAAgADwAdwA6AEwAcwBkAEUAeABjAGUAcAB0AGkAbwBu
ACAATABvAGMAawBlAGQAPQAiAGYAYQBsAHMAZQAiACAAUAByAGkAbwByAGkAdAB5AD0AIgAzADkA
IgAgAFMAZQBtAGkASABpAGQAZABlAG4APQAiAHQAcgB1AGUAIgANAAoAIAAgACAAVQBuAGgAaQBk
AGUAVwBoAGUAbgBVAHMAZQBkAD0AIgB0AHIAdQBlACIAIABOAGEAbQBlAD0AIgB0AG8AYwAgADkA
IgAvAD4ADQAKACAAIAA8AHcAOgBMAHMAZABFAHgAYwBlAHAAdABpAG8AbgAgAEwAbwBjAGsAZQBk
AD0AIgBmAGEAbABzAGUAIgAgAFMAZQBtAGkASABpAGQAZABlAG4APQAiAHQAcgB1AGUAIgAgAFUA
bgBoAGkAZABlAFcAaABlAG4AVQBzAGUAZAA9ACIAdAByAHUAZQAiAA0ACgAgACAAIABOAGEAbQBl
AD0AIgBOAG8AcgBtAGEAbAAgAEkAbgBkAGUAbgB0ACIALwA+AA0ACgAgACAAPAB3ADoATABzAGQA
RQB4AGMAZQBwAHQAaQBvAG4AIABMAG8AYwBrAGUAZAA9ACIAZgBhAGwAcwBlACIAIABTAGUAbQBp
AEgAaQBkAGQAZQBuAD0AIgB0AHIAdQBlACIAIABVAG4AaABpAGQAZQBXAGgAZQBuAFUAcwBlAGQA
PQAiAHQAcgB1AGUAIgANAAoAIAAgACAATgBhAG0AZQA9ACIAZgBvAG8AdABuAG8AdABlACAAdABl
AHgAdAAiAC8APgANAAoAIAAgADwAdwA6AEwAcwBkAEUAeABjAGUAcAB0AGkAbwBuACAATABvAGMA
awBlAGQAPQAiAGYAYQBsAHMAZQAiACAAUwBlAG0AaQBIAGkAZABkAGUAbgA9ACIAdAByAHUAZQAi
ACAAVQBuAGgAaQBkAGUAVwBoAGUAbgBVAHMAZQBkAD0AIgB0AHIAdQBlACIADQAKACAAIAAgAE4A
YQBtAGUAPQAiAGEAbgBuAG8AdABhAHQAaQBvAG4AIAB0AGUAeAB0ACIALwA+AA0ACgAgACAAPAB3
ADoATABzAGQARQB4AGMAZQBwAHQAaQBvAG4AIABMAG8AYwBrAGUAZAA9ACIAZgBhAGwAcwBlACIA
IABTAGUAbQBpAEgAaQBkAGQAZQBuAD0AIgB0AHIAdQBlACIAIABVAG4AaABpAGQAZQBXAGgAZQBu
AFUAcwBlAGQAPQAiAHQAcgB1AGUAIgANAAoAIAAgACAATgBhAG0AZQA9ACIAaABlAGEAZABlAHIA
IgAvAD4ADQAKACAAIAA8AHcAOgBMAHMAZABFAHgAYwBlAHAAdABpAG8AbgAgAEwAbwBjAGsAZQBk
AD0AIgBmAGEAbABzAGUAIgAgAFMAZQBtAGkASABpAGQAZABlAG4APQAiAHQAcgB1AGUAIgAgAFUA
bgBoAGkAZABlAFcAaABlAG4AVQBzAGUAZAA9ACIAdAByAHUAZQAiAA0ACgAgACAAIABOAGEAbQBl
AD0AIgBmAG8AbwB0AGUAcgAiAC8APgANAAoAIAAgADwAdwA6AEwAcwBkAEUAeABjAGUAcAB0AGkA
bwBuACAATABvAGMAawBlAGQAPQAiAGYAYQBsAHMAZQAiACAAUwBlAG0AaQBIAGkAZABkAGUAbgA9
ACIAdAByAHUAZQAiACAAVQBuAGgAaQBkAGUAVwBoAGUAbgBVAHMAZQBkAD0AIgB0AHIAdQBlACIA
DQAKACAAIAAgAE4AYQBtAGUAPQAiAGkAbgBkAGUAeAAgAGgAZQBhAGQAaQBuAGcAIgAvAD4ADQAK
ACAAIAA8AHcAOgBMAHMAZABFAHgAYwBlAHAAdABpAG8AbgAgAEwAbwBjAGsAZQBkAD0AIgBmAGEA
bABzAGUAIgAgAFAAcgBpAG8AcgBpAHQAeQA9ACIAMwA1ACIAIABTAGUAbQBpAEgAaQBkAGQAZQBu
AD0AIgB0AHIAdQBlACIADQAKACAAIAAgAFUAbgBoAGkAZABlAFcAaABlAG4AVQBzAGUAZAA9ACIA
dAByAHUAZQAiACAAUQBGAG8AcgBtAGEAdAA9ACIAdAByAHUAZQAiACAATgBhAG0AZQA9ACIAYwBh
AHAAdABpAG8AbgAiAC8APgANAAoAIAAgADwAdwA6AEwAcwBkAEUAeABjAGUAcAB0AGkAbwBuACAA
TABvAGMAawBlAGQAPQAiAGYAYQBsAHMAZQAiACAAUwBlAG0AaQBIAGkAZABkAGUAbgA9ACIAdABy
AHUAZQAiACAAVQBuAGgAaQBkAGUAVwBoAGUAbgBVAHMAZQBkAD0AIgB0AHIAdQBlACIADQAKACAA
IAAgAE4AYQBtAGUAPQAiAHQAYQBiAGwAZQAgAG8AZgAgAGYAaQBnAHUAcgBlAHMAIgAvAD4ADQAK
ACAAIAA8AHcAOgBMAHMAZABFAHgAYwBlAHAAdABpAG8AbgAgAEwAbwBjAGsAZQBkAD0AIgBmAGEA
bABzAGUAIgAgAFMAZQBtAGkASABpAGQAZABlAG4APQAiAHQAcgB1AGUAIgAgAFUAbgBoAGkAZABl
AFcAaABlAG4AVQBzAGUAZAA9ACIAdAByAHUAZQAiAA0ACgAgACAAIABOAGEAbQBlAD0AIgBlAG4A
dgBlAGwAbwBwAGUAIABhAGQAZAByAGUAcwBzACIALwA+AA0ACgAgACAAPAB3ADoATABzAGQARQB4
AGMAZQBwAHQAaQBvAG4AIABMAG8AYwBrAGUAZAA9ACIAZgBhAGwAcwBlACIAIABTAGUAbQBpAEgA
aQBkAGQAZQBuAD0AIgB0AHIAdQBlACIAIABVAG4AaABpAGQAZQBXAGgAZQBuAFUAcwBlAGQAPQAi
AHQAcgB1AGUAIgANAAoAIAAgACAATgBhAG0AZQA9ACIAZQBuAHYAZQBsAG8AcABlACAAcgBlAHQA
dQByAG4AIgAvAD4ADQAKACAAIAA8AHcAOgBMAHMAZABFAHgAYwBlAHAAdABpAG8AbgAgAEwAbwBj
AGsAZQBkAD0AIgBmAGEAbABzAGUAIgAgAFMAZQBtAGkASABpAGQAZABlAG4APQAiAHQAcgB1AGUA
IgAgAFUAbgBoAGkAZABlAFcAaABlAG4AVQBzAGUAZAA9ACIAdAByAHUAZQAiAA0ACgAgACAAIABO
AGEAbQBlAD0AIgBmAG8AbwB0AG4AbwB0AGUAIAByAGUAZgBlAHIAZQBuAGMAZQAiAC8APgANAAoA
IAAgADwAdwA6AEwAcwBkAEUAeABjAGUAcAB0AGkAbwBuACAATABvAGMAawBlAGQAPQAiAGYAYQBs
AHMAZQAiACAAUwBlAG0AaQBIAGkAZABkAGUAbgA9ACIAdAByAHUAZQAiACAAVQBuAGgAaQBkAGUA
VwBoAGUAbgBVAHMAZQBkAD0AIgB0AHIAdQBlACIADQAKACAAIAAgAE4AYQBtAGUAPQAiAGEAbgBu
AG8AdABhAHQAaQBvAG4AIAByAGUAZgBlAHIAZQBuAGMAZQAiAC8APgANAAoAIAAgADwAdwA6AEwA
cwBkAEUAeABjAGUAcAB0AGkAbwBuACAATABvAGMAawBlAGQAPQAiAGYAYQBsAHMAZQAiACAAUwBl
AG0AaQBIAGkAZABkAGUAbgA9ACIAdAByAHUAZQAiACAAVQBuAGgAaQBkAGUAVwBoAGUAbgBVAHMA
ZQBkAD0AIgB0AHIAdQBlACIADQAKACAAIAAgAE4AYQBtAGUAPQAiAGwAaQBuAGUAIABuAHUAbQBi
AGUAcgAiAC8APgANAAoAIAAgADwAdwA6AEwAcwBkAEUAeABjAGUAcAB0AGkAbwBuACAATABvAGMA
awBlAGQAPQAiAGYAYQBsAHMAZQAiACAAUwBlAG0AaQBIAGkAZABkAGUAbgA9ACIAdAByAHUAZQAi
ACAAVQBuAGgAaQBkAGUAVwBoAGUAbgBVAHMAZQBkAD0AIgB0AHIAdQBlACIADQAKACAAIAAgAE4A
YQBtAGUAPQAiAHAAYQBnAGUAIABuAHUAbQBiAGUAcgAiAC8APgANAAoAIAAgADwAdwA6AEwAcwBk
AEUAeABjAGUAcAB0AGkAbwBuACAATABvAGMAawBlAGQAPQAiAGYAYQBsAHMAZQAiACAAUwBlAG0A
aQBIAGkAZABkAGUAbgA9ACIAdAByAHUAZQAiACAAVQBuAGgAaQBkAGUAVwBoAGUAbgBVAHMAZQBk
AD0AIgB0AHIAdQBlACIADQAKACAAIAAgAE4AYQBtAGUAPQAiAGUAbgBkAG4AbwB0AGUAIAByAGUA
ZgBlAHIAZQBuAGMAZQAiAC8APgANAAoAIAAgADwAdwA6AEwAcwBkAEUAeABjAGUAcAB0AGkAbwBu
ACAATABvAGMAawBlAGQAPQAiAGYAYQBsAHMAZQAiACAAUwBlAG0AaQBIAGkAZABkAGUAbgA9ACIA
dAByAHUAZQAiACAAVQBuAGgAaQBkAGUAVwBoAGUAbgBVAHMAZQBkAD0AIgB0AHIAdQBlACIADQAK
ACAAIAAgAE4AYQBtAGUAPQAiAGUAbgBkAG4AbwB0AGUAIAB0AGUAeAB0ACIALwA+AA0ACgAgACAA
PAB3ADoATABzAGQARQB4AGMAZQBwAHQAaQBvAG4AIABMAG8AYwBrAGUAZAA9ACIAZgBhAGwAcwBl
ACIAIABTAGUAbQBpAEgAaQBkAGQAZQBuAD0AIgB0AHIAdQBlACIAIABVAG4AaABpAGQAZQBXAGgA
ZQBuAFUAcwBlAGQAPQAiAHQAcgB1AGUAIgANAAoAIAAgACAATgBhAG0AZQA9ACIAdABhAGIAbABl
ACAAbwBmACAAYQB1AHQAaABvAHIAaQB0AGkAZQBzACIALwA+AA0ACgAgACAAPAB3ADoATABzAGQA
RQB4AGMAZQBwAHQAaQBvAG4AIABMAG8AYwBrAGUAZAA9ACIAZgBhAGwAcwBlACIAIABTAGUAbQBp
AEgAaQBkAGQAZQBuAD0AIgB0AHIAdQBlACIAIABVAG4AaABpAGQAZQBXAGgAZQBuAFUAcwBlAGQA
PQAiAHQAcgB1AGUAIgANAAoAIAAgACAATgBhAG0AZQA9ACIAbQBhAGMAcgBvACIALwA+AA0ACgAg
ACAAPAB3ADoATABzAGQARQB4AGMAZQBwAHQAaQBvAG4AIABMAG8AYwBrAGUAZAA9ACIAZgBhAGwA
cwBlACIAIABTAGUAbQBpAEgAaQBkAGQAZQBuAD0AIgB0AHIAdQBlACIAIABVAG4AaABpAGQAZQBX
AGgAZQBuAFUAcwBlAGQAPQAiAHQAcgB1AGUAIgANAAoAIAAgACAATgBhAG0AZQA9ACIAdABvAGEA
IABoAGUAYQBkAGkAbgBnACIALwA+AA0ACgAgACAAPAB3ADoATABzAGQARQB4AGMAZQBwAHQAaQBv
AG4AIABMAG8AYwBrAGUAZAA9ACIAZgBhAGwAcwBlACIAIABTAGUAbQBpAEgAaQBkAGQAZQBuAD0A
IgB0AHIAdQBlACIAIABVAG4AaABpAGQAZQBXAGgAZQBuAFUAcwBlAGQAPQAiAHQAcgB1AGUAIgAN
AAoAIAAgACAATgBhAG0AZQA9ACIATABpAHMAdAAiAC8APgANAAoAIAAgADwAdwA6AEwAcwBkAEUA
eABjAGUAcAB0AGkAbwBuACAATABvAGMAawBlAGQAPQAiAGYAYQBsAHMAZQAiACAAUwBlAG0AaQBI
AGkAZABkAGUAbgA9ACIAdAByAHUAZQAiACAAVQBuAGgAaQBkAGUAVwBoAGUAbgBVAHMAZQBkAD0A
IgB0AHIAdQBlACIADQAKACAAIAAgAE4AYQBtAGUAPQAiAEwAaQBzAHQAIABCAHUAbABsAGUAdAAi
AC8APgANAAoAIAAgADwAdwA6AEwAcwBkAEUAeABjAGUAcAB0AGkAbwBuACAATABvAGMAawBlAGQA
PQAiAGYAYQBsAHMAZQAiACAAUwBlAG0AaQBIAGkAZABkAGUAbgA9ACIAdAByAHUAZQAiACAAVQBu
AGgAaQBkAGUAVwBoAGUAbgBVAHMAZQBkAD0AIgB0AHIAdQBlACIADQAKACAAIAAgAE4AYQBtAGUA
PQAiAEwAaQBzAHQAIABOAHUAbQBiAGUAcgAiAC8APgANAAoAIAAgADwAdwA6AEwAcwBkAEUAeABj
AGUAcAB0AGkAbwBuACAATABvAGMAawBlAGQAPQAiAGYAYQBsAHMAZQAiACAAUwBlAG0AaQBIAGkA
ZABkAGUAbgA9ACIAdAByAHUAZQAiACAAVQBuAGgAaQBkAGUAVwBoAGUAbgBVAHMAZQBkAD0AIgB0
AHIAdQBlACIADQAKACAAIAAgAE4AYQBtAGUAPQAiAEwAaQBzAHQAIAAyACIALwA+AA0ACgAgACAA
PAB3ADoATABzAGQARQB4AGMAZQBwAHQAaQBvAG4AIABMAG8AYwBrAGUAZAA9ACIAZgBhAGwAcwBl
ACIAIABTAGUAbQBpAEgAaQBkAGQAZQBuAD0AIgB0AHIAdQBlACIAIABVAG4AaABpAGQAZQBXAGgA
ZQBuAFUAcwBlAGQAPQAiAHQAcgB1AGUAIgANAAoAIAAgACAATgBhAG0AZQA9ACIATABpAHMAdAAg
ADMAIgAvAD4ADQAKACAAIAA8AHcAOgBMAHMAZABFAHgAYwBlAHAAdABpAG8AbgAgAEwAbwBjAGsA
ZQBkAD0AIgBmAGEAbABzAGUAIgAgAFMAZQBtAGkASABpAGQAZABlAG4APQAiAHQAcgB1AGUAIgAg
AFUAbgBoAGkAZABlAFcAaABlAG4AVQBzAGUAZAA9ACIAdAByAHUAZQAiAA0ACgAgACAAIABOAGEA
bQBlAD0AIgBMAGkAcwB0ACAANAAiAC8APgANAAoAIAAgADwAdwA6AEwAcwBkAEUAeABjAGUAcAB0
AGkAbwBuACAATABvAGMAawBlAGQAPQAiAGYAYQBsAHMAZQAiACAAUwBlAG0AaQBIAGkAZABkAGUA
bgA9ACIAdAByAHUAZQAiACAAVQBuAGgAaQBkAGUAVwBoAGUAbgBVAHMAZQBkAD0AIgB0AHIAdQBl
ACIADQAKACAAIAAgAE4AYQBtAGUAPQAiAEwAaQBzAHQAIAA1ACIALwA+AA0ACgAgACAAPAB3ADoA
TABzAGQARQB4AGMAZQBwAHQAaQBvAG4AIABMAG8AYwBrAGUAZAA9ACIAZgBhAGwAcwBlACIAIABT
AGUAbQBpAEgAaQBkAGQAZQBuAD0AIgB0AHIAdQBlACIAIABVAG4AaABpAGQAZQBXAGgAZQBuAFUA
cwBlAGQAPQAiAHQAcgB1AGUAIgANAAoAIAAgACAATgBhAG0AZQA9ACIATABpAHMAdAAgAEIAdQBs
AGwAZQB0ACAAMgAiAC8APgANAAoAIAAgADwAdwA6AEwAcwBkAEUAeABjAGUAcAB0AGkAbwBuACAA
TABvAGMAawBlAGQAPQAiAGYAYQBsAHMAZQAiACAAUwBlAG0AaQBIAGkAZABkAGUAbgA9ACIAdABy
AHUAZQAiACAAVQBuAGgAaQBkAGUAVwBoAGUAbgBVAHMAZQBkAD0AIgB0AHIAdQBlACIADQAKACAA
IAAgAE4AYQBtAGUAPQAiAEwAaQBzAHQAIABCAHUAbABsAGUAdAAgADMAIgAvAD4ADQAKACAAIAA8
AHcAOgBMAHMAZABFAHgAYwBlAHAAdABpAG8AbgAgAEwAbwBjAGsAZQBkAD0AIgBmAGEAbABzAGUA
IgAgAFMAZQBtAGkASABpAGQAZABlAG4APQAiAHQAcgB1AGUAIgAgAFUAbgBoAGkAZABlAFcAaABl
AG4AVQBzAGUAZAA9ACIAdAByAHUAZQAiAA0ACgAgACAAIABOAGEAbQBlAD0AIgBMAGkAcwB0ACAA
QgB1AGwAbABlAHQAIAA0ACIALwA+AA0ACgAgACAAPAB3ADoATABzAGQARQB4AGMAZQBwAHQAaQBv
AG4AIABMAG8AYwBrAGUAZAA9ACIAZgBhAGwAcwBlACIAIABTAGUAbQBpAEgAaQBkAGQAZQBuAD0A
IgB0AHIAdQBlACIAIABVAG4AaABpAGQAZQBXAGgAZQBuAFUAcwBlAGQAPQAiAHQAcgB1AGUAIgAN
AAoAIAAgACAATgBhAG0AZQA9ACIATABpAHMAdAAgAEIAdQBsAGwAZQB0ACAANQAiAC8APgANAAoA
IAAgADwAdwA6AEwAcwBkAEUAeABjAGUAcAB0AGkAbwBuACAATABvAGMAawBlAGQAPQAiAGYAYQBs
AHMAZQAiACAAUwBlAG0AaQBIAGkAZABkAGUAbgA9ACIAdAByAHUAZQAiACAAVQBuAGgAaQBkAGUA
VwBoAGUAbgBVAHMAZQBkAD0AIgB0AHIAdQBlACIADQAKACAAIAAgAE4AYQBtAGUAPQAiAEwAaQBz
AHQAIABOAHUAbQBiAGUAcgAgADIAIgAvAD4ADQAKACAAIAA8AHcAOgBMAHMAZABFAHgAYwBlAHAA
dABpAG8AbgAgAEwAbwBjAGsAZQBkAD0AIgBmAGEAbABzAGUAIgAgAFMAZQBtAGkASABpAGQAZABl
AG4APQAiAHQAcgB1AGUAIgAgAFUAbgBoAGkAZABlAFcAaABlAG4AVQBzAGUAZAA9ACIAdAByAHUA
ZQAiAA0ACgAgACAAIABOAGEAbQBlAD0AIgBMAGkAcwB0ACAATgB1AG0AYgBlAHIAIAAzACIALwA+
AA0ACgAgACAAPAB3ADoATABzAGQARQB4AGMAZQBwAHQAaQBvAG4AIABMAG8AYwBrAGUAZAA9ACIA
ZgBhAGwAcwBlACIAIABTAGUAbQBpAEgAaQBkAGQAZQBuAD0AIgB0AHIAdQBlACIAIABVAG4AaABp
AGQAZQBXAGgAZQBuAFUAcwBlAGQAPQAiAHQAcgB1AGUAIgANAAoAIAAgACAATgBhAG0AZQA9ACIA
TABpAHMAdAAgAE4AdQBtAGIAZQByACAANAAiAC8APgANAAoAIAAgADwAdwA6AEwAcwBkAEUAeABj
AGUAcAB0AGkAbwBuACAATABvAGMAawBlAGQAPQAiAGYAYQBsAHMAZQAiACAAUwBlAG0AaQBIAGkA
ZABkAGUAbgA9ACIAdAByAHUAZQAiACAAVQBuAGgAaQBkAGUAVwBoAGUAbgBVAHMAZQBkAD0AIgB0
AHIAdQBlACIADQAKACAAIAAgAE4AYQBtAGUAPQAiAEwAaQBzAHQAIABOAHUAbQBiAGUAcgAgADUA
IgAvAD4ADQAKACAAIAA8AHcAOgBMAHMAZABFAHgAYwBlAHAAdABpAG8AbgAgAEwAbwBjAGsAZQBk
AD0AIgBmAGEAbABzAGUAIgAgAFAAcgBpAG8AcgBpAHQAeQA9ACIAMQAwACIAIABRAEYAbwByAG0A
YQB0AD0AIgB0AHIAdQBlACIAIABOAGEAbQBlAD0AIgBUAGkAdABsAGUAIgAvAD4ADQAKACAAIAA8
AHcAOgBMAHMAZABFAHgAYwBlAHAAdABpAG8AbgAgAEwAbwBjAGsAZQBkAD0AIgBmAGEAbABzAGUA
IgAgAFMAZQBtAGkASABpAGQAZABlAG4APQAiAHQAcgB1AGUAIgAgAFUAbgBoAGkAZABlAFcAaABl
AG4AVQBzAGUAZAA9ACIAdAByAHUAZQAiAA0ACgAgACAAIABOAGEAbQBlAD0AIgBDAGwAbwBzAGkA
bgBnACIALwA+AA0ACgAgACAAPAB3ADoATABzAGQARQB4AGMAZQBwAHQAaQBvAG4AIABMAG8AYwBr
AGUAZAA9ACIAZgBhAGwAcwBlACIAIABTAGUAbQBpAEgAaQBkAGQAZQBuAD0AIgB0AHIAdQBlACIA
IABVAG4AaABpAGQAZQBXAGgAZQBuAFUAcwBlAGQAPQAiAHQAcgB1AGUAIgANAAoAIAAgACAATgBh
AG0AZQA9ACIAUwBpAGcAbgBhAHQAdQByAGUAIgAvAD4ADQAKACAAIAA8AHcAOgBMAHMAZABFAHgA
YwBlAHAAdABpAG8AbgAgAEwAbwBjAGsAZQBkAD0AIgBmAGEAbABzAGUAIgAgAFAAcgBpAG8AcgBp
AHQAeQA9ACIAMQAiACAAUwBlAG0AaQBIAGkAZABkAGUAbgA9ACIAdAByAHUAZQAiAA0ACgAgACAA
IABVAG4AaABpAGQAZQBXAGgAZQBuAFUAcwBlAGQAPQAiAHQAcgB1AGUAIgAgAE4AYQBtAGUAPQAi
AEQAZQBmAGEAdQBsAHQAIABQAGEAcgBhAGcAcgBhAHAAaAAgAEYAbwBuAHQAIgAvAD4ADQAKACAA
IAA8AHcAOgBMAHMAZABFAHgAYwBlAHAAdABpAG8AbgAgAEwAbwBjAGsAZQBkAD0AIgBmAGEAbABz
AGUAIgAgAFMAZQBtAGkASABpAGQAZABlAG4APQAiAHQAcgB1AGUAIgAgAFUAbgBoAGkAZABlAFcA
aABlAG4AVQBzAGUAZAA9ACIAdAByAHUAZQAiAA0ACgAgACAAIABOAGEAbQBlAD0AIgBCAG8AZAB5
ACAAVABlAHgAdAAiAC8APgANAAoAIAAgADwAdwA6AEwAcwBkAEUAeABjAGUAcAB0AGkAbwBuACAA
TABvAGMAawBlAGQAPQAiAGYAYQBsAHMAZQAiACAAUwBlAG0AaQBIAGkAZABkAGUAbgA9ACIAdABy
AHUAZQAiACAAVQBuAGgAaQBkAGUAVwBoAGUAbgBVAHMAZQBkAD0AIgB0AHIAdQBlACIADQAKACAA
IAAgAE4AYQBtAGUAPQAiAEIAbwBkAHkAIABUAGUAeAB0ACAASQBuAGQAZQBuAHQAIgAvAD4ADQAK
ACAAIAA8AHcAOgBMAHMAZABFAHgAYwBlAHAAdABpAG8AbgAgAEwAbwBjAGsAZQBkAD0AIgBmAGEA
bABzAGUAIgAgAFMAZQBtAGkASABpAGQAZABlAG4APQAiAHQAcgB1AGUAIgAgAFUAbgBoAGkAZABl
AFcAaABlAG4AVQBzAGUAZAA9ACIAdAByAHUAZQAiAA0ACgAgACAAIABOAGEAbQBlAD0AIgBMAGkA
cwB0ACAAQwBvAG4AdABpAG4AdQBlACIALwA+AA0ACgAgACAAPAB3ADoATABzAGQARQB4AGMAZQBw
AHQAaQBvAG4AIABMAG8AYwBrAGUAZAA9ACIAZgBhAGwAcwBlACIAIABTAGUAbQBpAEgAaQBkAGQA
ZQBuAD0AIgB0AHIAdQBlACIAIABVAG4AaABpAGQAZQBXAGgAZQBuAFUAcwBlAGQAPQAiAHQAcgB1
AGUAIgANAAoAIAAgACAATgBhAG0AZQA9ACIATABpAHMAdAAgAEMAbwBuAHQAaQBuAHUAZQAgADIA
IgAvAD4ADQAKACAAIAA8AHcAOgBMAHMAZABFAHgAYwBlAHAAdABpAG8AbgAgAEwAbwBjAGsAZQBk
AD0AIgBmAGEAbABzAGUAIgAgAFMAZQBtAGkASABpAGQAZABlAG4APQAiAHQAcgB1AGUAIgAgAFUA
bgBoAGkAZABlAFcAaABlAG4AVQBzAGUAZAA9ACIAdAByAHUAZQAiAA0ACgAgACAAIABOAGEAbQBl
AD0AIgBMAGkAcwB0ACAAQwBvAG4AdABpAG4AdQBlACAAMwAiAC8APgANAAoAIAAgADwAdwA6AEwA
cwBkAEUAeABjAGUAcAB0AGkAbwBuACAATABvAGMAawBlAGQAPQAiAGYAYQBsAHMAZQAiACAAUwBl
AG0AaQBIAGkAZABkAGUAbgA9ACIAdAByAHUAZQAiACAAVQBuAGgAaQBkAGUAVwBoAGUAbgBVAHMA
ZQBkAD0AIgB0AHIAdQBlACIADQAKACAAIAAgAE4AYQBtAGUAPQAiAEwAaQBzAHQAIABDAG8AbgB0
AGkAbgB1AGUAIAA0ACIALwA+AA0ACgAgACAAPAB3ADoATABzAGQARQB4AGMAZQBwAHQAaQBvAG4A
IABMAG8AYwBrAGUAZAA9ACIAZgBhAGwAcwBlACIAIABTAGUAbQBpAEgAaQBkAGQAZQBuAD0AIgB0
AHIAdQBlACIAIABVAG4AaABpAGQAZQBXAGgAZQBuAFUAcwBlAGQAPQAiAHQAcgB1AGUAIgANAAoA
IAAgACAATgBhAG0AZQA9ACIATABpAHMAdAAgAEMAbwBuAHQAaQBuAHUAZQAgADUAIgAvAD4ADQAK
ACAAIAA8AHcAOgBMAHMAZABFAHgAYwBlAHAAdABpAG8AbgAgAEwAbwBjAGsAZQBkAD0AIgBmAGEA
bABzAGUAIgAgAFMAZQBtAGkASABpAGQAZABlAG4APQAiAHQAcgB1AGUAIgAgAFUAbgBoAGkAZABl
AFcAaABlAG4AVQBzAGUAZAA9ACIAdAByAHUAZQAiAA0ACgAgACAAIABOAGEAbQBlAD0AIgBNAGUA
cwBzAGEAZwBlACAASABlAGEAZABlAHIAIgAvAD4ADQAKACAAIAA8AHcAOgBMAHMAZABFAHgAYwBl
AHAAdABpAG8AbgAgAEwAbwBjAGsAZQBkAD0AIgBmAGEAbABzAGUAIgAgAFAAcgBpAG8AcgBpAHQA
eQA9ACIAMQAxACIAIABRAEYAbwByAG0AYQB0AD0AIgB0AHIAdQBlACIAIABOAGEAbQBlAD0AIgBT
AHUAYgB0AGkAdABsAGUAIgAvAD4ADQAKACAAIAA8AHcAOgBMAHMAZABFAHgAYwBlAHAAdABpAG8A
bgAgAEwAbwBjAGsAZQBkAD0AIgBmAGEAbABzAGUAIgAgAFMAZQBtAGkASABpAGQAZABlAG4APQAi
AHQAcgB1AGUAIgAgAFUAbgBoAGkAZABlAFcAaABlAG4AVQBzAGUAZAA9ACIAdAByAHUAZQAiAA0A
CgAgACAAIABOAGEAbQBlAD0AIgBTAGEAbAB1AHQAYQB0AGkAbwBuACIALwA+AA0ACgAgACAAPAB3
ADoATABzAGQARQB4AGMAZQBwAHQAaQBvAG4AIABMAG8AYwBrAGUAZAA9ACIAZgBhAGwAcwBlACIA
IABTAGUAbQBpAEgAaQBkAGQAZQBuAD0AIgB0AHIAdQBlACIAIABVAG4AaABpAGQAZQBXAGgAZQBu
AFUAcwBlAGQAPQAiAHQAcgB1AGUAIgANAAoAIAAgACAATgBhAG0AZQA9ACIARABhAHQAZQAiAC8A
PgANAAoAIAAgADwAdwA6AEwAcwBkAEUAeABjAGUAcAB0AGkAbwBuACAATABvAGMAawBlAGQAPQAi
AGYAYQBsAHMAZQAiACAAUwBlAG0AaQBIAGkAZABkAGUAbgA9ACIAdAByAHUAZQAiACAAVQBuAGgA
aQBkAGUAVwBoAGUAbgBVAHMAZQBkAD0AIgB0AHIAdQBlACIADQAKACAAIAAgAE4AYQBtAGUAPQAi
AEIAbwBkAHkAIABUAGUAeAB0ACAARgBpAHIAcwB0ACAASQBuAGQAZQBuAHQAIgAvAD4ADQAKACAA
IAA8AHcAOgBMAHMAZABFAHgAYwBlAHAAdABpAG8AbgAgAEwAbwBjAGsAZQBkAD0AIgBmAGEAbABz
AGUAIgAgAFMAZQBtAGkASABpAGQAZABlAG4APQAiAHQAcgB1AGUAIgAgAFUAbgBoAGkAZABlAFcA
aABlAG4AVQBzAGUAZAA9ACIAdAByAHUAZQAiAA0ACgAgACAAIABOAGEAbQBlAD0AIgBCAG8AZAB5
ACAAVABlAHgAdAAgAEYAaQByAHMAdAAgAEkAbgBkAGUAbgB0ACAAMgAiAC8APgANAAoAIAAgADwA
dwA6AEwAcwBkAEUAeABjAGUAcAB0AGkAbwBuACAATABvAGMAawBlAGQAPQAiAGYAYQBsAHMAZQAi
ACAAUwBlAG0AaQBIAGkAZABkAGUAbgA9ACIAdAByAHUAZQAiACAAVQBuAGgAaQBkAGUAVwBoAGUA
bgBVAHMAZQBkAD0AIgB0AHIAdQBlACIADQAKACAAIAAgAE4AYQBtAGUAPQAiAE4AbwB0AGUAIABI
AGUAYQBkAGkAbgBnACIALwA+AA0ACgAgACAAPAB3ADoATABzAGQARQB4AGMAZQBwAHQAaQBvAG4A
IABMAG8AYwBrAGUAZAA9ACIAZgBhAGwAcwBlACIAIABTAGUAbQBpAEgAaQBkAGQAZQBuAD0AIgB0
AHIAdQBlACIAIABVAG4AaABpAGQAZQBXAGgAZQBuAFUAcwBlAGQAPQAiAHQAcgB1AGUAIgANAAoA
IAAgACAATgBhAG0AZQA9ACIAQgBvAGQAeQAgAFQAZQB4AHQAIAAyACIALwA+AA0ACgAgACAAPAB3
ADoATABzAGQARQB4AGMAZQBwAHQAaQBvAG4AIABMAG8AYwBrAGUAZAA9ACIAZgBhAGwAcwBlACIA
IABTAGUAbQBpAEgAaQBkAGQAZQBuAD0AIgB0AHIAdQBlACIAIABVAG4AaABpAGQAZQBXAGgAZQBu
AFUAcwBlAGQAPQAiAHQAcgB1AGUAIgANAAoAIAAgACAATgBhAG0AZQA9ACIAQgBvAGQAeQAgAFQA
ZQB4AHQAIAAzACIALwA+AA0ACgAgACAAPAB3ADoATABzAGQARQB4AGMAZQBwAHQAaQBvAG4AIABM
AG8AYwBrAGUAZAA9ACIAZgBhAGwAcwBlACIAIABTAGUAbQBpAEgAaQBkAGQAZQBuAD0AIgB0AHIA
dQBlACIAIABVAG4AaABpAGQAZQBXAGgAZQBuAFUAcwBlAGQAPQAiAHQAcgB1AGUAIgANAAoAIAAg
ACAATgBhAG0AZQA9ACIAQgBvAGQAeQAgAFQAZQB4AHQAIABJAG4AZABlAG4AdAAgADIAIgAvAD4A
DQAKACAAIAA8AHcAOgBMAHMAZABFAHgAYwBlAHAAdABpAG8AbgAgAEwAbwBjAGsAZQBkAD0AIgBm
AGEAbABzAGUAIgAgAFMAZQBtAGkASABpAGQAZABlAG4APQAiAHQAcgB1AGUAIgAgAFUAbgBoAGkA
ZABlAFcAaABlAG4AVQBzAGUAZAA9ACIAdAByAHUAZQAiAA0ACgAgACAAIABOAGEAbQBlAD0AIgBC
AG8AZAB5ACAAVABlAHgAdAAgAEkAbgBkAGUAbgB0ACAAMwAiAC8APgANAAoAIAAgADwAdwA6AEwA
cwBkAEUAeABjAGUAcAB0AGkAbwBuACAATABvAGMAawBlAGQAPQAiAGYAYQBsAHMAZQAiACAAUwBl
AG0AaQBIAGkAZABkAGUAbgA9ACIAdAByAHUAZQAiACAAVQBuAGgAaQBkAGUAVwBoAGUAbgBVAHMA
ZQBkAD0AIgB0AHIAdQBlACIADQAKACAAIAAgAE4AYQBtAGUAPQAiAEIAbABvAGMAawAgAFQAZQB4
AHQAIgAvAD4ADQAKACAAIAA8AHcAOgBMAHMAZABFAHgAYwBlAHAAdABpAG8AbgAgAEwAbwBjAGsA
ZQBkAD0AIgBmAGEAbABzAGUAIgAgAFMAZQBtAGkASABpAGQAZABlAG4APQAiAHQAcgB1AGUAIgAg
AFUAbgBoAGkAZABlAFcAaABlAG4AVQBzAGUAZAA9ACIAdAByAHUAZQAiAA0ACgAgACAAIABOAGEA
bQBlAD0AIgBIAHkAcABlAHIAbABpAG4AawAiAC8APgANAAoAIAAgADwAdwA6AEwAcwBkAEUAeABj
AGUAcAB0AGkAbwBuACAATABvAGMAawBlAGQAPQAiAGYAYQBsAHMAZQAiACAAUwBlAG0AaQBIAGkA
ZABkAGUAbgA9ACIAdAByAHUAZQAiACAAVQBuAGgAaQBkAGUAVwBoAGUAbgBVAHMAZQBkAD0AIgB0
AHIAdQBlACIADQAKACAAIAAgAE4AYQBtAGUAPQAiAEYAbwBsAGwAbwB3AGUAZABIAHkAcABlAHIA
bABpAG4AawAiAC8APgANAAoAIAAgADwAdwA6AEwAcwBkAEUAeABjAGUAcAB0AGkAbwBuACAATABv
AGMAawBlAGQAPQAiAGYAYQBsAHMAZQAiACAAUAByAGkAbwByAGkAdAB5AD0AIgAyADIAIgAgAFEA
RgBvAHIAbQBhAHQAPQAiAHQAcgB1AGUAIgAgAE4AYQBtAGUAPQAiAFMAdAByAG8AbgBnACIALwA+
AA0ACgAgACAAPAB3ADoATABzAGQARQB4AGMAZQBwAHQAaQBvAG4AIABMAG8AYwBrAGUAZAA9ACIA
ZgBhAGwAcwBlACIAIABQAHIAaQBvAHIAaQB0AHkAPQAiADIAMAAiACAAUQBGAG8AcgBtAGEAdAA9
ACIAdAByAHUAZQAiACAATgBhAG0AZQA9ACIARQBtAHAAaABhAHMAaQBzACIALwA+AA0ACgAgACAA
PAB3ADoATABzAGQARQB4AGMAZQBwAHQAaQBvAG4AIABMAG8AYwBrAGUAZAA9ACIAZgBhAGwAcwBl
ACIAIABTAGUAbQBpAEgAaQBkAGQAZQBuAD0AIgB0AHIAdQBlACIAIABVAG4AaABpAGQAZQBXAGgA
ZQBuAFUAcwBlAGQAPQAiAHQAcgB1AGUAIgANAAoAIAAgACAATgBhAG0AZQA9ACIARABvAGMAdQBt
AGUAbgB0ACAATQBhAHAAIgAvAD4ADQAKACAAIAA8AHcAOgBMAHMAZABFAHgAYwBlAHAAdABpAG8A
bgAgAEwAbwBjAGsAZQBkAD0AIgBmAGEAbABzAGUAIgAgAFMAZQBtAGkASABpAGQAZABlAG4APQAi
AHQAcgB1AGUAIgAgAFUAbgBoAGkAZABlAFcAaABlAG4AVQBzAGUAZAA9ACIAdAByAHUAZQAiAA0A
CgAgACAAIABOAGEAbQBlAD0AIgBQAGwAYQBpAG4AIABUAGUAeAB0ACIALwA+AA0ACgAgACAAPAB3
ADoATABzAGQARQB4AGMAZQBwAHQAaQBvAG4AIABMAG8AYwBrAGUAZAA9ACIAZgBhAGwAcwBlACIA
IABTAGUAbQBpAEgAaQBkAGQAZQBuAD0AIgB0AHIAdQBlACIAIABVAG4AaABpAGQAZQBXAGgAZQBu
AFUAcwBlAGQAPQAiAHQAcgB1AGUAIgANAAoAIAAgACAATgBhAG0AZQA9ACIARQAtAG0AYQBpAGwA
IABTAGkAZwBuAGEAdAB1AHIAZQAiAC8APgANAAoAIAAgADwAdwA6AEwAcwBkAEUAeABjAGUAcAB0
AGkAbwBuACAATABvAGMAawBlAGQAPQAiAGYAYQBsAHMAZQAiACAAUwBlAG0AaQBIAGkAZABkAGUA
bgA9ACIAdAByAHUAZQAiACAAVQBuAGgAaQBkAGUAVwBoAGUAbgBVAHMAZQBkAD0AIgB0AHIAdQBl
ACIADQAKACAAIAAgAE4AYQBtAGUAPQAiAEgAVABNAEwAIABUAG8AcAAgAG8AZgAgAEYAbwByAG0A
IgAvAD4ADQAKACAAIAA8AHcAOgBMAHMAZABFAHgAYwBlAHAAdABpAG8AbgAgAEwAbwBjAGsAZQBk
AD0AIgBmAGEAbABzAGUAIgAgAFMAZQBtAGkASABpAGQAZABlAG4APQAiAHQAcgB1AGUAIgAgAFUA
bgBoAGkAZABlAFcAaABlAG4AVQBzAGUAZAA9ACIAdAByAHUAZQAiAA0ACgAgACAAIABOAGEAbQBl
AD0AIgBIAFQATQBMACAAQgBvAHQAdABvAG0AIABvAGYAIABGAG8AcgBtACIALwA+AA0ACgAgACAA
PAB3ADoATABzAGQARQB4AGMAZQBwAHQAaQBvAG4AIABMAG8AYwBrAGUAZAA9ACIAZgBhAGwAcwBl
ACIAIABTAGUAbQBpAEgAaQBkAGQAZQBuAD0AIgB0AHIAdQBlACIAIABVAG4AaABpAGQAZQBXAGgA
ZQBuAFUAcwBlAGQAPQAiAHQAcgB1AGUAIgANAAoAIAAgACAATgBhAG0AZQA9ACIATgBvAHIAbQBh
AGwAIAAoAFcAZQBiACkAIgAvAD4ADQAKACAAIAA8AHcAOgBMAHMAZABFAHgAYwBlAHAAdABpAG8A
bgAgAEwAbwBjAGsAZQBkAD0AIgBmAGEAbABzAGUAIgAgAFMAZQBtAGkASABpAGQAZABlAG4APQAi
AHQAcgB1AGUAIgAgAFUAbgBoAGkAZABlAFcAaABlAG4AVQBzAGUAZAA9ACIAdAByAHUAZQAiAA0A
CgAgACAAIABOAGEAbQBlAD0AIgBIAFQATQBMACAAQQBjAHIAbwBuAHkAbQAiAC8APgANAAoAIAAg
ADwAdwA6AEwAcwBkAEUAeABjAGUAcAB0AGkAbwBuACAATABvAGMAawBlAGQAPQAiAGYAYQBsAHMA
ZQAiACAAUwBlAG0AaQBIAGkAZABkAGUAbgA9ACIAdAByAHUAZQAiACAAVQBuAGgAaQBkAGUAVwBo
AGUAbgBVAHMAZQBkAD0AIgB0AHIAdQBlACIADQAKACAAIAAgAE4AYQBtAGUAPQAiAEgAVABNAEwA
IABBAGQAZAByAGUAcwBzACIALwA+AA0ACgAgACAAPAB3ADoATABzAGQARQB4AGMAZQBwAHQAaQBv
AG4AIABMAG8AYwBrAGUAZAA9ACIAZgBhAGwAcwBlACIAIABTAGUAbQBpAEgAaQBkAGQAZQBuAD0A
IgB0AHIAdQBlACIAIABVAG4AaABpAGQAZQBXAGgAZQBuAFUAcwBlAGQAPQAiAHQAcgB1AGUAIgAN
AAoAIAAgACAATgBhAG0AZQA9ACIASABUAE0ATAAgAEMAaQB0AGUAIgAvAD4ADQAKACAAIAA8AHcA
OgBMAHMAZABFAHgAYwBlAHAAdABpAG8AbgAgAEwAbwBjAGsAZQBkAD0AIgBmAGEAbABzAGUAIgAg
AFMAZQBtAGkASABpAGQAZABlAG4APQAiAHQAcgB1AGUAIgAgAFUAbgBoAGkAZABlAFcAaABlAG4A
VQBzAGUAZAA9ACIAdAByAHUAZQAiAA0ACgAgACAAIABOAGEAbQBlAD0AIgBIAFQATQBMACAAQwBv
AGQAZQAiAC8APgANAAoAIAAgADwAdwA6AEwAcwBkAEUAeABjAGUAcAB0AGkAbwBuACAATABvAGMA
awBlAGQAPQAiAGYAYQBsAHMAZQAiACAAUwBlAG0AaQBIAGkAZABkAGUAbgA9ACIAdAByAHUAZQAi
ACAAVQBuAGgAaQBkAGUAVwBoAGUAbgBVAHMAZQBkAD0AIgB0AHIAdQBlACIADQAKACAAIAAgAE4A
YQBtAGUAPQAiAEgAVABNAEwAIABEAGUAZgBpAG4AaQB0AGkAbwBuACIALwA+AA0ACgAgACAAPAB3
ADoATABzAGQARQB4AGMAZQBwAHQAaQBvAG4AIABMAG8AYwBrAGUAZAA9ACIAZgBhAGwAcwBlACIA
IABTAGUAbQBpAEgAaQBkAGQAZQBuAD0AIgB0AHIAdQBlACIAIABVAG4AaABpAGQAZQBXAGgAZQBu
AFUAcwBlAGQAPQAiAHQAcgB1AGUAIgANAAoAIAAgACAATgBhAG0AZQA9ACIASABUAE0ATAAgAEsA
ZQB5AGIAbwBhAHIAZAAiAC8APgANAAoAIAAgADwAdwA6AEwAcwBkAEUAeABjAGUAcAB0AGkAbwBu
ACAATABvAGMAawBlAGQAPQAiAGYAYQBsAHMAZQAiACAAUwBlAG0AaQBIAGkAZABkAGUAbgA9ACIA
dAByAHUAZQAiACAAVQBuAGgAaQBkAGUAVwBoAGUAbgBVAHMAZQBkAD0AIgB0AHIAdQBlACIADQAK
ACAAIAAgAE4AYQBtAGUAPQAiAEgAVABNAEwAIABQAHIAZQBmAG8AcgBtAGEAdAB0AGUAZAAiAC8A
PgANAAoAIAAgADwAdwA6AEwAcwBkAEUAeABjAGUAcAB0AGkAbwBuACAATABvAGMAawBlAGQAPQAi
AGYAYQBsAHMAZQAiACAAUwBlAG0AaQBIAGkAZABkAGUAbgA9ACIAdAByAHUAZQAiACAAVQBuAGgA
aQBkAGUAVwBoAGUAbgBVAHMAZQBkAD0AIgB0AHIAdQBlACIADQAKACAAIAAgAE4AYQBtAGUAPQAi
AEgAVABNAEwAIABTAGEAbQBwAGwAZQAiAC8APgANAAoAIAAgADwAdwA6AEwAcwBkAEUAeABjAGUA
cAB0AGkAbwBuACAATABvAGMAawBlAGQAPQAiAGYAYQBsAHMAZQAiACAAUwBlAG0AaQBIAGkAZABk
AGUAbgA9ACIAdAByAHUAZQAiACAAVQBuAGgAaQBkAGUAVwBoAGUAbgBVAHMAZQBkAD0AIgB0AHIA
dQBlACIADQAKACAAIAAgAE4AYQBtAGUAPQAiAEgAVABNAEwAIABUAHkAcABlAHcAcgBpAHQAZQBy
ACIALwA+AA0ACgAgACAAPAB3ADoATABzAGQARQB4AGMAZQBwAHQAaQBvAG4AIABMAG8AYwBrAGUA
ZAA9ACIAZgBhAGwAcwBlACIAIABTAGUAbQBpAEgAaQBkAGQAZQBuAD0AIgB0AHIAdQBlACIAIABV
AG4AaABpAGQAZQBXAGgAZQBuAFUAcwBlAGQAPQAiAHQAcgB1AGUAIgANAAoAIAAgACAATgBhAG0A
ZQA9ACIASABUAE0ATAAgAFYAYQByAGkAYQBiAGwAZQAiAC8APgANAAoAIAAgADwAdwA6AEwAcwBk
AEUAeABjAGUAcAB0AGkAbwBuACAATABvAGMAawBlAGQAPQAiAGYAYQBsAHMAZQAiACAAUwBlAG0A
aQBIAGkAZABkAGUAbgA9ACIAdAByAHUAZQAiACAAVQBuAGgAaQBkAGUAVwBoAGUAbgBVAHMAZQBk
AD0AIgB0AHIAdQBlACIADQAKACAAIAAgAE4AYQBtAGUAPQAiAE4AbwByAG0AYQBsACAAVABhAGIA
bABlACIALwA+AA0ACgAgACAAPAB3ADoATABzAGQARQB4AGMAZQBwAHQAaQBvAG4AIABMAG8AYwBr
AGUAZAA9ACIAZgBhAGwAcwBlACIAIABTAGUAbQBpAEgAaQBkAGQAZQBuAD0AIgB0AHIAdQBlACIA
IABVAG4AaABpAGQAZQBXAGgAZQBuAFUAcwBlAGQAPQAiAHQAcgB1AGUAIgANAAoAIAAgACAATgBh
AG0AZQA9ACIAYQBuAG4AbwB0AGEAdABpAG8AbgAgAHMAdQBiAGoAZQBjAHQAIgAvAD4ADQAKACAA
IAA8AHcAOgBMAHMAZABFAHgAYwBlAHAAdABpAG8AbgAgAEwAbwBjAGsAZQBkAD0AIgBmAGEAbABz
AGUAIgAgAFMAZQBtAGkASABpAGQAZABlAG4APQAiAHQAcgB1AGUAIgAgAFUAbgBoAGkAZABlAFcA
aABlAG4AVQBzAGUAZAA9ACIAdAByAHUAZQAiAA0ACgAgACAAIABOAGEAbQBlAD0AIgBOAG8AIABM
AGkAcwB0ACIALwA+AA0ACgAgACAAPAB3ADoATABzAGQARQB4AGMAZQBwAHQAaQBvAG4AIABMAG8A
YwBrAGUAZAA9ACIAZgBhAGwAcwBlACIAIABTAGUAbQBpAEgAaQBkAGQAZQBuAD0AIgB0AHIAdQBl
ACIAIABVAG4AaABpAGQAZQBXAGgAZQBuAFUAcwBlAGQAPQAiAHQAcgB1AGUAIgANAAoAIAAgACAA
TgBhAG0AZQA9ACIATwB1AHQAbABpAG4AZQAgAEwAaQBzAHQAIAAxACIALwA+AA0ACgAgACAAPAB3
ADoATABzAGQARQB4AGMAZQBwAHQAaQBvAG4AIABMAG8AYwBrAGUAZAA9ACIAZgBhAGwAcwBlACIA
IABTAGUAbQBpAEgAaQBkAGQAZQBuAD0AIgB0AHIAdQBlACIAIABVAG4AaABpAGQAZQBXAGgAZQBu
AFUAcwBlAGQAPQAiAHQAcgB1AGUAIgANAAoAIAAgACAATgBhAG0AZQA9ACIATwB1AHQAbABpAG4A
ZQAgAEwAaQBzAHQAIAAyACIALwA+AA0ACgAgACAAPAB3ADoATABzAGQARQB4AGMAZQBwAHQAaQBv
AG4AIABMAG8AYwBrAGUAZAA9ACIAZgBhAGwAcwBlACIAIABTAGUAbQBpAEgAaQBkAGQAZQBuAD0A
IgB0AHIAdQBlACIAIABVAG4AaABpAGQAZQBXAGgAZQBuAFUAcwBlAGQAPQAiAHQAcgB1AGUAIgAN
AAoAIAAgACAATgBhAG0AZQA9ACIATwB1AHQAbABpAG4AZQAgAEwAaQBzAHQAIAAzACIALwA+AA0A
CgAgACAAPAB3ADoATABzAGQARQB4AGMAZQBwAHQAaQBvAG4AIABMAG8AYwBrAGUAZAA9ACIAZgBh
AGwAcwBlACIAIABTAGUAbQBpAEgAaQBkAGQAZQBuAD0AIgB0AHIAdQBlACIAIABVAG4AaABpAGQA
ZQBXAGgAZQBuAFUAcwBlAGQAPQAiAHQAcgB1AGUAIgANAAoAIAAgACAATgBhAG0AZQA9ACIAVABh
AGIAbABlACAAUwBpAG0AcABsAGUAIAAxACIALwA+AA0ACgAgACAAPAB3ADoATABzAGQARQB4AGMA
ZQBwAHQAaQBvAG4AIABMAG8AYwBrAGUAZAA9ACIAZgBhAGwAcwBlACIAIABTAGUAbQBpAEgAaQBk
AGQAZQBuAD0AIgB0AHIAdQBlACIAIABVAG4AaABpAGQAZQBXAGgAZQBuAFUAcwBlAGQAPQAiAHQA
cgB1AGUAIgANAAoAIAAgACAATgBhAG0AZQA9ACIAVABhAGIAbABlACAAUwBpAG0AcABsAGUAIAAy
ACIALwA+AA0ACgAgACAAPAB3ADoATABzAGQARQB4AGMAZQBwAHQAaQBvAG4AIABMAG8AYwBrAGUA
ZAA9ACIAZgBhAGwAcwBlACIAIABTAGUAbQBpAEgAaQBkAGQAZQBuAD0AIgB0AHIAdQBlACIAIABV
AG4AaABpAGQAZQBXAGgAZQBuAFUAcwBlAGQAPQAiAHQAcgB1AGUAIgANAAoAIAAgACAATgBhAG0A
ZQA9ACIAVABhAGIAbABlACAAUwBpAG0AcABsAGUAIAAzACIALwA+AA0ACgAgACAAPAB3ADoATABz
AGQARQB4AGMAZQBwAHQAaQBvAG4AIABMAG8AYwBrAGUAZAA9ACIAZgBhAGwAcwBlACIAIABTAGUA
bQBpAEgAaQBkAGQAZQBuAD0AIgB0AHIAdQBlACIAIABVAG4AaABpAGQAZQBXAGgAZQBuAFUAcwBl
AGQAPQAiAHQAcgB1AGUAIgANAAoAIAAgACAATgBhAG0AZQA9ACIAVABhAGIAbABlACAAQwBsAGEA
cwBzAGkAYwAgADEAIgAvAD4ADQAKACAAIAA8AHcAOgBMAHMAZABFAHgAYwBlAHAAdABpAG8AbgAg
AEwAbwBjAGsAZQBkAD0AIgBmAGEAbABzAGUAIgAgAFMAZQBtAGkASABpAGQAZABlAG4APQAiAHQA
cgB1AGUAIgAgAFUAbgBoAGkAZABlAFcAaABlAG4AVQBzAGUAZAA9ACIAdAByAHUAZQAiAA0ACgAg
ACAAIABOAGEAbQBlAD0AIgBUAGEAYgBsAGUAIABDAGwAYQBzAHMAaQBjACAAMgAiAC8APgANAAoA
IAAgADwAdwA6AEwAcwBkAEUAeABjAGUAcAB0AGkAbwBuACAATABvAGMAawBlAGQAPQAiAGYAYQBs
AHMAZQAiACAAUwBlAG0AaQBIAGkAZABkAGUAbgA9ACIAdAByAHUAZQAiACAAVQBuAGgAaQBkAGUA
VwBoAGUAbgBVAHMAZQBkAD0AIgB0AHIAdQBlACIADQAKACAAIAAgAE4AYQBtAGUAPQAiAFQAYQBi
AGwAZQAgAEMAbABhAHMAcwBpAGMAIAAzACIALwA+AA0ACgAgACAAPAB3ADoATABzAGQARQB4AGMA
ZQBwAHQAaQBvAG4AIABMAG8AYwBrAGUAZAA9ACIAZgBhAGwAcwBlACIAIABTAGUAbQBpAEgAaQBk
AGQAZQBuAD0AIgB0AHIAdQBlACIAIABVAG4AaABpAGQAZQBXAGgAZQBuAFUAcwBlAGQAPQAiAHQA
cgB1AGUAIgANAAoAIAAgACAATgBhAG0AZQA9ACIAVABhAGIAbABlACAAQwBsAGEAcwBzAGkAYwAg
ADQAIgAvAD4ADQAKACAAIAA8AHcAOgBMAHMAZABFAHgAYwBlAHAAdABpAG8AbgAgAEwAbwBjAGsA
ZQBkAD0AIgBmAGEAbABzAGUAIgAgAFMAZQBtAGkASABpAGQAZABlAG4APQAiAHQAcgB1AGUAIgAg
AFUAbgBoAGkAZABlAFcAaABlAG4AVQBzAGUAZAA9ACIAdAByAHUAZQAiAA0ACgAgACAAIABOAGEA
bQBlAD0AIgBUAGEAYgBsAGUAIABDAG8AbABvAHIAZgB1AGwAIAAxACIALwA+AA0ACgAgACAAPAB3
ADoATABzAGQARQB4AGMAZQBwAHQAaQBvAG4AIABMAG8AYwBrAGUAZAA9ACIAZgBhAGwAcwBlACIA
IABTAGUAbQBpAEgAaQBkAGQAZQBuAD0AIgB0AHIAdQBlACIAIABVAG4AaABpAGQAZQBXAGgAZQBu
AFUAcwBlAGQAPQAiAHQAcgB1AGUAIgANAAoAIAAgACAATgBhAG0AZQA9ACIAVABhAGIAbABlACAA
QwBvAGwAbwByAGYAdQBsACAAMgAiAC8APgANAAoAIAAgADwAdwA6AEwAcwBkAEUAeABjAGUAcAB0
AGkAbwBuACAATABvAGMAawBlAGQAPQAiAGYAYQBsAHMAZQAiACAAUwBlAG0AaQBIAGkAZABkAGUA
bgA9ACIAdAByAHUAZQAiACAAVQBuAGgAaQBkAGUAVwBoAGUAbgBVAHMAZQBkAD0AIgB0AHIAdQBl
ACIADQAKACAAIAAgAE4AYQBtAGUAPQAiAFQAYQBiAGwAZQAgAEMAbwBsAG8AcgBmAHUAbAAgADMA
IgAvAD4ADQAKACAAIAA8AHcAOgBMAHMAZABFAHgAYwBlAHAAdABpAG8AbgAgAEwAbwBjAGsAZQBk
AD0AIgBmAGEAbABzAGUAIgAgAFMAZQBtAGkASABpAGQAZABlAG4APQAiAHQAcgB1AGUAIgAgAFUA
bgBoAGkAZABlAFcAaABlAG4AVQBzAGUAZAA9ACIAdAByAHUAZQAiAA0ACgAgACAAIABOAGEAbQBl
AD0AIgBUAGEAYgBsAGUAIABDAG8AbAB1AG0AbgBzACAAMQAiAC8APgANAAoAIAAgADwAdwA6AEwA
cwBkAEUAeABjAGUAcAB0AGkAbwBuACAATABvAGMAawBlAGQAPQAiAGYAYQBsAHMAZQAiACAAUwBl
AG0AaQBIAGkAZABkAGUAbgA9ACIAdAByAHUAZQAiACAAVQBuAGgAaQBkAGUAVwBoAGUAbgBVAHMA
ZQBkAD0AIgB0AHIAdQBlACIADQAKACAAIAAgAE4AYQBtAGUAPQAiAFQAYQBiAGwAZQAgAEMAbwBs
AHUAbQBuAHMAIAAyACIALwA+AA0ACgAgACAAPAB3ADoATABzAGQARQB4AGMAZQBwAHQAaQBvAG4A
IABMAG8AYwBrAGUAZAA9ACIAZgBhAGwAcwBlACIAIABTAGUAbQBpAEgAaQBkAGQAZQBuAD0AIgB0
AHIAdQBlACIAIABVAG4AaABpAGQAZQBXAGgAZQBuAFUAcwBlAGQAPQAiAHQAcgB1AGUAIgANAAoA
IAAgACAATgBhAG0AZQA9ACIAVABhAGIAbABlACAAQwBvAGwAdQBtAG4AcwAgADMAIgAvAD4ADQAK
ACAAIAA8AHcAOgBMAHMAZABFAHgAYwBlAHAAdABpAG8AbgAgAEwAbwBjAGsAZQBkAD0AIgBmAGEA
bABzAGUAIgAgAFMAZQBtAGkASABpAGQAZABlAG4APQAiAHQAcgB1AGUAIgAgAFUAbgBoAGkAZABl
AFcAaABlAG4AVQBzAGUAZAA9ACIAdAByAHUAZQAiAA0ACgAgACAAIABOAGEAbQBlAD0AIgBUAGEA
YgBsAGUAIABDAG8AbAB1AG0AbgBzACAANAAiAC8APgANAAoAIAAgADwAdwA6AEwAcwBkAEUAeABj
AGUAcAB0AGkAbwBuACAATABvAGMAawBlAGQAPQAiAGYAYQBsAHMAZQAiACAAUwBlAG0AaQBIAGkA
ZABkAGUAbgA9ACIAdAByAHUAZQAiACAAVQBuAGgAaQBkAGUAVwBoAGUAbgBVAHMAZQBkAD0AIgB0
AHIAdQBlACIADQAKACAAIAAgAE4AYQBtAGUAPQAiAFQAYQBiAGwAZQAgAEMAbwBsAHUAbQBuAHMA
IAA1ACIALwA+AA0ACgAgACAAPAB3ADoATABzAGQARQB4AGMAZQBwAHQAaQBvAG4AIABMAG8AYwBr
AGUAZAA9ACIAZgBhAGwAcwBlACIAIABTAGUAbQBpAEgAaQBkAGQAZQBuAD0AIgB0AHIAdQBlACIA
IABVAG4AaABpAGQAZQBXAGgAZQBuAFUAcwBlAGQAPQAiAHQAcgB1AGUAIgANAAoAIAAgACAATgBh
AG0AZQA9ACIAVABhAGIAbABlACAARwByAGkAZAAgADEAIgAvAD4ADQAKACAAIAA8AHcAOgBMAHMA
ZABFAHgAYwBlAHAAdABpAG8AbgAgAEwAbwBjAGsAZQBkAD0AIgBmAGEAbABzAGUAIgAgAFMAZQBt
AGkASABpAGQAZABlAG4APQAiAHQAcgB1AGUAIgAgAFUAbgBoAGkAZABlAFcAaABlAG4AVQBzAGUA
ZAA9ACIAdAByAHUAZQAiAA0ACgAgACAAIABOAGEAbQBlAD0AIgBUAGEAYgBsAGUAIABHAHIAaQBk
ACAAMgAiAC8APgANAAoAIAAgADwAdwA6AEwAcwBkAEUAeABjAGUAcAB0AGkAbwBuACAATABvAGMA
awBlAGQAPQAiAGYAYQBsAHMAZQAiACAAUwBlAG0AaQBIAGkAZABkAGUAbgA9ACIAdAByAHUAZQAi
ACAAVQBuAGgAaQBkAGUAVwBoAGUAbgBVAHMAZQBkAD0AIgB0AHIAdQBlACIADQAKACAAIAAgAE4A
YQBtAGUAPQAiAFQAYQBiAGwAZQAgAEcAcgBpAGQAIAAzACIALwA+AA0ACgAgACAAPAB3ADoATABz
AGQARQB4AGMAZQBwAHQAaQBvAG4AIABMAG8AYwBrAGUAZAA9ACIAZgBhAGwAcwBlACIAIABTAGUA
bQBpAEgAaQBkAGQAZQBuAD0AIgB0AHIAdQBlACIAIABVAG4AaABpAGQAZQBXAGgAZQBuAFUAcwBl
AGQAPQAiAHQAcgB1AGUAIgANAAoAIAAgACAATgBhAG0AZQA9ACIAVABhAGIAbABlACAARwByAGkA
ZAAgADQAIgAvAD4ADQAKACAAIAA8AHcAOgBMAHMAZABFAHgAYwBlAHAAdABpAG8AbgAgAEwAbwBj
AGsAZQBkAD0AIgBmAGEAbABzAGUAIgAgAFMAZQBtAGkASABpAGQAZABlAG4APQAiAHQAcgB1AGUA
IgAgAFUAbgBoAGkAZABlAFcAaABlAG4AVQBzAGUAZAA9ACIAdAByAHUAZQAiAA0ACgAgACAAIABO
AGEAbQBlAD0AIgBUAGEAYgBsAGUAIABHAHIAaQBkACAANQAiAC8APgANAAoAIAAgADwAdwA6AEwA
cwBkAEUAeABjAGUAcAB0AGkAbwBuACAATABvAGMAawBlAGQAPQAiAGYAYQBsAHMAZQAiACAAUwBl
AG0AaQBIAGkAZABkAGUAbgA9ACIAdAByAHUAZQAiACAAVQBuAGgAaQBkAGUAVwBoAGUAbgBVAHMA
ZQBkAD0AIgB0AHIAdQBlACIADQAKACAAIAAgAE4AYQBtAGUAPQAiAFQAYQBiAGwAZQAgAEcAcgBp
AGQAIAA2ACIALwA+AA0ACgAgACAAPAB3ADoATABzAGQARQB4AGMAZQBwAHQAaQBvAG4AIABMAG8A
YwBrAGUAZAA9ACIAZgBhAGwAcwBlACIAIABTAGUAbQBpAEgAaQBkAGQAZQBuAD0AIgB0AHIAdQBl
ACIAIABVAG4AaABpAGQAZQBXAGgAZQBuAFUAcwBlAGQAPQAiAHQAcgB1AGUAIgANAAoAIAAgACAA
TgBhAG0AZQA9ACIAVABhAGIAbABlACAARwByAGkAZAAgADcAIgAvAD4ADQAKACAAIAA8AHcAOgBM
AHMAZABFAHgAYwBlAHAAdABpAG8AbgAgAEwAbwBjAGsAZQBkAD0AIgBmAGEAbABzAGUAIgAgAFMA
ZQBtAGkASABpAGQAZABlAG4APQAiAHQAcgB1AGUAIgAgAFUAbgBoAGkAZABlAFcAaABlAG4AVQBz
AGUAZAA9ACIAdAByAHUAZQAiAA0ACgAgACAAIABOAGEAbQBlAD0AIgBUAGEAYgBsAGUAIABHAHIA
aQBkACAAOAAiAC8APgANAAoAIAAgADwAdwA6AEwAcwBkAEUAeABjAGUAcAB0AGkAbwBuACAATABv
AGMAawBlAGQAPQAiAGYAYQBsAHMAZQAiACAAUwBlAG0AaQBIAGkAZABkAGUAbgA9ACIAdAByAHUA
ZQAiACAAVQBuAGgAaQBkAGUAVwBoAGUAbgBVAHMAZQBkAD0AIgB0AHIAdQBlACIADQAKACAAIAAg
AE4AYQBtAGUAPQAiAFQAYQBiAGwAZQAgAEwAaQBzAHQAIAAxACIALwA+AA0ACgAgACAAPAB3ADoA
TABzAGQARQB4AGMAZQBwAHQAaQBvAG4AIABMAG8AYwBrAGUAZAA9ACIAZgBhAGwAcwBlACIAIABT
AGUAbQBpAEgAaQBkAGQAZQBuAD0AIgB0AHIAdQBlACIAIABVAG4AaABpAGQAZQBXAGgAZQBuAFUA
cwBlAGQAPQAiAHQAcgB1AGUAIgANAAoAIAAgACAATgBhAG0AZQA9ACIAVABhAGIAbABlACAATABp
AHMAdAAgADIAIgAvAD4ADQAKACAAIAA8AHcAOgBMAHMAZABFAHgAYwBlAHAAdABpAG8AbgAgAEwA
bwBjAGsAZQBkAD0AIgBmAGEAbABzAGUAIgAgAFMAZQBtAGkASABpAGQAZABlAG4APQAiAHQAcgB1
AGUAIgAgAFUAbgBoAGkAZABlAFcAaABlAG4AVQBzAGUAZAA9ACIAdAByAHUAZQAiAA0ACgAgACAA
IABOAGEAbQBlAD0AIgBUAGEAYgBsAGUAIABMAGkAcwB0ACAAMwAiAC8APgANAAoAIAAgADwAdwA6
AEwAcwBkAEUAeABjAGUAcAB0AGkAbwBuACAATABvAGMAawBlAGQAPQAiAGYAYQBsAHMAZQAiACAA
UwBlAG0AaQBIAGkAZABkAGUAbgA9ACIAdAByAHUAZQAiACAAVQBuAGgAaQBkAGUAVwBoAGUAbgBV
AHMAZQBkAD0AIgB0AHIAdQBlACIADQAKACAAIAAgAE4AYQBtAGUAPQAiAFQAYQBiAGwAZQAgAEwA
aQBzAHQAIAA0ACIALwA+AA0ACgAgACAAPAB3ADoATABzAGQARQB4AGMAZQBwAHQAaQBvAG4AIABM
AG8AYwBrAGUAZAA9ACIAZgBhAGwAcwBlACIAIABTAGUAbQBpAEgAaQBkAGQAZQBuAD0AIgB0AHIA
dQBlACIAIABVAG4AaABpAGQAZQBXAGgAZQBuAFUAcwBlAGQAPQAiAHQAcgB1AGUAIgANAAoAIAAg
ACAATgBhAG0AZQA9ACIAVABhAGIAbABlACAATABpAHMAdAAgADUAIgAvAD4ADQAKACAAIAA8AHcA
OgBMAHMAZABFAHgAYwBlAHAAdABpAG8AbgAgAEwAbwBjAGsAZQBkAD0AIgBmAGEAbABzAGUAIgAg
AFMAZQBtAGkASABpAGQAZABlAG4APQAiAHQAcgB1AGUAIgAgAFUAbgBoAGkAZABlAFcAaABlAG4A
VQBzAGUAZAA9ACIAdAByAHUAZQAiAA0ACgAgACAAIABOAGEAbQBlAD0AIgBUAGEAYgBsAGUAIABM
AGkAcwB0ACAANgAiAC8APgANAAoAIAAgADwAdwA6AEwAcwBkAEUAeABjAGUAcAB0AGkAbwBuACAA
TABvAGMAawBlAGQAPQAiAGYAYQBsAHMAZQAiACAAUwBlAG0AaQBIAGkAZABkAGUAbgA9ACIAdABy
AHUAZQAiACAAVQBuAGgAaQBkAGUAVwBoAGUAbgBVAHMAZQBkAD0AIgB0AHIAdQBlACIADQAKACAA
IAAgAE4AYQBtAGUAPQAiAFQAYQBiAGwAZQAgAEwAaQBzAHQAIAA3ACIALwA+AA0ACgAgACAAPAB3
ADoATABzAGQARQB4AGMAZQBwAHQAaQBvAG4AIABMAG8AYwBrAGUAZAA9ACIAZgBhAGwAcwBlACIA
IABTAGUAbQBpAEgAaQBkAGQAZQBuAD0AIgB0AHIAdQBlACIAIABVAG4AaABpAGQAZQBXAGgAZQBu
AFUAcwBlAGQAPQAiAHQAcgB1AGUAIgANAAoAIAAgACAATgBhAG0AZQA9ACIAVABhAGIAbABlACAA
TABpAHMAdAAgADgAIgAvAD4ADQAKACAAIAA8AHcAOgBMAHMAZABFAHgAYwBlAHAAdABpAG8AbgAg
AEwAbwBjAGsAZQBkAD0AIgBmAGEAbABzAGUAIgAgAFMAZQBtAGkASABpAGQAZABlAG4APQAiAHQA
cgB1AGUAIgAgAFUAbgBoAGkAZABlAFcAaABlAG4AVQBzAGUAZAA9ACIAdAByAHUAZQAiAA0ACgAg
ACAAIABOAGEAbQBlAD0AIgBUAGEAYgBsAGUAIAAzAEQAIABlAGYAZgBlAGMAdABzACAAMQAiAC8A
PgANAAoAIAAgADwAdwA6AEwAcwBkAEUAeABjAGUAcAB0AGkAbwBuACAATABvAGMAawBlAGQAPQAi
AGYAYQBsAHMAZQAiACAAUwBlAG0AaQBIAGkAZABkAGUAbgA9ACIAdAByAHUAZQAiACAAVQBuAGgA
aQBkAGUAVwBoAGUAbgBVAHMAZQBkAD0AIgB0AHIAdQBlACIADQAKACAAIAAgAE4AYQBtAGUAPQAi
AFQAYQBiAGwAZQAgADMARAAgAGUAZgBmAGUAYwB0AHMAIAAyACIALwA+AA0ACgAgACAAPAB3ADoA
TABzAGQARQB4AGMAZQBwAHQAaQBvAG4AIABMAG8AYwBrAGUAZAA9ACIAZgBhAGwAcwBlACIAIABT
AGUAbQBpAEgAaQBkAGQAZQBuAD0AIgB0AHIAdQBlACIAIABVAG4AaABpAGQAZQBXAGgAZQBuAFUA
cwBlAGQAPQAiAHQAcgB1AGUAIgANAAoAIAAgACAATgBhAG0AZQA9ACIAVABhAGIAbABlACAAMwBE
ACAAZQBmAGYAZQBjAHQAcwAgADMAIgAvAD4ADQAKACAAIAA8AHcAOgBMAHMAZABFAHgAYwBlAHAA
dABpAG8AbgAgAEwAbwBjAGsAZQBkAD0AIgBmAGEAbABzAGUAIgAgAFMAZQBtAGkASABpAGQAZABl
AG4APQAiAHQAcgB1AGUAIgAgAFUAbgBoAGkAZABlAFcAaABlAG4AVQBzAGUAZAA9ACIAdAByAHUA
ZQAiAA0ACgAgACAAIABOAGEAbQBlAD0AIgBUAGEAYgBsAGUAIABDAG8AbgB0AGUAbQBwAG8AcgBh
AHIAeQAiAC8APgANAAoAIAAgADwAdwA6AEwAcwBkAEUAeABjAGUAcAB0AGkAbwBuACAATABvAGMA
awBlAGQAPQAiAGYAYQBsAHMAZQAiACAAUwBlAG0AaQBIAGkAZABkAGUAbgA9ACIAdAByAHUAZQAi
ACAAVQBuAGgAaQBkAGUAVwBoAGUAbgBVAHMAZQBkAD0AIgB0AHIAdQBlACIADQAKACAAIAAgAE4A
YQBtAGUAPQAiAFQAYQBiAGwAZQAgAEUAbABlAGcAYQBuAHQAIgAvAD4ADQAKACAAIAA8AHcAOgBM
AHMAZABFAHgAYwBlAHAAdABpAG8AbgAgAEwAbwBjAGsAZQBkAD0AIgBmAGEAbABzAGUAIgAgAFMA
ZQBtAGkASABpAGQAZABlAG4APQAiAHQAcgB1AGUAIgAgAFUAbgBoAGkAZABlAFcAaABlAG4AVQBz
AGUAZAA9ACIAdAByAHUAZQAiAA0ACgAgACAAIABOAGEAbQBlAD0AIgBUAGEAYgBsAGUAIABQAHIA
bwBmAGUAcwBzAGkAbwBuAGEAbAAiAC8APgANAAoAIAAgADwAdwA6AEwAcwBkAEUAeABjAGUAcAB0
AGkAbwBuACAATABvAGMAawBlAGQAPQAiAGYAYQBsAHMAZQAiACAAUwBlAG0AaQBIAGkAZABkAGUA
bgA9ACIAdAByAHUAZQAiACAAVQBuAGgAaQBkAGUAVwBoAGUAbgBVAHMAZQBkAD0AIgB0AHIAdQBl
ACIADQAKACAAIAAgAE4AYQBtAGUAPQAiAFQAYQBiAGwAZQAgAFMAdQBiAHQAbABlACAAMQAiAC8A
PgANAAoAIAAgADwAdwA6AEwAcwBkAEUAeABjAGUAcAB0AGkAbwBuACAATABvAGMAawBlAGQAPQAi
AGYAYQBsAHMAZQAiACAAUwBlAG0AaQBIAGkAZABkAGUAbgA9ACIAdAByAHUAZQAiACAAVQBuAGgA
aQBkAGUAVwBoAGUAbgBVAHMAZQBkAD0AIgB0AHIAdQBlACIADQAKACAAIAAgAE4AYQBtAGUAPQAi
AFQAYQBiAGwAZQAgAFMAdQBiAHQAbABlACAAMgAiAC8APgANAAoAIAAgADwAdwA6AEwAcwBkAEUA
eABjAGUAcAB0AGkAbwBuACAATABvAGMAawBlAGQAPQAiAGYAYQBsAHMAZQAiACAAUwBlAG0AaQBI
AGkAZABkAGUAbgA9ACIAdAByAHUAZQAiACAAVQBuAGgAaQBkAGUAVwBoAGUAbgBVAHMAZQBkAD0A
IgB0AHIAdQBlACIADQAKACAAIAAgAE4AYQBtAGUAPQAiAFQAYQBiAGwAZQAgAFcAZQBiACAAMQAi
AC8APgANAAoAIAAgADwAdwA6AEwAcwBkAEUAeABjAGUAcAB0AGkAbwBuACAATABvAGMAawBlAGQA
PQAiAGYAYQBsAHMAZQAiACAAUwBlAG0AaQBIAGkAZABkAGUAbgA9ACIAdAByAHUAZQAiACAAVQBu
AGgAaQBkAGUAVwBoAGUAbgBVAHMAZQBkAD0AIgB0AHIAdQBlACIADQAKACAAIAAgAE4AYQBtAGUA
PQAiAFQAYQBiAGwAZQAgAFcAZQBiACAAMgAiAC8APgANAAoAIAAgADwAdwA6AEwAcwBkAEUAeABj
AGUAcAB0AGkAbwBuACAATABvAGMAawBlAGQAPQAiAGYAYQBsAHMAZQAiACAAUwBlAG0AaQBIAGkA
ZABkAGUAbgA9ACIAdAByAHUAZQAiACAAVQBuAGgAaQBkAGUAVwBoAGUAbgBVAHMAZQBkAD0AIgB0
AHIAdQBlACIADQAKACAAIAAgAE4AYQBtAGUAPQAiAFQAYQBiAGwAZQAgAFcAZQBiACAAMwAiAC8A
PgANAAoAIAAgADwAdwA6AEwAcwBkAEUAeABjAGUAcAB0AGkAbwBuACAATABvAGMAawBlAGQAPQAi
AGYAYQBsAHMAZQAiACAAUwBlAG0AaQBIAGkAZABkAGUAbgA9ACIAdAByAHUAZQAiACAAVQBuAGgA
aQBkAGUAVwBoAGUAbgBVAHMAZQBkAD0AIgB0AHIAdQBlACIADQAKACAAIAAgAE4AYQBtAGUAPQAi
AEIAYQBsAGwAbwBvAG4AIABUAGUAeAB0ACIALwA+AA0ACgAgACAAPAB3ADoATABzAGQARQB4AGMA
ZQBwAHQAaQBvAG4AIABMAG8AYwBrAGUAZAA9ACIAZgBhAGwAcwBlACIAIABQAHIAaQBvAHIAaQB0
AHkAPQAiADMAOQAiACAATgBhAG0AZQA9ACIAVABhAGIAbABlACAARwByAGkAZAAiAC8APgANAAoA
IAAgADwAdwA6AEwAcwBkAEUAeABjAGUAcAB0AGkAbwBuACAATABvAGMAawBlAGQAPQAiAGYAYQBs
AHMAZQAiACAAUwBlAG0AaQBIAGkAZABkAGUAbgA9ACIAdAByAHUAZQAiACAAVQBuAGgAaQBkAGUA
VwBoAGUAbgBVAHMAZQBkAD0AIgB0AHIAdQBlACIADQAKACAAIAAgAE4AYQBtAGUAPQAiAFQAYQBi
AGwAZQAgAFQAaABlAG0AZQAiAC8APgANAAoAIAAgADwAdwA6AEwAcwBkAEUAeABjAGUAcAB0AGkA
bwBuACAATABvAGMAawBlAGQAPQAiAGYAYQBsAHMAZQAiACAAUwBlAG0AaQBIAGkAZABkAGUAbgA9
ACIAdAByAHUAZQAiACAATgBhAG0AZQA9ACIAUABsAGEAYwBlAGgAbwBsAGQAZQByACAAVABlAHgA
dAAiAC8APgANAAoAIAAgADwAdwA6AEwAcwBkAEUAeABjAGUAcAB0AGkAbwBuACAATABvAGMAawBl
AGQAPQAiAGYAYQBsAHMAZQAiACAAUAByAGkAbwByAGkAdAB5AD0AIgAxACIAIABRAEYAbwByAG0A
YQB0AD0AIgB0AHIAdQBlACIAIABOAGEAbQBlAD0AIgBOAG8AIABTAHAAYQBjAGkAbgBnACIALwA+
AA0ACgAgACAAPAB3ADoATABzAGQARQB4AGMAZQBwAHQAaQBvAG4AIABMAG8AYwBrAGUAZAA9ACIA
ZgBhAGwAcwBlACIAIABQAHIAaQBvAHIAaQB0AHkAPQAiADYAMAAiACAATgBhAG0AZQA9ACIATABp
AGcAaAB0ACAAUwBoAGEAZABpAG4AZwAiAC8APgANAAoAIAAgADwAdwA6AEwAcwBkAEUAeABjAGUA
cAB0AGkAbwBuACAATABvAGMAawBlAGQAPQAiAGYAYQBsAHMAZQAiACAAUAByAGkAbwByAGkAdAB5
AD0AIgA2ADEAIgAgAE4AYQBtAGUAPQAiAEwAaQBnAGgAdAAgAEwAaQBzAHQAIgAvAD4ADQAKACAA
IAA8AHcAOgBMAHMAZABFAHgAYwBlAHAAdABpAG8AbgAgAEwAbwBjAGsAZQBkAD0AIgBmAGEAbABz
AGUAIgAgAFAAcgBpAG8AcgBpAHQAeQA9ACIANgAyACIAIABOAGEAbQBlAD0AIgBMAGkAZwBoAHQA
IABHAHIAaQBkACIALwA+AA0ACgAgACAAPAB3ADoATABzAGQARQB4AGMAZQBwAHQAaQBvAG4AIABM
AG8AYwBrAGUAZAA9ACIAZgBhAGwAcwBlACIAIABQAHIAaQBvAHIAaQB0AHkAPQAiADYAMwAiACAA
TgBhAG0AZQA9ACIATQBlAGQAaQB1AG0AIABTAGgAYQBkAGkAbgBnACAAMQAiAC8APgANAAoAIAAg
ADwAdwA6AEwAcwBkAEUAeABjAGUAcAB0AGkAbwBuACAATABvAGMAawBlAGQAPQAiAGYAYQBsAHMA
ZQAiACAAUAByAGkAbwByAGkAdAB5AD0AIgA2ADQAIgAgAE4AYQBtAGUAPQAiAE0AZQBkAGkAdQBt
ACAAUwBoAGEAZABpAG4AZwAgADIAIgAvAD4ADQAKACAAIAA8AHcAOgBMAHMAZABFAHgAYwBlAHAA
dABpAG8AbgAgAEwAbwBjAGsAZQBkAD0AIgBmAGEAbABzAGUAIgAgAFAAcgBpAG8AcgBpAHQAeQA9
ACIANgA1ACIAIABOAGEAbQBlAD0AIgBNAGUAZABpAHUAbQAgAEwAaQBzAHQAIAAxACIALwA+AA0A
CgAgACAAPAB3ADoATABzAGQARQB4AGMAZQBwAHQAaQBvAG4AIABMAG8AYwBrAGUAZAA9ACIAZgBh
AGwAcwBlACIAIABQAHIAaQBvAHIAaQB0AHkAPQAiADYANgAiACAATgBhAG0AZQA9ACIATQBlAGQA
aQB1AG0AIABMAGkAcwB0ACAAMgAiAC8APgANAAoAIAAgADwAdwA6AEwAcwBkAEUAeABjAGUAcAB0
AGkAbwBuACAATABvAGMAawBlAGQAPQAiAGYAYQBsAHMAZQAiACAAUAByAGkAbwByAGkAdAB5AD0A
IgA2ADcAIgAgAE4AYQBtAGUAPQAiAE0AZQBkAGkAdQBtACAARwByAGkAZAAgADEAIgAvAD4ADQAK
ACAAIAA8AHcAOgBMAHMAZABFAHgAYwBlAHAAdABpAG8AbgAgAEwAbwBjAGsAZQBkAD0AIgBmAGEA
bABzAGUAIgAgAFAAcgBpAG8AcgBpAHQAeQA9ACIANgA4ACIAIABOAGEAbQBlAD0AIgBNAGUAZABp
AHUAbQAgAEcAcgBpAGQAIAAyACIALwA+AA0ACgAgACAAPAB3ADoATABzAGQARQB4AGMAZQBwAHQA
aQBvAG4AIABMAG8AYwBrAGUAZAA9ACIAZgBhAGwAcwBlACIAIABQAHIAaQBvAHIAaQB0AHkAPQAi
ADYAOQAiACAATgBhAG0AZQA9ACIATQBlAGQAaQB1AG0AIABHAHIAaQBkACAAMwAiAC8APgANAAoA
IAAgADwAdwA6AEwAcwBkAEUAeABjAGUAcAB0AGkAbwBuACAATABvAGMAawBlAGQAPQAiAGYAYQBs
AHMAZQAiACAAUAByAGkAbwByAGkAdAB5AD0AIgA3ADAAIgAgAE4AYQBtAGUAPQAiAEQAYQByAGsA
IABMAGkAcwB0ACIALwA+AA0ACgAgACAAPAB3ADoATABzAGQARQB4AGMAZQBwAHQAaQBvAG4AIABM
AG8AYwBrAGUAZAA9ACIAZgBhAGwAcwBlACIAIABQAHIAaQBvAHIAaQB0AHkAPQAiADcAMQAiACAA
TgBhAG0AZQA9ACIAQwBvAGwAbwByAGYAdQBsACAAUwBoAGEAZABpAG4AZwAiAC8APgANAAoAIAAg
ADwAdwA6AEwAcwBkAEUAeABjAGUAcAB0AGkAbwBuACAATABvAGMAawBlAGQAPQAiAGYAYQBsAHMA
ZQAiACAAUAByAGkAbwByAGkAdAB5AD0AIgA3ADIAIgAgAE4AYQBtAGUAPQAiAEMAbwBsAG8AcgBm
AHUAbAAgAEwAaQBzAHQAIgAvAD4ADQAKACAAIAA8AHcAOgBMAHMAZABFAHgAYwBlAHAAdABpAG8A
bgAgAEwAbwBjAGsAZQBkAD0AIgBmAGEAbABzAGUAIgAgAFAAcgBpAG8AcgBpAHQAeQA9ACIANwAz
ACIAIABOAGEAbQBlAD0AIgBDAG8AbABvAHIAZgB1AGwAIABHAHIAaQBkACIALwA+AA0ACgAgACAA
PAB3ADoATABzAGQARQB4AGMAZQBwAHQAaQBvAG4AIABMAG8AYwBrAGUAZAA9ACIAZgBhAGwAcwBl
ACIAIABQAHIAaQBvAHIAaQB0AHkAPQAiADYAMAAiACAATgBhAG0AZQA9ACIATABpAGcAaAB0ACAA
UwBoAGEAZABpAG4AZwAgAEEAYwBjAGUAbgB0ACAAMQAiAC8APgANAAoAIAAgADwAdwA6AEwAcwBk
AEUAeABjAGUAcAB0AGkAbwBuACAATABvAGMAawBlAGQAPQAiAGYAYQBsAHMAZQAiACAAUAByAGkA
bwByAGkAdAB5AD0AIgA2ADEAIgAgAE4AYQBtAGUAPQAiAEwAaQBnAGgAdAAgAEwAaQBzAHQAIABB
AGMAYwBlAG4AdAAgADEAIgAvAD4ADQAKACAAIAA8AHcAOgBMAHMAZABFAHgAYwBlAHAAdABpAG8A
bgAgAEwAbwBjAGsAZQBkAD0AIgBmAGEAbABzAGUAIgAgAFAAcgBpAG8AcgBpAHQAeQA9ACIANgAy
ACIAIABOAGEAbQBlAD0AIgBMAGkAZwBoAHQAIABHAHIAaQBkACAAQQBjAGMAZQBuAHQAIAAxACIA
LwA+AA0ACgAgACAAPAB3ADoATABzAGQARQB4AGMAZQBwAHQAaQBvAG4AIABMAG8AYwBrAGUAZAA9
ACIAZgBhAGwAcwBlACIAIABQAHIAaQBvAHIAaQB0AHkAPQAiADYAMwAiACAATgBhAG0AZQA9ACIA
TQBlAGQAaQB1AG0AIABTAGgAYQBkAGkAbgBnACAAMQAgAEEAYwBjAGUAbgB0ACAAMQAiAC8APgAN
AAoAIAAgADwAdwA6AEwAcwBkAEUAeABjAGUAcAB0AGkAbwBuACAATABvAGMAawBlAGQAPQAiAGYA
YQBsAHMAZQAiACAAUAByAGkAbwByAGkAdAB5AD0AIgA2ADQAIgAgAE4AYQBtAGUAPQAiAE0AZQBk
AGkAdQBtACAAUwBoAGEAZABpAG4AZwAgADIAIABBAGMAYwBlAG4AdAAgADEAIgAvAD4ADQAKACAA
IAA8AHcAOgBMAHMAZABFAHgAYwBlAHAAdABpAG8AbgAgAEwAbwBjAGsAZQBkAD0AIgBmAGEAbABz
AGUAIgAgAFAAcgBpAG8AcgBpAHQAeQA9ACIANgA1ACIAIABOAGEAbQBlAD0AIgBNAGUAZABpAHUA
bQAgAEwAaQBzAHQAIAAxACAAQQBjAGMAZQBuAHQAIAAxACIALwA+AA0ACgAgACAAPAB3ADoATABz
AGQARQB4AGMAZQBwAHQAaQBvAG4AIABMAG8AYwBrAGUAZAA9ACIAZgBhAGwAcwBlACIAIABTAGUA
bQBpAEgAaQBkAGQAZQBuAD0AIgB0AHIAdQBlACIAIABOAGEAbQBlAD0AIgBSAGUAdgBpAHMAaQBv
AG4AIgAvAD4ADQAKACAAIAA8AHcAOgBMAHMAZABFAHgAYwBlAHAAdABpAG8AbgAgAEwAbwBjAGsA
ZQBkAD0AIgBmAGEAbABzAGUAIgAgAFAAcgBpAG8AcgBpAHQAeQA9ACIAMwA0ACIAIABRAEYAbwBy
AG0AYQB0AD0AIgB0AHIAdQBlACIADQAKACAAIAAgAE4AYQBtAGUAPQAiAEwAaQBzAHQAIABQAGEA
cgBhAGcAcgBhAHAAaAAiAC8APgANAAoAIAAgADwAdwA6AEwAcwBkAEUAeABjAGUAcAB0AGkAbwBu
ACAATABvAGMAawBlAGQAPQAiAGYAYQBsAHMAZQAiACAAUAByAGkAbwByAGkAdAB5AD0AIgAyADkA
IgAgAFEARgBvAHIAbQBhAHQAPQAiAHQAcgB1AGUAIgAgAE4AYQBtAGUAPQAiAFEAdQBvAHQAZQAi
AC8APgANAAoAIAAgADwAdwA6AEwAcwBkAEUAeABjAGUAcAB0AGkAbwBuACAATABvAGMAawBlAGQA
PQAiAGYAYQBsAHMAZQAiACAAUAByAGkAbwByAGkAdAB5AD0AIgAzADAAIgAgAFEARgBvAHIAbQBh
AHQAPQAiAHQAcgB1AGUAIgANAAoAIAAgACAATgBhAG0AZQA9ACIASQBuAHQAZQBuAHMAZQAgAFEA
dQBvAHQAZQAiAC8APgANAAoAIAAgADwAdwA6AEwAcwBkAEUAeABjAGUAcAB0AGkAbwBuACAATABv
AGMAawBlAGQAPQAiAGYAYQBsAHMAZQAiACAAUAByAGkAbwByAGkAdAB5AD0AIgA2ADYAIgAgAE4A
YQBtAGUAPQAiAE0AZQBkAGkAdQBtACAATABpAHMAdAAgADIAIABBAGMAYwBlAG4AdAAgADEAIgAv
AD4ADQAKACAAIAA8AHcAOgBMAHMAZABFAHgAYwBlAHAAdABpAG8AbgAgAEwAbwBjAGsAZQBkAD0A
IgBmAGEAbABzAGUAIgAgAFAAcgBpAG8AcgBpAHQAeQA9ACIANgA3ACIAIABOAGEAbQBlAD0AIgBN
AGUAZABpAHUAbQAgAEcAcgBpAGQAIAAxACAAQQBjAGMAZQBuAHQAIAAxACIALwA+AA0ACgAgACAA
PAB3ADoATABzAGQARQB4AGMAZQBwAHQAaQBvAG4AIABMAG8AYwBrAGUAZAA9ACIAZgBhAGwAcwBl
ACIAIABQAHIAaQBvAHIAaQB0AHkAPQAiADYAOAAiACAATgBhAG0AZQA9ACIATQBlAGQAaQB1AG0A
IABHAHIAaQBkACAAMgAgAEEAYwBjAGUAbgB0ACAAMQAiAC8APgANAAoAIAAgADwAdwA6AEwAcwBk
AEUAeABjAGUAcAB0AGkAbwBuACAATABvAGMAawBlAGQAPQAiAGYAYQBsAHMAZQAiACAAUAByAGkA
bwByAGkAdAB5AD0AIgA2ADkAIgAgAE4AYQBtAGUAPQAiAE0AZQBkAGkAdQBtACAARwByAGkAZAAg
ADMAIABBAGMAYwBlAG4AdAAgADEAIgAvAD4ADQAKACAAIAA8AHcAOgBMAHMAZABFAHgAYwBlAHAA
dABpAG8AbgAgAEwAbwBjAGsAZQBkAD0AIgBmAGEAbABzAGUAIgAgAFAAcgBpAG8AcgBpAHQAeQA9
ACIANwAwACIAIABOAGEAbQBlAD0AIgBEAGEAcgBrACAATABpAHMAdAAgAEEAYwBjAGUAbgB0ACAA
MQAiAC8APgANAAoAIAAgADwAdwA6AEwAcwBkAEUAeABjAGUAcAB0AGkAbwBuACAATABvAGMAawBl
AGQAPQAiAGYAYQBsAHMAZQAiACAAUAByAGkAbwByAGkAdAB5AD0AIgA3ADEAIgAgAE4AYQBtAGUA
PQAiAEMAbwBsAG8AcgBmAHUAbAAgAFMAaABhAGQAaQBuAGcAIABBAGMAYwBlAG4AdAAgADEAIgAv
AD4ADQAKACAAIAA8AHcAOgBMAHMAZABFAHgAYwBlAHAAdABpAG8AbgAgAEwAbwBjAGsAZQBkAD0A
IgBmAGEAbABzAGUAIgAgAFAAcgBpAG8AcgBpAHQAeQA9ACIANwAyACIAIABOAGEAbQBlAD0AIgBD
AG8AbABvAHIAZgB1AGwAIABMAGkAcwB0ACAAQQBjAGMAZQBuAHQAIAAxACIALwA+AA0ACgAgACAA
PAB3ADoATABzAGQARQB4AGMAZQBwAHQAaQBvAG4AIABMAG8AYwBrAGUAZAA9ACIAZgBhAGwAcwBl
ACIAIABQAHIAaQBvAHIAaQB0AHkAPQAiADcAMwAiACAATgBhAG0AZQA9ACIAQwBvAGwAbwByAGYA
dQBsACAARwByAGkAZAAgAEEAYwBjAGUAbgB0ACAAMQAiAC8APgANAAoAIAAgADwAdwA6AEwAcwBk
AEUAeABjAGUAcAB0AGkAbwBuACAATABvAGMAawBlAGQAPQAiAGYAYQBsAHMAZQAiACAAUAByAGkA
bwByAGkAdAB5AD0AIgA2ADAAIgAgAE4AYQBtAGUAPQAiAEwAaQBnAGgAdAAgAFMAaABhAGQAaQBu
AGcAIABBAGMAYwBlAG4AdAAgADIAIgAvAD4ADQAKACAAIAA8AHcAOgBMAHMAZABFAHgAYwBlAHAA
dABpAG8AbgAgAEwAbwBjAGsAZQBkAD0AIgBmAGEAbABzAGUAIgAgAFAAcgBpAG8AcgBpAHQAeQA9
ACIANgAxACIAIABOAGEAbQBlAD0AIgBMAGkAZwBoAHQAIABMAGkAcwB0ACAAQQBjAGMAZQBuAHQA
IAAyACIALwA+AA0ACgAgACAAPAB3ADoATABzAGQARQB4AGMAZQBwAHQAaQBvAG4AIABMAG8AYwBr
AGUAZAA9ACIAZgBhAGwAcwBlACIAIABQAHIAaQBvAHIAaQB0AHkAPQAiADYAMgAiACAATgBhAG0A
ZQA9ACIATABpAGcAaAB0ACAARwByAGkAZAAgAEEAYwBjAGUAbgB0ACAAMgAiAC8APgANAAoAIAAg
ADwAdwA6AEwAcwBkAEUAeABjAGUAcAB0AGkAbwBuACAATABvAGMAawBlAGQAPQAiAGYAYQBsAHMA
ZQAiACAAUAByAGkAbwByAGkAdAB5AD0AIgA2ADMAIgAgAE4AYQBtAGUAPQAiAE0AZQBkAGkAdQBt
ACAAUwBoAGEAZABpAG4AZwAgADEAIABBAGMAYwBlAG4AdAAgADIAIgAvAD4ADQAKACAAIAA8AHcA
OgBMAHMAZABFAHgAYwBlAHAAdABpAG8AbgAgAEwAbwBjAGsAZQBkAD0AIgBmAGEAbABzAGUAIgAg
AFAAcgBpAG8AcgBpAHQAeQA9ACIANgA0ACIAIABOAGEAbQBlAD0AIgBNAGUAZABpAHUAbQAgAFMA
aABhAGQAaQBuAGcAIAAyACAAQQBjAGMAZQBuAHQAIAAyACIALwA+AA0ACgAgACAAPAB3ADoATABz
AGQARQB4AGMAZQBwAHQAaQBvAG4AIABMAG8AYwBrAGUAZAA9ACIAZgBhAGwAcwBlACIAIABQAHIA
aQBvAHIAaQB0AHkAPQAiADYANQAiACAATgBhAG0AZQA9ACIATQBlAGQAaQB1AG0AIABMAGkAcwB0
ACAAMQAgAEEAYwBjAGUAbgB0ACAAMgAiAC8APgANAAoAIAAgADwAdwA6AEwAcwBkAEUAeABjAGUA
cAB0AGkAbwBuACAATABvAGMAawBlAGQAPQAiAGYAYQBsAHMAZQAiACAAUAByAGkAbwByAGkAdAB5
AD0AIgA2ADYAIgAgAE4AYQBtAGUAPQAiAE0AZQBkAGkAdQBtACAATABpAHMAdAAgADIAIABBAGMA
YwBlAG4AdAAgADIAIgAvAD4ADQAKACAAIAA8AHcAOgBMAHMAZABFAHgAYwBlAHAAdABpAG8AbgAg
AEwAbwBjAGsAZQBkAD0AIgBmAGEAbABzAGUAIgAgAFAAcgBpAG8AcgBpAHQAeQA9ACIANgA3ACIA
IABOAGEAbQBlAD0AIgBNAGUAZABpAHUAbQAgAEcAcgBpAGQAIAAxACAAQQBjAGMAZQBuAHQAIAAy
ACIALwA+AA0ACgAgACAAPAB3ADoATABzAGQARQB4AGMAZQBwAHQAaQBvAG4AIABMAG8AYwBrAGUA
ZAA9ACIAZgBhAGwAcwBlACIAIABQAHIAaQBvAHIAaQB0AHkAPQAiADYAOAAiACAATgBhAG0AZQA9
ACIATQBlAGQAaQB1AG0AIABHAHIAaQBkACAAMgAgAEEAYwBjAGUAbgB0ACAAMgAiAC8APgANAAoA
IAAgADwAdwA6AEwAcwBkAEUAeABjAGUAcAB0AGkAbwBuACAATABvAGMAawBlAGQAPQAiAGYAYQBs
AHMAZQAiACAAUAByAGkAbwByAGkAdAB5AD0AIgA2ADkAIgAgAE4AYQBtAGUAPQAiAE0AZQBkAGkA
dQBtACAARwByAGkAZAAgADMAIABBAGMAYwBlAG4AdAAgADIAIgAvAD4ADQAKACAAIAA8AHcAOgBM
AHMAZABFAHgAYwBlAHAAdABpAG8AbgAgAEwAbwBjAGsAZQBkAD0AIgBmAGEAbABzAGUAIgAgAFAA
cgBpAG8AcgBpAHQAeQA9ACIANwAwACIAIABOAGEAbQBlAD0AIgBEAGEAcgBrACAATABpAHMAdAAg
AEEAYwBjAGUAbgB0ACAAMgAiAC8APgANAAoAIAAgADwAdwA6AEwAcwBkAEUAeABjAGUAcAB0AGkA
bwBuACAATABvAGMAawBlAGQAPQAiAGYAYQBsAHMAZQAiACAAUAByAGkAbwByAGkAdAB5AD0AIgA3
ADEAIgAgAE4AYQBtAGUAPQAiAEMAbwBsAG8AcgBmAHUAbAAgAFMAaABhAGQAaQBuAGcAIABBAGMA
YwBlAG4AdAAgADIAIgAvAD4ADQAKACAAIAA8AHcAOgBMAHMAZABFAHgAYwBlAHAAdABpAG8AbgAg
AEwAbwBjAGsAZQBkAD0AIgBmAGEAbABzAGUAIgAgAFAAcgBpAG8AcgBpAHQAeQA9ACIANwAyACIA
IABOAGEAbQBlAD0AIgBDAG8AbABvAHIAZgB1AGwAIABMAGkAcwB0ACAAQQBjAGMAZQBuAHQAIAAy
ACIALwA+AA0ACgAgACAAPAB3ADoATABzAGQARQB4AGMAZQBwAHQAaQBvAG4AIABMAG8AYwBrAGUA
ZAA9ACIAZgBhAGwAcwBlACIAIABQAHIAaQBvAHIAaQB0AHkAPQAiADcAMwAiACAATgBhAG0AZQA9
ACIAQwBvAGwAbwByAGYAdQBsACAARwByAGkAZAAgAEEAYwBjAGUAbgB0ACAAMgAiAC8APgANAAoA
IAAgADwAdwA6AEwAcwBkAEUAeABjAGUAcAB0AGkAbwBuACAATABvAGMAawBlAGQAPQAiAGYAYQBs
AHMAZQAiACAAUAByAGkAbwByAGkAdAB5AD0AIgA2ADAAIgAgAE4AYQBtAGUAPQAiAEwAaQBnAGgA
dAAgAFMAaABhAGQAaQBuAGcAIABBAGMAYwBlAG4AdAAgADMAIgAvAD4ADQAKACAAIAA8AHcAOgBM
AHMAZABFAHgAYwBlAHAAdABpAG8AbgAgAEwAbwBjAGsAZQBkAD0AIgBmAGEAbABzAGUAIgAgAFAA
cgBpAG8AcgBpAHQAeQA9ACIANgAxACIAIABOAGEAbQBlAD0AIgBMAGkAZwBoAHQAIABMAGkAcwB0
ACAAQQBjAGMAZQBuAHQAIAAzACIALwA+AA0ACgAgACAAPAB3ADoATABzAGQARQB4AGMAZQBwAHQA
aQBvAG4AIABMAG8AYwBrAGUAZAA9ACIAZgBhAGwAcwBlACIAIABQAHIAaQBvAHIAaQB0AHkAPQAi
ADYAMgAiACAATgBhAG0AZQA9ACIATABpAGcAaAB0ACAARwByAGkAZAAgAEEAYwBjAGUAbgB0ACAA
MwAiAC8APgANAAoAIAAgADwAdwA6AEwAcwBkAEUAeABjAGUAcAB0AGkAbwBuACAATABvAGMAawBl
AGQAPQAiAGYAYQBsAHMAZQAiACAAUAByAGkAbwByAGkAdAB5AD0AIgA2ADMAIgAgAE4AYQBtAGUA
PQAiAE0AZQBkAGkAdQBtACAAUwBoAGEAZABpAG4AZwAgADEAIABBAGMAYwBlAG4AdAAgADMAIgAv
AD4ADQAKACAAIAA8AHcAOgBMAHMAZABFAHgAYwBlAHAAdABpAG8AbgAgAEwAbwBjAGsAZQBkAD0A
IgBmAGEAbABzAGUAIgAgAFAAcgBpAG8AcgBpAHQAeQA9ACIANgA0ACIAIABOAGEAbQBlAD0AIgBN
AGUAZABpAHUAbQAgAFMAaABhAGQAaQBuAGcAIAAyACAAQQBjAGMAZQBuAHQAIAAzACIALwA+AA0A
CgAgACAAPAB3ADoATABzAGQARQB4AGMAZQBwAHQAaQBvAG4AIABMAG8AYwBrAGUAZAA9ACIAZgBh
AGwAcwBlACIAIABQAHIAaQBvAHIAaQB0AHkAPQAiADYANQAiACAATgBhAG0AZQA9ACIATQBlAGQA
aQB1AG0AIABMAGkAcwB0ACAAMQAgAEEAYwBjAGUAbgB0ACAAMwAiAC8APgANAAoAIAAgADwAdwA6
AEwAcwBkAEUAeABjAGUAcAB0AGkAbwBuACAATABvAGMAawBlAGQAPQAiAGYAYQBsAHMAZQAiACAA
UAByAGkAbwByAGkAdAB5AD0AIgA2ADYAIgAgAE4AYQBtAGUAPQAiAE0AZQBkAGkAdQBtACAATABp
AHMAdAAgADIAIABBAGMAYwBlAG4AdAAgADMAIgAvAD4ADQAKACAAIAA8AHcAOgBMAHMAZABFAHgA
YwBlAHAAdABpAG8AbgAgAEwAbwBjAGsAZQBkAD0AIgBmAGEAbABzAGUAIgAgAFAAcgBpAG8AcgBp
AHQAeQA9ACIANgA3ACIAIABOAGEAbQBlAD0AIgBNAGUAZABpAHUAbQAgAEcAcgBpAGQAIAAxACAA
QQBjAGMAZQBuAHQAIAAzACIALwA+AA0ACgAgACAAPAB3ADoATABzAGQARQB4AGMAZQBwAHQAaQBv
AG4AIABMAG8AYwBrAGUAZAA9ACIAZgBhAGwAcwBlACIAIABQAHIAaQBvAHIAaQB0AHkAPQAiADYA
OAAiACAATgBhAG0AZQA9ACIATQBlAGQAaQB1AG0AIABHAHIAaQBkACAAMgAgAEEAYwBjAGUAbgB0
ACAAMwAiAC8APgANAAoAIAAgADwAdwA6AEwAcwBkAEUAeABjAGUAcAB0AGkAbwBuACAATABvAGMA
awBlAGQAPQAiAGYAYQBsAHMAZQAiACAAUAByAGkAbwByAGkAdAB5AD0AIgA2ADkAIgAgAE4AYQBt
AGUAPQAiAE0AZQBkAGkAdQBtACAARwByAGkAZAAgADMAIABBAGMAYwBlAG4AdAAgADMAIgAvAD4A
DQAKACAAIAA8AHcAOgBMAHMAZABFAHgAYwBlAHAAdABpAG8AbgAgAEwAbwBjAGsAZQBkAD0AIgBm
AGEAbABzAGUAIgAgAFAAcgBpAG8AcgBpAHQAeQA9ACIANwAwACIAIABOAGEAbQBlAD0AIgBEAGEA
cgBrACAATABpAHMAdAAgAEEAYwBjAGUAbgB0ACAAMwAiAC8APgANAAoAIAAgADwAdwA6AEwAcwBk
AEUAeABjAGUAcAB0AGkAbwBuACAATABvAGMAawBlAGQAPQAiAGYAYQBsAHMAZQAiACAAUAByAGkA
bwByAGkAdAB5AD0AIgA3ADEAIgAgAE4AYQBtAGUAPQAiAEMAbwBsAG8AcgBmAHUAbAAgAFMAaABh
AGQAaQBuAGcAIABBAGMAYwBlAG4AdAAgADMAIgAvAD4ADQAKACAAIAA8AHcAOgBMAHMAZABFAHgA
YwBlAHAAdABpAG8AbgAgAEwAbwBjAGsAZQBkAD0AIgBmAGEAbABzAGUAIgAgAFAAcgBpAG8AcgBp
AHQAeQA9ACIANwAyACIAIABOAGEAbQBlAD0AIgBDAG8AbABvAHIAZgB1AGwAIABMAGkAcwB0ACAA
QQBjAGMAZQBuAHQAIAAzACIALwA+AA0ACgAgACAAPAB3ADoATABzAGQARQB4AGMAZQBwAHQAaQBv
AG4AIABMAG8AYwBrAGUAZAA9ACIAZgBhAGwAcwBlACIAIABQAHIAaQBvAHIAaQB0AHkAPQAiADcA
MwAiACAATgBhAG0AZQA9ACIAQwBvAGwAbwByAGYAdQBsACAARwByAGkAZAAgAEEAYwBjAGUAbgB0
ACAAMwAiAC8APgANAAoAIAAgADwAdwA6AEwAcwBkAEUAeABjAGUAcAB0AGkAbwBuACAATABvAGMA
awBlAGQAPQAiAGYAYQBsAHMAZQAiACAAUAByAGkAbwByAGkAdAB5AD0AIgA2ADAAIgAgAE4AYQBt
AGUAPQAiAEwAaQBnAGgAdAAgAFMAaABhAGQAaQBuAGcAIABBAGMAYwBlAG4AdAAgADQAIgAvAD4A
DQAKACAAIAA8AHcAOgBMAHMAZABFAHgAYwBlAHAAdABpAG8AbgAgAEwAbwBjAGsAZQBkAD0AIgBm
AGEAbABzAGUAIgAgAFAAcgBpAG8AcgBpAHQAeQA9ACIANgAxACIAIABOAGEAbQBlAD0AIgBMAGkA
ZwBoAHQAIABMAGkAcwB0ACAAQQBjAGMAZQBuAHQAIAA0ACIALwA+AA0ACgAgACAAPAB3ADoATABz
AGQARQB4AGMAZQBwAHQAaQBvAG4AIABMAG8AYwBrAGUAZAA9ACIAZgBhAGwAcwBlACIAIABQAHIA
aQBvAHIAaQB0AHkAPQAiADYAMgAiACAATgBhAG0AZQA9ACIATABpAGcAaAB0ACAARwByAGkAZAAg
AEEAYwBjAGUAbgB0ACAANAAiAC8APgANAAoAIAAgADwAdwA6AEwAcwBkAEUAeABjAGUAcAB0AGkA
bwBuACAATABvAGMAawBlAGQAPQAiAGYAYQBsAHMAZQAiACAAUAByAGkAbwByAGkAdAB5AD0AIgA2
ADMAIgAgAE4AYQBtAGUAPQAiAE0AZQBkAGkAdQBtACAAUwBoAGEAZABpAG4AZwAgADEAIABBAGMA
YwBlAG4AdAAgADQAIgAvAD4ADQAKACAAIAA8AHcAOgBMAHMAZABFAHgAYwBlAHAAdABpAG8AbgAg
AEwAbwBjAGsAZQBkAD0AIgBmAGEAbABzAGUAIgAgAFAAcgBpAG8AcgBpAHQAeQA9ACIANgA0ACIA
IABOAGEAbQBlAD0AIgBNAGUAZABpAHUAbQAgAFMAaABhAGQAaQBuAGcAIAAyACAAQQBjAGMAZQBu
AHQAIAA0ACIALwA+AA0ACgAgACAAPAB3ADoATABzAGQARQB4AGMAZQBwAHQAaQBvAG4AIABMAG8A
YwBrAGUAZAA9ACIAZgBhAGwAcwBlACIAIABQAHIAaQBvAHIAaQB0AHkAPQAiADYANQAiACAATgBh
AG0AZQA9ACIATQBlAGQAaQB1AG0AIABMAGkAcwB0ACAAMQAgAEEAYwBjAGUAbgB0ACAANAAiAC8A
PgANAAoAIAAgADwAdwA6AEwAcwBkAEUAeABjAGUAcAB0AGkAbwBuACAATABvAGMAawBlAGQAPQAi
AGYAYQBsAHMAZQAiACAAUAByAGkAbwByAGkAdAB5AD0AIgA2ADYAIgAgAE4AYQBtAGUAPQAiAE0A
ZQBkAGkAdQBtACAATABpAHMAdAAgADIAIABBAGMAYwBlAG4AdAAgADQAIgAvAD4ADQAKACAAIAA8
AHcAOgBMAHMAZABFAHgAYwBlAHAAdABpAG8AbgAgAEwAbwBjAGsAZQBkAD0AIgBmAGEAbABzAGUA
IgAgAFAAcgBpAG8AcgBpAHQAeQA9ACIANgA3ACIAIABOAGEAbQBlAD0AIgBNAGUAZABpAHUAbQAg
AEcAcgBpAGQAIAAxACAAQQBjAGMAZQBuAHQAIAA0ACIALwA+AA0ACgAgACAAPAB3ADoATABzAGQA
RQB4AGMAZQBwAHQAaQBvAG4AIABMAG8AYwBrAGUAZAA9ACIAZgBhAGwAcwBlACIAIABQAHIAaQBv
AHIAaQB0AHkAPQAiADYAOAAiACAATgBhAG0AZQA9ACIATQBlAGQAaQB1AG0AIABHAHIAaQBkACAA
MgAgAEEAYwBjAGUAbgB0ACAANAAiAC8APgANAAoAIAAgADwAdwA6AEwAcwBkAEUAeABjAGUAcAB0
AGkAbwBuACAATABvAGMAawBlAGQAPQAiAGYAYQBsAHMAZQAiACAAUAByAGkAbwByAGkAdAB5AD0A
IgA2ADkAIgAgAE4AYQBtAGUAPQAiAE0AZQBkAGkAdQBtACAARwByAGkAZAAgADMAIABBAGMAYwBl
AG4AdAAgADQAIgAvAD4ADQAKACAAIAA8AHcAOgBMAHMAZABFAHgAYwBlAHAAdABpAG8AbgAgAEwA
bwBjAGsAZQBkAD0AIgBmAGEAbABzAGUAIgAgAFAAcgBpAG8AcgBpAHQAeQA9ACIANwAwACIAIABO
AGEAbQBlAD0AIgBEAGEAcgBrACAATABpAHMAdAAgAEEAYwBjAGUAbgB0ACAANAAiAC8APgANAAoA
IAAgADwAdwA6AEwAcwBkAEUAeABjAGUAcAB0AGkAbwBuACAATABvAGMAawBlAGQAPQAiAGYAYQBs
AHMAZQAiACAAUAByAGkAbwByAGkAdAB5AD0AIgA3ADEAIgAgAE4AYQBtAGUAPQAiAEMAbwBsAG8A
cgBmAHUAbAAgAFMAaABhAGQAaQBuAGcAIABBAGMAYwBlAG4AdAAgADQAIgAvAD4ADQAKACAAIAA8
AHcAOgBMAHMAZABFAHgAYwBlAHAAdABpAG8AbgAgAEwAbwBjAGsAZQBkAD0AIgBmAGEAbABzAGUA
IgAgAFAAcgBpAG8AcgBpAHQAeQA9ACIANwAyACIAIABOAGEAbQBlAD0AIgBDAG8AbABvAHIAZgB1
AGwAIABMAGkAcwB0ACAAQQBjAGMAZQBuAHQAIAA0ACIALwA+AA0ACgAgACAAPAB3ADoATABzAGQA
RQB4AGMAZQBwAHQAaQBvAG4AIABMAG8AYwBrAGUAZAA9ACIAZgBhAGwAcwBlACIAIABQAHIAaQBv
AHIAaQB0AHkAPQAiADcAMwAiACAATgBhAG0AZQA9ACIAQwBvAGwAbwByAGYAdQBsACAARwByAGkA
ZAAgAEEAYwBjAGUAbgB0ACAANAAiAC8APgANAAoAIAAgADwAdwA6AEwAcwBkAEUAeABjAGUAcAB0
AGkAbwBuACAATABvAGMAawBlAGQAPQAiAGYAYQBsAHMAZQAiACAAUAByAGkAbwByAGkAdAB5AD0A
IgA2ADAAIgAgAE4AYQBtAGUAPQAiAEwAaQBnAGgAdAAgAFMAaABhAGQAaQBuAGcAIABBAGMAYwBl
AG4AdAAgADUAIgAvAD4ADQAKACAAIAA8AHcAOgBMAHMAZABFAHgAYwBlAHAAdABpAG8AbgAgAEwA
bwBjAGsAZQBkAD0AIgBmAGEAbABzAGUAIgAgAFAAcgBpAG8AcgBpAHQAeQA9ACIANgAxACIAIABO
AGEAbQBlAD0AIgBMAGkAZwBoAHQAIABMAGkAcwB0ACAAQQBjAGMAZQBuAHQAIAA1ACIALwA+AA0A
CgAgACAAPAB3ADoATABzAGQARQB4AGMAZQBwAHQAaQBvAG4AIABMAG8AYwBrAGUAZAA9ACIAZgBh
AGwAcwBlACIAIABQAHIAaQBvAHIAaQB0AHkAPQAiADYAMgAiACAATgBhAG0AZQA9ACIATABpAGcA
aAB0ACAARwByAGkAZAAgAEEAYwBjAGUAbgB0ACAANQAiAC8APgANAAoAIAAgADwAdwA6AEwAcwBk
AEUAeABjAGUAcAB0AGkAbwBuACAATABvAGMAawBlAGQAPQAiAGYAYQBsAHMAZQAiACAAUAByAGkA
bwByAGkAdAB5AD0AIgA2ADMAIgAgAE4AYQBtAGUAPQAiAE0AZQBkAGkAdQBtACAAUwBoAGEAZABp
AG4AZwAgADEAIABBAGMAYwBlAG4AdAAgADUAIgAvAD4ADQAKACAAIAA8AHcAOgBMAHMAZABFAHgA
YwBlAHAAdABpAG8AbgAgAEwAbwBjAGsAZQBkAD0AIgBmAGEAbABzAGUAIgAgAFAAcgBpAG8AcgBp
AHQAeQA9ACIANgA0ACIAIABOAGEAbQBlAD0AIgBNAGUAZABpAHUAbQAgAFMAaABhAGQAaQBuAGcA
IAAyACAAQQBjAGMAZQBuAHQAIAA1ACIALwA+AA0ACgAgACAAPAB3ADoATABzAGQARQB4AGMAZQBw
AHQAaQBvAG4AIABMAG8AYwBrAGUAZAA9ACIAZgBhAGwAcwBlACIAIABQAHIAaQBvAHIAaQB0AHkA
PQAiADYANQAiACAATgBhAG0AZQA9ACIATQBlAGQAaQB1AG0AIABMAGkAcwB0ACAAMQAgAEEAYwBj
AGUAbgB0ACAANQAiAC8APgANAAoAIAAgADwAdwA6AEwAcwBkAEUAeABjAGUAcAB0AGkAbwBuACAA
TABvAGMAawBlAGQAPQAiAGYAYQBsAHMAZQAiACAAUAByAGkAbwByAGkAdAB5AD0AIgA2ADYAIgAg
AE4AYQBtAGUAPQAiAE0AZQBkAGkAdQBtACAATABpAHMAdAAgADIAIABBAGMAYwBlAG4AdAAgADUA
IgAvAD4ADQAKACAAIAA8AHcAOgBMAHMAZABFAHgAYwBlAHAAdABpAG8AbgAgAEwAbwBjAGsAZQBk
AD0AIgBmAGEAbABzAGUAIgAgAFAAcgBpAG8AcgBpAHQAeQA9ACIANgA3ACIAIABOAGEAbQBlAD0A
IgBNAGUAZABpAHUAbQAgAEcAcgBpAGQAIAAxACAAQQBjAGMAZQBuAHQAIAA1ACIALwA+AA0ACgAg
ACAAPAB3ADoATABzAGQARQB4AGMAZQBwAHQAaQBvAG4AIABMAG8AYwBrAGUAZAA9ACIAZgBhAGwA
cwBlACIAIABQAHIAaQBvAHIAaQB0AHkAPQAiADYAOAAiACAATgBhAG0AZQA9ACIATQBlAGQAaQB1
AG0AIABHAHIAaQBkACAAMgAgAEEAYwBjAGUAbgB0ACAANQAiAC8APgANAAoAIAAgADwAdwA6AEwA
cwBkAEUAeABjAGUAcAB0AGkAbwBuACAATABvAGMAawBlAGQAPQAiAGYAYQBsAHMAZQAiACAAUABy
AGkAbwByAGkAdAB5AD0AIgA2ADkAIgAgAE4AYQBtAGUAPQAiAE0AZQBkAGkAdQBtACAARwByAGkA
ZAAgADMAIABBAGMAYwBlAG4AdAAgADUAIgAvAD4ADQAKACAAIAA8AHcAOgBMAHMAZABFAHgAYwBl
AHAAdABpAG8AbgAgAEwAbwBjAGsAZQBkAD0AIgBmAGEAbABzAGUAIgAgAFAAcgBpAG8AcgBpAHQA
eQA9ACIANwAwACIAIABOAGEAbQBlAD0AIgBEAGEAcgBrACAATABpAHMAdAAgAEEAYwBjAGUAbgB0
ACAANQAiAC8APgANAAoAIAAgADwAdwA6AEwAcwBkAEUAeABjAGUAcAB0AGkAbwBuACAATABvAGMA
awBlAGQAPQAiAGYAYQBsAHMAZQAiACAAUAByAGkAbwByAGkAdAB5AD0AIgA3ADEAIgAgAE4AYQBt
AGUAPQAiAEMAbwBsAG8AcgBmAHUAbAAgAFMAaABhAGQAaQBuAGcAIABBAGMAYwBlAG4AdAAgADUA
IgAvAD4ADQAKACAAIAA8AHcAOgBMAHMAZABFAHgAYwBlAHAAdABpAG8AbgAgAEwAbwBjAGsAZQBk
AD0AIgBmAGEAbABzAGUAIgAgAFAAcgBpAG8AcgBpAHQAeQA9ACIANwAyACIAIABOAGEAbQBlAD0A
IgBDAG8AbABvAHIAZgB1AGwAIABMAGkAcwB0ACAAQQBjAGMAZQBuAHQAIAA1ACIALwA+AA0ACgAg
ACAAPAB3ADoATABzAGQARQB4AGMAZQBwAHQAaQBvAG4AIABMAG8AYwBrAGUAZAA9ACIAZgBhAGwA
cwBlACIAIABQAHIAaQBvAHIAaQB0AHkAPQAiADcAMwAiACAATgBhAG0AZQA9ACIAQwBvAGwAbwBy
AGYAdQBsACAARwByAGkAZAAgAEEAYwBjAGUAbgB0ACAANQAiAC8APgANAAoAIAAgADwAdwA6AEwA
cwBkAEUAeABjAGUAcAB0AGkAbwBuACAATABvAGMAawBlAGQAPQAiAGYAYQBsAHMAZQAiACAAUABy
AGkAbwByAGkAdAB5AD0AIgA2ADAAIgAgAE4AYQBtAGUAPQAiAEwAaQBnAGgAdAAgAFMAaABhAGQA
aQBuAGcAIABBAGMAYwBlAG4AdAAgADYAIgAvAD4ADQAKACAAIAA8AHcAOgBMAHMAZABFAHgAYwBl
AHAAdABpAG8AbgAgAEwAbwBjAGsAZQBkAD0AIgBmAGEAbABzAGUAIgAgAFAAcgBpAG8AcgBpAHQA
eQA9ACIANgAxACIAIABOAGEAbQBlAD0AIgBMAGkAZwBoAHQAIABMAGkAcwB0ACAAQQBjAGMAZQBu
AHQAIAA2ACIALwA+AA0ACgAgACAAPAB3ADoATABzAGQARQB4AGMAZQBwAHQAaQBvAG4AIABMAG8A
YwBrAGUAZAA9ACIAZgBhAGwAcwBlACIAIABQAHIAaQBvAHIAaQB0AHkAPQAiADYAMgAiACAATgBh
AG0AZQA9ACIATABpAGcAaAB0ACAARwByAGkAZAAgAEEAYwBjAGUAbgB0ACAANgAiAC8APgANAAoA
IAAgADwAdwA6AEwAcwBkAEUAeABjAGUAcAB0AGkAbwBuACAATABvAGMAawBlAGQAPQAiAGYAYQBs
AHMAZQAiACAAUAByAGkAbwByAGkAdAB5AD0AIgA2ADMAIgAgAE4AYQBtAGUAPQAiAE0AZQBkAGkA
dQBtACAAUwBoAGEAZABpAG4AZwAgADEAIABBAGMAYwBlAG4AdAAgADYAIgAvAD4ADQAKACAAIAA8
AHcAOgBMAHMAZABFAHgAYwBlAHAAdABpAG8AbgAgAEwAbwBjAGsAZQBkAD0AIgBmAGEAbABzAGUA
IgAgAFAAcgBpAG8AcgBpAHQAeQA9ACIANgA0ACIAIABOAGEAbQBlAD0AIgBNAGUAZABpAHUAbQAg
AFMAaABhAGQAaQBuAGcAIAAyACAAQQBjAGMAZQBuAHQAIAA2ACIALwA+AA0ACgAgACAAPAB3ADoA
TABzAGQARQB4AGMAZQBwAHQAaQBvAG4AIABMAG8AYwBrAGUAZAA9ACIAZgBhAGwAcwBlACIAIABQ
AHIAaQBvAHIAaQB0AHkAPQAiADYANQAiACAATgBhAG0AZQA9ACIATQBlAGQAaQB1AG0AIABMAGkA
cwB0ACAAMQAgAEEAYwBjAGUAbgB0ACAANgAiAC8APgANAAoAIAAgADwAdwA6AEwAcwBkAEUAeABj
AGUAcAB0AGkAbwBuACAATABvAGMAawBlAGQAPQAiAGYAYQBsAHMAZQAiACAAUAByAGkAbwByAGkA
dAB5AD0AIgA2ADYAIgAgAE4AYQBtAGUAPQAiAE0AZQBkAGkAdQBtACAATABpAHMAdAAgADIAIABB
AGMAYwBlAG4AdAAgADYAIgAvAD4ADQAKACAAIAA8AHcAOgBMAHMAZABFAHgAYwBlAHAAdABpAG8A
bgAgAEwAbwBjAGsAZQBkAD0AIgBmAGEAbABzAGUAIgAgAFAAcgBpAG8AcgBpAHQAeQA9ACIANgA3
ACIAIABOAGEAbQBlAD0AIgBNAGUAZABpAHUAbQAgAEcAcgBpAGQAIAAxACAAQQBjAGMAZQBuAHQA
IAA2ACIALwA+AA0ACgAgACAAPAB3ADoATABzAGQARQB4AGMAZQBwAHQAaQBvAG4AIABMAG8AYwBr
AGUAZAA9ACIAZgBhAGwAcwBlACIAIABQAHIAaQBvAHIAaQB0AHkAPQAiADYAOAAiACAATgBhAG0A
ZQA9ACIATQBlAGQAaQB1AG0AIABHAHIAaQBkACAAMgAgAEEAYwBjAGUAbgB0ACAANgAiAC8APgAN
AAoAIAAgADwAdwA6AEwAcwBkAEUAeABjAGUAcAB0AGkAbwBuACAATABvAGMAawBlAGQAPQAiAGYA
YQBsAHMAZQAiACAAUAByAGkAbwByAGkAdAB5AD0AIgA2ADkAIgAgAE4AYQBtAGUAPQAiAE0AZQBk
AGkAdQBtACAARwByAGkAZAAgADMAIABBAGMAYwBlAG4AdAAgADYAIgAvAD4ADQAKACAAIAA8AHcA
OgBMAHMAZABFAHgAYwBlAHAAdABpAG8AbgAgAEwAbwBjAGsAZQBkAD0AIgBmAGEAbABzAGUAIgAg
AFAAcgBpAG8AcgBpAHQAeQA9ACIANwAwACIAIABOAGEAbQBlAD0AIgBEAGEAcgBrACAATABpAHMA
dAAgAEEAYwBjAGUAbgB0ACAANgAiAC8APgANAAoAIAAgADwAdwA6AEwAcwBkAEUAeABjAGUAcAB0
AGkAbwBuACAATABvAGMAawBlAGQAPQAiAGYAYQBsAHMAZQAiACAAUAByAGkAbwByAGkAdAB5AD0A
IgA3ADEAIgAgAE4AYQBtAGUAPQAiAEMAbwBsAG8AcgBmAHUAbAAgAFMAaABhAGQAaQBuAGcAIABB
AGMAYwBlAG4AdAAgADYAIgAvAD4ADQAKACAAIAA8AHcAOgBMAHMAZABFAHgAYwBlAHAAdABpAG8A
bgAgAEwAbwBjAGsAZQBkAD0AIgBmAGEAbABzAGUAIgAgAFAAcgBpAG8AcgBpAHQAeQA9ACIANwAy
ACIAIABOAGEAbQBlAD0AIgBDAG8AbABvAHIAZgB1AGwAIABMAGkAcwB0ACAAQQBjAGMAZQBuAHQA
IAA2ACIALwA+AA0ACgAgACAAPAB3ADoATABzAGQARQB4AGMAZQBwAHQAaQBvAG4AIABMAG8AYwBr
AGUAZAA9ACIAZgBhAGwAcwBlACIAIABQAHIAaQBvAHIAaQB0AHkAPQAiADcAMwAiACAATgBhAG0A
ZQA9ACIAQwBvAGwAbwByAGYAdQBsACAARwByAGkAZAAgAEEAYwBjAGUAbgB0ACAANgAiAC8APgAN
AAoAIAAgADwAdwA6AEwAcwBkAEUAeABjAGUAcAB0AGkAbwBuACAATABvAGMAawBlAGQAPQAiAGYA
YQBsAHMAZQAiACAAUAByAGkAbwByAGkAdAB5AD0AIgAxADkAIgAgAFEARgBvAHIAbQBhAHQAPQAi
AHQAcgB1AGUAIgANAAoAIAAgACAATgBhAG0AZQA9ACIAUwB1AGIAdABsAGUAIABFAG0AcABoAGEA
cwBpAHMAIgAvAD4ADQAKACAAIAA8AHcAOgBMAHMAZABFAHgAYwBlAHAAdABpAG8AbgAgAEwAbwBj
AGsAZQBkAD0AIgBmAGEAbABzAGUAIgAgAFAAcgBpAG8AcgBpAHQAeQA9ACIAMgAxACIAIABRAEYA
bwByAG0AYQB0AD0AIgB0AHIAdQBlACIADQAKACAAIAAgAE4AYQBtAGUAPQAiAEkAbgB0AGUAbgBz
AGUAIABFAG0AcABoAGEAcwBpAHMAIgAvAD4ADQAKACAAIAA8AHcAOgBMAHMAZABFAHgAYwBlAHAA
dABpAG8AbgAgAEwAbwBjAGsAZQBkAD0AIgBmAGEAbABzAGUAIgAgAFAAcgBpAG8AcgBpAHQAeQA9
ACIAMwAxACIAIABRAEYAbwByAG0AYQB0AD0AIgB0AHIAdQBlACIADQAKACAAIAAgAE4AYQBtAGUA
PQAiAFMAdQBiAHQAbABlACAAUgBlAGYAZQByAGUAbgBjAGUAIgAvAD4ADQAKACAAIAA8AHcAOgBM
AHMAZABFAHgAYwBlAHAAdABpAG8AbgAgAEwAbwBjAGsAZQBkAD0AIgBmAGEAbABzAGUAIgAgAFAA
cgBpAG8AcgBpAHQAeQA9ACIAMwAyACIAIABRAEYAbwByAG0AYQB0AD0AIgB0AHIAdQBlACIADQAK
ACAAIAAgAE4AYQBtAGUAPQAiAEkAbgB0AGUAbgBzAGUAIABSAGUAZgBlAHIAZQBuAGMAZQAiAC8A
PgANAAoAIAAgADwAdwA6AEwAcwBkAEUAeABjAGUAcAB0AGkAbwBuACAATABvAGMAawBlAGQAPQAi
AGYAYQBsAHMAZQAiACAAUAByAGkAbwByAGkAdAB5AD0AIgAzADMAIgAgAFEARgBvAHIAbQBhAHQA
PQAiAHQAcgB1AGUAIgAgAE4AYQBtAGUAPQAiAEIAbwBvAGsAIABUAGkAdABsAGUAIgAvAD4ADQAK
ACAAIAA8AHcAOgBMAHMAZABFAHgAYwBlAHAAdABpAG8AbgAgAEwAbwBjAGsAZQBkAD0AIgBmAGEA
bABzAGUAIgAgAFAAcgBpAG8AcgBpAHQAeQA9ACIAMwA3ACIAIABTAGUAbQBpAEgAaQBkAGQAZQBu
AD0AIgB0AHIAdQBlACIADQAKACAAIAAgAFUAbgBoAGkAZABlAFcAaABlAG4AVQBzAGUAZAA9ACIA
dAByAHUAZQAiACAATgBhAG0AZQA9ACIAQgBpAGIAbABpAG8AZwByAGEAcABoAHkAIgAvAD4ADQAK
ACAAIAA8AHcAOgBMAHMAZABFAHgAYwBlAHAAdABpAG8AbgAgAEwAbwBjAGsAZQBkAD0AIgBmAGEA
bABzAGUAIgAgAFAAcgBpAG8AcgBpAHQAeQA9ACIAMwA5ACIAIABTAGUAbQBpAEgAaQBkAGQAZQBu
AD0AIgB0AHIAdQBlACIADQAKACAAIAAgAFUAbgBoAGkAZABlAFcAaABlAG4AVQBzAGUAZAA9ACIA
dAByAHUAZQAiACAAUQBGAG8AcgBtAGEAdAA9ACIAdAByAHUAZQAiACAATgBhAG0AZQA9ACIAVABP
AEMAIABIAGUAYQBkAGkAbgBnACIALwA+AA0ACgAgACAAPAB3ADoATABzAGQARQB4AGMAZQBwAHQA
aQBvAG4AIABMAG8AYwBrAGUAZAA9ACIAZgBhAGwAcwBlACIAIABQAHIAaQBvAHIAaQB0AHkAPQAi
ADQAMQAiACAATgBhAG0AZQA9ACIAUABsAGEAaQBuACAAVABhAGIAbABlACAAMQAiAC8APgANAAoA
IAAgADwAdwA6AEwAcwBkAEUAeABjAGUAcAB0AGkAbwBuACAATABvAGMAawBlAGQAPQAiAGYAYQBs
AHMAZQAiACAAUAByAGkAbwByAGkAdAB5AD0AIgA0ADIAIgAgAE4AYQBtAGUAPQAiAFAAbABhAGkA
bgAgAFQAYQBiAGwAZQAgADIAIgAvAD4ADQAKACAAIAA8AHcAOgBMAHMAZABFAHgAYwBlAHAAdABp
AG8AbgAgAEwAbwBjAGsAZQBkAD0AIgBmAGEAbABzAGUAIgAgAFAAcgBpAG8AcgBpAHQAeQA9ACIA
NAAzACIAIABOAGEAbQBlAD0AIgBQAGwAYQBpAG4AIABUAGEAYgBsAGUAIAAzACIALwA+AA0ACgAg
ACAAPAB3ADoATABzAGQARQB4AGMAZQBwAHQAaQBvAG4AIABMAG8AYwBrAGUAZAA9ACIAZgBhAGwA
cwBlACIAIABQAHIAaQBvAHIAaQB0AHkAPQAiADQANAAiACAATgBhAG0AZQA9ACIAUABsAGEAaQBu
ACAAVABhAGIAbABlACAANAAiAC8APgANAAoAIAAgADwAdwA6AEwAcwBkAEUAeABjAGUAcAB0AGkA
bwBuACAATABvAGMAawBlAGQAPQAiAGYAYQBsAHMAZQAiACAAUAByAGkAbwByAGkAdAB5AD0AIgA0
ADUAIgAgAE4AYQBtAGUAPQAiAFAAbABhAGkAbgAgAFQAYQBiAGwAZQAgADUAIgAvAD4ADQAKACAA
IAA8AHcAOgBMAHMAZABFAHgAYwBlAHAAdABpAG8AbgAgAEwAbwBjAGsAZQBkAD0AIgBmAGEAbABz
AGUAIgAgAFAAcgBpAG8AcgBpAHQAeQA9ACIANAAwACIAIABOAGEAbQBlAD0AIgBHAHIAaQBkACAA
VABhAGIAbABlACAATABpAGcAaAB0ACIALwA+AA0ACgAgACAAPAB3ADoATABzAGQARQB4AGMAZQBw
AHQAaQBvAG4AIABMAG8AYwBrAGUAZAA9ACIAZgBhAGwAcwBlACIAIABQAHIAaQBvAHIAaQB0AHkA
PQAiADQANgAiACAATgBhAG0AZQA9ACIARwByAGkAZAAgAFQAYQBiAGwAZQAgADEAIABMAGkAZwBo
AHQAIgAvAD4ADQAKACAAIAA8AHcAOgBMAHMAZABFAHgAYwBlAHAAdABpAG8AbgAgAEwAbwBjAGsA
ZQBkAD0AIgBmAGEAbABzAGUAIgAgAFAAcgBpAG8AcgBpAHQAeQA9ACIANAA3ACIAIABOAGEAbQBl
AD0AIgBHAHIAaQBkACAAVABhAGIAbABlACAAMgAiAC8APgANAAoAIAAgADwAdwA6AEwAcwBkAEUA
eABjAGUAcAB0AGkAbwBuACAATABvAGMAawBlAGQAPQAiAGYAYQBsAHMAZQAiACAAUAByAGkAbwBy
AGkAdAB5AD0AIgA0ADgAIgAgAE4AYQBtAGUAPQAiAEcAcgBpAGQAIABUAGEAYgBsAGUAIAAzACIA
LwA+AA0ACgAgACAAPAB3ADoATABzAGQARQB4AGMAZQBwAHQAaQBvAG4AIABMAG8AYwBrAGUAZAA9
ACIAZgBhAGwAcwBlACIAIABQAHIAaQBvAHIAaQB0AHkAPQAiADQAOQAiACAATgBhAG0AZQA9ACIA
RwByAGkAZAAgAFQAYQBiAGwAZQAgADQAIgAvAD4ADQAKACAAIAA8AHcAOgBMAHMAZABFAHgAYwBl
AHAAdABpAG8AbgAgAEwAbwBjAGsAZQBkAD0AIgBmAGEAbABzAGUAIgAgAFAAcgBpAG8AcgBpAHQA
eQA9ACIANQAwACIAIABOAGEAbQBlAD0AIgBHAHIAaQBkACAAVABhAGIAbABlACAANQAgAEQAYQBy
AGsAIgAvAD4ADQAKACAAIAA8AHcAOgBMAHMAZABFAHgAYwBlAHAAdABpAG8AbgAgAEwAbwBjAGsA
ZQBkAD0AIgBmAGEAbABzAGUAIgAgAFAAcgBpAG8AcgBpAHQAeQA9ACIANQAxACIAIABOAGEAbQBl
AD0AIgBHAHIAaQBkACAAVABhAGIAbABlACAANgAgAEMAbwBsAG8AcgBmAHUAbAAiAC8APgANAAoA
IAAgADwAdwA6AEwAcwBkAEUAeABjAGUAcAB0AGkAbwBuACAATABvAGMAawBlAGQAPQAiAGYAYQBs
AHMAZQAiACAAUAByAGkAbwByAGkAdAB5AD0AIgA1ADIAIgAgAE4AYQBtAGUAPQAiAEcAcgBpAGQA
IABUAGEAYgBsAGUAIAA3ACAAQwBvAGwAbwByAGYAdQBsACIALwA+AA0ACgAgACAAPAB3ADoATABz
AGQARQB4AGMAZQBwAHQAaQBvAG4AIABMAG8AYwBrAGUAZAA9ACIAZgBhAGwAcwBlACIAIABQAHIA
aQBvAHIAaQB0AHkAPQAiADQANgAiAA0ACgAgACAAIABOAGEAbQBlAD0AIgBHAHIAaQBkACAAVABh
AGIAbABlACAAMQAgAEwAaQBnAGgAdAAgAEEAYwBjAGUAbgB0ACAAMQAiAC8APgANAAoAIAAgADwA
dwA6AEwAcwBkAEUAeABjAGUAcAB0AGkAbwBuACAATABvAGMAawBlAGQAPQAiAGYAYQBsAHMAZQAi
ACAAUAByAGkAbwByAGkAdAB5AD0AIgA0ADcAIgAgAE4AYQBtAGUAPQAiAEcAcgBpAGQAIABUAGEA
YgBsAGUAIAAyACAAQQBjAGMAZQBuAHQAIAAxACIALwA+AA0ACgAgACAAPAB3ADoATABzAGQARQB4
AGMAZQBwAHQAaQBvAG4AIABMAG8AYwBrAGUAZAA9ACIAZgBhAGwAcwBlACIAIABQAHIAaQBvAHIA
aQB0AHkAPQAiADQAOAAiACAATgBhAG0AZQA9ACIARwByAGkAZAAgAFQAYQBiAGwAZQAgADMAIABB
AGMAYwBlAG4AdAAgADEAIgAvAD4ADQAKACAAIAA8AHcAOgBMAHMAZABFAHgAYwBlAHAAdABpAG8A
bgAgAEwAbwBjAGsAZQBkAD0AIgBmAGEAbABzAGUAIgAgAFAAcgBpAG8AcgBpAHQAeQA9ACIANAA5
ACIAIABOAGEAbQBlAD0AIgBHAHIAaQBkACAAVABhAGIAbABlACAANAAgAEEAYwBjAGUAbgB0ACAA
MQAiAC8APgANAAoAIAAgADwAdwA6AEwAcwBkAEUAeABjAGUAcAB0AGkAbwBuACAATABvAGMAawBl
AGQAPQAiAGYAYQBsAHMAZQAiACAAUAByAGkAbwByAGkAdAB5AD0AIgA1ADAAIgAgAE4AYQBtAGUA
PQAiAEcAcgBpAGQAIABUAGEAYgBsAGUAIAA1ACAARABhAHIAawAgAEEAYwBjAGUAbgB0ACAAMQAi
AC8APgANAAoAIAAgADwAdwA6AEwAcwBkAEUAeABjAGUAcAB0AGkAbwBuACAATABvAGMAawBlAGQA
PQAiAGYAYQBsAHMAZQAiACAAUAByAGkAbwByAGkAdAB5AD0AIgA1ADEAIgANAAoAIAAgACAATgBh
AG0AZQA9ACIARwByAGkAZAAgAFQAYQBiAGwAZQAgADYAIABDAG8AbABvAHIAZgB1AGwAIABBAGMA
YwBlAG4AdAAgADEAIgAvAD4ADQAKACAAIAA8AHcAOgBMAHMAZABFAHgAYwBlAHAAdABpAG8AbgAg
AEwAbwBjAGsAZQBkAD0AIgBmAGEAbABzAGUAIgAgAFAAcgBpAG8AcgBpAHQAeQA9ACIANQAyACIA
DQAKACAAIAAgAE4AYQBtAGUAPQAiAEcAcgBpAGQAIABUAGEAYgBsAGUAIAA3ACAAQwBvAGwAbwBy
AGYAdQBsACAAQQBjAGMAZQBuAHQAIAAxACIALwA+AA0ACgAgACAAPAB3ADoATABzAGQARQB4AGMA
ZQBwAHQAaQBvAG4AIABMAG8AYwBrAGUAZAA9ACIAZgBhAGwAcwBlACIAIABQAHIAaQBvAHIAaQB0
AHkAPQAiADQANgAiAA0ACgAgACAAIABOAGEAbQBlAD0AIgBHAHIAaQBkACAAVABhAGIAbABlACAA
MQAgAEwAaQBnAGgAdAAgAEEAYwBjAGUAbgB0ACAAMgAiAC8APgANAAoAIAAgADwAdwA6AEwAcwBk
AEUAeABjAGUAcAB0AGkAbwBuACAATABvAGMAawBlAGQAPQAiAGYAYQBsAHMAZQAiACAAUAByAGkA
bwByAGkAdAB5AD0AIgA0ADcAIgAgAE4AYQBtAGUAPQAiAEcAcgBpAGQAIABUAGEAYgBsAGUAIAAy
ACAAQQBjAGMAZQBuAHQAIAAyACIALwA+AA0ACgAgACAAPAB3ADoATABzAGQARQB4AGMAZQBwAHQA
aQBvAG4AIABMAG8AYwBrAGUAZAA9ACIAZgBhAGwAcwBlACIAIABQAHIAaQBvAHIAaQB0AHkAPQAi
ADQAOAAiACAATgBhAG0AZQA9ACIARwByAGkAZAAgAFQAYQBiAGwAZQAgADMAIABBAGMAYwBlAG4A
dAAgADIAIgAvAD4ADQAKACAAIAA8AHcAOgBMAHMAZABFAHgAYwBlAHAAdABpAG8AbgAgAEwAbwBj
AGsAZQBkAD0AIgBmAGEAbABzAGUAIgAgAFAAcgBpAG8AcgBpAHQAeQA9ACIANAA5ACIAIABOAGEA
bQBlAD0AIgBHAHIAaQBkACAAVABhAGIAbABlACAANAAgAEEAYwBjAGUAbgB0ACAAMgAiAC8APgAN
AAoAIAAgADwAdwA6AEwAcwBkAEUAeABjAGUAcAB0AGkAbwBuACAATABvAGMAawBlAGQAPQAiAGYA
YQBsAHMAZQAiACAAUAByAGkAbwByAGkAdAB5AD0AIgA1ADAAIgAgAE4AYQBtAGUAPQAiAEcAcgBp
AGQAIABUAGEAYgBsAGUAIAA1ACAARABhAHIAawAgAEEAYwBjAGUAbgB0ACAAMgAiAC8APgANAAoA
IAAgADwAdwA6AEwAcwBkAEUAeABjAGUAcAB0AGkAbwBuACAATABvAGMAawBlAGQAPQAiAGYAYQBs
AHMAZQAiACAAUAByAGkAbwByAGkAdAB5AD0AIgA1ADEAIgANAAoAIAAgACAATgBhAG0AZQA9ACIA
RwByAGkAZAAgAFQAYQBiAGwAZQAgADYAIABDAG8AbABvAHIAZgB1AGwAIABBAGMAYwBlAG4AdAAg
ADIAIgAvAD4ADQAKACAAIAA8AHcAOgBMAHMAZABFAHgAYwBlAHAAdABpAG8AbgAgAEwAbwBjAGsA
ZQBkAD0AIgBmAGEAbABzAGUAIgAgAFAAcgBpAG8AcgBpAHQAeQA9ACIANQAyACIADQAKACAAIAAg
AE4AYQBtAGUAPQAiAEcAcgBpAGQAIABUAGEAYgBsAGUAIAA3ACAAQwBvAGwAbwByAGYAdQBsACAA
QQBjAGMAZQBuAHQAIAAyACIALwA+AA0ACgAgACAAPAB3ADoATABzAGQARQB4AGMAZQBwAHQAaQBv
AG4AIABMAG8AYwBrAGUAZAA9ACIAZgBhAGwAcwBlACIAIABQAHIAaQBvAHIAaQB0AHkAPQAiADQA
NgAiAA0ACgAgACAAIABOAGEAbQBlAD0AIgBHAHIAaQBkACAAVABhAGIAbABlACAAMQAgAEwAaQBn
AGgAdAAgAEEAYwBjAGUAbgB0ACAAMwAiAC8APgANAAoAIAAgADwAdwA6AEwAcwBkAEUAeABjAGUA
cAB0AGkAbwBuACAATABvAGMAawBlAGQAPQAiAGYAYQBsAHMAZQAiACAAUAByAGkAbwByAGkAdAB5
AD0AIgA0ADcAIgAgAE4AYQBtAGUAPQAiAEcAcgBpAGQAIABUAGEAYgBsAGUAIAAyACAAQQBjAGMA
ZQBuAHQAIAAzACIALwA+AA0ACgAgACAAPAB3ADoATABzAGQARQB4AGMAZQBwAHQAaQBvAG4AIABM
AG8AYwBrAGUAZAA9ACIAZgBhAGwAcwBlACIAIABQAHIAaQBvAHIAaQB0AHkAPQAiADQAOAAiACAA
TgBhAG0AZQA9ACIARwByAGkAZAAgAFQAYQBiAGwAZQAgADMAIABBAGMAYwBlAG4AdAAgADMAIgAv
AD4ADQAKACAAIAA8AHcAOgBMAHMAZABFAHgAYwBlAHAAdABpAG8AbgAgAEwAbwBjAGsAZQBkAD0A
IgBmAGEAbABzAGUAIgAgAFAAcgBpAG8AcgBpAHQAeQA9ACIANAA5ACIAIABOAGEAbQBlAD0AIgBH
AHIAaQBkACAAVABhAGIAbABlACAANAAgAEEAYwBjAGUAbgB0ACAAMwAiAC8APgANAAoAIAAgADwA
dwA6AEwAcwBkAEUAeABjAGUAcAB0AGkAbwBuACAATABvAGMAawBlAGQAPQAiAGYAYQBsAHMAZQAi
ACAAUAByAGkAbwByAGkAdAB5AD0AIgA1ADAAIgAgAE4AYQBtAGUAPQAiAEcAcgBpAGQAIABUAGEA
YgBsAGUAIAA1ACAARABhAHIAawAgAEEAYwBjAGUAbgB0ACAAMwAiAC8APgANAAoAIAAgADwAdwA6
AEwAcwBkAEUAeABjAGUAcAB0AGkAbwBuACAATABvAGMAawBlAGQAPQAiAGYAYQBsAHMAZQAiACAA
UAByAGkAbwByAGkAdAB5AD0AIgA1ADEAIgANAAoAIAAgACAATgBhAG0AZQA9ACIARwByAGkAZAAg
AFQAYQBiAGwAZQAgADYAIABDAG8AbABvAHIAZgB1AGwAIABBAGMAYwBlAG4AdAAgADMAIgAvAD4A
DQAKACAAIAA8AHcAOgBMAHMAZABFAHgAYwBlAHAAdABpAG8AbgAgAEwAbwBjAGsAZQBkAD0AIgBm
AGEAbABzAGUAIgAgAFAAcgBpAG8AcgBpAHQAeQA9ACIANQAyACIADQAKACAAIAAgAE4AYQBtAGUA
PQAiAEcAcgBpAGQAIABUAGEAYgBsAGUAIAA3ACAAQwBvAGwAbwByAGYAdQBsACAAQQBjAGMAZQBu
AHQAIAAzACIALwA+AA0ACgAgACAAPAB3ADoATABzAGQARQB4AGMAZQBwAHQAaQBvAG4AIABMAG8A
YwBrAGUAZAA9ACIAZgBhAGwAcwBlACIAIABQAHIAaQBvAHIAaQB0AHkAPQAiADQANgAiAA0ACgAg
ACAAIABOAGEAbQBlAD0AIgBHAHIAaQBkACAAVABhAGIAbABlACAAMQAgAEwAaQBnAGgAdAAgAEEA
YwBjAGUAbgB0ACAANAAiAC8APgANAAoAIAAgADwAdwA6AEwAcwBkAEUAeABjAGUAcAB0AGkAbwBu
ACAATABvAGMAawBlAGQAPQAiAGYAYQBsAHMAZQAiACAAUAByAGkAbwByAGkAdAB5AD0AIgA0ADcA
IgAgAE4AYQBtAGUAPQAiAEcAcgBpAGQAIABUAGEAYgBsAGUAIAAyACAAQQBjAGMAZQBuAHQAIAA0
ACIALwA+AA0ACgAgACAAPAB3ADoATABzAGQARQB4AGMAZQBwAHQAaQBvAG4AIABMAG8AYwBrAGUA
ZAA9ACIAZgBhAGwAcwBlACIAIABQAHIAaQBvAHIAaQB0AHkAPQAiADQAOAAiACAATgBhAG0AZQA9
ACIARwByAGkAZAAgAFQAYQBiAGwAZQAgADMAIABBAGMAYwBlAG4AdAAgADQAIgAvAD4ADQAKACAA
IAA8AHcAOgBMAHMAZABFAHgAYwBlAHAAdABpAG8AbgAgAEwAbwBjAGsAZQBkAD0AIgBmAGEAbABz
AGUAIgAgAFAAcgBpAG8AcgBpAHQAeQA9ACIANAA5ACIAIABOAGEAbQBlAD0AIgBHAHIAaQBkACAA
VABhAGIAbABlACAANAAgAEEAYwBjAGUAbgB0ACAANAAiAC8APgANAAoAIAAgADwAdwA6AEwAcwBk
AEUAeABjAGUAcAB0AGkAbwBuACAATABvAGMAawBlAGQAPQAiAGYAYQBsAHMAZQAiACAAUAByAGkA
bwByAGkAdAB5AD0AIgA1ADAAIgAgAE4AYQBtAGUAPQAiAEcAcgBpAGQAIABUAGEAYgBsAGUAIAA1
ACAARABhAHIAawAgAEEAYwBjAGUAbgB0ACAANAAiAC8APgANAAoAIAAgADwAdwA6AEwAcwBkAEUA
eABjAGUAcAB0AGkAbwBuACAATABvAGMAawBlAGQAPQAiAGYAYQBsAHMAZQAiACAAUAByAGkAbwBy
AGkAdAB5AD0AIgA1ADEAIgANAAoAIAAgACAATgBhAG0AZQA9ACIARwByAGkAZAAgAFQAYQBiAGwA
ZQAgADYAIABDAG8AbABvAHIAZgB1AGwAIABBAGMAYwBlAG4AdAAgADQAIgAvAD4ADQAKACAAIAA8
AHcAOgBMAHMAZABFAHgAYwBlAHAAdABpAG8AbgAgAEwAbwBjAGsAZQBkAD0AIgBmAGEAbABzAGUA
IgAgAFAAcgBpAG8AcgBpAHQAeQA9ACIANQAyACIADQAKACAAIAAgAE4AYQBtAGUAPQAiAEcAcgBp
AGQAIABUAGEAYgBsAGUAIAA3ACAAQwBvAGwAbwByAGYAdQBsACAAQQBjAGMAZQBuAHQAIAA0ACIA
LwA+AA0ACgAgACAAPAB3ADoATABzAGQARQB4AGMAZQBwAHQAaQBvAG4AIABMAG8AYwBrAGUAZAA9
ACIAZgBhAGwAcwBlACIAIABQAHIAaQBvAHIAaQB0AHkAPQAiADQANgAiAA0ACgAgACAAIABOAGEA
bQBlAD0AIgBHAHIAaQBkACAAVABhAGIAbABlACAAMQAgAEwAaQBnAGgAdAAgAEEAYwBjAGUAbgB0
ACAANQAiAC8APgANAAoAIAAgADwAdwA6AEwAcwBkAEUAeABjAGUAcAB0AGkAbwBuACAATABvAGMA
awBlAGQAPQAiAGYAYQBsAHMAZQAiACAAUAByAGkAbwByAGkAdAB5AD0AIgA0ADcAIgAgAE4AYQBt
AGUAPQAiAEcAcgBpAGQAIABUAGEAYgBsAGUAIAAyACAAQQBjAGMAZQBuAHQAIAA1ACIALwA+AA0A
CgAgACAAPAB3ADoATABzAGQARQB4AGMAZQBwAHQAaQBvAG4AIABMAG8AYwBrAGUAZAA9ACIAZgBh
AGwAcwBlACIAIABQAHIAaQBvAHIAaQB0AHkAPQAiADQAOAAiACAATgBhAG0AZQA9ACIARwByAGkA
ZAAgAFQAYQBiAGwAZQAgADMAIABBAGMAYwBlAG4AdAAgADUAIgAvAD4ADQAKACAAIAA8AHcAOgBM
AHMAZABFAHgAYwBlAHAAdABpAG8AbgAgAEwAbwBjAGsAZQBkAD0AIgBmAGEAbABzAGUAIgAgAFAA
cgBpAG8AcgBpAHQAeQA9ACIANAA5ACIAIABOAGEAbQBlAD0AIgBHAHIAaQBkACAAVABhAGIAbABl
ACAANAAgAEEAYwBjAGUAbgB0ACAANQAiAC8APgANAAoAIAAgADwAdwA6AEwAcwBkAEUAeABjAGUA
cAB0AGkAbwBuACAATABvAGMAawBlAGQAPQAiAGYAYQBsAHMAZQAiACAAUAByAGkAbwByAGkAdAB5
AD0AIgA1ADAAIgAgAE4AYQBtAGUAPQAiAEcAcgBpAGQAIABUAGEAYgBsAGUAIAA1ACAARABhAHIA
awAgAEEAYwBjAGUAbgB0ACAANQAiAC8APgANAAoAIAAgADwAdwA6AEwAcwBkAEUAeABjAGUAcAB0
AGkAbwBuACAATABvAGMAawBlAGQAPQAiAGYAYQBsAHMAZQAiACAAUAByAGkAbwByAGkAdAB5AD0A
IgA1ADEAIgANAAoAIAAgACAATgBhAG0AZQA9ACIARwByAGkAZAAgAFQAYQBiAGwAZQAgADYAIABD
AG8AbABvAHIAZgB1AGwAIABBAGMAYwBlAG4AdAAgADUAIgAvAD4ADQAKACAAIAA8AHcAOgBMAHMA
ZABFAHgAYwBlAHAAdABpAG8AbgAgAEwAbwBjAGsAZQBkAD0AIgBmAGEAbABzAGUAIgAgAFAAcgBp
AG8AcgBpAHQAeQA9ACIANQAyACIADQAKACAAIAAgAE4AYQBtAGUAPQAiAEcAcgBpAGQAIABUAGEA
YgBsAGUAIAA3ACAAQwBvAGwAbwByAGYAdQBsACAAQQBjAGMAZQBuAHQAIAA1ACIALwA+AA0ACgAg
ACAAPAB3ADoATABzAGQARQB4AGMAZQBwAHQAaQBvAG4AIABMAG8AYwBrAGUAZAA9ACIAZgBhAGwA
cwBlACIAIABQAHIAaQBvAHIAaQB0AHkAPQAiADQANgAiAA0ACgAgACAAIABOAGEAbQBlAD0AIgBH
AHIAaQBkACAAVABhAGIAbABlACAAMQAgAEwAaQBnAGgAdAAgAEEAYwBjAGUAbgB0ACAANgAiAC8A
PgANAAoAIAAgADwAdwA6AEwAcwBkAEUAeABjAGUAcAB0AGkAbwBuACAATABvAGMAawBlAGQAPQAi
AGYAYQBsAHMAZQAiACAAUAByAGkAbwByAGkAdAB5AD0AIgA0ADcAIgAgAE4AYQBtAGUAPQAiAEcA
cgBpAGQAIABUAGEAYgBsAGUAIAAyACAAQQBjAGMAZQBuAHQAIAA2ACIALwA+AA0ACgAgACAAPAB3
ADoATABzAGQARQB4AGMAZQBwAHQAaQBvAG4AIABMAG8AYwBrAGUAZAA9ACIAZgBhAGwAcwBlACIA
IABQAHIAaQBvAHIAaQB0AHkAPQAiADQAOAAiACAATgBhAG0AZQA9ACIARwByAGkAZAAgAFQAYQBi
AGwAZQAgADMAIABBAGMAYwBlAG4AdAAgADYAIgAvAD4ADQAKACAAIAA8AHcAOgBMAHMAZABFAHgA
YwBlAHAAdABpAG8AbgAgAEwAbwBjAGsAZQBkAD0AIgBmAGEAbABzAGUAIgAgAFAAcgBpAG8AcgBp
AHQAeQA9ACIANAA5ACIAIABOAGEAbQBlAD0AIgBHAHIAaQBkACAAVABhAGIAbABlACAANAAgAEEA
YwBjAGUAbgB0ACAANgAiAC8APgANAAoAIAAgADwAdwA6AEwAcwBkAEUAeABjAGUAcAB0AGkAbwBu
ACAATABvAGMAawBlAGQAPQAiAGYAYQBsAHMAZQAiACAAUAByAGkAbwByAGkAdAB5AD0AIgA1ADAA
IgAgAE4AYQBtAGUAPQAiAEcAcgBpAGQAIABUAGEAYgBsAGUAIAA1ACAARABhAHIAawAgAEEAYwBj
AGUAbgB0ACAANgAiAC8APgANAAoAIAAgADwAdwA6AEwAcwBkAEUAeABjAGUAcAB0AGkAbwBuACAA
TABvAGMAawBlAGQAPQAiAGYAYQBsAHMAZQAiACAAUAByAGkAbwByAGkAdAB5AD0AIgA1ADEAIgAN
AAoAIAAgACAATgBhAG0AZQA9ACIARwByAGkAZAAgAFQAYQBiAGwAZQAgADYAIABDAG8AbABvAHIA
ZgB1AGwAIABBAGMAYwBlAG4AdAAgADYAIgAvAD4ADQAKACAAIAA8AHcAOgBMAHMAZABFAHgAYwBl
AHAAdABpAG8AbgAgAEwAbwBjAGsAZQBkAD0AIgBmAGEAbABzAGUAIgAgAFAAcgBpAG8AcgBpAHQA
eQA9ACIANQAyACIADQAKACAAIAAgAE4AYQBtAGUAPQAiAEcAcgBpAGQAIABUAGEAYgBsAGUAIAA3
ACAAQwBvAGwAbwByAGYAdQBsACAAQQBjAGMAZQBuAHQAIAA2ACIALwA+AA0ACgAgACAAPAB3ADoA
TABzAGQARQB4AGMAZQBwAHQAaQBvAG4AIABMAG8AYwBrAGUAZAA9ACIAZgBhAGwAcwBlACIAIABQ
AHIAaQBvAHIAaQB0AHkAPQAiADQANgAiACAATgBhAG0AZQA9ACIATABpAHMAdAAgAFQAYQBiAGwA
ZQAgADEAIABMAGkAZwBoAHQAIgAvAD4ADQAKACAAIAA8AHcAOgBMAHMAZABFAHgAYwBlAHAAdABp
AG8AbgAgAEwAbwBjAGsAZQBkAD0AIgBmAGEAbABzAGUAIgAgAFAAcgBpAG8AcgBpAHQAeQA9ACIA
NAA3ACIAIABOAGEAbQBlAD0AIgBMAGkAcwB0ACAAVABhAGIAbABlACAAMgAiAC8APgANAAoAIAAg
ADwAdwA6AEwAcwBkAEUAeABjAGUAcAB0AGkAbwBuACAATABvAGMAawBlAGQAPQAiAGYAYQBsAHMA
ZQAiACAAUAByAGkAbwByAGkAdAB5AD0AIgA0ADgAIgAgAE4AYQBtAGUAPQAiAEwAaQBzAHQAIABU
AGEAYgBsAGUAIAAzACIALwA+AA0ACgAgACAAPAB3ADoATABzAGQARQB4AGMAZQBwAHQAaQBvAG4A
IABMAG8AYwBrAGUAZAA9ACIAZgBhAGwAcwBlACIAIABQAHIAaQBvAHIAaQB0AHkAPQAiADQAOQAi
ACAATgBhAG0AZQA9ACIATABpAHMAdAAgAFQAYQBiAGwAZQAgADQAIgAvAD4ADQAKACAAIAA8AHcA
OgBMAHMAZABFAHgAYwBlAHAAdABpAG8AbgAgAEwAbwBjAGsAZQBkAD0AIgBmAGEAbABzAGUAIgAg
AFAAcgBpAG8AcgBpAHQAeQA9ACIANQAwACIAIABOAGEAbQBlAD0AIgBMAGkAcwB0ACAAVABhAGIA
bABlACAANQAgAEQAYQByAGsAIgAvAD4ADQAKACAAIAA8AHcAOgBMAHMAZABFAHgAYwBlAHAAdABp
AG8AbgAgAEwAbwBjAGsAZQBkAD0AIgBmAGEAbABzAGUAIgAgAFAAcgBpAG8AcgBpAHQAeQA9ACIA
NQAxACIAIABOAGEAbQBlAD0AIgBMAGkAcwB0ACAAVABhAGIAbABlACAANgAgAEMAbwBsAG8AcgBm
AHUAbAAiAC8APgANAAoAIAAgADwAdwA6AEwAcwBkAEUAeABjAGUAcAB0AGkAbwBuACAATABvAGMA
awBlAGQAPQAiAGYAYQBsAHMAZQAiACAAUAByAGkAbwByAGkAdAB5AD0AIgA1ADIAIgAgAE4AYQBt
AGUAPQAiAEwAaQBzAHQAIABUAGEAYgBsAGUAIAA3ACAAQwBvAGwAbwByAGYAdQBsACIALwA+AA0A
CgAgACAAPAB3ADoATABzAGQARQB4AGMAZQBwAHQAaQBvAG4AIABMAG8AYwBrAGUAZAA9ACIAZgBh
AGwAcwBlACIAIABQAHIAaQBvAHIAaQB0AHkAPQAiADQANgAiAA0ACgAgACAAIABOAGEAbQBlAD0A
IgBMAGkAcwB0ACAAVABhAGIAbABlACAAMQAgAEwAaQBnAGgAdAAgAEEAYwBjAGUAbgB0ACAAMQAi
AC8APgANAAoAIAAgADwAdwA6AEwAcwBkAEUAeABjAGUAcAB0AGkAbwBuACAATABvAGMAawBlAGQA
PQAiAGYAYQBsAHMAZQAiACAAUAByAGkAbwByAGkAdAB5AD0AIgA0ADcAIgAgAE4AYQBtAGUAPQAi
AEwAaQBzAHQAIABUAGEAYgBsAGUAIAAyACAAQQBjAGMAZQBuAHQAIAAxACIALwA+AA0ACgAgACAA
PAB3ADoATABzAGQARQB4AGMAZQBwAHQAaQBvAG4AIABMAG8AYwBrAGUAZAA9ACIAZgBhAGwAcwBl
ACIAIABQAHIAaQBvAHIAaQB0AHkAPQAiADQAOAAiACAATgBhAG0AZQA9ACIATABpAHMAdAAgAFQA
YQBiAGwAZQAgADMAIABBAGMAYwBlAG4AdAAgADEAIgAvAD4ADQAKACAAIAA8AHcAOgBMAHMAZABF
AHgAYwBlAHAAdABpAG8AbgAgAEwAbwBjAGsAZQBkAD0AIgBmAGEAbABzAGUAIgAgAFAAcgBpAG8A
cgBpAHQAeQA9ACIANAA5ACIAIABOAGEAbQBlAD0AIgBMAGkAcwB0ACAAVABhAGIAbABlACAANAAg
AEEAYwBjAGUAbgB0ACAAMQAiAC8APgANAAoAIAAgADwAdwA6AEwAcwBkAEUAeABjAGUAcAB0AGkA
bwBuACAATABvAGMAawBlAGQAPQAiAGYAYQBsAHMAZQAiACAAUAByAGkAbwByAGkAdAB5AD0AIgA1
ADAAIgAgAE4AYQBtAGUAPQAiAEwAaQBzAHQAIABUAGEAYgBsAGUAIAA1ACAARABhAHIAawAgAEEA
YwBjAGUAbgB0ACAAMQAiAC8APgANAAoAIAAgADwAdwA6AEwAcwBkAEUAeABjAGUAcAB0AGkAbwBu
ACAATABvAGMAawBlAGQAPQAiAGYAYQBsAHMAZQAiACAAUAByAGkAbwByAGkAdAB5AD0AIgA1ADEA
IgANAAoAIAAgACAATgBhAG0AZQA9ACIATABpAHMAdAAgAFQAYQBiAGwAZQAgADYAIABDAG8AbABv
AHIAZgB1AGwAIABBAGMAYwBlAG4AdAAgADEAIgAvAD4ADQAKACAAIAA8AHcAOgBMAHMAZABFAHgA
YwBlAHAAdABpAG8AbgAgAEwAbwBjAGsAZQBkAD0AIgBmAGEAbABzAGUAIgAgAFAAcgBpAG8AcgBp
AHQAeQA9ACIANQAyACIADQAKACAAIAAgAE4AYQBtAGUAPQAiAEwAaQBzAHQAIABUAGEAYgBsAGUA
IAA3ACAAQwBvAGwAbwByAGYAdQBsACAAQQBjAGMAZQBuAHQAIAAxACIALwA+AA0ACgAgACAAPAB3
ADoATABzAGQARQB4AGMAZQBwAHQAaQBvAG4AIABMAG8AYwBrAGUAZAA9ACIAZgBhAGwAcwBlACIA
IABQAHIAaQBvAHIAaQB0AHkAPQAiADQANgAiAA0ACgAgACAAIABOAGEAbQBlAD0AIgBMAGkAcwB0
ACAAVABhAGIAbABlACAAMQAgAEwAaQBnAGgAdAAgAEEAYwBjAGUAbgB0ACAAMgAiAC8APgANAAoA
IAAgADwAdwA6AEwAcwBkAEUAeABjAGUAcAB0AGkAbwBuACAATABvAGMAawBlAGQAPQAiAGYAYQBs
AHMAZQAiACAAUAByAGkAbwByAGkAdAB5AD0AIgA0ADcAIgAgAE4AYQBtAGUAPQAiAEwAaQBzAHQA
IABUAGEAYgBsAGUAIAAyACAAQQBjAGMAZQBuAHQAIAAyACIALwA+AA0ACgAgACAAPAB3ADoATABz
AGQARQB4AGMAZQBwAHQAaQBvAG4AIABMAG8AYwBrAGUAZAA9ACIAZgBhAGwAcwBlACIAIABQAHIA
aQBvAHIAaQB0AHkAPQAiADQAOAAiACAATgBhAG0AZQA9ACIATABpAHMAdAAgAFQAYQBiAGwAZQAg
ADMAIABBAGMAYwBlAG4AdAAgADIAIgAvAD4ADQAKACAAIAA8AHcAOgBMAHMAZABFAHgAYwBlAHAA
dABpAG8AbgAgAEwAbwBjAGsAZQBkAD0AIgBmAGEAbABzAGUAIgAgAFAAcgBpAG8AcgBpAHQAeQA9
ACIANAA5ACIAIABOAGEAbQBlAD0AIgBMAGkAcwB0ACAAVABhAGIAbABlACAANAAgAEEAYwBjAGUA
bgB0ACAAMgAiAC8APgANAAoAIAAgADwAdwA6AEwAcwBkAEUAeABjAGUAcAB0AGkAbwBuACAATABv
AGMAawBlAGQAPQAiAGYAYQBsAHMAZQAiACAAUAByAGkAbwByAGkAdAB5AD0AIgA1ADAAIgAgAE4A
YQBtAGUAPQAiAEwAaQBzAHQAIABUAGEAYgBsAGUAIAA1ACAARABhAHIAawAgAEEAYwBjAGUAbgB0
ACAAMgAiAC8APgANAAoAIAAgADwAdwA6AEwAcwBkAEUAeABjAGUAcAB0AGkAbwBuACAATABvAGMA
awBlAGQAPQAiAGYAYQBsAHMAZQAiACAAUAByAGkAbwByAGkAdAB5AD0AIgA1ADEAIgANAAoAIAAg
ACAATgBhAG0AZQA9ACIATABpAHMAdAAgAFQAYQBiAGwAZQAgADYAIABDAG8AbABvAHIAZgB1AGwA
IABBAGMAYwBlAG4AdAAgADIAIgAvAD4ADQAKACAAIAA8AHcAOgBMAHMAZABFAHgAYwBlAHAAdABp
AG8AbgAgAEwAbwBjAGsAZQBkAD0AIgBmAGEAbABzAGUAIgAgAFAAcgBpAG8AcgBpAHQAeQA9ACIA
NQAyACIADQAKACAAIAAgAE4AYQBtAGUAPQAiAEwAaQBzAHQAIABUAGEAYgBsAGUAIAA3ACAAQwBv
AGwAbwByAGYAdQBsACAAQQBjAGMAZQBuAHQAIAAyACIALwA+AA0ACgAgACAAPAB3ADoATABzAGQA
RQB4AGMAZQBwAHQAaQBvAG4AIABMAG8AYwBrAGUAZAA9ACIAZgBhAGwAcwBlACIAIABQAHIAaQBv
AHIAaQB0AHkAPQAiADQANgAiAA0ACgAgACAAIABOAGEAbQBlAD0AIgBMAGkAcwB0ACAAVABhAGIA
bABlACAAMQAgAEwAaQBnAGgAdAAgAEEAYwBjAGUAbgB0ACAAMwAiAC8APgANAAoAIAAgADwAdwA6
AEwAcwBkAEUAeABjAGUAcAB0AGkAbwBuACAATABvAGMAawBlAGQAPQAiAGYAYQBsAHMAZQAiACAA
UAByAGkAbwByAGkAdAB5AD0AIgA0ADcAIgAgAE4AYQBtAGUAPQAiAEwAaQBzAHQAIABUAGEAYgBs
AGUAIAAyACAAQQBjAGMAZQBuAHQAIAAzACIALwA+AA0ACgAgACAAPAB3ADoATABzAGQARQB4AGMA
ZQBwAHQAaQBvAG4AIABMAG8AYwBrAGUAZAA9ACIAZgBhAGwAcwBlACIAIABQAHIAaQBvAHIAaQB0
AHkAPQAiADQAOAAiACAATgBhAG0AZQA9ACIATABpAHMAdAAgAFQAYQBiAGwAZQAgADMAIABBAGMA
YwBlAG4AdAAgADMAIgAvAD4ADQAKACAAIAA8AHcAOgBMAHMAZABFAHgAYwBlAHAAdABpAG8AbgAg
AEwAbwBjAGsAZQBkAD0AIgBmAGEAbABzAGUAIgAgAFAAcgBpAG8AcgBpAHQAeQA9ACIANAA5ACIA
IABOAGEAbQBlAD0AIgBMAGkAcwB0ACAAVABhAGIAbABlACAANAAgAEEAYwBjAGUAbgB0ACAAMwAi
AC8APgANAAoAIAAgADwAdwA6AEwAcwBkAEUAeABjAGUAcAB0AGkAbwBuACAATABvAGMAawBlAGQA
PQAiAGYAYQBsAHMAZQAiACAAUAByAGkAbwByAGkAdAB5AD0AIgA1ADAAIgAgAE4AYQBtAGUAPQAi
AEwAaQBzAHQAIABUAGEAYgBsAGUAIAA1ACAARABhAHIAawAgAEEAYwBjAGUAbgB0ACAAMwAiAC8A
PgANAAoAIAAgADwAdwA6AEwAcwBkAEUAeABjAGUAcAB0AGkAbwBuACAATABvAGMAawBlAGQAPQAi
AGYAYQBsAHMAZQAiACAAUAByAGkAbwByAGkAdAB5AD0AIgA1ADEAIgANAAoAIAAgACAATgBhAG0A
ZQA9ACIATABpAHMAdAAgAFQAYQBiAGwAZQAgADYAIABDAG8AbABvAHIAZgB1AGwAIABBAGMAYwBl
AG4AdAAgADMAIgAvAD4ADQAKACAAIAA8AHcAOgBMAHMAZABFAHgAYwBlAHAAdABpAG8AbgAgAEwA
bwBjAGsAZQBkAD0AIgBmAGEAbABzAGUAIgAgAFAAcgBpAG8AcgBpAHQAeQA9ACIANQAyACIADQAK
ACAAIAAgAE4AYQBtAGUAPQAiAEwAaQBzAHQAIABUAGEAYgBsAGUAIAA3ACAAQwBvAGwAbwByAGYA
dQBsACAAQQBjAGMAZQBuAHQAIAAzACIALwA+AA0ACgAgACAAPAB3ADoATABzAGQARQB4AGMAZQBw
AHQAaQBvAG4AIABMAG8AYwBrAGUAZAA9ACIAZgBhAGwAcwBlACIAIABQAHIAaQBvAHIAaQB0AHkA
PQAiADQANgAiAA0ACgAgACAAIABOAGEAbQBlAD0AIgBMAGkAcwB0ACAAVABhAGIAbABlACAAMQAg
AEwAaQBnAGgAdAAgAEEAYwBjAGUAbgB0ACAANAAiAC8APgANAAoAIAAgADwAdwA6AEwAcwBkAEUA
eABjAGUAcAB0AGkAbwBuACAATABvAGMAawBlAGQAPQAiAGYAYQBsAHMAZQAiACAAUAByAGkAbwBy
AGkAdAB5AD0AIgA0ADcAIgAgAE4AYQBtAGUAPQAiAEwAaQBzAHQAIABUAGEAYgBsAGUAIAAyACAA
QQBjAGMAZQBuAHQAIAA0ACIALwA+AA0ACgAgACAAPAB3ADoATABzAGQARQB4AGMAZQBwAHQAaQBv
AG4AIABMAG8AYwBrAGUAZAA9ACIAZgBhAGwAcwBlACIAIABQAHIAaQBvAHIAaQB0AHkAPQAiADQA
OAAiACAATgBhAG0AZQA9ACIATABpAHMAdAAgAFQAYQBiAGwAZQAgADMAIABBAGMAYwBlAG4AdAAg
ADQAIgAvAD4ADQAKACAAIAA8AHcAOgBMAHMAZABFAHgAYwBlAHAAdABpAG8AbgAgAEwAbwBjAGsA
ZQBkAD0AIgBmAGEAbABzAGUAIgAgAFAAcgBpAG8AcgBpAHQAeQA9ACIANAA5ACIAIABOAGEAbQBl
AD0AIgBMAGkAcwB0ACAAVABhAGIAbABlACAANAAgAEEAYwBjAGUAbgB0ACAANAAiAC8APgANAAoA
IAAgADwAdwA6AEwAcwBkAEUAeABjAGUAcAB0AGkAbwBuACAATABvAGMAawBlAGQAPQAiAGYAYQBs
AHMAZQAiACAAUAByAGkAbwByAGkAdAB5AD0AIgA1ADAAIgAgAE4AYQBtAGUAPQAiAEwAaQBzAHQA
IABUAGEAYgBsAGUAIAA1ACAARABhAHIAawAgAEEAYwBjAGUAbgB0ACAANAAiAC8APgANAAoAIAAg
ADwAdwA6AEwAcwBkAEUAeABjAGUAcAB0AGkAbwBuACAATABvAGMAawBlAGQAPQAiAGYAYQBsAHMA
ZQAiACAAUAByAGkAbwByAGkAdAB5AD0AIgA1ADEAIgANAAoAIAAgACAATgBhAG0AZQA9ACIATABp
AHMAdAAgAFQAYQBiAGwAZQAgADYAIABDAG8AbABvAHIAZgB1AGwAIABBAGMAYwBlAG4AdAAgADQA
IgAvAD4ADQAKACAAIAA8AHcAOgBMAHMAZABFAHgAYwBlAHAAdABpAG8AbgAgAEwAbwBjAGsAZQBk
AD0AIgBmAGEAbABzAGUAIgAgAFAAcgBpAG8AcgBpAHQAeQA9ACIANQAyACIADQAKACAAIAAgAE4A
YQBtAGUAPQAiAEwAaQBzAHQAIABUAGEAYgBsAGUAIAA3ACAAQwBvAGwAbwByAGYAdQBsACAAQQBj
AGMAZQBuAHQAIAA0ACIALwA+AA0ACgAgACAAPAB3ADoATABzAGQARQB4AGMAZQBwAHQAaQBvAG4A
IABMAG8AYwBrAGUAZAA9ACIAZgBhAGwAcwBlACIAIABQAHIAaQBvAHIAaQB0AHkAPQAiADQANgAi
AA0ACgAgACAAIABOAGEAbQBlAD0AIgBMAGkAcwB0ACAAVABhAGIAbABlACAAMQAgAEwAaQBnAGgA
dAAgAEEAYwBjAGUAbgB0ACAANQAiAC8APgANAAoAIAAgADwAdwA6AEwAcwBkAEUAeABjAGUAcAB0
AGkAbwBuACAATABvAGMAawBlAGQAPQAiAGYAYQBsAHMAZQAiACAAUAByAGkAbwByAGkAdAB5AD0A
IgA0ADcAIgAgAE4AYQBtAGUAPQAiAEwAaQBzAHQAIABUAGEAYgBsAGUAIAAyACAAQQBjAGMAZQBu
AHQAIAA1ACIALwA+AA0ACgAgACAAPAB3ADoATABzAGQARQB4AGMAZQBwAHQAaQBvAG4AIABMAG8A
YwBrAGUAZAA9ACIAZgBhAGwAcwBlACIAIABQAHIAaQBvAHIAaQB0AHkAPQAiADQAOAAiACAATgBh
AG0AZQA9ACIATABpAHMAdAAgAFQAYQBiAGwAZQAgADMAIABBAGMAYwBlAG4AdAAgADUAIgAvAD4A
DQAKACAAIAA8AHcAOgBMAHMAZABFAHgAYwBlAHAAdABpAG8AbgAgAEwAbwBjAGsAZQBkAD0AIgBm
AGEAbABzAGUAIgAgAFAAcgBpAG8AcgBpAHQAeQA9ACIANAA5ACIAIABOAGEAbQBlAD0AIgBMAGkA
cwB0ACAAVABhAGIAbABlACAANAAgAEEAYwBjAGUAbgB0ACAANQAiAC8APgANAAoAIAAgADwAdwA6
AEwAcwBkAEUAeABjAGUAcAB0AGkAbwBuACAATABvAGMAawBlAGQAPQAiAGYAYQBsAHMAZQAiACAA
UAByAGkAbwByAGkAdAB5AD0AIgA1ADAAIgAgAE4AYQBtAGUAPQAiAEwAaQBzAHQAIABUAGEAYgBs
AGUAIAA1ACAARABhAHIAawAgAEEAYwBjAGUAbgB0ACAANQAiAC8APgANAAoAIAAgADwAdwA6AEwA
cwBkAEUAeABjAGUAcAB0AGkAbwBuACAATABvAGMAawBlAGQAPQAiAGYAYQBsAHMAZQAiACAAUABy
AGkAbwByAGkAdAB5AD0AIgA1ADEAIgANAAoAIAAgACAATgBhAG0AZQA9ACIATABpAHMAdAAgAFQA
YQBiAGwAZQAgADYAIABDAG8AbABvAHIAZgB1AGwAIABBAGMAYwBlAG4AdAAgADUAIgAvAD4ADQAK
ACAAIAA8AHcAOgBMAHMAZABFAHgAYwBlAHAAdABpAG8AbgAgAEwAbwBjAGsAZQBkAD0AIgBmAGEA
bABzAGUAIgAgAFAAcgBpAG8AcgBpAHQAeQA9ACIANQAyACIADQAKACAAIAAgAE4AYQBtAGUAPQAi
AEwAaQBzAHQAIABUAGEAYgBsAGUAIAA3ACAAQwBvAGwAbwByAGYAdQBsACAAQQBjAGMAZQBuAHQA
IAA1ACIALwA+AA0ACgAgACAAPAB3ADoATABzAGQARQB4AGMAZQBwAHQAaQBvAG4AIABMAG8AYwBr
AGUAZAA9ACIAZgBhAGwAcwBlACIAIABQAHIAaQBvAHIAaQB0AHkAPQAiADQANgAiAA0ACgAgACAA
IABOAGEAbQBlAD0AIgBMAGkAcwB0ACAAVABhAGIAbABlACAAMQAgAEwAaQBnAGgAdAAgAEEAYwBj
AGUAbgB0ACAANgAiAC8APgANAAoAIAAgADwAdwA6AEwAcwBkAEUAeABjAGUAcAB0AGkAbwBuACAA
TABvAGMAawBlAGQAPQAiAGYAYQBsAHMAZQAiACAAUAByAGkAbwByAGkAdAB5AD0AIgA0ADcAIgAg
AE4AYQBtAGUAPQAiAEwAaQBzAHQAIABUAGEAYgBsAGUAIAAyACAAQQBjAGMAZQBuAHQAIAA2ACIA
LwA+AA0ACgAgACAAPAB3ADoATABzAGQARQB4AGMAZQBwAHQAaQBvAG4AIABMAG8AYwBrAGUAZAA9
ACIAZgBhAGwAcwBlACIAIABQAHIAaQBvAHIAaQB0AHkAPQAiADQAOAAiACAATgBhAG0AZQA9ACIA
TABpAHMAdAAgAFQAYQBiAGwAZQAgADMAIABBAGMAYwBlAG4AdAAgADYAIgAvAD4ADQAKACAAIAA8
AHcAOgBMAHMAZABFAHgAYwBlAHAAdABpAG8AbgAgAEwAbwBjAGsAZQBkAD0AIgBmAGEAbABzAGUA
IgAgAFAAcgBpAG8AcgBpAHQAeQA9ACIANAA5ACIAIABOAGEAbQBlAD0AIgBMAGkAcwB0ACAAVABh
AGIAbABlACAANAAgAEEAYwBjAGUAbgB0ACAANgAiAC8APgANAAoAIAAgADwAdwA6AEwAcwBkAEUA
eABjAGUAcAB0AGkAbwBuACAATABvAGMAawBlAGQAPQAiAGYAYQBsAHMAZQAiACAAUAByAGkAbwBy
AGkAdAB5AD0AIgA1ADAAIgAgAE4AYQBtAGUAPQAiAEwAaQBzAHQAIABUAGEAYgBsAGUAIAA1ACAA
RABhAHIAawAgAEEAYwBjAGUAbgB0ACAANgAiAC8APgANAAoAIAAgADwAdwA6AEwAcwBkAEUAeABj
AGUAcAB0AGkAbwBuACAATABvAGMAawBlAGQAPQAiAGYAYQBsAHMAZQAiACAAUAByAGkAbwByAGkA
dAB5AD0AIgA1ADEAIgANAAoAIAAgACAATgBhAG0AZQA9ACIATABpAHMAdAAgAFQAYQBiAGwAZQAg
ADYAIABDAG8AbABvAHIAZgB1AGwAIABBAGMAYwBlAG4AdAAgADYAIgAvAD4ADQAKACAAIAA8AHcA
OgBMAHMAZABFAHgAYwBlAHAAdABpAG8AbgAgAEwAbwBjAGsAZQBkAD0AIgBmAGEAbABzAGUAIgAg
AFAAcgBpAG8AcgBpAHQAeQA9ACIANQAyACIADQAKACAAIAAgAE4AYQBtAGUAPQAiAEwAaQBzAHQA
IABUAGEAYgBsAGUAIAA3ACAAQwBvAGwAbwByAGYAdQBsACAAQQBjAGMAZQBuAHQAIAA2ACIALwA+
AA0ACgAgACAAPAB3ADoATABzAGQARQB4AGMAZQBwAHQAaQBvAG4AIABMAG8AYwBrAGUAZAA9ACIA
ZgBhAGwAcwBlACIAIABTAGUAbQBpAEgAaQBkAGQAZQBuAD0AIgB0AHIAdQBlACIAIABVAG4AaABp
AGQAZQBXAGgAZQBuAFUAcwBlAGQAPQAiAHQAcgB1AGUAIgANAAoAIAAgACAATgBhAG0AZQA9ACIA
TQBlAG4AdABpAG8AbgAiAC8APgANAAoAIAAgADwAdwA6AEwAcwBkAEUAeABjAGUAcAB0AGkAbwBu
ACAATABvAGMAawBlAGQAPQAiAGYAYQBsAHMAZQAiACAAUwBlAG0AaQBIAGkAZABkAGUAbgA9ACIA
dAByAHUAZQAiACAAVQBuAGgAaQBkAGUAVwBoAGUAbgBVAHMAZQBkAD0AIgB0AHIAdQBlACIADQAK
ACAAIAAgAE4AYQBtAGUAPQAiAFMAbQBhAHIAdAAgAEgAeQBwAGUAcgBsAGkAbgBrACIALwA+AA0A
CgAgACAAPAB3ADoATABzAGQARQB4AGMAZQBwAHQAaQBvAG4AIABMAG8AYwBrAGUAZAA9ACIAZgBh
AGwAcwBlACIAIABTAGUAbQBpAEgAaQBkAGQAZQBuAD0AIgB0AHIAdQBlACIAIABVAG4AaABpAGQA
ZQBXAGgAZQBuAFUAcwBlAGQAPQAiAHQAcgB1AGUAIgANAAoAIAAgACAATgBhAG0AZQA9ACIASABh
AHMAaAB0AGEAZwAiAC8APgANAAoAIAAgADwAdwA6AEwAcwBkAEUAeABjAGUAcAB0AGkAbwBuACAA
TABvAGMAawBlAGQAPQAiAGYAYQBsAHMAZQAiACAAUwBlAG0AaQBIAGkAZABkAGUAbgA9ACIAdABy
AHUAZQAiACAAVQBuAGgAaQBkAGUAVwBoAGUAbgBVAHMAZQBkAD0AIgB0AHIAdQBlACIADQAKACAA
IAAgAE4AYQBtAGUAPQAiAFUAbgByAGUAcwBvAGwAdgBlAGQAIABNAGUAbgB0AGkAbwBuACIALwA+
AA0ACgAgACAAPAB3ADoATABzAGQARQB4AGMAZQBwAHQAaQBvAG4AIABMAG8AYwBrAGUAZAA9ACIA
ZgBhAGwAcwBlACIAIABTAGUAbQBpAEgAaQBkAGQAZQBuAD0AIgB0AHIAdQBlACIAIABVAG4AaABp
AGQAZQBXAGgAZQBuAFUAcwBlAGQAPQAiAHQAcgB1AGUAIgANAAoAIAAgACAATgBhAG0AZQA9ACIA
UwBtAGEAcgB0ACAATABpAG4AawAiAC8APgANAAoAIAA8AC8AdwA6AEwAYQB0AGUAbgB0AFMAdAB5
AGwAZQBzAD4ADQAKADwALwB4AG0AbAA+ADwAIQBbAGUAbgBkAGkAZgBdAC0ALQA+AA0ACgA8AHMA
dAB5AGwAZQA+AA0ACgA8ACEALQAtAC4AVABSAE8AVQBCAEwARQBTAE8ATQBFACAALgBMAEkATgBJ
AE4ARwANAAoACQB7AG0AaQBuAC0AaABlAGkAZwBoAHQAOgAgADEAMAAwACUAOwANAAoACQBmAGwA
bwBhAHQAOgBsAGUAZgB0ADsAfQANAAoALgBMAEkATgBJAE4ARwAgAGgAMgANAAoACQB7AGYAbABv
AGEAdAA6AGwAZQBmAHQAOwB9AA0ACgAuAGwAaQBuAGkAbgBnACAAdABhAGIAbABlACAAdAByADoA
bgB0AGgALQBvAGYALQB0AHkAcABlACgAMQApACAAdABoACAAewBiAGEAYwBrAGcAcgBvAHUAbgBk
ADoAIAAjAEYARgBGADsAYgBvAHIAZABlAHIALQBiAG8AdAB0AG8AbQA6ACAAMgBwAHgAIABzAG8A
bABpAGQAOwB9AA0ACgAuAGwAaQBuAGkAbgBnACAAdABhAGIAbABlAC4AYQBsAGwAQgBvAHIAZABl
AHIAIAB0AHIAOgBuAHQAaAAtAG8AZgAtAHQAeQBwAGUAKAAxACkAIAB0AGgAIAB7AGIAbwByAGQA
ZQByADoAIABuAG8AbgBlADsAYgBvAHIAZABlAHIALQBiAG8AdAB0AG8AbQA6ACAAMQBwAHgAIABz
AG8AbABpAGQAIAAjAEQARABEAEQARABEADsAfQANAAoALgBJAE0ARwAtAFcAUgBBAFAAIABpAG0A
ZwANAAoACQB7AHcAaQBkAHQAaAA6ACAANQAwADAAcAB4ACEAaQBtAHAAbwByAHQAYQBuAHQAOwB9
AA0ACgAuAFQAUgBFAEUASQBNAEcADQAKAAkAewB3AGkAZAB0AGgAOgAgADUAMAAwAHAAeAAhAGkA
bQBwAG8AcgB0AGEAbgB0ADsAfQANAAoADQAKACAALwAqACAARgBvAG4AdAAgAEQAZQBmAGkAbgBp
AHQAaQBvAG4AcwAgACoALwANAAoAIABAAGYAbwBuAHQALQBmAGEAYwBlAA0ACgAJAHsAZgBvAG4A
dAAtAGYAYQBtAGkAbAB5ADoAi1tTTzsADQAKAAkAcABhAG4AbwBzAGUALQAxADoAMgAgADEAIAA2
ACAAMAAgADMAIAAxACAAMQAgADEAIAAxACAAMQA7AA0ACgAJAG0AcwBvAC0AZgBvAG4AdAAtAGEA
bAB0ADoAUwBpAG0AUwB1AG4AOwANAAoACQBtAHMAbwAtAGYAbwBuAHQALQBjAGgAYQByAHMAZQB0
ADoAMQAzADQAOwANAAoACQBtAHMAbwAtAGcAZQBuAGUAcgBpAGMALQBmAG8AbgB0AC0AZgBhAG0A
aQBsAHkAOgBhAHUAdABvADsADQAKAAkAbQBzAG8ALQBmAG8AbgB0AC0AcABpAHQAYwBoADoAdgBh
AHIAaQBhAGIAbABlADsADQAKAAkAbQBzAG8ALQBmAG8AbgB0AC0AcwBpAGcAbgBhAHQAdQByAGUA
OgA1ADEANQAgADYAOAAwADQANgAwADIAOAA4ACAAMgAyACAAMAAgADIANgAyADEANAA1ACAAMAA7
AH0ADQAKAEAAZgBvAG4AdAAtAGYAYQBjAGUADQAKAAkAewBmAG8AbgB0AC0AZgBhAG0AaQBsAHkA
OgAiAEMAYQBtAGIAcgBpAGEAIABNAGEAdABoACIAOwANAAoACQBwAGEAbgBvAHMAZQAtADEAOgAy
ACAANAAgADUAIAAzACAANQAgADQAIAA2ACAAMwAgADIAIAA0ADsADQAKAAkAbQBzAG8ALQBmAG8A
bgB0AC0AYwBoAGEAcgBzAGUAdAA6ADAAOwANAAoACQBtAHMAbwAtAGcAZQBuAGUAcgBpAGMALQBm
AG8AbgB0AC0AZgBhAG0AaQBsAHkAOgByAG8AbQBhAG4AOwANAAoACQBtAHMAbwAtAGYAbwBuAHQA
LQBwAGkAdABjAGgAOgB2AGEAcgBpAGEAYgBsAGUAOwANAAoACQBtAHMAbwAtAGYAbwBuAHQALQBz
AGkAZwBuAGEAdAB1AHIAZQA6AC0ANQAzADYAOAA2ADkAMQAyADEAIAAxADEAMAA3ADMAMAA1ADcA
MgA3ACAAMwAzADUANQA0ADQAMwAyACAAMAAgADQAMQA1ACAAMAA7AH0ADQAKAEAAZgBvAG4AdAAt
AGYAYQBjAGUADQAKAAkAewBmAG8AbgB0AC0AZgBhAG0AaQBsAHkAOgAiAFwAQACLW1NPIgA7AA0A
CgAJAHAAYQBuAG8AcwBlAC0AMQA6ADIAIAAxACAANgAgADAAIAAzACAAMQAgADEAIAAxACAAMQAg
ADEAOwANAAoACQBtAHMAbwAtAGYAbwBuAHQALQBjAGgAYQByAHMAZQB0ADoAMQAzADQAOwANAAoA
CQBtAHMAbwAtAGcAZQBuAGUAcgBpAGMALQBmAG8AbgB0AC0AZgBhAG0AaQBsAHkAOgBhAHUAdABv
ADsADQAKAAkAbQBzAG8ALQBmAG8AbgB0AC0AcABpAHQAYwBoADoAdgBhAHIAaQBhAGIAbABlADsA
DQAKAAkAbQBzAG8ALQBmAG8AbgB0AC0AcwBpAGcAbgBhAHQAdQByAGUAOgA1ADEANQAgADYAOAAw
ADQANgAwADIAOAA4ACAAMgAyACAAMAAgADIANgAyADEANAA1ACAAMAA7AH0ADQAKACAALwAqACAA
UwB0AHkAbABlACAARABlAGYAaQBuAGkAdABpAG8AbgBzACAAKgAvAA0ACgAgAHAALgBNAHMAbwBO
AG8AcgBtAGEAbAAsACAAbABpAC4ATQBzAG8ATgBvAHIAbQBhAGwALAAgAGQAaQB2AC4ATQBzAG8A
TgBvAHIAbQBhAGwADQAKAAkAewBtAHMAbwAtAHMAdAB5AGwAZQAtAHUAbgBoAGkAZABlADoAbgBv
ADsADQAKAAkAbQBzAG8ALQBzAHQAeQBsAGUALQBxAGYAbwByAG0AYQB0ADoAeQBlAHMAOwANAAoA
CQBtAHMAbwAtAHMAdAB5AGwAZQAtAHAAYQByAGUAbgB0ADoAIgAiADsADQAKAAkAbQBhAHIAZwBp
AG4AOgAwAGMAbQA7AA0ACgAJAG0AcwBvAC0AcABhAGcAaQBuAGEAdABpAG8AbgA6AHcAaQBkAG8A
dwAtAG8AcgBwAGgAYQBuADsADQAKAAkAZgBvAG4AdAAtAHMAaQB6AGUAOgAxADIALgAwAHAAdAA7
AA0ACgAJAGYAbwBuAHQALQBmAGEAbQBpAGwAeQA6AItbU087AA0ACgAJAG0AcwBvAC0AYgBpAGQA
aQAtAGYAbwBuAHQALQBmAGEAbQBpAGwAeQA6AItbU087AH0ADQAKAGgAMgANAAoACQB7AG0AcwBv
AC0AcwB0AHkAbABlAC0AcAByAGkAbwByAGkAdAB5ADoAOQA7AA0ACgAJAG0AcwBvAC0AcwB0AHkA
bABlAC0AdQBuAGgAaQBkAGUAOgBuAG8AOwANAAoACQBtAHMAbwAtAHMAdAB5AGwAZQAtAHEAZgBv
AHIAbQBhAHQAOgB5AGUAcwA7AA0ACgAJAG0AcwBvAC0AcwB0AHkAbABlAC0AbABpAG4AawA6ACIA
B2iYmCAAMgAgAFdbJnsiADsADQAKAAkAbQBzAG8ALQBtAGEAcgBnAGkAbgAtAHQAbwBwAC0AYQBs
AHQAOgBhAHUAdABvADsADQAKAAkAbQBhAHIAZwBpAG4ALQByAGkAZwBoAHQAOgAwAGMAbQA7AA0A
CgAJAG0AcwBvAC0AbQBhAHIAZwBpAG4ALQBiAG8AdAB0AG8AbQAtAGEAbAB0ADoAYQB1AHQAbwA7
AA0ACgAJAG0AYQByAGcAaQBuAC0AbABlAGYAdAA6ADAAYwBtADsADQAKAAkAbQBzAG8ALQBwAGEA
ZwBpAG4AYQB0AGkAbwBuADoAdwBpAGQAbwB3AC0AbwByAHAAaABhAG4AOwANAAoACQBtAHMAbwAt
AG8AdQB0AGwAaQBuAGUALQBsAGUAdgBlAGwAOgAyADsADQAKAAkAZgBvAG4AdAAtAHMAaQB6AGUA
OgAxADgALgAwAHAAdAA7AA0ACgAJAGYAbwBuAHQALQBmAGEAbQBpAGwAeQA6AItbU087AA0ACgAJ
AG0AcwBvAC0AYgBpAGQAaQAtAGYAbwBuAHQALQBmAGEAbQBpAGwAeQA6AItbU087AA0ACgAJAGYA
bwBuAHQALQB3AGUAaQBnAGgAdAA6AGIAbwBsAGQAOwB9AA0ACgBhADoAbABpAG4AawAsACAAcwBw
AGEAbgAuAE0AcwBvAEgAeQBwAGUAcgBsAGkAbgBrAA0ACgAJAHsAbQBzAG8ALQBzAHQAeQBsAGUA
LQBuAG8AcwBoAG8AdwA6AHkAZQBzADsADQAKAAkAbQBzAG8ALQBzAHQAeQBsAGUALQBwAHIAaQBv
AHIAaQB0AHkAOgA5ADkAOwANAAoACQBjAG8AbABvAHIAOgBiAGwAdQBlADsADQAKAAkAdABlAHgA
dAAtAGQAZQBjAG8AcgBhAHQAaQBvAG4AOgB1AG4AZABlAHIAbABpAG4AZQA7AA0ACgAJAHQAZQB4
AHQALQB1AG4AZABlAHIAbABpAG4AZQA6AHMAaQBuAGcAbABlADsAfQANAAoAYQA6AHYAaQBzAGkA
dABlAGQALAAgAHMAcABhAG4ALgBNAHMAbwBIAHkAcABlAHIAbABpAG4AawBGAG8AbABsAG8AdwBl
AGQADQAKAAkAewBtAHMAbwAtAHMAdAB5AGwAZQAtAG4AbwBzAGgAbwB3ADoAeQBlAHMAOwANAAoA
CQBtAHMAbwAtAHMAdAB5AGwAZQAtAHAAcgBpAG8AcgBpAHQAeQA6ADkAOQA7AA0ACgAJAGMAbwBs
AG8AcgA6AHAAdQByAHAAbABlADsADQAKAAkAdABlAHgAdAAtAGQAZQBjAG8AcgBhAHQAaQBvAG4A
OgB1AG4AZABlAHIAbABpAG4AZQA7AA0ACgAJAHQAZQB4AHQALQB1AG4AZABlAHIAbABpAG4AZQA6
AHMAaQBuAGcAbABlADsAfQANAAoAcAANAAoACQB7AG0AcwBvAC0AcwB0AHkAbABlAC0AbgBvAHMA
aABvAHcAOgB5AGUAcwA7AA0ACgAJAG0AcwBvAC0AcwB0AHkAbABlAC0AcAByAGkAbwByAGkAdAB5
ADoAOQA5ADsADQAKAAkAbQBzAG8ALQBtAGEAcgBnAGkAbgAtAHQAbwBwAC0AYQBsAHQAOgBhAHUA
dABvADsADQAKAAkAbQBhAHIAZwBpAG4ALQByAGkAZwBoAHQAOgAwAGMAbQA7AA0ACgAJAG0AcwBv
AC0AbQBhAHIAZwBpAG4ALQBiAG8AdAB0AG8AbQAtAGEAbAB0ADoAYQB1AHQAbwA7AA0ACgAJAG0A
YQByAGcAaQBuAC0AbABlAGYAdAA6ADAAYwBtADsADQAKAAkAbQBzAG8ALQBwAGEAZwBpAG4AYQB0
AGkAbwBuADoAdwBpAGQAbwB3AC0AbwByAHAAaABhAG4AOwANAAoACQBmAG8AbgB0AC0AcwBpAHoA
ZQA6ADEAMgAuADAAcAB0ADsADQAKAAkAZgBvAG4AdAAtAGYAYQBtAGkAbAB5ADoAi1tTTzsADQAK
AAkAbQBzAG8ALQBiAGkAZABpAC0AZgBvAG4AdAAtAGYAYQBtAGkAbAB5ADoAi1tTTzsAfQANAAoA
cwBwAGEAbgAuADIADQAKAAkAewBtAHMAbwAtAHMAdAB5AGwAZQAtAG4AYQBtAGUAOgAiAAdomJgg
ADIAIABXWyZ7IgA7AA0ACgAJAG0AcwBvAC0AcwB0AHkAbABlAC0AbgBvAHMAaABvAHcAOgB5AGUA
cwA7AA0ACgAJAG0AcwBvAC0AcwB0AHkAbABlAC0AcAByAGkAbwByAGkAdAB5ADoAOQA7AA0ACgAJ
AG0AcwBvAC0AcwB0AHkAbABlAC0AdQBuAGgAaQBkAGUAOgBuAG8AOwANAAoACQBtAHMAbwAtAHMA
dAB5AGwAZQAtAGwAbwBjAGsAZQBkADoAeQBlAHMAOwANAAoACQBtAHMAbwAtAHMAdAB5AGwAZQAt
AGwAaQBuAGsAOgAiAAdomJggADIAIgA7AA0ACgAJAG0AcwBvAC0AYQBuAHMAaQAtAGYAbwBuAHQA
LQBzAGkAegBlADoAMQA2AC4AMABwAHQAOwANAAoACQBtAHMAbwAtAGIAaQBkAGkALQBmAG8AbgB0
AC0AcwBpAHoAZQA6ADEANgAuADAAcAB0ADsADQAKAAkAZgBvAG4AdAAtAGYAYQBtAGkAbAB5ADoA
IgBJe79+IABMAGkAZwBoAHQAIgA7AA0ACgAJAG0AcwBvAC0AYQBzAGMAaQBpAC0AZgBvAG4AdAAt
AGYAYQBtAGkAbAB5ADoAIgBJe79+IABMAGkAZwBoAHQAIgA7AA0ACgAJAG0AcwBvAC0AYQBzAGMA
aQBpAC0AdABoAGUAbQBlAC0AZgBvAG4AdAA6AG0AYQBqAG8AcgAtAGwAYQB0AGkAbgA7AA0ACgAJ
AG0AcwBvAC0AZgBhAHIAZQBhAHMAdAAtAGYAbwBuAHQALQBmAGEAbQBpAGwAeQA6ACIASXu/fiAA
TABpAGcAaAB0ACIAOwANAAoACQBtAHMAbwAtAGYAYQByAGUAYQBzAHQALQB0AGgAZQBtAGUALQBm
AG8AbgB0ADoAbQBhAGoAbwByAC0AZgBhAHIAZQBhAHMAdAA7AA0ACgAJAG0AcwBvAC0AaABhAG4A
cwBpAC0AZgBvAG4AdAAtAGYAYQBtAGkAbAB5ADoAIgBJe79+IABMAGkAZwBoAHQAIgA7AA0ACgAJ
AG0AcwBvAC0AaABhAG4AcwBpAC0AdABoAGUAbQBlAC0AZgBvAG4AdAA6AG0AYQBqAG8AcgAtAGwA
YQB0AGkAbgA7AA0ACgAJAG0AcwBvAC0AYgBpAGQAaQAtAGYAbwBuAHQALQBmAGEAbQBpAGwAeQA6
ACIAVABpAG0AZQBzACAATgBlAHcAIABSAG8AbQBhAG4AIgA7AA0ACgAJAG0AcwBvAC0AYgBpAGQA
aQAtAHQAaABlAG0AZQAtAGYAbwBuAHQAOgBtAGEAagBvAHIALQBiAGkAZABpADsADQAKAAkAZgBv
AG4AdAAtAHcAZQBpAGcAaAB0ADoAYgBvAGwAZAA7AH0ADQAKAHAALgBtAHMAbwBuAG8AcgBtAGEA
bAAwACwAIABsAGkALgBtAHMAbwBuAG8AcgBtAGEAbAAwACwAIABkAGkAdgAuAG0AcwBvAG4AbwBy
AG0AYQBsADAADQAKAAkAewBtAHMAbwAtAHMAdAB5AGwAZQAtAG4AYQBtAGUAOgBtAHMAbwBuAG8A
cgBtAGEAbAA7AA0ACgAJAG0AcwBvAC0AcwB0AHkAbABlAC0AbgBvAHMAaABvAHcAOgB5AGUAcwA7
AA0ACgAJAG0AcwBvAC0AcwB0AHkAbABlAC0AcAByAGkAbwByAGkAdAB5ADoAOQA5ADsADQAKAAkA
bQBzAG8ALQBzAHQAeQBsAGUALQB1AG4AaABpAGQAZQA6AG4AbwA7AA0ACgAJAG0AcwBvAC0AbQBh
AHIAZwBpAG4ALQB0AG8AcAAtAGEAbAB0ADoAYQB1AHQAbwA7AA0ACgAJAG0AYQByAGcAaQBuAC0A
cgBpAGcAaAB0ADoAMABjAG0AOwANAAoACQBtAHMAbwAtAG0AYQByAGcAaQBuAC0AYgBvAHQAdABv
AG0ALQBhAGwAdAA6AGEAdQB0AG8AOwANAAoACQBtAGEAcgBnAGkAbgAtAGwAZQBmAHQAOgAwAGMA
bQA7AA0ACgAJAG0AcwBvAC0AcABhAGcAaQBuAGEAdABpAG8AbgA6AHcAaQBkAG8AdwAtAG8AcgBw
AGgAYQBuADsADQAKAAkAZgBvAG4AdAAtAHMAaQB6AGUAOgAxADIALgAwAHAAdAA7AA0ACgAJAGYA
bwBuAHQALQBmAGEAbQBpAGwAeQA6AItbU087AA0ACgAJAG0AcwBvAC0AYgBpAGQAaQAtAGYAbwBu
AHQALQBmAGEAbQBpAGwAeQA6AItbU087AH0ADQAKAHAALgB0AGEAYgBsAGUALQBiAG8AcgBkAGUA
cgBlAGQAdABoAGUAYQBkAHQAcgB0AGgALAAgAGwAaQAuAHQAYQBiAGwAZQAtAGIAbwByAGQAZQBy
AGUAZAB0AGgAZQBhAGQAdAByAHQAaAAsACAAZABpAHYALgB0AGEAYgBsAGUALQBiAG8AcgBkAGUA
cgBlAGQAdABoAGUAYQBkAHQAcgB0AGgADQAKAAkAewBtAHMAbwAtAHMAdAB5AGwAZQAtAG4AYQBt
AGUAOgB0AGEAYgBsAGUALQBiAG8AcgBkAGUAcgBlAGQAPgB0AGgAZQBhAGQAPgB0AHIAPgB0AGgA
OwANAAoACQBtAHMAbwAtAHMAdAB5AGwAZQAtAG4AbwBzAGgAbwB3ADoAeQBlAHMAOwANAAoACQBt
AHMAbwAtAHMAdAB5AGwAZQAtAHAAcgBpAG8AcgBpAHQAeQA6ADkAOQA7AA0ACgAJAG0AcwBvAC0A
cwB0AHkAbABlAC0AdQBuAGgAaQBkAGUAOgBuAG8AOwANAAoACQBtAHMAbwAtAG0AYQByAGcAaQBu
AC0AdABvAHAALQBhAGwAdAA6AGEAdQB0AG8AOwANAAoACQBtAGEAcgBnAGkAbgAtAHIAaQBnAGgA
dAA6ADAAYwBtADsADQAKAAkAbQBzAG8ALQBtAGEAcgBnAGkAbgAtAGIAbwB0AHQAbwBtAC0AYQBs
AHQAOgBhAHUAdABvADsADQAKAAkAbQBhAHIAZwBpAG4ALQBsAGUAZgB0ADoAMABjAG0AOwANAAoA
CQBtAHMAbwAtAHAAYQBnAGkAbgBhAHQAaQBvAG4AOgB3AGkAZABvAHcALQBvAHIAcABoAGEAbgA7
AA0ACgAJAGIAbwByAGQAZQByADoAbgBvAG4AZQA7AA0ACgAJAG0AcwBvAC0AYgBvAHIAZABlAHIA
LQBiAG8AdAB0AG8AbQAtAGEAbAB0ADoAcwBvAGwAaQBkACAAdwBpAG4AZABvAHcAdABlAHgAdAAg
AC4ANwA1AHAAdAA7AA0ACgAJAHAAYQBkAGQAaQBuAGcAOgAwAGMAbQA7AA0ACgAJAG0AcwBvAC0A
cABhAGQAZABpAG4AZwAtAGEAbAB0ADoAMABjAG0AIAAwAGMAbQAgADAAYwBtACAAMABjAG0AOwAN
AAoACQBmAG8AbgB0AC0AcwBpAHoAZQA6ADEAMgAuADAAcAB0ADsADQAKAAkAZgBvAG4AdAAtAGYA
YQBtAGkAbAB5ADoAi1tTTzsADQAKAAkAbQBzAG8ALQBiAGkAZABpAC0AZgBvAG4AdAAtAGYAYQBt
AGkAbAB5ADoAi1tTTzsAfQANAAoAcAAuAHQAYQBiAGwAZQAtAGIAbwByAGQAZQByAGUAZAB0AGIA
bwBkAHkAdAByAHQAZAAsACAAbABpAC4AdABhAGIAbABlAC0AYgBvAHIAZABlAHIAZQBkAHQAYgBv
AGQAeQB0AHIAdABkACwAIABkAGkAdgAuAHQAYQBiAGwAZQAtAGIAbwByAGQAZQByAGUAZAB0AGIA
bwBkAHkAdAByAHQAZAANAAoACQB7AG0AcwBvAC0AcwB0AHkAbABlAC0AbgBhAG0AZQA6AHQAYQBi
AGwAZQAtAGIAbwByAGQAZQByAGUAZAA+AHQAYgBvAGQAeQA+AHQAcgA+AHQAZAA7AA0ACgAJAG0A
cwBvAC0AcwB0AHkAbABlAC0AbgBvAHMAaABvAHcAOgB5AGUAcwA7AA0ACgAJAG0AcwBvAC0AcwB0
AHkAbABlAC0AcAByAGkAbwByAGkAdAB5ADoAOQA5ADsADQAKAAkAbQBzAG8ALQBzAHQAeQBsAGUA
LQB1AG4AaABpAGQAZQA6AG4AbwA7AA0ACgAJAG0AcwBvAC0AbQBhAHIAZwBpAG4ALQB0AG8AcAAt
AGEAbAB0ADoAYQB1AHQAbwA7AA0ACgAJAG0AYQByAGcAaQBuAC0AcgBpAGcAaAB0ADoAMABjAG0A
OwANAAoACQBtAHMAbwAtAG0AYQByAGcAaQBuAC0AYgBvAHQAdABvAG0ALQBhAGwAdAA6AGEAdQB0
AG8AOwANAAoACQBtAGEAcgBnAGkAbgAtAGwAZQBmAHQAOgAwAGMAbQA7AA0ACgAJAG0AcwBvAC0A
cABhAGcAaQBuAGEAdABpAG8AbgA6AHcAaQBkAG8AdwAtAG8AcgBwAGgAYQBuADsADQAKAAkAZgBv
AG4AdAAtAHMAaQB6AGUAOgAxADIALgAwAHAAdAA7AA0ACgAJAGYAbwBuAHQALQBmAGEAbQBpAGwA
eQA6AItbU087AA0ACgAJAG0AcwBvAC0AYgBpAGQAaQAtAGYAbwBuAHQALQBmAGEAbQBpAGwAeQA6
AItbU087AH0ADQAKAHAALgBsAGkAbgBpAG4AZwAsACAAbABpAC4AbABpAG4AaQBuAGcALAAgAGQA
aQB2AC4AbABpAG4AaQBuAGcADQAKAAkAewBtAHMAbwAtAHMAdAB5AGwAZQAtAG4AYQBtAGUAOgBs
AGkAbgBpAG4AZwA7AA0ACgAJAG0AcwBvAC0AcwB0AHkAbABlAC0AbgBvAHMAaABvAHcAOgB5AGUA
cwA7AA0ACgAJAG0AcwBvAC0AcwB0AHkAbABlAC0AcAByAGkAbwByAGkAdAB5ADoAOQA5ADsADQAK
AAkAbQBzAG8ALQBzAHQAeQBsAGUALQB1AG4AaABpAGQAZQA6AG4AbwA7AA0ACgAJAG0AcwBvAC0A
bQBhAHIAZwBpAG4ALQB0AG8AcAAtAGEAbAB0ADoAYQB1AHQAbwA7AA0ACgAJAG0AYQByAGcAaQBu
AC0AcgBpAGcAaAB0ADoAMABjAG0AOwANAAoACQBtAHMAbwAtAG0AYQByAGcAaQBuAC0AYgBvAHQA
dABvAG0ALQBhAGwAdAA6AGEAdQB0AG8AOwANAAoACQBtAGEAcgBnAGkAbgAtAGwAZQBmAHQAOgAw
AGMAbQA7AA0ACgAJAG0AcwBvAC0AcABhAGcAaQBuAGEAdABpAG8AbgA6AHcAaQBkAG8AdwAtAG8A
cgBwAGgAYQBuADsADQAKAAkAZgBvAG4AdAAtAHMAaQB6AGUAOgAxADIALgAwAHAAdAA7AA0ACgAJ
AGYAbwBuAHQALQBmAGEAbQBpAGwAeQA6AItbU087AA0ACgAJAG0AcwBvAC0AYgBpAGQAaQAtAGYA
bwBuAHQALQBmAGEAbQBpAGwAeQA6AItbU087AH0ADQAKAHAALgBsAGEAcwB0AGIAbwByAGQAZQBy
ACwAIABsAGkALgBsAGEAcwB0AGIAbwByAGQAZQByACwAIABkAGkAdgAuAGwAYQBzAHQAYgBvAHIA
ZABlAHIADQAKAAkAewBtAHMAbwAtAHMAdAB5AGwAZQAtAG4AYQBtAGUAOgBsAGEAcwB0AGIAbwBy
AGQAZQByADsADQAKAAkAbQBzAG8ALQBzAHQAeQBsAGUALQBuAG8AcwBoAG8AdwA6AHkAZQBzADsA
DQAKAAkAbQBzAG8ALQBzAHQAeQBsAGUALQBwAHIAaQBvAHIAaQB0AHkAOgA5ADkAOwANAAoACQBt
AHMAbwAtAHMAdAB5AGwAZQAtAHUAbgBoAGkAZABlADoAbgBvADsADQAKAAkAbQBzAG8ALQBtAGEA
cgBnAGkAbgAtAHQAbwBwAC0AYQBsAHQAOgBhAHUAdABvADsADQAKAAkAbQBhAHIAZwBpAG4ALQBy
AGkAZwBoAHQAOgAwAGMAbQA7AA0ACgAJAG0AcwBvAC0AbQBhAHIAZwBpAG4ALQBiAG8AdAB0AG8A
bQAtAGEAbAB0ADoAYQB1AHQAbwA7AA0ACgAJAG0AYQByAGcAaQBuAC0AbABlAGYAdAA6ADAAYwBt
ADsADQAKAAkAbQBzAG8ALQBwAGEAZwBpAG4AYQB0AGkAbwBuADoAdwBpAGQAbwB3AC0AbwByAHAA
aABhAG4AOwANAAoACQBmAG8AbgB0AC0AcwBpAHoAZQA6ADEAMgAuADAAcAB0ADsADQAKAAkAZgBv
AG4AdAAtAGYAYQBtAGkAbAB5ADoAi1tTTzsADQAKAAkAbQBzAG8ALQBiAGkAZABpAC0AZgBvAG4A
dAAtAGYAYQBtAGkAbAB5ADoAi1tTTzsAfQANAAoAcAAuAGEAaABwAGIAbwB4ACwAIABsAGkALgBh
AGgAcABiAG8AeAAsACAAZABpAHYALgBhAGgAcABiAG8AeAANAAoACQB7AG0AcwBvAC0AcwB0AHkA
bABlAC0AbgBhAG0AZQA6AGEAaABwAGIAbwB4ADsADQAKAAkAbQBzAG8ALQBzAHQAeQBsAGUALQBu
AG8AcwBoAG8AdwA6AHkAZQBzADsADQAKAAkAbQBzAG8ALQBzAHQAeQBsAGUALQBwAHIAaQBvAHIA
aQB0AHkAOgA5ADkAOwANAAoACQBtAHMAbwAtAHMAdAB5AGwAZQAtAHUAbgBoAGkAZABlADoAbgBv
ADsADQAKAAkAbQBzAG8ALQBtAGEAcgBnAGkAbgAtAHQAbwBwAC0AYQBsAHQAOgBhAHUAdABvADsA
DQAKAAkAbQBhAHIAZwBpAG4ALQByAGkAZwBoAHQAOgAwAGMAbQA7AA0ACgAJAG0AcwBvAC0AbQBh
AHIAZwBpAG4ALQBiAG8AdAB0AG8AbQAtAGEAbAB0ADoAYQB1AHQAbwA7AA0ACgAJAG0AYQByAGcA
aQBuAC0AbABlAGYAdAA6ADAAYwBtADsADQAKAAkAbQBzAG8ALQBwAGEAZwBpAG4AYQB0AGkAbwBu
ADoAdwBpAGQAbwB3AC0AbwByAHAAaABhAG4AOwANAAoACQBmAG8AbgB0AC0AcwBpAHoAZQA6ADEA
MgAuADAAcAB0ADsADQAKAAkAZgBvAG4AdAAtAGYAYQBtAGkAbAB5ADoAi1tTTzsADQAKAAkAbQBz
AG8ALQBiAGkAZABpAC0AZgBvAG4AdAAtAGYAYQBtAGkAbAB5ADoAi1tTTzsAfQANAAoAcAAuAGwA
aQBuAGkAbgBnADEALAAgAGwAaQAuAGwAaQBuAGkAbgBnADEALAAgAGQAaQB2AC4AbABpAG4AaQBu
AGcAMQANAAoACQB7AG0AcwBvAC0AcwB0AHkAbABlAC0AbgBhAG0AZQA6AGwAaQBuAGkAbgBnADEA
OwANAAoACQBtAHMAbwAtAHMAdAB5AGwAZQAtAG4AbwBzAGgAbwB3ADoAeQBlAHMAOwANAAoACQBt
AHMAbwAtAHMAdAB5AGwAZQAtAHAAcgBpAG8AcgBpAHQAeQA6ADkAOQA7AA0ACgAJAG0AcwBvAC0A
cwB0AHkAbABlAC0AdQBuAGgAaQBkAGUAOgBuAG8AOwANAAoACQBtAHMAbwAtAG0AYQByAGcAaQBu
AC0AdABvAHAALQBhAGwAdAA6AGEAdQB0AG8AOwANAAoACQBtAGEAcgBnAGkAbgAtAHIAaQBnAGgA
dAA6ADAAYwBtADsADQAKAAkAbQBzAG8ALQBtAGEAcgBnAGkAbgAtAGIAbwB0AHQAbwBtAC0AYQBs
AHQAOgBhAHUAdABvADsADQAKAAkAbQBhAHIAZwBpAG4ALQBsAGUAZgB0ADoAMABjAG0AOwANAAoA
CQBtAHMAbwAtAHAAYQBnAGkAbgBhAHQAaQBvAG4AOgB3AGkAZABvAHcALQBvAHIAcABoAGEAbgA7
AA0ACgAJAGIAYQBjAGsAZwByAG8AdQBuAGQAOgB3AGgAaQB0AGUAcwBtAG8AawBlADsADQAKAAkA
ZgBvAG4AdAAtAHMAaQB6AGUAOgAxADIALgAwAHAAdAA7AA0ACgAJAGYAbwBuAHQALQBmAGEAbQBp
AGwAeQA6AItbU087AA0ACgAJAG0AcwBvAC0AYgBpAGQAaQAtAGYAbwBuAHQALQBmAGEAbQBpAGwA
eQA6AItbU087AH0ADQAKAHAALgBhAGgAcABiAG8AeAAxACwAIABsAGkALgBhAGgAcABiAG8AeAAx
ACwAIABkAGkAdgAuAGEAaABwAGIAbwB4ADEADQAKAAkAewBtAHMAbwAtAHMAdAB5AGwAZQAtAG4A
YQBtAGUAOgBhAGgAcABiAG8AeAAxADsADQAKAAkAbQBzAG8ALQBzAHQAeQBsAGUALQBuAG8AcwBo
AG8AdwA6AHkAZQBzADsADQAKAAkAbQBzAG8ALQBzAHQAeQBsAGUALQBwAHIAaQBvAHIAaQB0AHkA
OgA5ADkAOwANAAoACQBtAHMAbwAtAHMAdAB5AGwAZQAtAHUAbgBoAGkAZABlADoAbgBvADsADQAK
AAkAbQBzAG8ALQBtAGEAcgBnAGkAbgAtAHQAbwBwAC0AYQBsAHQAOgBhAHUAdABvADsADQAKAAkA
bQBhAHIAZwBpAG4ALQByAGkAZwBoAHQAOgAwAGMAbQA7AA0ACgAJAG0AcwBvAC0AbQBhAHIAZwBp
AG4ALQBiAG8AdAB0AG8AbQAtAGEAbAB0ADoAYQB1AHQAbwA7AA0ACgAJAG0AYQByAGcAaQBuAC0A
bABlAGYAdAA6ADAAYwBtADsADQAKAAkAbQBzAG8ALQBwAGEAZwBpAG4AYQB0AGkAbwBuADoAdwBp
AGQAbwB3AC0AbwByAHAAaABhAG4AOwANAAoACQBiAGEAYwBrAGcAcgBvAHUAbgBkADoAdwBoAGkA
dABlADsADQAKAAkAZgBvAG4AdAAtAHMAaQB6AGUAOgAxADIALgAwAHAAdAA7AA0ACgAJAGYAbwBu
AHQALQBmAGEAbQBpAGwAeQA6AItbU087AA0ACgAJAG0AcwBvAC0AYgBpAGQAaQAtAGYAbwBuAHQA
LQBmAGEAbQBpAGwAeQA6AItbU087AH0ADQAKAHAALgBsAGEAcwB0AGIAbwByAGQAZQByADEALAAg
AGwAaQAuAGwAYQBzAHQAYgBvAHIAZABlAHIAMQAsACAAZABpAHYALgBsAGEAcwB0AGIAbwByAGQA
ZQByADEADQAKAAkAewBtAHMAbwAtAHMAdAB5AGwAZQAtAG4AYQBtAGUAOgBsAGEAcwB0AGIAbwBy
AGQAZQByADEAOwANAAoACQBtAHMAbwAtAHMAdAB5AGwAZQAtAG4AbwBzAGgAbwB3ADoAeQBlAHMA
OwANAAoACQBtAHMAbwAtAHMAdAB5AGwAZQAtAHAAcgBpAG8AcgBpAHQAeQA6ADkAOQA7AA0ACgAJ
AG0AcwBvAC0AcwB0AHkAbABlAC0AdQBuAGgAaQBkAGUAOgBuAG8AOwANAAoACQBtAHMAbwAtAG0A
YQByAGcAaQBuAC0AdABvAHAALQBhAGwAdAA6AGEAdQB0AG8AOwANAAoACQBtAGEAcgBnAGkAbgAt
AHIAaQBnAGgAdAA6ADAAYwBtADsADQAKAAkAbQBzAG8ALQBtAGEAcgBnAGkAbgAtAGIAbwB0AHQA
bwBtAC0AYQBsAHQAOgBhAHUAdABvADsADQAKAAkAbQBhAHIAZwBpAG4ALQBsAGUAZgB0ADoAMABj
AG0AOwANAAoACQBtAHMAbwAtAHAAYQBnAGkAbgBhAHQAaQBvAG4AOgB3AGkAZABvAHcALQBvAHIA
cABoAGEAbgA7AA0ACgAJAGIAbwByAGQAZQByADoAbgBvAG4AZQA7AA0ACgAJAG0AcwBvAC0AYgBv
AHIAZABlAHIALQBiAG8AdAB0AG8AbQAtAGEAbAB0ADoAcwBvAGwAaQBkACAAdwBpAG4AZABvAHcA
dABlAHgAdAAgADEALgA1AHAAdAA7AA0ACgAJAHAAYQBkAGQAaQBuAGcAOgAwAGMAbQA7AA0ACgAJ
AG0AcwBvAC0AcABhAGQAZABpAG4AZwAtAGEAbAB0ADoAMABjAG0AIAAwAGMAbQAgADAAYwBtACAA
MABjAG0AOwANAAoACQBmAG8AbgB0AC0AcwBpAHoAZQA6ADEAMgAuADAAcAB0ADsADQAKAAkAZgBv
AG4AdAAtAGYAYQBtAGkAbAB5ADoAi1tTTzsADQAKAAkAbQBzAG8ALQBiAGkAZABpAC0AZgBvAG4A
dAAtAGYAYQBtAGkAbAB5ADoAi1tTTzsAfQANAAoAcAAuAGQAZQBwAGUAbgBkAGUAbgB0AHYAYQBy
AGkAYQBiAGwAZQAsACAAbABpAC4AZABlAHAAZQBuAGQAZQBuAHQAdgBhAHIAaQBhAGIAbABlACwA
IABkAGkAdgAuAGQAZQBwAGUAbgBkAGUAbgB0AHYAYQByAGkAYQBiAGwAZQANAAoACQB7AG0AcwBv
AC0AcwB0AHkAbABlAC0AbgBhAG0AZQA6AGQAZQBwAGUAbgBkAGUAbgB0AHYAYQByAGkAYQBiAGwA
ZQA7AA0ACgAJAG0AcwBvAC0AcwB0AHkAbABlAC0AbgBvAHMAaABvAHcAOgB5AGUAcwA7AA0ACgAJ
AG0AcwBvAC0AcwB0AHkAbABlAC0AcAByAGkAbwByAGkAdAB5ADoAOQA5ADsADQAKAAkAbQBzAG8A
LQBzAHQAeQBsAGUALQB1AG4AaABpAGQAZQA6AG4AbwA7AA0ACgAJAG0AcwBvAC0AbQBhAHIAZwBp
AG4ALQB0AG8AcAAtAGEAbAB0ADoAYQB1AHQAbwA7AA0ACgAJAG0AYQByAGcAaQBuAC0AcgBpAGcA
aAB0ADoAMABjAG0AOwANAAoACQBtAHMAbwAtAG0AYQByAGcAaQBuAC0AYgBvAHQAdABvAG0ALQBh
AGwAdAA6AGEAdQB0AG8AOwANAAoACQBtAGEAcgBnAGkAbgAtAGwAZQBmAHQAOgAwAGMAbQA7AA0A
CgAJAG0AcwBvAC0AcABhAGcAaQBuAGEAdABpAG8AbgA6AHcAaQBkAG8AdwAtAG8AcgBwAGgAYQBu
ADsADQAKAAkAZgBvAG4AdAAtAHMAaQB6AGUAOgAxADIALgAwAHAAdAA7AA0ACgAJAGYAbwBuAHQA
LQBmAGEAbQBpAGwAeQA6AItbU087AA0ACgAJAG0AcwBvAC0AYgBpAGQAaQAtAGYAbwBuAHQALQBm
AGEAbQBpAGwAeQA6AItbU087AH0ADQAKAHAALgBkAGUAcABlAG4AZABlAG4AdAB2AGEAcgBpAGEA
YgBsAGUAMQAsACAAbABpAC4AZABlAHAAZQBuAGQAZQBuAHQAdgBhAHIAaQBhAGIAbABlADEALAAg
AGQAaQB2AC4AZABlAHAAZQBuAGQAZQBuAHQAdgBhAHIAaQBhAGIAbABlADEADQAKAAkAewBtAHMA
bwAtAHMAdAB5AGwAZQAtAG4AYQBtAGUAOgBkAGUAcABlAG4AZABlAG4AdAB2AGEAcgBpAGEAYgBs
AGUAMQA7AA0ACgAJAG0AcwBvAC0AcwB0AHkAbABlAC0AbgBvAHMAaABvAHcAOgB5AGUAcwA7AA0A
CgAJAG0AcwBvAC0AcwB0AHkAbABlAC0AcAByAGkAbwByAGkAdAB5ADoAOQA5ADsADQAKAAkAbQBz
AG8ALQBzAHQAeQBsAGUALQB1AG4AaABpAGQAZQA6AG4AbwA7AA0ACgAJAG0AcwBvAC0AbQBhAHIA
ZwBpAG4ALQB0AG8AcAAtAGEAbAB0ADoAYQB1AHQAbwA7AA0ACgAJAG0AYQByAGcAaQBuAC0AcgBp
AGcAaAB0ADoAMABjAG0AOwANAAoACQBtAHMAbwAtAG0AYQByAGcAaQBuAC0AYgBvAHQAdABvAG0A
LQBhAGwAdAA6AGEAdQB0AG8AOwANAAoACQBtAGEAcgBnAGkAbgAtAGwAZQBmAHQAOgAwAGMAbQA7
AA0ACgAJAG0AcwBvAC0AcABhAGcAaQBuAGEAdABpAG8AbgA6AHcAaQBkAG8AdwAtAG8AcgBwAGgA
YQBuADsADQAKAAkAZgBvAG4AdAAtAHMAaQB6AGUAOgAxADIALgAwAHAAdAA7AA0ACgAJAGYAbwBu
AHQALQBmAGEAbQBpAGwAeQA6AItbU087AA0ACgAJAG0AcwBvAC0AYgBpAGQAaQAtAGYAbwBuAHQA
LQBmAGEAbQBpAGwAeQA6AItbU087AH0ADQAKAHAALgBkAGUAcABlAG4AZABlAG4AdAB2AGEAcgBp
AGEAYgBsAGUAawBlAHkAMQAsACAAbABpAC4AZABlAHAAZQBuAGQAZQBuAHQAdgBhAHIAaQBhAGIA
bABlAGsAZQB5ADEALAAgAGQAaQB2AC4AZABlAHAAZQBuAGQAZQBuAHQAdgBhAHIAaQBhAGIAbABl
AGsAZQB5ADEADQAKAAkAewBtAHMAbwAtAHMAdAB5AGwAZQAtAG4AYQBtAGUAOgBkAGUAcABlAG4A
ZABlAG4AdAB2AGEAcgBpAGEAYgBsAGUAawBlAHkAMQA7AA0ACgAJAG0AcwBvAC0AcwB0AHkAbABl
AC0AbgBvAHMAaABvAHcAOgB5AGUAcwA7AA0ACgAJAG0AcwBvAC0AcwB0AHkAbABlAC0AcAByAGkA
bwByAGkAdAB5ADoAOQA5ADsADQAKAAkAbQBzAG8ALQBzAHQAeQBsAGUALQB1AG4AaABpAGQAZQA6
AG4AbwA7AA0ACgAJAG0AcwBvAC0AbQBhAHIAZwBpAG4ALQB0AG8AcAAtAGEAbAB0ADoAYQB1AHQA
bwA7AA0ACgAJAG0AYQByAGcAaQBuAC0AcgBpAGcAaAB0ADoAMABjAG0AOwANAAoACQBtAHMAbwAt
AG0AYQByAGcAaQBuAC0AYgBvAHQAdABvAG0ALQBhAGwAdAA6AGEAdQB0AG8AOwANAAoACQBtAGEA
cgBnAGkAbgAtAGwAZQBmAHQAOgAwAGMAbQA7AA0ACgAJAG0AcwBvAC0AcABhAGcAaQBuAGEAdABp
AG8AbgA6AHcAaQBkAG8AdwAtAG8AcgBwAGgAYQBuADsADQAKAAkAZgBvAG4AdAAtAHMAaQB6AGUA
OgAxADIALgAwAHAAdAA7AA0ACgAJAGYAbwBuAHQALQBmAGEAbQBpAGwAeQA6AItbU087AA0ACgAJ
AG0AcwBvAC0AYgBpAGQAaQAtAGYAbwBuAHQALQBmAGEAbQBpAGwAeQA6AItbU087AH0ADQAKAHAA
LgBsAGkAcwB0AGwAaQAsACAAbABpAC4AbABpAHMAdABsAGkALAAgAGQAaQB2AC4AbABpAHMAdABs
AGkADQAKAAkAewBtAHMAbwAtAHMAdAB5AGwAZQAtAG4AYQBtAGUAOgBsAGkAcwB0AF8AbABpADsA
DQAKAAkAbQBzAG8ALQBzAHQAeQBsAGUALQBuAG8AcwBoAG8AdwA6AHkAZQBzADsADQAKAAkAbQBz
AG8ALQBzAHQAeQBsAGUALQBwAHIAaQBvAHIAaQB0AHkAOgA5ADkAOwANAAoACQBtAHMAbwAtAHMA
dAB5AGwAZQAtAHUAbgBoAGkAZABlADoAbgBvADsADQAKAAkAbQBzAG8ALQBtAGEAcgBnAGkAbgAt
AHQAbwBwAC0AYQBsAHQAOgBhAHUAdABvADsADQAKAAkAbQBhAHIAZwBpAG4ALQByAGkAZwBoAHQA
OgAwAGMAbQA7AA0ACgAJAG0AcwBvAC0AbQBhAHIAZwBpAG4ALQBiAG8AdAB0AG8AbQAtAGEAbAB0
ADoAYQB1AHQAbwA7AA0ACgAJAG0AYQByAGcAaQBuAC0AbABlAGYAdAA6ADAAYwBtADsADQAKAAkA
bQBzAG8ALQBwAGEAZwBpAG4AYQB0AGkAbwBuADoAdwBpAGQAbwB3AC0AbwByAHAAaABhAG4AOwAN
AAoACQBmAG8AbgB0AC0AcwBpAHoAZQA6ADEAMgAuADAAcAB0ADsADQAKAAkAZgBvAG4AdAAtAGYA
YQBtAGkAbAB5ADoAi1tTTzsADQAKAAkAbQBzAG8ALQBiAGkAZABpAC0AZgBvAG4AdAAtAGYAYQBt
AGkAbAB5ADoAi1tTTzsAfQANAAoALgBNAHMAbwBDAGgAcABEAGUAZgBhAHUAbAB0AA0ACgAJAHsA
bQBzAG8ALQBzAHQAeQBsAGUALQB0AHkAcABlADoAZQB4AHAAbwByAHQALQBvAG4AbAB5ADsADQAK
AAkAbQBzAG8ALQBkAGUAZgBhAHUAbAB0AC0AcAByAG8AcABzADoAeQBlAHMAOwANAAoACQBmAG8A
bgB0AC0AcwBpAHoAZQA6ADEAMAAuADAAcAB0ADsADQAKAAkAbQBzAG8ALQBhAG4AcwBpAC0AZgBv
AG4AdAAtAHMAaQB6AGUAOgAxADAALgAwAHAAdAA7AA0ACgAJAG0AcwBvAC0AYgBpAGQAaQAtAGYA
bwBuAHQALQBzAGkAegBlADoAMQAwAC4AMABwAHQAOwANAAoACQBtAHMAbwAtAGEAcwBjAGkAaQAt
AGYAbwBuAHQALQBmAGEAbQBpAGwAeQA6ACIAVABpAG0AZQBzACAATgBlAHcAIABSAG8AbQBhAG4A
IgA7AA0ACgAJAG0AcwBvAC0AaABhAG4AcwBpAC0AZgBvAG4AdAAtAGYAYQBtAGkAbAB5ADoAIgBU
AGkAbQBlAHMAIABOAGUAdwAgAFIAbwBtAGEAbgAiADsADQAKAAkAbQBzAG8ALQBmAG8AbgB0AC0A
awBlAHIAbgBpAG4AZwA6ADAAcAB0ADsADQAKAAkAbQBzAG8ALQBsAGkAZwBhAHQAdQByAGUAcwA6
AG4AbwBuAGUAOwB9AA0ACgBAAHAAYQBnAGUAIABXAG8AcgBkAFMAZQBjAHQAaQBvAG4AMQANAAoA
CQB7AHMAaQB6AGUAOgA4ADQAMQAuADkAcAB0ACAANQA5ADUALgAzAHAAdAA7AA0ACgAJAG0AcwBv
AC0AcABhAGcAZQAtAG8AcgBpAGUAbgB0AGEAdABpAG8AbgA6AGwAYQBuAGQAcwBjAGEAcABlADsA
DQAKAAkAbQBhAHIAZwBpAG4AOgA5ADAALgAwAHAAdAAgADcAMgAuADAAcAB0ACAAOQAwAC4AMABw
AHQAIAA3ADIALgAwAHAAdAA7AA0ACgAJAG0AcwBvAC0AaABlAGEAZABlAHIALQBtAGEAcgBnAGkA
bgA6ADQAMgAuADUANQBwAHQAOwANAAoACQBtAHMAbwAtAGYAbwBvAHQAZQByAC0AbQBhAHIAZwBp
AG4AOgA0ADkALgA2AHAAdAA7AA0ACgAJAG0AcwBvAC0AcABhAHAAZQByAC0AcwBvAHUAcgBjAGUA
OgAwADsAfQANAAoAZABpAHYALgBXAG8AcgBkAFMAZQBjAHQAaQBvAG4AMQANAAoACQB7AHAAYQBn
AGUAOgBXAG8AcgBkAFMAZQBjAHQAaQBvAG4AMQA7AH0ADQAKAC0ALQA+AA0ACgA8AC8AcwB0AHkA
bABlAD4ADQAKADwAIQAtAC0AWwBpAGYAIABnAHQAZQAgAG0AcwBvACAAMQAwAF0APgANAAoAPABz
AHQAeQBsAGUAPgANAAoAIAAvACoAIABTAHQAeQBsAGUAIABEAGUAZgBpAG4AaQB0AGkAbwBuAHMA
IAAqAC8ADQAKACAAdABhAGIAbABlAC4ATQBzAG8ATgBvAHIAbQBhAGwAVABhAGIAbABlAA0ACgAJ
AHsAbQBzAG8ALQBzAHQAeQBsAGUALQBuAGEAbQBlADoAbmYakGiIPGg7AA0ACgAJAG0AcwBvAC0A
dABzAHQAeQBsAGUALQByAG8AdwBiAGEAbgBkAC0AcwBpAHoAZQA6ADAAOwANAAoACQBtAHMAbwAt
AHQAcwB0AHkAbABlAC0AYwBvAGwAYgBhAG4AZAAtAHMAaQB6AGUAOgAwADsADQAKAAkAbQBzAG8A
LQBzAHQAeQBsAGUALQBuAG8AcwBoAG8AdwA6AHkAZQBzADsADQAKAAkAbQBzAG8ALQBzAHQAeQBs
AGUALQBwAHIAaQBvAHIAaQB0AHkAOgA5ADkAOwANAAoACQBtAHMAbwAtAHMAdAB5AGwAZQAtAHAA
YQByAGUAbgB0ADoAIgAiADsADQAKAAkAbQBzAG8ALQBwAGEAZABkAGkAbgBnAC0AYQBsAHQAOgAw
AGMAbQAgADUALgA0AHAAdAAgADAAYwBtACAANQAuADQAcAB0ADsADQAKAAkAbQBzAG8ALQBwAGEA
cgBhAC0AbQBhAHIAZwBpAG4AOgAwAGMAbQA7AA0ACgAJAG0AcwBvAC0AcABhAGcAaQBuAGEAdABp
AG8AbgA6AHcAaQBkAG8AdwAtAG8AcgBwAGgAYQBuADsADQAKAAkAZgBvAG4AdAAtAHMAaQB6AGUA
OgAxADAALgAwAHAAdAA7AA0ACgAJAGYAbwBuAHQALQBmAGEAbQBpAGwAeQA6ACIAVABpAG0AZQBz
ACAATgBlAHcAIABSAG8AbQBhAG4AIgAsAHMAZQByAGkAZgA7AH0ADQAKADwALwBzAHQAeQBsAGUA
PgANAAoAPAAhAFsAZQBuAGQAaQBmAF0ALQAtAD4APAAhAC0ALQBbAGkAZgAgAGcAdABlACAAbQBz
AG8AIAA5AF0APgA8AHgAbQBsAD4ADQAKACAAPABvADoAcwBoAGEAcABlAGQAZQBmAGEAdQBsAHQA
cwAgAHYAOgBlAHgAdAA9ACIAZQBkAGkAdAAiACAAcwBwAGkAZABtAGEAeAA9ACIAMQAwADIANgAi
AC8APgANAAoAPAAvAHgAbQBsAD4APAAhAFsAZQBuAGQAaQBmAF0ALQAtAD4APAAhAC0ALQBbAGkA
ZgAgAGcAdABlACAAbQBzAG8AIAA5AF0APgA8AHgAbQBsAD4ADQAKACAAPABvADoAcwBoAGEAcABl
AGwAYQB5AG8AdQB0ACAAdgA6AGUAeAB0AD0AIgBlAGQAaQB0ACIAPgANAAoAIAAgADwAbwA6AGkA
ZABtAGEAcAAgAHYAOgBlAHgAdAA9ACIAZQBkAGkAdAAiACAAZABhAHQAYQA9ACIAMQAiAC8APgAN
AAoAIAA8AC8AbwA6AHMAaABhAHAAZQBsAGEAeQBvAHUAdAA+ADwALwB4AG0AbAA+ADwAIQBbAGUA
bgBkAGkAZgBdAC0ALQA+AA0ACgA8AC8AaABlAGEAZAA+AA0ACgANAAoAPABiAG8AZAB5ACAAbABh
AG4AZwA9AFoASAAtAEMATgAgAGwAaQBuAGsAPQBiAGwAdQBlACAAdgBsAGkAbgBrAD0AcAB1AHIA
cABsAGUAIABzAHQAeQBsAGUAPQAnAHQAYQBiAC0AaQBuAHQAZQByAHYAYQBsADoAMgAxAC4AMABw
AHQAOwB3AG8AcgBkAC0AdwByAGEAcAA6AA0ACgBiAHIAZQBhAGsALQB3AG8AcgBkACcAPgANAAoA
DQAKADwAZABpAHYAIABjAGwAYQBzAHMAPQBXAG8AcgBkAFMAZQBjAHQAaQBvAG4AMQA+AA0ACgAN
AAoAPABkAGkAdgA+AA0ACgANAAoAPABkAGkAdgAgAHMAdAB5AGwAZQA9ACcAbQBhAHIAZwBpAG4A
LQB0AG8AcAA6ADEANQAuADAAcAB0ADsAbQBhAHIAZwBpAG4ALQBiAG8AdAB0AG8AbQA6ADEANQAu
ADAAcAB0ACcAPgANAAoADQAKADwAdABhAGIAbABlACAAYwBsAGEAcwBzAD0ATQBzAG8ATgBvAHIA
bQBhAGwAVABhAGIAbABlACAAYgBvAHIAZABlAHIAPQAwACAAYwBlAGwAbABzAHAAYQBjAGkAbgBn
AD0AMAAgAGMAZQBsAGwAcABhAGQAZABpAG4AZwA9ADAAIAB3AGkAZAB0AGgAPQAiADEAMAAwACUA
IgANAAoAIABzAHQAeQBsAGUAPQAnAHcAaQBkAHQAaAA6ADEAMAAwAC4AMAAlADsAYgBhAGMAawBn
AHIAbwB1AG4AZAA6AHcAaABpAHQAZQA7AGIAbwByAGQAZQByAC0AYwBvAGwAbABhAHAAcwBlADoA
YwBvAGwAbABhAHAAcwBlADsAbQBzAG8ALQB5AGYAdABpAC0AdABiAGwAbABvAG8AawA6AA0ACgAg
ADEAMQA4ADQAOwBtAHMAbwAtAHAAYQBkAGQAaQBuAGcALQBhAGwAdAA6ADAAYwBtACAANQAuADQA
cAB0ACAAMABjAG0AIAA1AC4ANABwAHQAJwA+AA0ACgAgADwAdABoAGUAYQBkAD4ADQAKACAAIAA8
AHQAcgAgAHMAdAB5AGwAZQA9ACcAbQBzAG8ALQB5AGYAdABpAC0AaQByAG8AdwA6ADAAOwBtAHMA
bwAtAHkAZgB0AGkALQBmAGkAcgBzAHQAcgBvAHcAOgB5AGUAcwA7AGgAZQBpAGcAaAB0ADoAMgAw
AC4AMgA1AHAAdAAnAD4ADQAKACAAIAAgADwAdABkACAAdwBpAGQAdABoAD0AIgAxADAAMAAlACIA
IABjAG8AbABzAHAAYQBuAD0AMQAxACAAcwB0AHkAbABlAD0AJwB3AGkAZAB0AGgAOgAxADAAMAAu
ADAAJQA7AGIAbwByAGQAZQByADoAbgBvAG4AZQA7AGIAbwByAGQAZQByAC0AYgBvAHQAdABvAG0A
OgANAAoAIAAgACAAcwBvAGwAaQBkACAAdwBpAG4AZABvAHcAdABlAHgAdAAgADEALgAwAHAAdAA7
AG0AcwBvAC0AYgBvAHIAZABlAHIALQBiAG8AdAB0AG8AbQAtAGEAbAB0ADoAcwBvAGwAaQBkACAA
dwBpAG4AZABvAHcAdABlAHgAdAAgAC4ANwA1AHAAdAA7AA0ACgAgACAAIABiAGEAYwBrAGcAcgBv
AHUAbgBkADoAdAByAGEAbgBzAHAAYQByAGUAbgB0ADsAcABhAGQAZABpAG4AZwA6AC4ANwA1AHAA
dAAgAC4ANwA1AHAAdAAgAC4ANwA1AHAAdAAgAC4ANwA1AHAAdAA7AGgAZQBpAGcAaAB0ADoAMgAw
AC4AMgA1AHAAdAAnAD4ADQAKACAAIAAgADwAcAAgAGMAbABhAHMAcwA9AE0AcwBvAE4AbwByAG0A
YQBsACAAcwB0AHkAbABlAD0AJwBtAGEAcgBnAGkAbgAtAGIAbwB0AHQAbwBtADoANwAuADUAcAB0
ADsAbABpAG4AZQAtAGgAZQBpAGcAaAB0ADoAMgAyAC4ANQBwAHQAJwA+ADwAYgA+ADwAcwBwAGEA
bgANAAoAIAAgACAAbABhAG4AZwA9AEUATgAtAFUAUwAgAHMAdAB5AGwAZQA9ACcAZgBvAG4AdAAt
AHMAaQB6AGUAOgAxADAALgA1AHAAdAA7AGYAbwBuAHQALQBmAGEAbQBpAGwAeQA6ACIAVABpAG0A
ZQBzACAATgBlAHcAIABSAG8AbQBhAG4AIgAsAHMAZQByAGkAZgAnAD4AQQBkAGQAaQB0AGkAbwBu
AGEAbAANAAoAIAAgACAAdABhAGIAbABlACAANQAuACAAUwB0AGUAcAB3AGkAcwBlACAAUgBlAGcA
cgBlAHMAcwBpAG8AbgAgAEEAbgBhAGwAeQBzAGkAcwAgAG8AZgAgAEYAYQBjAHQAbwByAHMAIABB
AHMAcwBvAGMAaQBhAHQAZQBkACAAdwBpAHQAaAAgAEEAUwBMAFMAUwAgAGEAYwBhAGQAZQBtAGkA
YwANAAoAIAAgACAAcABlAHIAZgBvAHIAbQBhAG4AYwBlACAAKABuAD0AMwA5ADIAKQA8AC8AcwBw
AGEAbgA+ADwALwBiAD4APABzAHAAYQBuACAAbABhAG4AZwA9AEUATgAtAFUAUwAgAHMAdAB5AGwA
ZQA9ACcAZgBvAG4AdAAtAHMAaQB6AGUAOgAxADAALgA1AHAAdAA7AA0ACgAgACAAIABjAG8AbABv
AHIAOgBiAGwAYQBjAGsAJwA+ADwAbwA6AHAAPgA8AC8AbwA6AHAAPgA8AC8AcwBwAGEAbgA+ADwA
LwBwAD4ADQAKACAAIAAgADwALwB0AGQAPgANAAoAIAAgADwALwB0AHIAPgANAAoAIAAgADwAdABy
ACAAcwB0AHkAbABlAD0AJwBtAHMAbwAtAHkAZgB0AGkALQBpAHIAbwB3ADoAMQA7AGgAZQBpAGcA
aAB0ADoAMgAzAC4ANQBwAHQAJwA+AA0ACgAgACAAIAA8AHQAZAAgAHcAaQBkAHQAaAA9ACIAMQA2
ACUAIgAgAHIAbwB3AHMAcABhAG4APQAyACAAcwB0AHkAbABlAD0AJwB3AGkAZAB0AGgAOgAxADYA
LgA3ACUAOwBiAG8AcgBkAGUAcgA6AG4AbwBuAGUAOwBiAG8AcgBkAGUAcgAtAGIAbwB0AHQAbwBt
ADoAcwBvAGwAaQBkACAAdwBpAG4AZABvAHcAdABlAHgAdAAgADEALgAwAHAAdAA7AA0ACgAgACAA
IABtAHMAbwAtAGIAbwByAGQAZQByAC0AYgBvAHQAdABvAG0ALQBhAGwAdAA6AHMAbwBsAGkAZAAg
AHcAaQBuAGQAbwB3AHQAZQB4AHQAIAAuADcANQBwAHQAOwBiAGEAYwBrAGcAcgBvAHUAbgBkADoA
dAByAGEAbgBzAHAAYQByAGUAbgB0ADsADQAKACAAIAAgAHAAYQBkAGQAaQBuAGcAOgAuADcANQBw
AHQAIAAuADcANQBwAHQAIAAuADcANQBwAHQAIAAuADcANQBwAHQAOwBoAGUAaQBnAGgAdAA6ADIA
MwAuADUAcAB0ACcAPgANAAoAIAAgACAAPABwACAAYwBsAGEAcwBzAD0ATQBzAG8ATgBvAHIAbQBh
AGwAIABhAGwAaQBnAG4APQBjAGUAbgB0AGUAcgAgAHMAdAB5AGwAZQA9ACcAbQBhAHIAZwBpAG4A
LQBiAG8AdAB0AG8AbQA6ADcALgA1AHAAdAA7AHQAZQB4AHQALQBhAGwAaQBnAG4AOgBjAGUAbgB0
AGUAcgAnAD4APABzAHAAYQBuAA0ACgAgACAAIABsAGEAbgBnAD0ARQBOAC0AVQBTACAAcwB0AHkA
bABlAD0AJwBmAG8AbgB0AC0AcwBpAHoAZQA6ADEAMAAuADUAcAB0ADsAZgBvAG4AdAAtAGYAYQBt
AGkAbAB5ADoAIgBUAGkAbQBlAHMAIABOAGUAdwAgAFIAbwBtAGEAbgAiACwAcwBlAHIAaQBmACcA
PgBQAGEAcgBhAG0AZQB0AGUAcgA8AG8AOgBwAD4APAAvAG8AOgBwAD4APAAvAHMAcABhAG4APgA8
AC8AcAA+AA0ACgAgACAAIAA8AC8AdABkAD4ADQAKACAAIAAgADwAdABkACAAdwBpAGQAdABoAD0A
IgAxADMAJQAiACAAYwBvAGwAcwBwAGEAbgA9ADIAIABzAHQAeQBsAGUAPQAnAHcAaQBkAHQAaAA6
ADEAMwAuADAAMgAlADsAYgBvAHIAZABlAHIAOgBuAG8AbgBlADsAYgBvAHIAZABlAHIALQBiAG8A
dAB0AG8AbQA6AA0ACgAgACAAIABzAG8AbABpAGQAIAB3AGkAbgBkAG8AdwB0AGUAeAB0ACAAMQAu
ADAAcAB0ADsAbQBzAG8ALQBiAG8AcgBkAGUAcgAtAGIAbwB0AHQAbwBtAC0AYQBsAHQAOgBzAG8A
bABpAGQAIAB3AGkAbgBkAG8AdwB0AGUAeAB0ACAALgA3ADUAcAB0ADsADQAKACAAIAAgAGIAYQBj
AGsAZwByAG8AdQBuAGQAOgB0AHIAYQBuAHMAcABhAHIAZQBuAHQAOwBwAGEAZABkAGkAbgBnADoA
LgA3ADUAcAB0ACAALgA3ADUAcAB0ACAALgA3ADUAcAB0ACAALgA3ADUAcAB0ADsAaABlAGkAZwBo
AHQAOgAyADMALgA1AHAAdAAnAD4ADQAKACAAIAAgADwAcAAgAGMAbABhAHMAcwA9AE0AcwBvAE4A
bwByAG0AYQBsACAAYQBsAGkAZwBuAD0AYwBlAG4AdABlAHIAIABzAHQAeQBsAGUAPQAnAG0AYQBy
AGcAaQBuAC0AYgBvAHQAdABvAG0AOgA3AC4ANQBwAHQAOwB0AGUAeAB0AC0AYQBsAGkAZwBuADoA
YwBlAG4AdABlAHIAJwA+ADwAcwBwAGEAbgANAAoAIAAgACAAbABhAG4AZwA9AEUATgAtAFUAUwAg
AHMAdAB5AGwAZQA9ACcAZgBvAG4AdAAtAHMAaQB6AGUAOgAxADAALgA1AHAAdAA7AGYAbwBuAHQA
LQBmAGEAbQBpAGwAeQA6ACIAVABpAG0AZQBzACAATgBlAHcAIABSAG8AbQBhAG4AIgAsAHMAZQBy
AGkAZgAnAD4AVQBuAHMAdABhAG4AZABhAHIAZABpAHoAZQBkAA0ACgAgACAAIABDAG8AZQBmAGYA
aQBjAGkAZQBuAHQAPABvADoAcAA+ADwALwBvADoAcAA+ADwALwBzAHAAYQBuAD4APAAvAHAAPgAN
AAoAIAAgACAAPAAvAHQAZAA+AA0ACgAgACAAIAA8AHQAZAAgAHcAaQBkAHQAaAA9ACIAOQAlACIA
IABzAHQAeQBsAGUAPQAnAHcAaQBkAHQAaAA6ADkALgAyADgAJQA7AGIAbwByAGQAZQByADoAbgBv
AG4AZQA7AGIAbwByAGQAZQByAC0AYgBvAHQAdABvAG0AOgBzAG8AbABpAGQAIAB3AGkAbgBkAG8A
dwB0AGUAeAB0ACAAMQAuADAAcAB0ADsADQAKACAAIAAgAG0AcwBvAC0AYgBvAHIAZABlAHIALQBi
AG8AdAB0AG8AbQAtAGEAbAB0ADoAcwBvAGwAaQBkACAAdwBpAG4AZABvAHcAdABlAHgAdAAgAC4A
NwA1AHAAdAA7AGIAYQBjAGsAZwByAG8AdQBuAGQAOgB0AHIAYQBuAHMAcABhAHIAZQBuAHQAOwAN
AAoAIAAgACAAcABhAGQAZABpAG4AZwA6AC4ANwA1AHAAdAAgAC4ANwA1AHAAdAAgAC4ANwA1AHAA
dAAgAC4ANwA1AHAAdAA7AGgAZQBpAGcAaAB0ADoAMgAzAC4ANQBwAHQAJwA+AA0ACgAgACAAIAA8
AHAAIABjAGwAYQBzAHMAPQBNAHMAbwBOAG8AcgBtAGEAbAAgAGEAbABpAGcAbgA9AGMAZQBuAHQA
ZQByACAAcwB0AHkAbABlAD0AJwBtAGEAcgBnAGkAbgAtAGIAbwB0AHQAbwBtADoANwAuADUAcAB0
ADsAdABlAHgAdAAtAGEAbABpAGcAbgA6AGMAZQBuAHQAZQByACcAPgA8AHMAcABhAG4ADQAKACAA
IAAgAGwAYQBuAGcAPQBFAE4ALQBVAFMAIABzAHQAeQBsAGUAPQAnAGYAbwBuAHQALQBzAGkAegBl
ADoAMQAwAC4ANQBwAHQAOwBmAG8AbgB0AC0AZgBhAG0AaQBsAHkAOgAiAFQAaQBtAGUAcwAgAE4A
ZQB3ACAAUgBvAG0AYQBuACIALABzAGUAcgBpAGYAJwA+AFMAdABhAG4AZABhAHIAZABpAHoAZQBk
AA0ACgAgACAAIABDAG8AZQBmAGYAaQBjAGkAZQBuAHQAPABvADoAcAA+ADwALwBvADoAcAA+ADwA
LwBzAHAAYQBuAD4APAAvAHAAPgANAAoAIAAgACAAPAAvAHQAZAA+AA0ACgAgACAAIAA8AHQAZAAg
AHcAaQBkAHQAaAA9ACIANQAlACIAIAByAG8AdwBzAHAAYQBuAD0AMgAgAHMAdAB5AGwAZQA9ACcA
dwBpAGQAdABoADoANQAuADUANgAlADsAYgBvAHIAZABlAHIAOgBuAG8AbgBlADsAYgBvAHIAZABl
AHIALQBiAG8AdAB0AG8AbQA6AHMAbwBsAGkAZAAgAHcAaQBuAGQAbwB3AHQAZQB4AHQAIAAxAC4A
MABwAHQAOwANAAoAIAAgACAAbQBzAG8ALQBiAG8AcgBkAGUAcgAtAGIAbwB0AHQAbwBtAC0AYQBs
AHQAOgBzAG8AbABpAGQAIAB3AGkAbgBkAG8AdwB0AGUAeAB0ACAALgA3ADUAcAB0ADsAYgBhAGMA
awBnAHIAbwB1AG4AZAA6AHQAcgBhAG4AcwBwAGEAcgBlAG4AdAA7AA0ACgAgACAAIABwAGEAZABk
AGkAbgBnADoALgA3ADUAcAB0ACAALgA3ADUAcAB0ACAALgA3ADUAcAB0ACAALgA3ADUAcAB0ADsA
aABlAGkAZwBoAHQAOgAyADMALgA1AHAAdAAnAD4ADQAKACAAIAAgADwAcAAgAGMAbABhAHMAcwA9
AE0AcwBvAE4AbwByAG0AYQBsACAAYQBsAGkAZwBuAD0AYwBlAG4AdABlAHIAIABzAHQAeQBsAGUA
PQAnAG0AYQByAGcAaQBuAC0AYgBvAHQAdABvAG0AOgA3AC4ANQBwAHQAOwB0AGUAeAB0AC0AYQBs
AGkAZwBuADoAYwBlAG4AdABlAHIAJwA+ADwAcwBwAGEAbgANAAoAIAAgACAAbABhAG4AZwA9AEUA
TgAtAFUAUwAgAHMAdAB5AGwAZQA9ACcAZgBvAG4AdAAtAHMAaQB6AGUAOgAxADAALgA1AHAAdAA7
AGYAbwBuAHQALQBmAGEAbQBpAGwAeQA6ACIAVABpAG0AZQBzACAATgBlAHcAIABSAG8AbQBhAG4A
IgAsAHMAZQByAGkAZgAnAD4AdAA8AG8AOgBwAD4APAAvAG8AOgBwAD4APAAvAHMAcABhAG4APgA8
AC8AcAA+AA0ACgAgACAAIAA8AC8AdABkAD4ADQAKACAAIAAgADwAdABkACAAdwBpAGQAdABoAD0A
IgA2ACUAIgAgAHIAbwB3AHMAcABhAG4APQAyACAAcwB0AHkAbABlAD0AJwB3AGkAZAB0AGgAOgA2
AC4ANQAlADsAYgBvAHIAZABlAHIAOgBuAG8AbgBlADsAYgBvAHIAZABlAHIALQBiAG8AdAB0AG8A
bQA6AHMAbwBsAGkAZAAgAHcAaQBuAGQAbwB3AHQAZQB4AHQAIAAxAC4AMABwAHQAOwANAAoAIAAg
ACAAbQBzAG8ALQBiAG8AcgBkAGUAcgAtAGIAbwB0AHQAbwBtAC0AYQBsAHQAOgBzAG8AbABpAGQA
IAB3AGkAbgBkAG8AdwB0AGUAeAB0ACAALgA3ADUAcAB0ADsAYgBhAGMAawBnAHIAbwB1AG4AZAA6
AHQAcgBhAG4AcwBwAGEAcgBlAG4AdAA7AA0ACgAgACAAIABwAGEAZABkAGkAbgBnADoALgA3ADUA
cAB0ACAALgA3ADUAcAB0ACAALgA3ADUAcAB0ACAALgA3ADUAcAB0ADsAaABlAGkAZwBoAHQAOgAy
ADMALgA1AHAAdAAnAD4ADQAKACAAIAAgADwAcAAgAGMAbABhAHMAcwA9AE0AcwBvAE4AbwByAG0A
YQBsACAAYQBsAGkAZwBuAD0AYwBlAG4AdABlAHIAIABzAHQAeQBsAGUAPQAnAG0AYQByAGcAaQBu
AC0AYgBvAHQAdABvAG0AOgA3AC4ANQBwAHQAOwB0AGUAeAB0AC0AYQBsAGkAZwBuADoAYwBlAG4A
dABlAHIAJwA+ADwAcwBwAGEAbgANAAoAIAAgACAAbABhAG4AZwA9AEUATgAtAFUAUwAgAHMAdAB5
AGwAZQA9ACcAZgBvAG4AdAAtAHMAaQB6AGUAOgAxADAALgA1AHAAdAA7AGYAbwBuAHQALQBmAGEA
bQBpAGwAeQA6ACIAVABpAG0AZQBzACAATgBlAHcAIABSAG8AbQBhAG4AIgAsAHMAZQByAGkAZgAn
AD4AUAA8AG8AOgBwAD4APAAvAG8AOgBwAD4APAAvAHMAcABhAG4APgA8AC8AcAA+AA0ACgAgACAA
IAA8AC8AdABkAD4ADQAKACAAIAAgADwAdABkACAAdwBpAGQAdABoAD0AIgA1ACUAIgAgAHIAbwB3
AHMAcABhAG4APQAyACAAcwB0AHkAbABlAD0AJwB3AGkAZAB0AGgAOgA1AC4AMQAlADsAYgBvAHIA
ZABlAHIAOgBuAG8AbgBlADsAYgBvAHIAZABlAHIALQBiAG8AdAB0AG8AbQA6AHMAbwBsAGkAZAAg
AHcAaQBuAGQAbwB3AHQAZQB4AHQAIAAxAC4AMABwAHQAOwANAAoAIAAgACAAbQBzAG8ALQBiAG8A
cgBkAGUAcgAtAGIAbwB0AHQAbwBtAC0AYQBsAHQAOgBzAG8AbABpAGQAIAB3AGkAbgBkAG8AdwB0
AGUAeAB0ACAALgA3ADUAcAB0ADsAYgBhAGMAawBnAHIAbwB1AG4AZAA6AHQAcgBhAG4AcwBwAGEA
cgBlAG4AdAA7AA0ACgAgACAAIABwAGEAZABkAGkAbgBnADoALgA3ADUAcAB0ACAALgA3ADUAcAB0
ACAALgA3ADUAcAB0ACAALgA3ADUAcAB0ADsAaABlAGkAZwBoAHQAOgAyADMALgA1AHAAdAAnAD4A
DQAKACAAIAAgADwAcAAgAGMAbABhAHMAcwA9AE0AcwBvAE4AbwByAG0AYQBsACAAYQBsAGkAZwBu
AD0AYwBlAG4AdABlAHIAIABzAHQAeQBsAGUAPQAnAG0AYQByAGcAaQBuAC0AYgBvAHQAdABvAG0A
OgA3AC4ANQBwAHQAOwB0AGUAeAB0AC0AYQBsAGkAZwBuADoAYwBlAG4AdABlAHIAJwA+ADwAcwBw
AGEAbgANAAoAIAAgACAAbABhAG4AZwA9AEUATgAtAFUAUwAgAHMAdAB5AGwAZQA9ACcAZgBvAG4A
dAAtAHMAaQB6AGUAOgAxADAALgA1AHAAdAA7AGYAbwBuAHQALQBmAGEAbQBpAGwAeQA6ACIAVABp
AG0AZQBzACAATgBlAHcAIABSAG8AbQBhAG4AIgAsAHMAZQByAGkAZgAnAD4AVgBJAEYAPABvADoA
cAA+ADwALwBvADoAcAA+ADwALwBzAHAAYQBuAD4APAAvAHAAPgANAAoAIAAgACAAPAAvAHQAZAA+
AA0ACgAgACAAIAA8AHQAZAAgAHcAaQBkAHQAaAA9ACIAMgA3ACUAIgAgAGMAbwBsAHMAcABhAG4A
PQAyACAAdgBhAGwAaQBnAG4APQB0AG8AcAAgAHMAdAB5AGwAZQA9ACcAdwBpAGQAdABoADoAMgA3
AC4AOAA2ACUAOwBiAG8AcgBkAGUAcgA6AG4AbwBuAGUAOwANAAoAIAAgACAAYgBvAHIAZABlAHIA
LQBiAG8AdAB0AG8AbQA6AHMAbwBsAGkAZAAgAHcAaQBuAGQAbwB3AHQAZQB4AHQAIAAxAC4AMABw
AHQAOwBtAHMAbwAtAGIAbwByAGQAZQByAC0AYgBvAHQAdABvAG0ALQBhAGwAdAA6AHMAbwBsAGkA
ZAAgAHcAaQBuAGQAbwB3AHQAZQB4AHQAIAAuADcANQBwAHQAOwANAAoAIAAgACAAYgBhAGMAawBn
AHIAbwB1AG4AZAA6AHQAcgBhAG4AcwBwAGEAcgBlAG4AdAA7AHAAYQBkAGQAaQBuAGcAOgAuADcA
NQBwAHQAIAAuADcANQBwAHQAIAAuADcANQBwAHQAIAAuADcANQBwAHQAOwBoAGUAaQBnAGgAdAA6
ADIAMwAuADUAcAB0ACcAPgANAAoAIAAgACAAPABwACAAYwBsAGEAcwBzAD0ATQBzAG8ATgBvAHIA
bQBhAGwAIABhAGwAaQBnAG4APQBjAGUAbgB0AGUAcgAgAHMAdAB5AGwAZQA9ACcAbQBhAHIAZwBp
AG4ALQBiAG8AdAB0AG8AbQA6ADcALgA1AHAAdAA7AHQAZQB4AHQALQBhAGwAaQBnAG4AOgBjAGUA
bgB0AGUAcgAnAD4APABzAHAAYQBuAA0ACgAgACAAIABsAGEAbgBnAD0ARQBOAC0AVQBTACAAcwB0
AHkAbABlAD0AJwBmAG8AbgB0AC0AcwBpAHoAZQA6ADEAMAAuADUAcAB0ADsAZgBvAG4AdAAtAGYA
YQBtAGkAbAB5ADoAIgBUAGkAbQBlAHMAIABOAGUAdwAgAFIAbwBtAGEAbgAiACwAcwBlAHIAaQBm
ACcAPgA5ADUAJQBDAEkAPABvADoAcAA+ADwALwBvADoAcAA+ADwALwBzAHAAYQBuAD4APAAvAHAA
PgANAAoAIAAgACAAPAAvAHQAZAA+AA0ACgAgACAAIAA8AHQAZAAgAHcAaQBkAHQAaAA9ACIANgAl
ACIAIAByAG8AdwBzAHAAYQBuAD0AMgAgAHMAdAB5AGwAZQA9ACcAdwBpAGQAdABoADoANgAuADMA
MgAlADsAYgBvAHIAZABlAHIAOgBuAG8AbgBlADsAYgBvAHIAZABlAHIALQBiAG8AdAB0AG8AbQA6
AHMAbwBsAGkAZAAgAHcAaQBuAGQAbwB3AHQAZQB4AHQAIAAxAC4AMABwAHQAOwANAAoAIAAgACAA
bQBzAG8ALQBiAG8AcgBkAGUAcgAtAGIAbwB0AHQAbwBtAC0AYQBsAHQAOgBzAG8AbABpAGQAIAB3
AGkAbgBkAG8AdwB0AGUAeAB0ACAALgA3ADUAcAB0ADsAYgBhAGMAawBnAHIAbwB1AG4AZAA6AHQA
cgBhAG4AcwBwAGEAcgBlAG4AdAA7AA0ACgAgACAAIABwAGEAZABkAGkAbgBnADoALgA3ADUAcAB0
ACAALgA3ADUAcAB0ACAALgA3ADUAcAB0ACAALgA3ADUAcAB0ADsAaABlAGkAZwBoAHQAOgAyADMA
LgA1AHAAdAAnAD4ADQAKACAAIAAgADwAcAAgAGMAbABhAHMAcwA9AE0AcwBvAE4AbwByAG0AYQBs
ACAAYQBsAGkAZwBuAD0AYwBlAG4AdABlAHIAIABzAHQAeQBsAGUAPQAnAG0AYQByAGcAaQBuAC0A
YgBvAHQAdABvAG0AOgA3AC4ANQBwAHQAOwB0AGUAeAB0AC0AYQBsAGkAZwBuADoAYwBlAG4AdABl
AHIAJwA+ADwAcwBwAGEAbgANAAoAIAAgACAAbABhAG4AZwA9AEUATgAtAFUAUwAgAHMAdAB5AGwA
ZQA9ACcAZgBvAG4AdAAtAHMAaQB6AGUAOgAxADAALgA1AHAAdAA7AGYAbwBuAHQALQBmAGEAbQBp
AGwAeQA6ACIAVABpAG0AZQBzACAATgBlAHcAIABSAG8AbQBhAG4AIgAsAHMAZQByAGkAZgAnAD4A
UgA8AHMAdQBwAD4AMgA8AC8AcwB1AHAAPgA8AG8AOgBwAD4APAAvAG8AOgBwAD4APAAvAHMAcABh
AG4APgA8AC8AcAA+AA0ACgAgACAAIAA8AC8AdABkAD4ADQAKACAAIAAgADwAdABkACAAdwBpAGQA
dABoAD0AIgA5ACUAIgAgAHIAbwB3AHMAcABhAG4APQAyACAAcwB0AHkAbABlAD0AJwB3AGkAZAB0
AGgAOgA5AC4ANgA2ACUAOwBiAG8AcgBkAGUAcgA6AG4AbwBuAGUAOwBiAG8AcgBkAGUAcgAtAGIA
bwB0AHQAbwBtADoAcwBvAGwAaQBkACAAdwBpAG4AZABvAHcAdABlAHgAdAAgADEALgAwAHAAdAA7
AA0ACgAgACAAIABtAHMAbwAtAGIAbwByAGQAZQByAC0AYgBvAHQAdABvAG0ALQBhAGwAdAA6AHMA
bwBsAGkAZAAgAHcAaQBuAGQAbwB3AHQAZQB4AHQAIAAuADcANQBwAHQAOwBiAGEAYwBrAGcAcgBv
AHUAbgBkADoAdAByAGEAbgBzAHAAYQByAGUAbgB0ADsADQAKACAAIAAgAHAAYQBkAGQAaQBuAGcA
OgAuADcANQBwAHQAIAAuADcANQBwAHQAIAAuADcANQBwAHQAIAAuADcANQBwAHQAOwBoAGUAaQBn
AGgAdAA6ADIAMwAuADUAcAB0ACcAPgANAAoAIAAgACAAPABwACAAYwBsAGEAcwBzAD0ATQBzAG8A
TgBvAHIAbQBhAGwAIABhAGwAaQBnAG4APQBjAGUAbgB0AGUAcgAgAHMAdAB5AGwAZQA9ACcAbQBh
AHIAZwBpAG4ALQBiAG8AdAB0AG8AbQA6ADcALgA1AHAAdAA7AHQAZQB4AHQALQBhAGwAaQBnAG4A
OgBjAGUAbgB0AGUAcgAnAD4APABzAHAAYQBuAA0ACgAgACAAIABsAGEAbgBnAD0ARQBOAC0AVQBT
ACAAcwB0AHkAbABlAD0AJwBmAG8AbgB0AC0AcwBpAHoAZQA6ADEAMAAuADUAcAB0ADsAZgBvAG4A
dAAtAGYAYQBtAGkAbAB5ADoAIgBUAGkAbQBlAHMAIABOAGUAdwAgAFIAbwBtAGEAbgAiACwAcwBl
AHIAaQBmACcAPgBBAGQAagB1AHMAdAANAAoAIAAgACAAUgA8AHMAdQBwAD4AMgA8AC8AcwB1AHAA
PgA8AG8AOgBwAD4APAAvAG8AOgBwAD4APAAvAHMAcABhAG4APgA8AC8AcAA+AA0ACgAgACAAIAA8
AC8AdABkAD4ADQAKACAAIAA8AC8AdAByAD4ADQAKACAAIAA8AHQAcgAgAHMAdAB5AGwAZQA9ACcA
bQBzAG8ALQB5AGYAdABpAC0AaQByAG8AdwA6ADIAOwBoAGUAaQBnAGgAdAA6ADIAMAAuADIANQBw
AHQAJwA+AA0ACgAgACAAIAA8AHQAZAAgAHcAaQBkAHQAaAA9ACIANQAlACIAIABzAHQAeQBsAGUA
PQAnAHcAaQBkAHQAaAA6ADUALgA1ADYAJQA7AGIAbwByAGQAZQByADoAbgBvAG4AZQA7AGIAbwBy
AGQAZQByAC0AYgBvAHQAdABvAG0AOgBzAG8AbABpAGQAIAB3AGkAbgBkAG8AdwB0AGUAeAB0ACAA
MQAuADAAcAB0ADsADQAKACAAIAAgAG0AcwBvAC0AYgBvAHIAZABlAHIALQBiAG8AdAB0AG8AbQAt
AGEAbAB0ADoAcwBvAGwAaQBkACAAdwBpAG4AZABvAHcAdABlAHgAdAAgAC4ANwA1AHAAdAA7AGIA
YQBjAGsAZwByAG8AdQBuAGQAOgB0AHIAYQBuAHMAcABhAHIAZQBuAHQAOwANAAoAIAAgACAAcABh
AGQAZABpAG4AZwA6AC4ANwA1AHAAdAAgAC4ANwA1AHAAdAAgAC4ANwA1AHAAdAAgAC4ANwA1AHAA
dAA7AGgAZQBpAGcAaAB0ADoAMgAwAC4AMgA1AHAAdAAnAD4ADQAKACAAIAAgADwAcAAgAGMAbABh
AHMAcwA9AE0AcwBvAE4AbwByAG0AYQBsACAAYQBsAGkAZwBuAD0AYwBlAG4AdABlAHIAIABzAHQA
eQBsAGUAPQAnAG0AYQByAGcAaQBuAC0AYgBvAHQAdABvAG0AOgA3AC4ANQBwAHQAOwB0AGUAeAB0
AC0AYQBsAGkAZwBuADoAYwBlAG4AdABlAHIAJwA+ADwAcwBwAGEAbgANAAoAIAAgACAAbABhAG4A
ZwA9AEUATgAtAFUAUwAgAHMAdAB5AGwAZQA9ACcAZgBvAG4AdAAtAHMAaQB6AGUAOgAxADAALgA1
AHAAdAA7AGYAbwBuAHQALQBmAGEAbQBpAGwAeQA6ACIAVABpAG0AZQBzACAATgBlAHcAIABSAG8A
bQBhAG4AIgAsAHMAZQByAGkAZgAnAD4AQgA8AG8AOgBwAD4APAAvAG8AOgBwAD4APAAvAHMAcABh
AG4APgA8AC8AcAA+AA0ACgAgACAAIAA8AC8AdABkAD4ADQAKACAAIAAgADwAdABkACAAdwBpAGQA
dABoAD0AIgA3ACUAIgAgAHMAdAB5AGwAZQA9ACcAdwBpAGQAdABoADoANwAuADQANgAlADsAYgBv
AHIAZABlAHIAOgBuAG8AbgBlADsAYgBvAHIAZABlAHIALQBiAG8AdAB0AG8AbQA6AHMAbwBsAGkA
ZAAgAHcAaQBuAGQAbwB3AHQAZQB4AHQAIAAxAC4AMABwAHQAOwANAAoAIAAgACAAbQBzAG8ALQBi
AG8AcgBkAGUAcgAtAGIAbwB0AHQAbwBtAC0AYQBsAHQAOgBzAG8AbABpAGQAIAB3AGkAbgBkAG8A
dwB0AGUAeAB0ACAALgA3ADUAcAB0ADsAYgBhAGMAawBnAHIAbwB1AG4AZAA6AHQAcgBhAG4AcwBw
AGEAcgBlAG4AdAA7AA0ACgAgACAAIABwAGEAZABkAGkAbgBnADoALgA3ADUAcAB0ACAALgA3ADUA
cAB0ACAALgA3ADUAcAB0ACAALgA3ADUAcAB0ADsAaABlAGkAZwBoAHQAOgAyADAALgAyADUAcAB0
ACcAPgANAAoAIAAgACAAPABwACAAYwBsAGEAcwBzAD0ATQBzAG8ATgBvAHIAbQBhAGwAIABhAGwA
aQBnAG4APQBjAGUAbgB0AGUAcgAgAHMAdAB5AGwAZQA9ACcAbQBhAHIAZwBpAG4ALQBiAG8AdAB0
AG8AbQA6ADcALgA1AHAAdAA7AHQAZQB4AHQALQBhAGwAaQBnAG4AOgBjAGUAbgB0AGUAcgAnAD4A
PABzAHAAYQBuAA0ACgAgACAAIABsAGEAbgBnAD0ARQBOAC0AVQBTACAAcwB0AHkAbABlAD0AJwBm
AG8AbgB0AC0AcwBpAHoAZQA6ADEAMAAuADUAcAB0ADsAZgBvAG4AdAAtAGYAYQBtAGkAbAB5ADoA
IgBUAGkAbQBlAHMAIABOAGUAdwAgAFIAbwBtAGEAbgAiACwAcwBlAHIAaQBmACcAPgBTAEUAPABv
ADoAcAA+ADwALwBvADoAcAA+ADwALwBzAHAAYQBuAD4APAAvAHAAPgANAAoAIAAgACAAPAAvAHQA
ZAA+AA0ACgAgACAAIAA8AHQAZAAgAHcAaQBkAHQAaAA9ACIAOQAlACIAIABzAHQAeQBsAGUAPQAn
AHcAaQBkAHQAaAA6ADkALgAyADgAJQA7AGIAbwByAGQAZQByADoAbgBvAG4AZQA7AGIAbwByAGQA
ZQByAC0AYgBvAHQAdABvAG0AOgBzAG8AbABpAGQAIAB3AGkAbgBkAG8AdwB0AGUAeAB0ACAAMQAu
ADAAcAB0ADsADQAKACAAIAAgAG0AcwBvAC0AYgBvAHIAZABlAHIALQBiAG8AdAB0AG8AbQAtAGEA
bAB0ADoAcwBvAGwAaQBkACAAdwBpAG4AZABvAHcAdABlAHgAdAAgAC4ANwA1AHAAdAA7AGIAYQBj
AGsAZwByAG8AdQBuAGQAOgB0AHIAYQBuAHMAcABhAHIAZQBuAHQAOwANAAoAIAAgACAAcABhAGQA
ZABpAG4AZwA6AC4ANwA1AHAAdAAgAC4ANwA1AHAAdAAgAC4ANwA1AHAAdAAgAC4ANwA1AHAAdAA7
AGgAZQBpAGcAaAB0ADoAMgAwAC4AMgA1AHAAdAAnAD4ADQAKACAAIAAgADwAcAAgAGMAbABhAHMA
cwA9AE0AcwBvAE4AbwByAG0AYQBsACAAYQBsAGkAZwBuAD0AYwBlAG4AdABlAHIAIABzAHQAeQBs
AGUAPQAnAG0AYQByAGcAaQBuAC0AYgBvAHQAdABvAG0AOgA3AC4ANQBwAHQAOwB0AGUAeAB0AC0A
YQBsAGkAZwBuADoAYwBlAG4AdABlAHIAJwA+ADwAcwBwAGEAbgANAAoAIAAgACAAbABhAG4AZwA9
AEUATgAtAFUAUwAgAHMAdAB5AGwAZQA9ACcAZgBvAG4AdAAtAHMAaQB6AGUAOgAxADAALgA1AHAA
dAA7AGYAbwBuAHQALQBmAGEAbQBpAGwAeQA6ACIAVABpAG0AZQBzACAATgBlAHcAIABSAG8AbQBh
AG4AIgAsAHMAZQByAGkAZgAnAD4AQgBlAHQAYQA8AC8AcwBwAGEAbgA+ADwAcwBwAGEAbgANAAoA
IAAgACAAcwB0AHkAbABlAD0AJwBmAG8AbgB0AC0AcwBpAHoAZQA6ADEAMAAuADUAcAB0ADsAbQBz
AG8ALQBhAHMAYwBpAGkALQBmAG8AbgB0AC0AZgBhAG0AaQBsAHkAOgAiAFQAaQBtAGUAcwAgAE4A
ZQB3ACAAUgBvAG0AYQBuACIAOwBtAHMAbwAtAGgAYQBuAHMAaQAtAGYAbwBuAHQALQBmAGEAbQBp
AGwAeQA6AA0ACgAgACAAIAAiAFQAaQBtAGUAcwAgAE4AZQB3ACAAUgBvAG0AYQBuACIAOwBtAHMA
bwAtAGIAaQBkAGkALQBmAG8AbgB0AC0AZgBhAG0AaQBsAHkAOgAiAFQAaQBtAGUAcwAgAE4AZQB3
ACAAUgBvAG0AYQBuACIAJwA+ABjmPAAvAHMAcABhAG4APgA8AHMAcABhAG4ADQAKACAAIAAgAGwA
YQBuAGcAPQBFAE4ALQBVAFMAIABzAHQAeQBsAGUAPQAnAGYAbwBuAHQALQBzAGkAegBlADoAMQAw
AC4ANQBwAHQAOwBmAG8AbgB0AC0AZgBhAG0AaQBsAHkAOgAiAFQAaQBtAGUAcwAgAE4AZQB3ACAA
UgBvAG0AYQBuACIALABzAGUAcgBpAGYAJwA+ADwAbwA6AHAAPgA8AC8AbwA6AHAAPgA8AC8AcwBw
AGEAbgA+ADwALwBwAD4ADQAKACAAIAAgADwALwB0AGQAPgANAAoAIAAgACAAPAB0AGQAIAB3AGkA
ZAB0AGgAPQAiADEAMwAlACIAIABzAHQAeQBsAGUAPQAnAHcAaQBkAHQAaAA6ADEAMwAuADkAMgAl
ADsAYgBvAHIAZABlAHIAOgBuAG8AbgBlADsAYgBvAHIAZABlAHIALQBiAG8AdAB0AG8AbQA6AHMA
bwBsAGkAZAAgAHcAaQBuAGQAbwB3AHQAZQB4AHQAIAAxAC4AMABwAHQAOwANAAoAIAAgACAAbQBz
AG8ALQBiAG8AcgBkAGUAcgAtAGIAbwB0AHQAbwBtAC0AYQBsAHQAOgBzAG8AbABpAGQAIAB3AGkA
bgBkAG8AdwB0AGUAeAB0ACAALgA3ADUAcAB0ADsAYgBhAGMAawBnAHIAbwB1AG4AZAA6AHQAcgBh
AG4AcwBwAGEAcgBlAG4AdAA7AA0ACgAgACAAIABwAGEAZABkAGkAbgBnADoALgA3ADUAcAB0ACAA
LgA3ADUAcAB0ACAALgA3ADUAcAB0ACAALgA3ADUAcAB0ADsAaABlAGkAZwBoAHQAOgAyADAALgAy
ADUAcAB0ACcAPgANAAoAIAAgACAAPABwACAAYwBsAGEAcwBzAD0ATQBzAG8ATgBvAHIAbQBhAGwA
IABhAGwAaQBnAG4APQBjAGUAbgB0AGUAcgAgAHMAdAB5AGwAZQA9ACcAbQBhAHIAZwBpAG4ALQBi
AG8AdAB0AG8AbQA6ADcALgA1AHAAdAA7AHQAZQB4AHQALQBhAGwAaQBnAG4AOgBjAGUAbgB0AGUA
cgAnAD4APABzAHAAYQBuAA0ACgAgACAAIABsAGEAbgBnAD0ARQBOAC0AVQBTACAAcwB0AHkAbABl
AD0AJwBmAG8AbgB0AC0AcwBpAHoAZQA6ADEAMAAuADUAcAB0ADsAZgBvAG4AdAAtAGYAYQBtAGkA
bAB5ADoAIgBUAGkAbQBlAHMAIABOAGUAdwAgAFIAbwBtAGEAbgAiACwAcwBlAHIAaQBmACcAPgBM
AE8AVwBFAFIAPABvADoAcAA+ADwALwBvADoAcAA+ADwALwBzAHAAYQBuAD4APAAvAHAAPgANAAoA
IAAgACAAPAAvAHQAZAA+AA0ACgAgACAAIAA8AHQAZAAgAHcAaQBkAHQAaAA9ACIAMQAzACUAIgAg
AHMAdAB5AGwAZQA9ACcAdwBpAGQAdABoADoAMQAzAC4AOQA0ACUAOwBiAG8AcgBkAGUAcgA6AG4A
bwBuAGUAOwBiAG8AcgBkAGUAcgAtAGIAbwB0AHQAbwBtADoAcwBvAGwAaQBkACAAdwBpAG4AZABv
AHcAdABlAHgAdAAgADEALgAwAHAAdAA7AA0ACgAgACAAIABtAHMAbwAtAGIAbwByAGQAZQByAC0A
YgBvAHQAdABvAG0ALQBhAGwAdAA6AHMAbwBsAGkAZAAgAHcAaQBuAGQAbwB3AHQAZQB4AHQAIAAu
ADcANQBwAHQAOwBiAGEAYwBrAGcAcgBvAHUAbgBkADoAdAByAGEAbgBzAHAAYQByAGUAbgB0ADsA
DQAKACAAIAAgAHAAYQBkAGQAaQBuAGcAOgAuADcANQBwAHQAIAAuADcANQBwAHQAIAAuADcANQBw
AHQAIAAuADcANQBwAHQAOwBoAGUAaQBnAGgAdAA6ADIAMAAuADIANQBwAHQAJwA+AA0ACgAgACAA
IAA8AHAAIABjAGwAYQBzAHMAPQBNAHMAbwBOAG8AcgBtAGEAbAAgAGEAbABpAGcAbgA9AGMAZQBu
AHQAZQByACAAcwB0AHkAbABlAD0AJwBtAGEAcgBnAGkAbgAtAGIAbwB0AHQAbwBtADoANwAuADUA
cAB0ADsAdABlAHgAdAAtAGEAbABpAGcAbgA6AGMAZQBuAHQAZQByACcAPgA8AHMAcABhAG4ADQAK
ACAAIAAgAGwAYQBuAGcAPQBFAE4ALQBVAFMAIABzAHQAeQBsAGUAPQAnAGYAbwBuAHQALQBzAGkA
egBlADoAMQAwAC4ANQBwAHQAOwBmAG8AbgB0AC0AZgBhAG0AaQBsAHkAOgAiAFQAaQBtAGUAcwAg
AE4AZQB3ACAAUgBvAG0AYQBuACIALABzAGUAcgBpAGYAJwA+AFUAUABFAFIAPABvADoAcAA+ADwA
LwBvADoAcAA+ADwALwBzAHAAYQBuAD4APAAvAHAAPgANAAoAIAAgACAAPAAvAHQAZAA+AA0ACgAg
ACAAPAAvAHQAcgA+AA0ACgAgADwALwB0AGgAZQBhAGQAPgANAAoAIAA8AHQAcgAgAHMAdAB5AGwA
ZQA9ACcAbQBzAG8ALQB5AGYAdABpAC0AaQByAG8AdwA6ADMAOwBoAGUAaQBnAGgAdAA6ADIAMAAu
ADIANQBwAHQAJwA+AA0ACgAgACAAPAB0AGQAIAB3AGkAZAB0AGgAPQAiADEANgAlACIAIABzAHQA
eQBsAGUAPQAnAHcAaQBkAHQAaAA6ADEANgAuADcAJQA7AHAAYQBkAGQAaQBuAGcAOgAuADcANQBw
AHQAIAAuADcANQBwAHQAIAAuADcANQBwAHQAIAAuADcANQBwAHQAOwANAAoAIAAgAGgAZQBpAGcA
aAB0ADoAMgAwAC4AMgA1AHAAdAAnAD4ADQAKACAAIAA8AHAAIABjAGwAYQBzAHMAPQBNAHMAbwBO
AG8AcgBtAGEAbAAgAGEAbABpAGcAbgA9AGMAZQBuAHQAZQByACAAcwB0AHkAbABlAD0AJwBtAGEA
cgBnAGkAbgAtAGIAbwB0AHQAbwBtADoANwAuADUAcAB0ADsAdABlAHgAdAAtAGEAbABpAGcAbgA6
AGMAZQBuAHQAZQByACcAPgA8AHMAcABhAG4ADQAKACAAIABsAGEAbgBnAD0ARQBOAC0AVQBTACAA
cwB0AHkAbABlAD0AJwBmAG8AbgB0AC0AcwBpAHoAZQA6ADEAMAAuADUAcAB0ADsAZgBvAG4AdAAt
AGYAYQBtAGkAbAB5ADoAIgBUAGkAbQBlAHMAIABOAGUAdwAgAFIAbwBtAGEAbgAiACwAcwBlAHIA
aQBmADsADQAKACAAIABjAG8AbABvAHIAOgBiAGwAYQBjAGsAOwBtAHMAbwAtAGMAbwBsAG8AcgAt
AGEAbAB0ADoAdwBpAG4AZABvAHcAdABlAHgAdAAnAD4AQwBvAG4AcwB0AGEAbgB0ADwALwBzAHAA
YQBuAD4APABzAHAAYQBuACAAbABhAG4AZwA9AEUATgAtAFUAUwANAAoAIAAgAHMAdAB5AGwAZQA9
ACcAZgBvAG4AdAAtAHMAaQB6AGUAOgAxADAALgA1AHAAdAA7AGYAbwBuAHQALQBmAGEAbQBpAGwA
eQA6ACIAVABpAG0AZQBzACAATgBlAHcAIABSAG8AbQBhAG4AIgAsAHMAZQByAGkAZgAnAD4APABv
ADoAcAA+ADwALwBvADoAcAA+ADwALwBzAHAAYQBuAD4APAAvAHAAPgANAAoAIAAgADwALwB0AGQA
PgANAAoAIAAgADwAdABkACAAdwBpAGQAdABoAD0AIgA1ACUAIgAgAHYAYQBsAGkAZwBuAD0AdABv
AHAAIABzAHQAeQBsAGUAPQAnAHcAaQBkAHQAaAA6ADUALgA1ADYAJQA7AHAAYQBkAGQAaQBuAGcA
OgAuADcANQBwAHQAIAAuADcANQBwAHQAIAAuADcANQBwAHQAIAAuADcANQBwAHQAOwANAAoAIAAg
AGgAZQBpAGcAaAB0ADoAMgAwAC4AMgA1AHAAdAAnAD4ADQAKACAAIAA8AHAAIABjAGwAYQBzAHMA
PQBNAHMAbwBOAG8AcgBtAGEAbAAgAGEAbABpAGcAbgA9AGMAZQBuAHQAZQByACAAcwB0AHkAbABl
AD0AJwBtAGEAcgBnAGkAbgAtAGIAbwB0AHQAbwBtADoANwAuADUAcAB0ADsAdABlAHgAdAAtAGEA
bABpAGcAbgA6AGMAZQBuAHQAZQByACcAPgA8AHMAcABhAG4ADQAKACAAIABsAGEAbgBnAD0ARQBO
AC0AVQBTACAAcwB0AHkAbABlAD0AJwBmAG8AbgB0AC0AcwBpAHoAZQA6ADEAMAAuADUAcAB0ADsA
ZgBvAG4AdAAtAGYAYQBtAGkAbAB5ADoAIgBUAGkAbQBlAHMAIABOAGUAdwAgAFIAbwBtAGEAbgAi
ACwAcwBlAHIAaQBmADsADQAKACAAIABjAG8AbABvAHIAOgBiAGwAYQBjAGsAOwBtAHMAbwAtAGMA
bwBsAG8AcgAtAGEAbAB0ADoAdwBpAG4AZABvAHcAdABlAHgAdAAnAD4AMwAuADcAMwAxADwALwBz
AHAAYQBuAD4APABzAHAAYQBuACAAbABhAG4AZwA9AEUATgAtAFUAUwANAAoAIAAgAHMAdAB5AGwA
ZQA9ACcAZgBvAG4AdAAtAHMAaQB6AGUAOgAxADAALgA1AHAAdAA7AGYAbwBuAHQALQBmAGEAbQBp
AGwAeQA6ACIAVABpAG0AZQBzACAATgBlAHcAIABSAG8AbQBhAG4AIgAsAHMAZQByAGkAZgAnAD4A
PABvADoAcAA+ADwALwBvADoAcAA+ADwALwBzAHAAYQBuAD4APAAvAHAAPgANAAoAIAAgADwALwB0
AGQAPgANAAoAIAAgADwAdABkACAAdwBpAGQAdABoAD0AIgA3ACUAIgAgAHYAYQBsAGkAZwBuAD0A
dABvAHAAIABzAHQAeQBsAGUAPQAnAHcAaQBkAHQAaAA6ADcALgA0ADYAJQA7AHAAYQBkAGQAaQBu
AGcAOgAuADcANQBwAHQAIAAuADcANQBwAHQAIAAuADcANQBwAHQAIAAuADcANQBwAHQAOwANAAoA
IAAgAGgAZQBpAGcAaAB0ADoAMgAwAC4AMgA1AHAAdAAnAD4ADQAKACAAIAA8AHAAIABjAGwAYQBz
AHMAPQBNAHMAbwBOAG8AcgBtAGEAbAAgAGEAbABpAGcAbgA9AGMAZQBuAHQAZQByACAAcwB0AHkA
bABlAD0AJwBtAGEAcgBnAGkAbgAtAGIAbwB0AHQAbwBtADoANwAuADUAcAB0ADsAdABlAHgAdAAt
AGEAbABpAGcAbgA6AGMAZQBuAHQAZQByACcAPgA8AHMAcABhAG4ADQAKACAAIABsAGEAbgBnAD0A
RQBOAC0AVQBTACAAcwB0AHkAbABlAD0AJwBmAG8AbgB0AC0AcwBpAHoAZQA6ADEAMAAuADUAcAB0
ADsAZgBvAG4AdAAtAGYAYQBtAGkAbAB5ADoAIgBUAGkAbQBlAHMAIABOAGUAdwAgAFIAbwBtAGEA
bgAiACwAcwBlAHIAaQBmADsADQAKACAAIABjAG8AbABvAHIAOgBiAGwAYQBjAGsAOwBtAHMAbwAt
AGMAbwBsAG8AcgAtAGEAbAB0ADoAdwBpAG4AZABvAHcAdABlAHgAdAAnAD4AMAAuADEANwAxADwA
LwBzAHAAYQBuAD4APABzAHAAYQBuACAAbABhAG4AZwA9AEUATgAtAFUAUwANAAoAIAAgAHMAdAB5
AGwAZQA9ACcAZgBvAG4AdAAtAHMAaQB6AGUAOgAxADAALgA1AHAAdAA7AGYAbwBuAHQALQBmAGEA
bQBpAGwAeQA6ACIAVABpAG0AZQBzACAATgBlAHcAIABSAG8AbQBhAG4AIgAsAHMAZQByAGkAZgAn
AD4APABvADoAcAA+ADwALwBvADoAcAA+ADwALwBzAHAAYQBuAD4APAAvAHAAPgANAAoAIAAgADwA
LwB0AGQAPgANAAoAIAAgADwAdABkACAAdwBpAGQAdABoAD0AIgA5ACUAIgAgAHYAYQBsAGkAZwBu
AD0AdABvAHAAIABzAHQAeQBsAGUAPQAnAHcAaQBkAHQAaAA6ADkALgAyADgAJQA7AHAAYQBkAGQA
aQBuAGcAOgAuADcANQBwAHQAIAAuADcANQBwAHQAIAAuADcANQBwAHQAIAAuADcANQBwAHQAOwAN
AAoAIAAgAGgAZQBpAGcAaAB0ADoAMgAwAC4AMgA1AHAAdAAnAD4ADQAKACAAIAA8AHAAIABjAGwA
YQBzAHMAPQBNAHMAbwBOAG8AcgBtAGEAbAAgAGEAbABpAGcAbgA9AGMAZQBuAHQAZQByACAAcwB0
AHkAbABlAD0AJwBtAGEAcgBnAGkAbgAtAGIAbwB0AHQAbwBtADoANwAuADUAcAB0ADsAdABlAHgA
dAAtAGEAbABpAGcAbgA6AGMAZQBuAHQAZQByACcAPgA8AHMAcABhAG4ADQAKACAAIABsAGEAbgBn
AD0ARQBOAC0AVQBTACAAcwB0AHkAbABlAD0AJwBmAG8AbgB0AC0AcwBpAHoAZQA6ADEAMAAuADUA
cAB0ADsAZgBvAG4AdAAtAGYAYQBtAGkAbAB5ADoAIgBUAGkAbQBlAHMAIABOAGUAdwAgAFIAbwBt
AGEAbgAiACwAcwBlAHIAaQBmADsADQAKACAAIABjAG8AbABvAHIAOgBiAGwAYQBjAGsAOwBtAHMA
bwAtAGMAbwBsAG8AcgAtAGEAbAB0ADoAdwBpAG4AZABvAHcAdABlAHgAdAAnAD4ALQA8AC8AcwBw
AGEAbgA+ADwAcwBwAGEAbgAgAGwAYQBuAGcAPQBFAE4ALQBVAFMADQAKACAAIABzAHQAeQBsAGUA
PQAnAGYAbwBuAHQALQBzAGkAegBlADoAMQAwAC4ANQBwAHQAOwBmAG8AbgB0AC0AZgBhAG0AaQBs
AHkAOgAiAFQAaQBtAGUAcwAgAE4AZQB3ACAAUgBvAG0AYQBuACIALABzAGUAcgBpAGYAJwA+ADwA
bwA6AHAAPgA8AC8AbwA6AHAAPgA8AC8AcwBwAGEAbgA+ADwALwBwAD4ADQAKACAAIAA8AC8AdABk
AD4ADQAKACAAIAA8AHQAZAAgAHcAaQBkAHQAaAA9ACIANQAlACIAIAB2AGEAbABpAGcAbgA9AHQA
bwBwACAAcwB0AHkAbABlAD0AJwB3AGkAZAB0AGgAOgA1AC4ANQA2ACUAOwBwAGEAZABkAGkAbgBn
ADoALgA3ADUAcAB0ACAALgA3ADUAcAB0ACAALgA3ADUAcAB0ACAALgA3ADUAcAB0ADsADQAKACAA
IABoAGUAaQBnAGgAdAA6ADIAMAAuADIANQBwAHQAJwA+AA0ACgAgACAAPABwACAAYwBsAGEAcwBz
AD0ATQBzAG8ATgBvAHIAbQBhAGwAIABhAGwAaQBnAG4APQBjAGUAbgB0AGUAcgAgAHMAdAB5AGwA
ZQA9ACcAbQBhAHIAZwBpAG4ALQBiAG8AdAB0AG8AbQA6ADcALgA1AHAAdAA7AHQAZQB4AHQALQBh
AGwAaQBnAG4AOgBjAGUAbgB0AGUAcgAnAD4APABzAHAAYQBuAA0ACgAgACAAbABhAG4AZwA9AEUA
TgAtAFUAUwAgAHMAdAB5AGwAZQA9ACcAZgBvAG4AdAAtAHMAaQB6AGUAOgAxADAALgA1AHAAdAA7
AGYAbwBuAHQALQBmAGEAbQBpAGwAeQA6ACIAVABpAG0AZQBzACAATgBlAHcAIABSAG8AbQBhAG4A
IgAsAHMAZQByAGkAZgA7AA0ACgAgACAAYwBvAGwAbwByADoAYgBsAGEAYwBrADsAbQBzAG8ALQBj
AG8AbABvAHIALQBhAGwAdAA6AHcAaQBuAGQAbwB3AHQAZQB4AHQAJwA+ADIAMQAuADgAMAAzADwA
LwBzAHAAYQBuAD4APABzAHAAYQBuACAAbABhAG4AZwA9AEUATgAtAFUAUwANAAoAIAAgAHMAdAB5
AGwAZQA9ACcAZgBvAG4AdAAtAHMAaQB6AGUAOgAxADAALgA1AHAAdAA7AGYAbwBuAHQALQBmAGEA
bQBpAGwAeQA6ACIAVABpAG0AZQBzACAATgBlAHcAIABSAG8AbQBhAG4AIgAsAHMAZQByAGkAZgAn
AD4APABvADoAcAA+ADwALwBvADoAcAA+ADwALwBzAHAAYQBuAD4APAAvAHAAPgANAAoAIAAgADwA
LwB0AGQAPgANAAoAIAAgADwAdABkACAAdwBpAGQAdABoAD0AIgA2ACUAIgAgAHYAYQBsAGkAZwBu
AD0AdABvAHAAIABzAHQAeQBsAGUAPQAnAHcAaQBkAHQAaAA6ADYALgA1ACUAOwBwAGEAZABkAGkA
bgBnADoALgA3ADUAcAB0ACAALgA3ADUAcAB0ACAALgA3ADUAcAB0ACAALgA3ADUAcAB0ADsADQAK
ACAAIABoAGUAaQBnAGgAdAA6ADIAMAAuADIANQBwAHQAJwA+AA0ACgAgACAAPABwACAAYwBsAGEA
cwBzAD0ATQBzAG8ATgBvAHIAbQBhAGwAIABhAGwAaQBnAG4APQBjAGUAbgB0AGUAcgAgAHMAdAB5
AGwAZQA9ACcAbQBhAHIAZwBpAG4ALQBiAG8AdAB0AG8AbQA6ADcALgA1AHAAdAA7AHQAZQB4AHQA
LQBhAGwAaQBnAG4AOgBjAGUAbgB0AGUAcgAnAD4APABzAHAAYQBuAA0ACgAgACAAbABhAG4AZwA9
AEUATgAtAFUAUwAgAHMAdAB5AGwAZQA9ACcAZgBvAG4AdAAtAHMAaQB6AGUAOgAxADAALgA1AHAA
dAA7AGYAbwBuAHQALQBmAGEAbQBpAGwAeQA6ACIAVABpAG0AZQBzACAATgBlAHcAIABSAG8AbQBh
AG4AIgAsAHMAZQByAGkAZgA7AA0ACgAgACAAYwBvAGwAbwByADoAYgBsAGEAYwBrADsAbQBzAG8A
LQBjAG8AbABvAHIALQBhAGwAdAA6AHcAaQBuAGQAbwB3AHQAZQB4AHQAJwA+ADAALgAwADAAMAA8
AHMAdQBwAD4AKgAqADwALwBzAHUAcAA+ADwALwBzAHAAYQBuAD4APABzAHAAYQBuAA0ACgAgACAA
bABhAG4AZwA9AEUATgAtAFUAUwAgAHMAdAB5AGwAZQA9ACcAZgBvAG4AdAAtAHMAaQB6AGUAOgAx
ADAALgA1AHAAdAA7AGYAbwBuAHQALQBmAGEAbQBpAGwAeQA6ACIAVABpAG0AZQBzACAATgBlAHcA
IABSAG8AbQBhAG4AIgAsAHMAZQByAGkAZgAnAD4APABvADoAcAA+ADwALwBvADoAcAA+ADwALwBz
AHAAYQBuAD4APAAvAHAAPgANAAoAIAAgADwALwB0AGQAPgANAAoAIAAgADwAdABkACAAdwBpAGQA
dABoAD0AIgA1ACUAIgAgAHYAYQBsAGkAZwBuAD0AdABvAHAAIABzAHQAeQBsAGUAPQAnAHcAaQBk
AHQAaAA6ADUALgAxACUAOwBwAGEAZABkAGkAbgBnADoALgA3ADUAcAB0ACAALgA3ADUAcAB0ACAA
LgA3ADUAcAB0ACAALgA3ADUAcAB0ADsADQAKACAAIABoAGUAaQBnAGgAdAA6ADIAMAAuADIANQBw
AHQAJwA+AA0ACgAgACAAPABwACAAYwBsAGEAcwBzAD0ATQBzAG8ATgBvAHIAbQBhAGwAIABhAGwA
aQBnAG4APQBjAGUAbgB0AGUAcgAgAHMAdAB5AGwAZQA9ACcAbQBhAHIAZwBpAG4ALQBiAG8AdAB0
AG8AbQA6ADcALgA1AHAAdAA7AHQAZQB4AHQALQBhAGwAaQBnAG4AOgBjAGUAbgB0AGUAcgAnAD4A
PABzAHAAYQBuAA0ACgAgACAAbABhAG4AZwA9AEUATgAtAFUAUwAgAHMAdAB5AGwAZQA9ACcAZgBv
AG4AdAAtAHMAaQB6AGUAOgAxADAALgA1AHAAdAA7AGYAbwBuAHQALQBmAGEAbQBpAGwAeQA6ACIA
VABpAG0AZQBzACAATgBlAHcAIABSAG8AbQBhAG4AIgAsAHMAZQByAGkAZgA7AA0ACgAgACAAYwBv
AGwAbwByADoAYgBsAGEAYwBrADsAbQBzAG8ALQBjAG8AbABvAHIALQBhAGwAdAA6AHcAaQBuAGQA
bwB3AHQAZQB4AHQAJwA+AC0APAAvAHMAcABhAG4APgA8AHMAcABhAG4AIABsAGEAbgBnAD0ARQBO
AC0AVQBTAA0ACgAgACAAcwB0AHkAbABlAD0AJwBmAG8AbgB0AC0AcwBpAHoAZQA6ADEAMAAuADUA
cAB0ADsAZgBvAG4AdAAtAGYAYQBtAGkAbAB5ADoAIgBUAGkAbQBlAHMAIABOAGUAdwAgAFIAbwBt
AGEAbgAiACwAcwBlAHIAaQBmACcAPgA8AG8AOgBwAD4APAAvAG8AOgBwAD4APAAvAHMAcABhAG4A
PgA8AC8AcAA+AA0ACgAgACAAPAAvAHQAZAA+AA0ACgAgACAAPAB0AGQAIAB3AGkAZAB0AGgAPQAi
ADEAMwAlACIAIAB2AGEAbABpAGcAbgA9AHQAbwBwACAAcwB0AHkAbABlAD0AJwB3AGkAZAB0AGgA
OgAxADMALgA5ADIAJQA7AHAAYQBkAGQAaQBuAGcAOgAuADcANQBwAHQAIAAuADcANQBwAHQAIAAu
ADcANQBwAHQAIAAuADcANQBwAHQAOwANAAoAIAAgAGgAZQBpAGcAaAB0ADoAMgAwAC4AMgA1AHAA
dAAnAD4ADQAKACAAIAA8AHAAIABjAGwAYQBzAHMAPQBNAHMAbwBOAG8AcgBtAGEAbAAgAGEAbABp
AGcAbgA9AGMAZQBuAHQAZQByACAAcwB0AHkAbABlAD0AJwBtAGEAcgBnAGkAbgAtAGIAbwB0AHQA
bwBtADoANwAuADUAcAB0ADsAdABlAHgAdAAtAGEAbABpAGcAbgA6AGMAZQBuAHQAZQByACcAPgA8
AHMAcABhAG4ADQAKACAAIABsAGEAbgBnAD0ARQBOAC0AVQBTACAAcwB0AHkAbABlAD0AJwBmAG8A
bgB0AC0AcwBpAHoAZQA6ADEAMAAuADUAcAB0ADsAZgBvAG4AdAAtAGYAYQBtAGkAbAB5ADoAIgBU
AGkAbQBlAHMAIABOAGUAdwAgAFIAbwBtAGEAbgAiACwAcwBlAHIAaQBmADsADQAKACAAIABjAG8A
bABvAHIAOgBiAGwAYQBjAGsAOwBtAHMAbwAtAGMAbwBsAG8AcgAtAGEAbAB0ADoAdwBpAG4AZABv
AHcAdABlAHgAdAAnAD4AMwAuADMAOQA2ADwALwBzAHAAYQBuAD4APABzAHAAYQBuACAAbABhAG4A
ZwA9AEUATgAtAFUAUwANAAoAIAAgAHMAdAB5AGwAZQA9ACcAZgBvAG4AdAAtAHMAaQB6AGUAOgAx
ADAALgA1AHAAdAA7AGYAbwBuAHQALQBmAGEAbQBpAGwAeQA6ACIAVABpAG0AZQBzACAATgBlAHcA
IABSAG8AbQBhAG4AIgAsAHMAZQByAGkAZgAnAD4APABvADoAcAA+ADwALwBvADoAcAA+ADwALwBz
AHAAYQBuAD4APAAvAHAAPgANAAoAIAAgADwALwB0AGQAPgANAAoAIAAgADwAdABkACAAdwBpAGQA
dABoAD0AIgAxADMAJQAiACAAdgBhAGwAaQBnAG4APQB0AG8AcAAgAHMAdAB5AGwAZQA9ACcAdwBp
AGQAdABoADoAMQAzAC4AOQA0ACUAOwBwAGEAZABkAGkAbgBnADoALgA3ADUAcAB0ACAALgA3ADUA
cAB0ACAALgA3ADUAcAB0ACAALgA3ADUAcAB0ADsADQAKACAAIABoAGUAaQBnAGgAdAA6ADIAMAAu
ADIANQBwAHQAJwA+AA0ACgAgACAAPABwACAAYwBsAGEAcwBzAD0ATQBzAG8ATgBvAHIAbQBhAGwA
IABhAGwAaQBnAG4APQBjAGUAbgB0AGUAcgAgAHMAdAB5AGwAZQA9ACcAbQBhAHIAZwBpAG4ALQBi
AG8AdAB0AG8AbQA6ADcALgA1AHAAdAA7AHQAZQB4AHQALQBhAGwAaQBnAG4AOgBjAGUAbgB0AGUA
cgAnAD4APABzAHAAYQBuAA0ACgAgACAAbABhAG4AZwA9AEUATgAtAFUAUwAgAHMAdAB5AGwAZQA9
ACcAZgBvAG4AdAAtAHMAaQB6AGUAOgAxADAALgA1AHAAdAA7AGYAbwBuAHQALQBmAGEAbQBpAGwA
eQA6ACIAVABpAG0AZQBzACAATgBlAHcAIABSAG8AbQBhAG4AIgAsAHMAZQByAGkAZgA7AA0ACgAg
ACAAYwBvAGwAbwByADoAYgBsAGEAYwBrADsAbQBzAG8ALQBjAG8AbABvAHIALQBhAGwAdAA6AHcA
aQBuAGQAbwB3AHQAZQB4AHQAJwA+ADQALgAwADYANwA8AC8AcwBwAGEAbgA+ADwAcwBwAGEAbgAg
AGwAYQBuAGcAPQBFAE4ALQBVAFMADQAKACAAIABzAHQAeQBsAGUAPQAnAGYAbwBuAHQALQBzAGkA
egBlADoAMQAwAC4ANQBwAHQAOwBmAG8AbgB0AC0AZgBhAG0AaQBsAHkAOgAiAFQAaQBtAGUAcwAg
AE4AZQB3ACAAUgBvAG0AYQBuACIALABzAGUAcgBpAGYAJwA+ADwAbwA6AHAAPgA8AC8AbwA6AHAA
PgA8AC8AcwBwAGEAbgA+ADwALwBwAD4ADQAKACAAIAA8AC8AdABkAD4ADQAKACAAIAA8AHQAZAAg
AHcAaQBkAHQAaAA9ACIANgAlACIAIAB2AGEAbABpAGcAbgA9AHQAbwBwACAAcwB0AHkAbABlAD0A
JwB3AGkAZAB0AGgAOgA2AC4AMwAyACUAOwBwAGEAZABkAGkAbgBnADoALgA3ADUAcAB0ACAALgA3
ADUAcAB0ACAALgA3ADUAcAB0ACAALgA3ADUAcAB0ADsADQAKACAAIABoAGUAaQBnAGgAdAA6ADIA
MAAuADIANQBwAHQAJwA+AA0ACgAgACAAPABwACAAYwBsAGEAcwBzAD0ATQBzAG8ATgBvAHIAbQBh
AGwAIABhAGwAaQBnAG4APQBjAGUAbgB0AGUAcgAgAHMAdAB5AGwAZQA9ACcAbQBhAHIAZwBpAG4A
LQBiAG8AdAB0AG8AbQA6ADcALgA1AHAAdAA7AHQAZQB4AHQALQBhAGwAaQBnAG4AOgBjAGUAbgB0
AGUAcgAnAD4APABzAHAAYQBuAA0ACgAgACAAbABhAG4AZwA9AEUATgAtAFUAUwAgAHMAdAB5AGwA
ZQA9ACcAZgBvAG4AdAAtAHMAaQB6AGUAOgAxADAALgA1AHAAdAA7AGYAbwBuAHQALQBmAGEAbQBp
AGwAeQA6ACIAVABpAG0AZQBzACAATgBlAHcAIABSAG8AbQBhAG4AIgAsAHMAZQByAGkAZgA7AA0A
CgAgACAAYwBvAGwAbwByADoAYgBsAGEAYwBrADsAbQBzAG8ALQBjAG8AbABvAHIALQBhAGwAdAA6
AHcAaQBuAGQAbwB3AHQAZQB4AHQAJwA+ADAALgAyADkAMQA8AC8AcwBwAGEAbgA+ADwAcwBwAGEA
bgAgAGwAYQBuAGcAPQBFAE4ALQBVAFMADQAKACAAIABzAHQAeQBsAGUAPQAnAGYAbwBuAHQALQBz
AGkAegBlADoAMQAwAC4ANQBwAHQAOwBmAG8AbgB0AC0AZgBhAG0AaQBsAHkAOgAiAFQAaQBtAGUA
cwAgAE4AZQB3ACAAUgBvAG0AYQBuACIALABzAGUAcgBpAGYAJwA+ADwAbwA6AHAAPgA8AC8AbwA6
AHAAPgA8AC8AcwBwAGEAbgA+ADwALwBwAD4ADQAKACAAIAA8AC8AdABkAD4ADQAKACAAIAA8AHQA
ZAAgAHcAaQBkAHQAaAA9ACIAOQAlACIAIAB2AGEAbABpAGcAbgA9AHQAbwBwACAAcwB0AHkAbABl
AD0AJwB3AGkAZAB0AGgAOgA5AC4ANgA2ACUAOwBwAGEAZABkAGkAbgBnADoALgA3ADUAcAB0ACAA
LgA3ADUAcAB0ACAALgA3ADUAcAB0ACAALgA3ADUAcAB0ADsADQAKACAAIABoAGUAaQBnAGgAdAA6
ADIAMAAuADIANQBwAHQAJwA+AA0ACgAgACAAPABwACAAYwBsAGEAcwBzAD0ATQBzAG8ATgBvAHIA
bQBhAGwAIABhAGwAaQBnAG4APQBjAGUAbgB0AGUAcgAgAHMAdAB5AGwAZQA9ACcAbQBhAHIAZwBp
AG4ALQBiAG8AdAB0AG8AbQA6ADcALgA1AHAAdAA7AHQAZQB4AHQALQBhAGwAaQBnAG4AOgBjAGUA
bgB0AGUAcgAnAD4APABzAHAAYQBuAA0ACgAgACAAbABhAG4AZwA9AEUATgAtAFUAUwAgAHMAdAB5
AGwAZQA9ACcAZgBvAG4AdAAtAHMAaQB6AGUAOgAxADAALgA1AHAAdAA7AGYAbwBuAHQALQBmAGEA
bQBpAGwAeQA6ACIAVABpAG0AZQBzACAATgBlAHcAIABSAG8AbQBhAG4AIgAsAHMAZQByAGkAZgA7
AA0ACgAgACAAYwBvAGwAbwByADoAYgBsAGEAYwBrADsAbQBzAG8ALQBjAG8AbABvAHIALQBhAGwA
dAA6AHcAaQBuAGQAbwB3AHQAZQB4AHQAJwA+ADAALgAyADgAOAA8AC8AcwBwAGEAbgA+ADwAcwBw
AGEAbgAgAGwAYQBuAGcAPQBFAE4ALQBVAFMADQAKACAAIABzAHQAeQBsAGUAPQAnAGYAbwBuAHQA
LQBzAGkAegBlADoAMQAwAC4ANQBwAHQAOwBmAG8AbgB0AC0AZgBhAG0AaQBsAHkAOgAiAFQAaQBt
AGUAcwAgAE4AZQB3ACAAUgBvAG0AYQBuACIALABzAGUAcgBpAGYAJwA+ADwAbwA6AHAAPgA8AC8A
bwA6AHAAPgA8AC8AcwBwAGEAbgA+ADwALwBwAD4ADQAKACAAIAA8AC8AdABkAD4ADQAKACAAPAAv
AHQAcgA+AA0ACgAgADwAdAByACAAcwB0AHkAbABlAD0AJwBtAHMAbwAtAHkAZgB0AGkALQBpAHIA
bwB3ADoANAA7AGgAZQBpAGcAaAB0ADoAMgAwAC4AMgA1AHAAdAAnAD4ADQAKACAAIAA8AHQAZAAg
AHcAaQBkAHQAaAA9ACIAMQA2ACUAIgAgAHMAdAB5AGwAZQA9ACcAdwBpAGQAdABoADoAMQA2AC4A
NwAlADsAcABhAGQAZABpAG4AZwA6AC4ANwA1AHAAdAAgAC4ANwA1AHAAdAAgAC4ANwA1AHAAdAAg
AC4ANwA1AHAAdAA7AA0ACgAgACAAaABlAGkAZwBoAHQAOgAyADAALgAyADUAcAB0ACcAPgANAAoA
IAAgADwAcAAgAGMAbABhAHMAcwA9AE0AcwBvAE4AbwByAG0AYQBsACAAYQBsAGkAZwBuAD0AYwBl
AG4AdABlAHIAIABzAHQAeQBsAGUAPQAnAG0AYQByAGcAaQBuAC0AYgBvAHQAdABvAG0AOgA3AC4A
NQBwAHQAOwB0AGUAeAB0AC0AYQBsAGkAZwBuADoAYwBlAG4AdABlAHIAJwA+ADwAcwBwAGEAbgAN
AAoAIAAgAGwAYQBuAGcAPQBFAE4ALQBVAFMAIABzAHQAeQBsAGUAPQAnAGYAbwBuAHQALQBzAGkA
egBlADoAMQAwAC4ANQBwAHQAOwBmAG8AbgB0AC0AZgBhAG0AaQBsAHkAOgAiAFQAaQBtAGUAcwAg
AE4AZQB3ACAAUgBvAG0AYQBuACIALABzAGUAcgBpAGYAOwANAAoAIAAgAGMAbwBsAG8AcgA6AGIA
bABhAGMAawA7AG0AcwBvAC0AYwBvAGwAbwByAC0AYQBsAHQAOgB3AGkAbgBkAG8AdwB0AGUAeAB0
ACcAPgBQAEUAPAAvAHMAcABhAG4APgA8AHMAcABhAG4AIABsAGEAbgBnAD0ARQBOAC0AVQBTAA0A
CgAgACAAcwB0AHkAbABlAD0AJwBmAG8AbgB0AC0AcwBpAHoAZQA6ADEAMAAuADUAcAB0ADsAZgBv
AG4AdAAtAGYAYQBtAGkAbAB5ADoAIgBUAGkAbQBlAHMAIABOAGUAdwAgAFIAbwBtAGEAbgAiACwA
cwBlAHIAaQBmACcAPgA8AG8AOgBwAD4APAAvAG8AOgBwAD4APAAvAHMAcABhAG4APgA8AC8AcAA+
AA0ACgAgACAAPAAvAHQAZAA+AA0ACgAgACAAPAB0AGQAIAB3AGkAZAB0AGgAPQAiADUAJQAiACAA
dgBhAGwAaQBnAG4APQB0AG8AcAAgAHMAdAB5AGwAZQA9ACcAdwBpAGQAdABoADoANQAuADUANgAl
ADsAcABhAGQAZABpAG4AZwA6AC4ANwA1AHAAdAAgAC4ANwA1AHAAdAAgAC4ANwA1AHAAdAAgAC4A
NwA1AHAAdAA7AA0ACgAgACAAaABlAGkAZwBoAHQAOgAyADAALgAyADUAcAB0ACcAPgANAAoAIAAg
ADwAcAAgAGMAbABhAHMAcwA9AE0AcwBvAE4AbwByAG0AYQBsACAAYQBsAGkAZwBuAD0AYwBlAG4A
dABlAHIAIABzAHQAeQBsAGUAPQAnAG0AYQByAGcAaQBuAC0AYgBvAHQAdABvAG0AOgA3AC4ANQBw
AHQAOwB0AGUAeAB0AC0AYQBsAGkAZwBuADoAYwBlAG4AdABlAHIAJwA+ADwAcwBwAGEAbgANAAoA
IAAgAGwAYQBuAGcAPQBFAE4ALQBVAFMAIABzAHQAeQBsAGUAPQAnAGYAbwBuAHQALQBzAGkAegBl
ADoAMQAwAC4ANQBwAHQAOwBmAG8AbgB0AC0AZgBhAG0AaQBsAHkAOgAiAFQAaQBtAGUAcwAgAE4A
ZQB3ACAAUgBvAG0AYQBuACIALABzAGUAcgBpAGYAOwANAAoAIAAgAGMAbwBsAG8AcgA6AGIAbABh
AGMAawA7AG0AcwBvAC0AYwBvAGwAbwByAC0AYQBsAHQAOgB3AGkAbgBkAG8AdwB0AGUAeAB0ACcA
PgAwAC4ANwAwADcAPAAvAHMAcABhAG4APgA8AHMAcABhAG4AIABsAGEAbgBnAD0ARQBOAC0AVQBT
AA0ACgAgACAAcwB0AHkAbABlAD0AJwBmAG8AbgB0AC0AcwBpAHoAZQA6ADEAMAAuADUAcAB0ADsA
ZgBvAG4AdAAtAGYAYQBtAGkAbAB5ADoAIgBUAGkAbQBlAHMAIABOAGUAdwAgAFIAbwBtAGEAbgAi
ACwAcwBlAHIAaQBmACcAPgA8AG8AOgBwAD4APAAvAG8AOgBwAD4APAAvAHMAcABhAG4APgA8AC8A
cAA+AA0ACgAgACAAPAAvAHQAZAA+AA0ACgAgACAAPAB0AGQAIAB3AGkAZAB0AGgAPQAiADcAJQAi
ACAAdgBhAGwAaQBnAG4APQB0AG8AcAAgAHMAdAB5AGwAZQA9ACcAdwBpAGQAdABoADoANwAuADQA
NgAlADsAcABhAGQAZABpAG4AZwA6AC4ANwA1AHAAdAAgAC4ANwA1AHAAdAAgAC4ANwA1AHAAdAAg
AC4ANwA1AHAAdAA7AA0ACgAgACAAaABlAGkAZwBoAHQAOgAyADAALgAyADUAcAB0ACcAPgANAAoA
IAAgADwAcAAgAGMAbABhAHMAcwA9AE0AcwBvAE4AbwByAG0AYQBsACAAYQBsAGkAZwBuAD0AYwBl
AG4AdABlAHIAIABzAHQAeQBsAGUAPQAnAG0AYQByAGcAaQBuAC0AYgBvAHQAdABvAG0AOgA3AC4A
NQBwAHQAOwB0AGUAeAB0AC0AYQBsAGkAZwBuADoAYwBlAG4AdABlAHIAJwA+ADwAcwBwAGEAbgAN
AAoAIAAgAGwAYQBuAGcAPQBFAE4ALQBVAFMAIABzAHQAeQBsAGUAPQAnAGYAbwBuAHQALQBzAGkA
egBlADoAMQAwAC4ANQBwAHQAOwBmAG8AbgB0AC0AZgBhAG0AaQBsAHkAOgAiAFQAaQBtAGUAcwAg
AE4AZQB3ACAAUgBvAG0AYQBuACIALABzAGUAcgBpAGYAOwANAAoAIAAgAGMAbwBsAG8AcgA6AGIA
bABhAGMAawA7AG0AcwBvAC0AYwBvAGwAbwByAC0AYQBsAHQAOgB3AGkAbgBkAG8AdwB0AGUAeAB0
ACcAPgAwAC4AMQAxADgAPAAvAHMAcABhAG4APgA8AHMAcABhAG4AIABsAGEAbgBnAD0ARQBOAC0A
VQBTAA0ACgAgACAAcwB0AHkAbABlAD0AJwBmAG8AbgB0AC0AcwBpAHoAZQA6ADEAMAAuADUAcAB0
ADsAZgBvAG4AdAAtAGYAYQBtAGkAbAB5ADoAIgBUAGkAbQBlAHMAIABOAGUAdwAgAFIAbwBtAGEA
bgAiACwAcwBlAHIAaQBmACcAPgA8AG8AOgBwAD4APAAvAG8AOgBwAD4APAAvAHMAcABhAG4APgA8
AC8AcAA+AA0ACgAgACAAPAAvAHQAZAA+AA0ACgAgACAAPAB0AGQAIAB3AGkAZAB0AGgAPQAiADkA
JQAiACAAdgBhAGwAaQBnAG4APQB0AG8AcAAgAHMAdAB5AGwAZQA9ACcAdwBpAGQAdABoADoAOQAu
ADIAOAAlADsAcABhAGQAZABpAG4AZwA6AC4ANwA1AHAAdAAgAC4ANwA1AHAAdAAgAC4ANwA1AHAA
dAAgAC4ANwA1AHAAdAA7AA0ACgAgACAAaABlAGkAZwBoAHQAOgAyADAALgAyADUAcAB0ACcAPgAN
AAoAIAAgADwAcAAgAGMAbABhAHMAcwA9AE0AcwBvAE4AbwByAG0AYQBsACAAYQBsAGkAZwBuAD0A
YwBlAG4AdABlAHIAIABzAHQAeQBsAGUAPQAnAG0AYQByAGcAaQBuAC0AYgBvAHQAdABvAG0AOgA3
AC4ANQBwAHQAOwB0AGUAeAB0AC0AYQBsAGkAZwBuADoAYwBlAG4AdABlAHIAJwA+ADwAcwBwAGEA
bgANAAoAIAAgAGwAYQBuAGcAPQBFAE4ALQBVAFMAIABzAHQAeQBsAGUAPQAnAGYAbwBuAHQALQBz
AGkAegBlADoAMQAwAC4ANQBwAHQAOwBmAG8AbgB0AC0AZgBhAG0AaQBsAHkAOgAiAFQAaQBtAGUA
cwAgAE4AZQB3ACAAUgBvAG0AYQBuACIALABzAGUAcgBpAGYAOwANAAoAIAAgAGMAbwBsAG8AcgA6
AGIAbABhAGMAawA7AG0AcwBvAC0AYwBvAGwAbwByAC0AYQBsAHQAOgB3AGkAbgBkAG8AdwB0AGUA
eAB0ACcAPgAwAC4AMgA2ADYAPAAvAHMAcABhAG4APgA8AHMAcABhAG4AIABsAGEAbgBnAD0ARQBO
AC0AVQBTAA0ACgAgACAAcwB0AHkAbABlAD0AJwBmAG8AbgB0AC0AcwBpAHoAZQA6ADEAMAAuADUA
cAB0ADsAZgBvAG4AdAAtAGYAYQBtAGkAbAB5ADoAIgBUAGkAbQBlAHMAIABOAGUAdwAgAFIAbwBt
AGEAbgAiACwAcwBlAHIAaQBmACcAPgA8AG8AOgBwAD4APAAvAG8AOgBwAD4APAAvAHMAcABhAG4A
PgA8AC8AcAA+AA0ACgAgACAAPAAvAHQAZAA+AA0ACgAgACAAPAB0AGQAIAB3AGkAZAB0AGgAPQAi
ADUAJQAiACAAdgBhAGwAaQBnAG4APQB0AG8AcAAgAHMAdAB5AGwAZQA9ACcAdwBpAGQAdABoADoA
NQAuADUANgAlADsAcABhAGQAZABpAG4AZwA6AC4ANwA1AHAAdAAgAC4ANwA1AHAAdAAgAC4ANwA1
AHAAdAAgAC4ANwA1AHAAdAA7AA0ACgAgACAAaABlAGkAZwBoAHQAOgAyADAALgAyADUAcAB0ACcA
PgANAAoAIAAgADwAcAAgAGMAbABhAHMAcwA9AE0AcwBvAE4AbwByAG0AYQBsACAAYQBsAGkAZwBu
AD0AYwBlAG4AdABlAHIAIABzAHQAeQBsAGUAPQAnAG0AYQByAGcAaQBuAC0AYgBvAHQAdABvAG0A
OgA3AC4ANQBwAHQAOwB0AGUAeAB0AC0AYQBsAGkAZwBuADoAYwBlAG4AdABlAHIAJwA+ADwAcwBw
AGEAbgANAAoAIAAgAGwAYQBuAGcAPQBFAE4ALQBVAFMAIABzAHQAeQBsAGUAPQAnAGYAbwBuAHQA
LQBzAGkAegBlADoAMQAwAC4ANQBwAHQAOwBmAG8AbgB0AC0AZgBhAG0AaQBsAHkAOgAiAFQAaQBt
AGUAcwAgAE4AZQB3ACAAUgBvAG0AYQBuACIALABzAGUAcgBpAGYAOwANAAoAIAAgAGMAbwBsAG8A
cgA6AGIAbABhAGMAawA7AG0AcwBvAC0AYwBvAGwAbwByAC0AYQBsAHQAOgB3AGkAbgBkAG8AdwB0
AGUAeAB0ACcAPgA1AC4AOQA3ADcAPAAvAHMAcABhAG4APgA8AHMAcABhAG4AIABsAGEAbgBnAD0A
RQBOAC0AVQBTAA0ACgAgACAAcwB0AHkAbABlAD0AJwBmAG8AbgB0AC0AcwBpAHoAZQA6ADEAMAAu
ADUAcAB0ADsAZgBvAG4AdAAtAGYAYQBtAGkAbAB5ADoAIgBUAGkAbQBlAHMAIABOAGUAdwAgAFIA
bwBtAGEAbgAiACwAcwBlAHIAaQBmACcAPgA8AG8AOgBwAD4APAAvAG8AOgBwAD4APAAvAHMAcABh
AG4APgA8AC8AcAA+AA0ACgAgACAAPAAvAHQAZAA+AA0ACgAgACAAPAB0AGQAIAB3AGkAZAB0AGgA
PQAiADYAJQAiACAAdgBhAGwAaQBnAG4APQB0AG8AcAAgAHMAdAB5AGwAZQA9ACcAdwBpAGQAdABo
ADoANgAuADUAJQA7AHAAYQBkAGQAaQBuAGcAOgAuADcANQBwAHQAIAAuADcANQBwAHQAIAAuADcA
NQBwAHQAIAAuADcANQBwAHQAOwANAAoAIAAgAGgAZQBpAGcAaAB0ADoAMgAwAC4AMgA1AHAAdAAn
AD4ADQAKACAAIAA8AHAAIABjAGwAYQBzAHMAPQBNAHMAbwBOAG8AcgBtAGEAbAAgAGEAbABpAGcA
bgA9AGMAZQBuAHQAZQByACAAcwB0AHkAbABlAD0AJwBtAGEAcgBnAGkAbgAtAGIAbwB0AHQAbwBt
ADoANwAuADUAcAB0ADsAdABlAHgAdAAtAGEAbABpAGcAbgA6AGMAZQBuAHQAZQByACcAPgA8AHMA
cABhAG4ADQAKACAAIABsAGEAbgBnAD0ARQBOAC0AVQBTACAAcwB0AHkAbABlAD0AJwBmAG8AbgB0
AC0AcwBpAHoAZQA6ADEAMAAuADUAcAB0ADsAZgBvAG4AdAAtAGYAYQBtAGkAbAB5ADoAIgBUAGkA
bQBlAHMAIABOAGUAdwAgAFIAbwBtAGEAbgAiACwAcwBlAHIAaQBmADsADQAKACAAIABjAG8AbABv
AHIAOgBiAGwAYQBjAGsAOwBtAHMAbwAtAGMAbwBsAG8AcgAtAGEAbAB0ADoAdwBpAG4AZABvAHcA
dABlAHgAdAAnAD4AMAAuADAAMAAwADwAcwB1AHAAPgAqACoAPAAvAHMAdQBwAD4APAAvAHMAcABh
AG4APgA8AHMAcABhAG4ADQAKACAAIABsAGEAbgBnAD0ARQBOAC0AVQBTACAAcwB0AHkAbABlAD0A
JwBmAG8AbgB0AC0AcwBpAHoAZQA6ADEAMAAuADUAcAB0ADsAZgBvAG4AdAAtAGYAYQBtAGkAbAB5
ADoAIgBUAGkAbQBlAHMAIABOAGUAdwAgAFIAbwBtAGEAbgAiACwAcwBlAHIAaQBmACcAPgA8AG8A
OgBwAD4APAAvAG8AOgBwAD4APAAvAHMAcABhAG4APgA8AC8AcAA+AA0ACgAgACAAPAAvAHQAZAA+
AA0ACgAgACAAPAB0AGQAIAB3AGkAZAB0AGgAPQAiADUAJQAiACAAdgBhAGwAaQBnAG4APQB0AG8A
cAAgAHMAdAB5AGwAZQA9ACcAdwBpAGQAdABoADoANQAuADEAJQA7AHAAYQBkAGQAaQBuAGcAOgAu
ADcANQBwAHQAIAAuADcANQBwAHQAIAAuADcANQBwAHQAIAAuADcANQBwAHQAOwANAAoAIAAgAGgA
ZQBpAGcAaAB0ADoAMgAwAC4AMgA1AHAAdAAnAD4ADQAKACAAIAA8AHAAIABjAGwAYQBzAHMAPQBN
AHMAbwBOAG8AcgBtAGEAbAAgAGEAbABpAGcAbgA9AGMAZQBuAHQAZQByACAAcwB0AHkAbABlAD0A
JwBtAGEAcgBnAGkAbgAtAGIAbwB0AHQAbwBtADoANwAuADUAcAB0ADsAdABlAHgAdAAtAGEAbABp
AGcAbgA6AGMAZQBuAHQAZQByACcAPgA8AHMAcABhAG4ADQAKACAAIABsAGEAbgBnAD0ARQBOAC0A
VQBTACAAcwB0AHkAbABlAD0AJwBmAG8AbgB0AC0AcwBpAHoAZQA6ADEAMAAuADUAcAB0ADsAZgBv
AG4AdAAtAGYAYQBtAGkAbAB5ADoAIgBUAGkAbQBlAHMAIABOAGUAdwAgAFIAbwBtAGEAbgAiACwA
cwBlAHIAaQBmADsADQAKACAAIABjAG8AbABvAHIAOgBiAGwAYQBjAGsAOwBtAHMAbwAtAGMAbwBs
AG8AcgAtAGEAbAB0ADoAdwBpAG4AZABvAHcAdABlAHgAdAAnAD4AMQAuADAAOQAwADwALwBzAHAA
YQBuAD4APABzAHAAYQBuACAAbABhAG4AZwA9AEUATgAtAFUAUwANAAoAIAAgAHMAdAB5AGwAZQA9
ACcAZgBvAG4AdAAtAHMAaQB6AGUAOgAxADAALgA1AHAAdAA7AGYAbwBuAHQALQBmAGEAbQBpAGwA
eQA6ACIAVABpAG0AZQBzACAATgBlAHcAIABSAG8AbQBhAG4AIgAsAHMAZQByAGkAZgAnAD4APABv
ADoAcAA+ADwALwBvADoAcAA+ADwALwBzAHAAYQBuAD4APAAvAHAAPgANAAoAIAAgADwALwB0AGQA
PgANAAoAIAAgADwAdABkACAAdwBpAGQAdABoAD0AIgAxADMAJQAiACAAdgBhAGwAaQBnAG4APQB0
AG8AcAAgAHMAdAB5AGwAZQA9ACcAdwBpAGQAdABoADoAMQAzAC4AOQAyACUAOwBwAGEAZABkAGkA
bgBnADoALgA3ADUAcAB0ACAALgA3ADUAcAB0ACAALgA3ADUAcAB0ACAALgA3ADUAcAB0ADsADQAK
ACAAIABoAGUAaQBnAGgAdAA6ADIAMAAuADIANQBwAHQAJwA+AA0ACgAgACAAPABwACAAYwBsAGEA
cwBzAD0ATQBzAG8ATgBvAHIAbQBhAGwAIABhAGwAaQBnAG4APQBjAGUAbgB0AGUAcgAgAHMAdAB5
AGwAZQA9ACcAbQBhAHIAZwBpAG4ALQBiAG8AdAB0AG8AbQA6ADcALgA1AHAAdAA7AHQAZQB4AHQA
LQBhAGwAaQBnAG4AOgBjAGUAbgB0AGUAcgAnAD4APABzAHAAYQBuAA0ACgAgACAAbABhAG4AZwA9
AEUATgAtAFUAUwAgAHMAdAB5AGwAZQA9ACcAZgBvAG4AdAAtAHMAaQB6AGUAOgAxADAALgA1AHAA
dAA7AGYAbwBuAHQALQBmAGEAbQBpAGwAeQA6ACIAVABpAG0AZQBzACAATgBlAHcAIABSAG8AbQBh
AG4AIgAsAHMAZQByAGkAZgA7AA0ACgAgACAAYwBvAGwAbwByADoAYgBsAGEAYwBrADsAbQBzAG8A
LQBjAG8AbABvAHIALQBhAGwAdAA6AHcAaQBuAGQAbwB3AHQAZQB4AHQAJwA+ADAALgA0ADcANQA8
AC8AcwBwAGEAbgA+ADwAcwBwAGEAbgAgAGwAYQBuAGcAPQBFAE4ALQBVAFMADQAKACAAIABzAHQA
eQBsAGUAPQAnAGYAbwBuAHQALQBzAGkAegBlADoAMQAwAC4ANQBwAHQAOwBmAG8AbgB0AC0AZgBh
AG0AaQBsAHkAOgAiAFQAaQBtAGUAcwAgAE4AZQB3ACAAUgBvAG0AYQBuACIALABzAGUAcgBpAGYA
JwA+ADwAbwA6AHAAPgA8AC8AbwA6AHAAPgA8AC8AcwBwAGEAbgA+ADwALwBwAD4ADQAKACAAIAA8
AC8AdABkAD4ADQAKACAAIAA8AHQAZAAgAHcAaQBkAHQAaAA9ACIAMQAzACUAIgAgAHYAYQBsAGkA
ZwBuAD0AdABvAHAAIABzAHQAeQBsAGUAPQAnAHcAaQBkAHQAaAA6ADEAMwAuADkANAAlADsAcABh
AGQAZABpAG4AZwA6AC4ANwA1AHAAdAAgAC4ANwA1AHAAdAAgAC4ANwA1AHAAdAAgAC4ANwA1AHAA
dAA7AA0ACgAgACAAaABlAGkAZwBoAHQAOgAyADAALgAyADUAcAB0ACcAPgANAAoAIAAgADwAcAAg
AGMAbABhAHMAcwA9AE0AcwBvAE4AbwByAG0AYQBsACAAYQBsAGkAZwBuAD0AYwBlAG4AdABlAHIA
IABzAHQAeQBsAGUAPQAnAG0AYQByAGcAaQBuAC0AYgBvAHQAdABvAG0AOgA3AC4ANQBwAHQAOwB0
AGUAeAB0AC0AYQBsAGkAZwBuADoAYwBlAG4AdABlAHIAJwA+ADwAcwBwAGEAbgANAAoAIAAgAGwA
YQBuAGcAPQBFAE4ALQBVAFMAIABzAHQAeQBsAGUAPQAnAGYAbwBuAHQALQBzAGkAegBlADoAMQAw
AC4ANQBwAHQAOwBmAG8AbgB0AC0AZgBhAG0AaQBsAHkAOgAiAFQAaQBtAGUAcwAgAE4AZQB3ACAA
UgBvAG0AYQBuACIALABzAGUAcgBpAGYAOwANAAoAIAAgAGMAbwBsAG8AcgA6AGIAbABhAGMAawA7
AG0AcwBvAC0AYwBvAGwAbwByAC0AYQBsAHQAOgB3AGkAbgBkAG8AdwB0AGUAeAB0ACcAPgAwAC4A
OQAzADkAPAAvAHMAcABhAG4APgA8AHMAcABhAG4AIABsAGEAbgBnAD0ARQBOAC0AVQBTAA0ACgAg
ACAAcwB0AHkAbABlAD0AJwBmAG8AbgB0AC0AcwBpAHoAZQA6ADEAMAAuADUAcAB0ADsAZgBvAG4A
dAAtAGYAYQBtAGkAbAB5ADoAIgBUAGkAbQBlAHMAIABOAGUAdwAgAFIAbwBtAGEAbgAiACwAcwBl
AHIAaQBmACcAPgA8AG8AOgBwAD4APAAvAG8AOgBwAD4APAAvAHMAcABhAG4APgA8AC8AcAA+AA0A
CgAgACAAPAAvAHQAZAA+AA0ACgAgACAAPAB0AGQAIAB3AGkAZAB0AGgAPQAiADYAJQAiACAAdgBh
AGwAaQBnAG4APQB0AG8AcAAgAHMAdAB5AGwAZQA9ACcAdwBpAGQAdABoADoANgAuADMAMgAlADsA
cABhAGQAZABpAG4AZwA6AC4ANwA1AHAAdAAgAC4ANwA1AHAAdAAgAC4ANwA1AHAAdAAgAC4ANwA1
AHAAdAA7AA0ACgAgACAAaABlAGkAZwBoAHQAOgAyADAALgAyADUAcAB0ACcAPgANAAoAIAAgADwA
cAAgAGMAbABhAHMAcwA9AE0AcwBvAE4AbwByAG0AYQBsACAAYQBsAGkAZwBuAD0AYwBlAG4AdABl
AHIAIABzAHQAeQBsAGUAPQAnAG0AYQByAGcAaQBuAC0AYgBvAHQAdABvAG0AOgA3AC4ANQBwAHQA
OwB0AGUAeAB0AC0AYQBsAGkAZwBuADoAYwBlAG4AdABlAHIAJwA+ADwAcwBwAGEAbgANAAoAIAAg
AGwAYQBuAGcAPQBFAE4ALQBVAFMAIABzAHQAeQBsAGUAPQAnAGYAbwBuAHQALQBzAGkAegBlADoA
MQAwAC4ANQBwAHQAOwBmAG8AbgB0AC0AZgBhAG0AaQBsAHkAOgAiAFQAaQBtAGUAcwAgAE4AZQB3
ACAAUgBvAG0AYQBuACIALABzAGUAcgBpAGYAJwA+ADwAbwA6AHAAPgAmAG4AYgBzAHAAOwA8AC8A
bwA6AHAAPgA8AC8AcwBwAGEAbgA+ADwALwBwAD4ADQAKACAAIAA8AC8AdABkAD4ADQAKACAAIAA8
AHQAZAAgAHcAaQBkAHQAaAA9ACIAOQAlACIAIAB2AGEAbABpAGcAbgA9AHQAbwBwACAAcwB0AHkA
bABlAD0AJwB3AGkAZAB0AGgAOgA5AC4ANgA2ACUAOwBwAGEAZABkAGkAbgBnADoALgA3ADUAcAB0
ACAALgA3ADUAcAB0ACAALgA3ADUAcAB0ACAALgA3ADUAcAB0ADsADQAKACAAIABoAGUAaQBnAGgA
dAA6ADIAMAAuADIANQBwAHQAJwA+AA0ACgAgACAAPABwACAAYwBsAGEAcwBzAD0ATQBzAG8ATgBv
AHIAbQBhAGwAIABhAGwAaQBnAG4APQBjAGUAbgB0AGUAcgAgAHMAdAB5AGwAZQA9ACcAbQBhAHIA
ZwBpAG4ALQBiAG8AdAB0AG8AbQA6ADcALgA1AHAAdAA7AHQAZQB4AHQALQBhAGwAaQBnAG4AOgBj
AGUAbgB0AGUAcgAnAD4APABzAHAAYQBuAA0ACgAgACAAbABhAG4AZwA9AEUATgAtAFUAUwAgAHMA
dAB5AGwAZQA9ACcAZgBvAG4AdAAtAHMAaQB6AGUAOgAxADAALgA1AHAAdAA7AGYAbwBuAHQALQBm
AGEAbQBpAGwAeQA6ACIAVABpAG0AZQBzACAATgBlAHcAIABSAG8AbQBhAG4AIgAsAHMAZQByAGkA
ZgAnAD4APABvADoAcAA+ACYAbgBiAHMAcAA7ADwALwBvADoAcAA+ADwALwBzAHAAYQBuAD4APAAv
AHAAPgANAAoAIAAgADwALwB0AGQAPgANAAoAIAA8AC8AdAByAD4ADQAKACAAPAB0AHIAIABzAHQA
eQBsAGUAPQAnAG0AcwBvAC0AeQBmAHQAaQAtAGkAcgBvAHcAOgA1ADsAaABlAGkAZwBoAHQAOgAy
ADAALgAyADUAcAB0ACcAPgANAAoAIAAgADwAdABkACAAdwBpAGQAdABoAD0AIgAxADYAJQAiACAA
cwB0AHkAbABlAD0AJwB3AGkAZAB0AGgAOgAxADYALgA3ACUAOwBwAGEAZABkAGkAbgBnADoALgA3
ADUAcAB0ACAALgA3ADUAcAB0ACAALgA3ADUAcAB0ACAALgA3ADUAcAB0ADsADQAKACAAIABoAGUA
aQBnAGgAdAA6ADIAMAAuADIANQBwAHQAJwA+AA0ACgAgACAAPABwACAAYwBsAGEAcwBzAD0ATQBz
AG8ATgBvAHIAbQBhAGwAIABhAGwAaQBnAG4APQBjAGUAbgB0AGUAcgAgAHMAdAB5AGwAZQA9ACcA
bQBhAHIAZwBpAG4ALQBiAG8AdAB0AG8AbQA6ADcALgA1AHAAdAA7AHQAZQB4AHQALQBhAGwAaQBn
AG4AOgBjAGUAbgB0AGUAcgAnAD4APABzAHAAYQBuAA0ACgAgACAAbABhAG4AZwA9AEUATgAtAFUA
UwAgAHMAdAB5AGwAZQA9ACcAZgBvAG4AdAAtAHMAaQB6AGUAOgAxADAALgA1AHAAdAA7AGYAbwBu
AHQALQBmAGEAbQBpAGwAeQA6ACIAVABpAG0AZQBzACAATgBlAHcAIABSAG8AbQBhAG4AIgAsAHMA
ZQByAGkAZgA7AA0ACgAgACAAYwBvAGwAbwByADoAYgBsAGEAYwBrADsAbQBzAG8ALQBjAG8AbABv
AHIALQBhAGwAdAA6AHcAaQBuAGQAbwB3AHQAZQB4AHQAJwA+AFAASABRAC0AOQA8AC8AcwBwAGEA
bgA+ADwAcwBwAGEAbgAgAGwAYQBuAGcAPQBFAE4ALQBVAFMADQAKACAAIABzAHQAeQBsAGUAPQAn
AGYAbwBuAHQALQBzAGkAegBlADoAMQAwAC4ANQBwAHQAOwBmAG8AbgB0AC0AZgBhAG0AaQBsAHkA
OgAiAFQAaQBtAGUAcwAgAE4AZQB3ACAAUgBvAG0AYQBuACIALABzAGUAcgBpAGYAJwA+ADwAbwA6
AHAAPgA8AC8AbwA6AHAAPgA8AC8AcwBwAGEAbgA+ADwALwBwAD4ADQAKACAAIAA8AC8AdABkAD4A
DQAKACAAIAA8AHQAZAAgAHcAaQBkAHQAaAA9ACIANQAlACIAIAB2AGEAbABpAGcAbgA9AHQAbwBw
ACAAcwB0AHkAbABlAD0AJwB3AGkAZAB0AGgAOgA1AC4ANQA2ACUAOwBwAGEAZABkAGkAbgBnADoA
LgA3ADUAcAB0ACAALgA3ADUAcAB0ACAALgA3ADUAcAB0ACAALgA3ADUAcAB0ADsADQAKACAAIABo
AGUAaQBnAGgAdAA6ADIAMAAuADIANQBwAHQAJwA+AA0ACgAgACAAPABwACAAYwBsAGEAcwBzAD0A
TQBzAG8ATgBvAHIAbQBhAGwAIABhAGwAaQBnAG4APQBjAGUAbgB0AGUAcgAgAHMAdAB5AGwAZQA9
ACcAbQBhAHIAZwBpAG4ALQBiAG8AdAB0AG8AbQA6ADcALgA1AHAAdAA7AHQAZQB4AHQALQBhAGwA
aQBnAG4AOgBjAGUAbgB0AGUAcgAnAD4APABzAHAAYQBuAA0ACgAgACAAbABhAG4AZwA9AEUATgAt
AFUAUwAgAHMAdAB5AGwAZQA9ACcAZgBvAG4AdAAtAHMAaQB6AGUAOgAxADAALgA1AHAAdAA7AGYA
bwBuAHQALQBmAGEAbQBpAGwAeQA6ACIAVABpAG0AZQBzACAATgBlAHcAIABSAG8AbQBhAG4AIgAs
AHMAZQByAGkAZgA7AA0ACgAgACAAYwBvAGwAbwByADoAYgBsAGEAYwBrADsAbQBzAG8ALQBjAG8A
bABvAHIALQBhAGwAdAA6AHcAaQBuAGQAbwB3AHQAZQB4AHQAJwA+AC0AMAAuADAANwA4ADwALwBz
AHAAYQBuAD4APABzAHAAYQBuACAAbABhAG4AZwA9AEUATgAtAFUAUwANAAoAIAAgAHMAdAB5AGwA
ZQA9ACcAZgBvAG4AdAAtAHMAaQB6AGUAOgAxADAALgA1AHAAdAA7AGYAbwBuAHQALQBmAGEAbQBp
AGwAeQA6ACIAVABpAG0AZQBzACAATgBlAHcAIABSAG8AbQBhAG4AIgAsAHMAZQByAGkAZgAnAD4A
PABvADoAcAA+ADwALwBvADoAcAA+ADwALwBzAHAAYQBuAD4APAAvAHAAPgANAAoAIAAgADwALwB0
AGQAPgANAAoAIAAgADwAdABkACAAdwBpAGQAdABoAD0AIgA3ACUAIgAgAHYAYQBsAGkAZwBuAD0A
dABvAHAAIABzAHQAeQBsAGUAPQAnAHcAaQBkAHQAaAA6ADcALgA0ADYAJQA7AHAAYQBkAGQAaQBu
AGcAOgAuADcANQBwAHQAIAAuADcANQBwAHQAIAAuADcANQBwAHQAIAAuADcANQBwAHQAOwANAAoA
IAAgAGgAZQBpAGcAaAB0ADoAMgAwAC4AMgA1AHAAdAAnAD4ADQAKACAAIAA8AHAAIABjAGwAYQBz
AHMAPQBNAHMAbwBOAG8AcgBtAGEAbAAgAGEAbABpAGcAbgA9AGMAZQBuAHQAZQByACAAcwB0AHkA
bABlAD0AJwBtAGEAcgBnAGkAbgAtAGIAbwB0AHQAbwBtADoANwAuADUAcAB0ADsAdABlAHgAdAAt
AGEAbABpAGcAbgA6AGMAZQBuAHQAZQByACcAPgA8AHMAcABhAG4ADQAKACAAIABsAGEAbgBnAD0A
RQBOAC0AVQBTACAAcwB0AHkAbABlAD0AJwBmAG8AbgB0AC0AcwBpAHoAZQA6ADEAMAAuADUAcAB0
ADsAZgBvAG4AdAAtAGYAYQBtAGkAbAB5ADoAIgBUAGkAbQBlAHMAIABOAGUAdwAgAFIAbwBtAGEA
bgAiACwAcwBlAHIAaQBmADsADQAKACAAIABjAG8AbABvAHIAOgBiAGwAYQBjAGsAOwBtAHMAbwAt
AGMAbwBsAG8AcgAtAGEAbAB0ADoAdwBpAG4AZABvAHcAdABlAHgAdAAnAD4AMAAuADAAMAA5ADwA
LwBzAHAAYQBuAD4APABzAHAAYQBuACAAbABhAG4AZwA9AEUATgAtAFUAUwANAAoAIAAgAHMAdAB5
AGwAZQA9ACcAZgBvAG4AdAAtAHMAaQB6AGUAOgAxADAALgA1AHAAdAA7AGYAbwBuAHQALQBmAGEA
bQBpAGwAeQA6ACIAVABpAG0AZQBzACAATgBlAHcAIABSAG8AbQBhAG4AIgAsAHMAZQByAGkAZgAn
AD4APABvADoAcAA+ADwALwBvADoAcAA+ADwALwBzAHAAYQBuAD4APAAvAHAAPgANAAoAIAAgADwA
LwB0AGQAPgANAAoAIAAgADwAdABkACAAdwBpAGQAdABoAD0AIgA5ACUAIgAgAHYAYQBsAGkAZwBu
AD0AdABvAHAAIABzAHQAeQBsAGUAPQAnAHcAaQBkAHQAaAA6ADkALgAyADgAJQA7AHAAYQBkAGQA
aQBuAGcAOgAuADcANQBwAHQAIAAuADcANQBwAHQAIAAuADcANQBwAHQAIAAuADcANQBwAHQAOwAN
AAoAIAAgAGgAZQBpAGcAaAB0ADoAMgAwAC4AMgA1AHAAdAAnAD4ADQAKACAAIAA8AHAAIABjAGwA
YQBzAHMAPQBNAHMAbwBOAG8AcgBtAGEAbAAgAGEAbABpAGcAbgA9AGMAZQBuAHQAZQByACAAcwB0
AHkAbABlAD0AJwBtAGEAcgBnAGkAbgAtAGIAbwB0AHQAbwBtADoANwAuADUAcAB0ADsAdABlAHgA
dAAtAGEAbABpAGcAbgA6AGMAZQBuAHQAZQByACcAPgA8AHMAcABhAG4ADQAKACAAIABsAGEAbgBn
AD0ARQBOAC0AVQBTACAAcwB0AHkAbABlAD0AJwBmAG8AbgB0AC0AcwBpAHoAZQA6ADEAMAAuADUA
cAB0ADsAZgBvAG4AdAAtAGYAYQBtAGkAbAB5ADoAIgBUAGkAbQBlAHMAIABOAGUAdwAgAFIAbwBt
AGEAbgAiACwAcwBlAHIAaQBmADsADQAKACAAIABjAG8AbABvAHIAOgBiAGwAYQBjAGsAOwBtAHMA
bwAtAGMAbwBsAG8AcgAtAGEAbAB0ADoAdwBpAG4AZABvAHcAdABlAHgAdAAnAD4ALQAwAC4AMwA5
ADkAPAAvAHMAcABhAG4APgA8AHMAcABhAG4AIABsAGEAbgBnAD0ARQBOAC0AVQBTAA0ACgAgACAA
cwB0AHkAbABlAD0AJwBmAG8AbgB0AC0AcwBpAHoAZQA6ADEAMAAuADUAcAB0ADsAZgBvAG4AdAAt
AGYAYQBtAGkAbAB5ADoAIgBUAGkAbQBlAHMAIABOAGUAdwAgAFIAbwBtAGEAbgAiACwAcwBlAHIA
aQBmACcAPgA8AG8AOgBwAD4APAAvAG8AOgBwAD4APAAvAHMAcABhAG4APgA8AC8AcAA+AA0ACgAg
ACAAPAAvAHQAZAA+AA0ACgAgACAAPAB0AGQAIAB3AGkAZAB0AGgAPQAiADUAJQAiACAAdgBhAGwA
aQBnAG4APQB0AG8AcAAgAHMAdAB5AGwAZQA9ACcAdwBpAGQAdABoADoANQAuADUANgAlADsAcABh
AGQAZABpAG4AZwA6AC4ANwA1AHAAdAAgAC4ANwA1AHAAdAAgAC4ANwA1AHAAdAAgAC4ANwA1AHAA
dAA7AA0ACgAgACAAaABlAGkAZwBoAHQAOgAyADAALgAyADUAcAB0ACcAPgANAAoAIAAgADwAcAAg
AGMAbABhAHMAcwA9AE0AcwBvAE4AbwByAG0AYQBsACAAYQBsAGkAZwBuAD0AYwBlAG4AdABlAHIA
IABzAHQAeQBsAGUAPQAnAG0AYQByAGcAaQBuAC0AYgBvAHQAdABvAG0AOgA3AC4ANQBwAHQAOwB0
AGUAeAB0AC0AYQBsAGkAZwBuADoAYwBlAG4AdABlAHIAJwA+ADwAcwBwAGEAbgANAAoAIAAgAGwA
YQBuAGcAPQBFAE4ALQBVAFMAIABzAHQAeQBsAGUAPQAnAGYAbwBuAHQALQBzAGkAegBlADoAMQAw
AC4ANQBwAHQAOwBmAG8AbgB0AC0AZgBhAG0AaQBsAHkAOgAiAFQAaQBtAGUAcwAgAE4AZQB3ACAA
UgBvAG0AYQBuACIALABzAGUAcgBpAGYAOwANAAoAIAAgAGMAbwBsAG8AcgA6AGIAbABhAGMAawA7
AG0AcwBvAC0AYwBvAGwAbwByAC0AYQBsAHQAOgB3AGkAbgBkAG8AdwB0AGUAeAB0ACcAPgAtADgA
LgA5ADUANgA8AC8AcwBwAGEAbgA+ADwAcwBwAGEAbgAgAGwAYQBuAGcAPQBFAE4ALQBVAFMADQAK
ACAAIABzAHQAeQBsAGUAPQAnAGYAbwBuAHQALQBzAGkAegBlADoAMQAwAC4ANQBwAHQAOwBmAG8A
bgB0AC0AZgBhAG0AaQBsAHkAOgAiAFQAaQBtAGUAcwAgAE4AZQB3ACAAUgBvAG0AYQBuACIALABz
AGUAcgBpAGYAJwA+ADwAbwA6AHAAPgA8AC8AbwA6AHAAPgA8AC8AcwBwAGEAbgA+ADwALwBwAD4A
DQAKACAAIAA8AC8AdABkAD4ADQAKACAAIAA8AHQAZAAgAHcAaQBkAHQAaAA9ACIANgAlACIAIAB2
AGEAbABpAGcAbgA9AHQAbwBwACAAcwB0AHkAbABlAD0AJwB3AGkAZAB0AGgAOgA2AC4ANQAlADsA
cABhAGQAZABpAG4AZwA6AC4ANwA1AHAAdAAgAC4ANwA1AHAAdAAgAC4ANwA1AHAAdAAgAC4ANwA1
AHAAdAA7AA0ACgAgACAAaABlAGkAZwBoAHQAOgAyADAALgAyADUAcAB0ACcAPgANAAoAIAAgADwA
cAAgAGMAbABhAHMAcwA9AE0AcwBvAE4AbwByAG0AYQBsACAAYQBsAGkAZwBuAD0AYwBlAG4AdABl
AHIAIABzAHQAeQBsAGUAPQAnAG0AYQByAGcAaQBuAC0AYgBvAHQAdABvAG0AOgA3AC4ANQBwAHQA
OwB0AGUAeAB0AC0AYQBsAGkAZwBuADoAYwBlAG4AdABlAHIAJwA+ADwAcwBwAGEAbgANAAoAIAAg
AGwAYQBuAGcAPQBFAE4ALQBVAFMAIABzAHQAeQBsAGUAPQAnAGYAbwBuAHQALQBzAGkAegBlADoA
MQAwAC4ANQBwAHQAOwBmAG8AbgB0AC0AZgBhAG0AaQBsAHkAOgAiAFQAaQBtAGUAcwAgAE4AZQB3
ACAAUgBvAG0AYQBuACIALABzAGUAcgBpAGYAOwANAAoAIAAgAGMAbwBsAG8AcgA6AGIAbABhAGMA
awA7AG0AcwBvAC0AYwBvAGwAbwByAC0AYQBsAHQAOgB3AGkAbgBkAG8AdwB0AGUAeAB0ACcAPgAw
AC4AMAAwADAAPABzAHUAcAA+ACoAKgA8AC8AcwB1AHAAPgA8AC8AcwBwAGEAbgA+ADwAcwBwAGEA
bgANAAoAIAAgAGwAYQBuAGcAPQBFAE4ALQBVAFMAIABzAHQAeQBsAGUAPQAnAGYAbwBuAHQALQBz
AGkAegBlADoAMQAwAC4ANQBwAHQAOwBmAG8AbgB0AC0AZgBhAG0AaQBsAHkAOgAiAFQAaQBtAGUA
cwAgAE4AZQB3ACAAUgBvAG0AYQBuACIALABzAGUAcgBpAGYAJwA+ADwAbwA6AHAAPgA8AC8AbwA6
AHAAPgA8AC8AcwBwAGEAbgA+ADwALwBwAD4ADQAKACAAIAA8AC8AdABkAD4ADQAKACAAIAA8AHQA
ZAAgAHcAaQBkAHQAaAA9ACIANQAlACIAIAB2AGEAbABpAGcAbgA9AHQAbwBwACAAcwB0AHkAbABl
AD0AJwB3AGkAZAB0AGgAOgA1AC4AMQAlADsAcABhAGQAZABpAG4AZwA6AC4ANwA1AHAAdAAgAC4A
NwA1AHAAdAAgAC4ANwA1AHAAdAAgAC4ANwA1AHAAdAA7AA0ACgAgACAAaABlAGkAZwBoAHQAOgAy
ADAALgAyADUAcAB0ACcAPgANAAoAIAAgADwAcAAgAGMAbABhAHMAcwA9AE0AcwBvAE4AbwByAG0A
YQBsACAAYQBsAGkAZwBuAD0AYwBlAG4AdABlAHIAIABzAHQAeQBsAGUAPQAnAG0AYQByAGcAaQBu
AC0AYgBvAHQAdABvAG0AOgA3AC4ANQBwAHQAOwB0AGUAeAB0AC0AYQBsAGkAZwBuADoAYwBlAG4A
dABlAHIAJwA+ADwAcwBwAGEAbgANAAoAIAAgAGwAYQBuAGcAPQBFAE4ALQBVAFMAIABzAHQAeQBs
AGUAPQAnAGYAbwBuAHQALQBzAGkAegBlADoAMQAwAC4ANQBwAHQAOwBmAG8AbgB0AC0AZgBhAG0A
aQBsAHkAOgAiAFQAaQBtAGUAcwAgAE4AZQB3ACAAUgBvAG0AYQBuACIALABzAGUAcgBpAGYAOwAN
AAoAIAAgAGMAbwBsAG8AcgA6AGIAbABhAGMAawA7AG0AcwBvAC0AYwBvAGwAbwByAC0AYQBsAHQA
OgB3AGkAbgBkAG8AdwB0AGUAeAB0ACcAPgAxAC4AMAA5ADAAPAAvAHMAcABhAG4APgA8AHMAcABh
AG4AIABsAGEAbgBnAD0ARQBOAC0AVQBTAA0ACgAgACAAcwB0AHkAbABlAD0AJwBmAG8AbgB0AC0A
cwBpAHoAZQA6ADEAMAAuADUAcAB0ADsAZgBvAG4AdAAtAGYAYQBtAGkAbAB5ADoAIgBUAGkAbQBl
AHMAIABOAGUAdwAgAFIAbwBtAGEAbgAiACwAcwBlAHIAaQBmACcAPgA8AG8AOgBwAD4APAAvAG8A
OgBwAD4APAAvAHMAcABhAG4APgA8AC8AcAA+AA0ACgAgACAAPAAvAHQAZAA+AA0ACgAgACAAPAB0
AGQAIAB3AGkAZAB0AGgAPQAiADEAMwAlACIAIAB2AGEAbABpAGcAbgA9AHQAbwBwACAAcwB0AHkA
bABlAD0AJwB3AGkAZAB0AGgAOgAxADMALgA5ADIAJQA7AHAAYQBkAGQAaQBuAGcAOgAuADcANQBw
AHQAIAAuADcANQBwAHQAIAAuADcANQBwAHQAIAAuADcANQBwAHQAOwANAAoAIAAgAGgAZQBpAGcA
aAB0ADoAMgAwAC4AMgA1AHAAdAAnAD4ADQAKACAAIAA8AHAAIABjAGwAYQBzAHMAPQBNAHMAbwBO
AG8AcgBtAGEAbAAgAGEAbABpAGcAbgA9AGMAZQBuAHQAZQByACAAcwB0AHkAbABlAD0AJwBtAGEA
cgBnAGkAbgAtAGIAbwB0AHQAbwBtADoANwAuADUAcAB0ADsAdABlAHgAdAAtAGEAbABpAGcAbgA6
AGMAZQBuAHQAZQByACcAPgA8AHMAcABhAG4ADQAKACAAIABsAGEAbgBnAD0ARQBOAC0AVQBTACAA
cwB0AHkAbABlAD0AJwBmAG8AbgB0AC0AcwBpAHoAZQA6ADEAMAAuADUAcAB0ADsAZgBvAG4AdAAt
AGYAYQBtAGkAbAB5ADoAIgBUAGkAbQBlAHMAIABOAGUAdwAgAFIAbwBtAGEAbgAiACwAcwBlAHIA
aQBmADsADQAKACAAIABjAG8AbABvAHIAOgBiAGwAYQBjAGsAOwBtAHMAbwAtAGMAbwBsAG8AcgAt
AGEAbAB0ADoAdwBpAG4AZABvAHcAdABlAHgAdAAnAD4ALQAwAC4AMAA5ADYAIAA8AC8AcwBwAGEA
bgA+ADwAcwBwAGEAbgAgAGwAYQBuAGcAPQBFAE4ALQBVAFMADQAKACAAIABzAHQAeQBsAGUAPQAn
AGYAbwBuAHQALQBzAGkAegBlADoAMQAwAC4ANQBwAHQAOwBmAG8AbgB0AC0AZgBhAG0AaQBsAHkA
OgAiAFQAaQBtAGUAcwAgAE4AZQB3ACAAUgBvAG0AYQBuACIALABzAGUAcgBpAGYAJwA+ADwAbwA6
AHAAPgA8AC8AbwA6AHAAPgA8AC8AcwBwAGEAbgA+ADwALwBwAD4ADQAKACAAIAA8AC8AdABkAD4A
DQAKACAAIAA8AHQAZAAgAHcAaQBkAHQAaAA9ACIAMQAzACUAIgAgAHYAYQBsAGkAZwBuAD0AdABv
AHAAIABzAHQAeQBsAGUAPQAnAHcAaQBkAHQAaAA6ADEAMwAuADkANAAlADsAcABhAGQAZABpAG4A
ZwA6AC4ANwA1AHAAdAAgAC4ANwA1AHAAdAAgAC4ANwA1AHAAdAAgAC4ANwA1AHAAdAA7AA0ACgAg
ACAAaABlAGkAZwBoAHQAOgAyADAALgAyADUAcAB0ACcAPgANAAoAIAAgADwAcAAgAGMAbABhAHMA
cwA9AE0AcwBvAE4AbwByAG0AYQBsACAAYQBsAGkAZwBuAD0AYwBlAG4AdABlAHIAIABzAHQAeQBs
AGUAPQAnAG0AYQByAGcAaQBuAC0AYgBvAHQAdABvAG0AOgA3AC4ANQBwAHQAOwB0AGUAeAB0AC0A
YQBsAGkAZwBuADoAYwBlAG4AdABlAHIAJwA+ADwAcwBwAGEAbgANAAoAIAAgAGwAYQBuAGcAPQBF
AE4ALQBVAFMAIABzAHQAeQBsAGUAPQAnAGYAbwBuAHQALQBzAGkAegBlADoAMQAwAC4ANQBwAHQA
OwBmAG8AbgB0AC0AZgBhAG0AaQBsAHkAOgAiAFQAaQBtAGUAcwAgAE4AZQB3ACAAUgBvAG0AYQBu
ACIALABzAGUAcgBpAGYAOwANAAoAIAAgAGMAbwBsAG8AcgA6AGIAbABhAGMAawA7AG0AcwBvAC0A
YwBvAGwAbwByAC0AYQBsAHQAOgB3AGkAbgBkAG8AdwB0AGUAeAB0ACcAPgAtADAALgAwADYAMQA8
AC8AcwBwAGEAbgA+ADwAcwBwAGEAbgAgAGwAYQBuAGcAPQBFAE4ALQBVAFMADQAKACAAIABzAHQA
eQBsAGUAPQAnAGYAbwBuAHQALQBzAGkAegBlADoAMQAwAC4ANQBwAHQAOwBmAG8AbgB0AC0AZgBh
AG0AaQBsAHkAOgAiAFQAaQBtAGUAcwAgAE4AZQB3ACAAUgBvAG0AYQBuACIALABzAGUAcgBpAGYA
JwA+ADwAbwA6AHAAPgA8AC8AbwA6AHAAPgA8AC8AcwBwAGEAbgA+ADwALwBwAD4ADQAKACAAIAA8
AC8AdABkAD4ADQAKACAAIAA8AHQAZAAgAHcAaQBkAHQAaAA9ACIANgAlACIAIAB2AGEAbABpAGcA
bgA9AHQAbwBwACAAcwB0AHkAbABlAD0AJwB3AGkAZAB0AGgAOgA2AC4AMwAyACUAOwBwAGEAZABk
AGkAbgBnADoALgA3ADUAcAB0ACAALgA3ADUAcAB0ACAALgA3ADUAcAB0ACAALgA3ADUAcAB0ADsA
DQAKACAAIABoAGUAaQBnAGgAdAA6ADIAMAAuADIANQBwAHQAJwA+AA0ACgAgACAAPABwACAAYwBs
AGEAcwBzAD0ATQBzAG8ATgBvAHIAbQBhAGwAIABhAGwAaQBnAG4APQBjAGUAbgB0AGUAcgAgAHMA
dAB5AGwAZQA9ACcAbQBhAHIAZwBpAG4ALQBiAG8AdAB0AG8AbQA6ADcALgA1AHAAdAA7AHQAZQB4
AHQALQBhAGwAaQBnAG4AOgBjAGUAbgB0AGUAcgAnAD4APABzAHAAYQBuAA0ACgAgACAAbABhAG4A
ZwA9AEUATgAtAFUAUwAgAHMAdAB5AGwAZQA9ACcAZgBvAG4AdAAtAHMAaQB6AGUAOgAxADAALgA1
AHAAdAA7AGYAbwBuAHQALQBmAGEAbQBpAGwAeQA6ACIAVABpAG0AZQBzACAATgBlAHcAIABSAG8A
bQBhAG4AIgAsAHMAZQByAGkAZgAnAD4APABvADoAcAA+ACYAbgBiAHMAcAA7ADwALwBvADoAcAA+
ADwALwBzAHAAYQBuAD4APAAvAHAAPgANAAoAIAAgADwALwB0AGQAPgANAAoAIAAgADwAdABkACAA
dwBpAGQAdABoAD0AIgA5ACUAIgAgAHYAYQBsAGkAZwBuAD0AdABvAHAAIABzAHQAeQBsAGUAPQAn
AHcAaQBkAHQAaAA6ADkALgA2ADYAJQA7AHAAYQBkAGQAaQBuAGcAOgAuADcANQBwAHQAIAAuADcA
NQBwAHQAIAAuADcANQBwAHQAIAAuADcANQBwAHQAOwANAAoAIAAgAGgAZQBpAGcAaAB0ADoAMgAw
AC4AMgA1AHAAdAAnAD4ADQAKACAAIAA8AHAAIABjAGwAYQBzAHMAPQBNAHMAbwBOAG8AcgBtAGEA
bAAgAGEAbABpAGcAbgA9AGMAZQBuAHQAZQByACAAcwB0AHkAbABlAD0AJwBtAGEAcgBnAGkAbgAt
AGIAbwB0AHQAbwBtADoANwAuADUAcAB0ADsAdABlAHgAdAAtAGEAbABpAGcAbgA6AGMAZQBuAHQA
ZQByACcAPgA8AHMAcABhAG4ADQAKACAAIABsAGEAbgBnAD0ARQBOAC0AVQBTACAAcwB0AHkAbABl
AD0AJwBmAG8AbgB0AC0AcwBpAHoAZQA6ADEAMAAuADUAcAB0ADsAZgBvAG4AdAAtAGYAYQBtAGkA
bAB5ADoAIgBUAGkAbQBlAHMAIABOAGUAdwAgAFIAbwBtAGEAbgAiACwAcwBlAHIAaQBmACcAPgA8
AG8AOgBwAD4AJgBuAGIAcwBwADsAPAAvAG8AOgBwAD4APAAvAHMAcABhAG4APgA8AC8AcAA+AA0A
CgAgACAAPAAvAHQAZAA+AA0ACgAgADwALwB0AHIAPgANAAoAIAA8AHQAcgAgAHMAdAB5AGwAZQA9
ACcAbQBzAG8ALQB5AGYAdABpAC0AaQByAG8AdwA6ADYAOwBtAHMAbwAtAHkAZgB0AGkALQBsAGEA
cwB0AHIAbwB3ADoAeQBlAHMAOwBoAGUAaQBnAGgAdAA6ADQANAAuADMANQBwAHQAJwA+AA0ACgAg
ACAAPAB0AGQAIAB3AGkAZAB0AGgAPQAiADEAMAAwACUAIgAgAGMAbwBsAHMAcABhAG4APQAxADEA
IABzAHQAeQBsAGUAPQAnAHcAaQBkAHQAaAA6ADEAMAAwAC4AMAAlADsAYgBvAHIAZABlAHIAOgBu
AG8AbgBlADsAYgBvAHIAZABlAHIALQB0AG8AcAA6AHMAbwBsAGkAZAAgAHcAaQBuAGQAbwB3AHQA
ZQB4AHQAIAAxAC4ANQBwAHQAOwANAAoAIAAgAHAAYQBkAGQAaQBuAGcAOgAuADcANQBwAHQAIAAu
ADcANQBwAHQAIAAuADcANQBwAHQAIAAuADcANQBwAHQAOwBoAGUAaQBnAGgAdAA6ADQANAAuADMA
NQBwAHQAJwA+AA0ACgAgACAAPABwACAAYwBsAGEAcwBzAD0ATQBzAG8ATgBvAHIAbQBhAGwAIABz
AHQAeQBsAGUAPQAnAG0AYQByAGcAaQBuAC0AYgBvAHQAdABvAG0AOgA3AC4ANQBwAHQAJwA+ADwA
cwBwAGEAbgAgAGwAYQBuAGcAPQBFAE4ALQBVAFMADQAKACAAIABzAHQAeQBsAGUAPQAnAGYAbwBu
AHQALQBzAGkAegBlADoAOQAuADAAcAB0ADsAZgBvAG4AdAAtAGYAYQBtAGkAbAB5ADoAIgBUAGkA
bQBlAHMAIABOAGUAdwAgAFIAbwBtAGEAbgAiACwAcwBlAHIAaQBmADsAYwBvAGwAbwByADoAYgBs
AGEAYwBrADsADQAKACAAIABtAHMAbwAtAGMAbwBsAG8AcgAtAGEAbAB0ADoAdwBpAG4AZABvAHcA
dABlAHgAdAAnAD4AQQBTAEwAUwBTADoAIABBAGQAbwBsAGUAcwBjAGUAbgB0ACAAUwB0AHUAZABl
AG4AdABzABkgIABMAGkAZgBlACAAUwBhAHQAaQBzAGYAYQBjAHQAaQBvAG4ADQAKACAAIABTAGMA
YQBsAGUAOwAgAFAARQA6ACAAcABoAHkAcwBpAGMAYQBsACAAZQB4AGUAcgBjAGkAcwBlADsAIABQ
AEgAUQAtADkAOgAgAHQAaABlACAAUABhAHQAaQBlAG4AdAAgAEgAZQBhAGwAdABoACAAUQB1AGUA
cwB0AGkAbwBuAG4AYQBpAHIAZQAtADkALgA8AC8AcwBwAGEAbgA+ADwAcwBwAGEAbgANAAoAIAAg
AGwAYQBuAGcAPQBFAE4ALQBVAFMAIABzAHQAeQBsAGUAPQAnAGYAbwBuAHQALQBzAGkAegBlADoA
OQAuADAAcAB0ADsAZgBvAG4AdAAtAGYAYQBtAGkAbAB5ADoAIgBUAGkAbQBlAHMAIABOAGUAdwAg
AFIAbwBtAGEAbgAiACwAcwBlAHIAaQBmACcAPgA8AG8AOgBwAD4APAAvAG8AOgBwAD4APAAvAHMA
cABhAG4APgA8AC8AcAA+AA0ACgAgACAAPABwAD4APABzAHAAYQBuACAAbABhAG4AZwA9AEUATgAt
AFUAUwAgAHMAdAB5AGwAZQA9ACcAZgBvAG4AdAAtAHMAaQB6AGUAOgAxADAALgA1AHAAdAA7AGMA
bwBsAG8AcgA6AGIAbABhAGMAawA7AG0AcwBvAC0AYwBvAGwAbwByAC0AYQBsAHQAOgB3AGkAbgBk
AG8AdwB0AGUAeAB0ACcAPgA8AHMAcABhAG4ADQAKACAAIABzAHQAeQBsAGUAPQAnAG0AcwBvAC0A
cwBwAGEAYwBlAHIAdQBuADoAeQBlAHMAJwA+AKAAPAAvAHMAcABhAG4APgA8AC8AcwBwAGEAbgA+
ADwAcwBwAGEAbgAgAGwAYQBuAGcAPQBFAE4ALQBVAFMAIABzAHQAeQBsAGUAPQAnAGYAbwBuAHQA
LQBzAGkAegBlADoADQAKACAAIAA5AC4AMABwAHQAOwBmAG8AbgB0AC0AZgBhAG0AaQBsAHkAOgAi
AFQAaQBtAGUAcwAgAE4AZQB3ACAAUgBvAG0AYQBuACIALABzAGUAcgBpAGYAOwBjAG8AbABvAHIA
OgBiAGwAYQBjAGsAOwBtAHMAbwAtAGMAbwBsAG8AcgAtAGEAbAB0ADoAdwBpAG4AZABvAHcAdABl
AHgAdAAnAD4AKgANAAoAIAAgADwAaQA+AFAAPAAvAGkAPgAmAGwAdAA7ADAALgAwADUAIAAqACoA
IAA8AGkAPgBQADwALwBpAD4AJgBsAHQAOwAwAC4AMAAxADwALwBzAHAAYQBuAD4APABzAHAAYQBu
ACAAbABhAG4AZwA9AEUATgAtAFUAUwAgAHMAdAB5AGwAZQA9ACcAZgBvAG4AdAAtAHMAaQB6AGUA
OgANAAoAIAAgADEAMAAuADUAcAB0ACcAPgA8AG8AOgBwAD4APAAvAG8AOgBwAD4APAAvAHMAcABh
AG4APgA8AC8AcAA+AA0ACgAgACAAPAAvAHQAZAA+AA0ACgAgADwALwB0AHIAPgANAAoAPAAvAHQA
YQBiAGwAZQA+AA0ACgANAAoAPAAvAGQAaQB2AD4ADQAKAA0ACgA8AGQAaQB2AD4ADQAKAA0ACgA8
AGQAaQB2AD4ADQAKAA0ACgA8AHAAIABjAGwAYQBzAHMAPQBNAHMAbwBOAG8AcgBtAGEAbAA+ADwA
cwBwAGEAbgAgAGwAYQBuAGcAPQBFAE4ALQBVAFMAPgA8AG8AOgBwAD4AJgBuAGIAcwBwADsAPAAv
AG8AOgBwAD4APAAvAHMAcABhAG4APgA8AC8AcAA+AA0ACgANAAoAPAAvAGQAaQB2AD4ADQAKAA0A
CgA8AC8AZABpAHYAPgANAAoADQAKADwALwBkAGkAdgA+AA0ACgANAAoAPAAvAGQAaQB2AD4ADQAK
AA0ACgA8AC8AYgBvAGQAeQA+AA0ACgANAAoAPAAvAGgAdABtAGwAPgANAAoA

------=_NextPart_01DBCEE6.8C5A4E10
Content-Location: file:///C:/AA71C90C/file3756.files/themedata.thmx
Content-Transfer-Encoding: base64
Content-Type: application/vnd.ms-officetheme

UEsDBBQABgAIAAAAIQDp3g+//wAAABwCAAATAAAAW0NvbnRlbnRfVHlwZXNdLnhtbKyRy07DMBBF
90j8g+UtSpyyQAgl6YLHjseifMDImSQWydiyp1X790zSVEKoIBZsLNkz954743K9Hwe1w5icp0qv
8kIrJOsbR12l3zdP2a1WiYEaGDxhpQ+Y9Lq+vCg3h4BJiZpSpXvmcGdMsj2OkHIfkKTS+jgCyzV2
JoD9gA7NdVHcGOuJkTjjyUPX5QO2sB1YPe7l+Zgk4pC0uj82TqxKQwiDs8CS1Oyo+UbJFkIuyrkn
9S6kK4mhzVnCVPkZsOheZTXRNajeIPILjBLDsAyJX89nIBkt5r87nons29ZZbLzdjrKOfDZezE7B
/xRg9T/oE9PMf1t/AgAA//8DAFBLAwQUAAYACAAAACEApdan58AAAAA2AQAACwAAAF9yZWxzLy5y
ZWxzhI/PasMwDIfvhb2D0X1R0sMYJXYvpZBDL6N9AOEof2giG9sb69tPxwYKuwiEpO/3qT3+rov5
4ZTnIBaaqgbD4kM/y2jhdj2/f4LJhaSnJQhbeHCGo3vbtV+8UNGjPM0xG6VItjCVEg+I2U+8Uq5C
ZNHJENJKRds0YiR/p5FxX9cfmJ4Z4DZM0/UWUtc3YK6PqMn/s8MwzJ5PwX+vLOVFBG43lExp5GKh
qC/jU72QqGWq1B7Qtbj51v0BAAD//wMAUEsDBBQABgAIAAAAIQBreZYWgwAAAIoAAAAcAAAAdGhl
bWUvdGhlbWUvdGhlbWVNYW5hZ2VyLnhtbAzMTQrDIBBA4X2hd5DZN2O7KEVissuuu/YAQ5waQceg
0p/b1+XjgzfO3xTVm0sNWSycBw2KZc0uiLfwfCynG6jaSBzFLGzhxxXm6XgYybSNE99JyHNRfSPV
kIWttd0g1rUr1SHvLN1euSRqPYtHV+jT9yniResrJgoCOP0BAAD//wMAUEsDBBQABgAIAAAAIQAG
sFdzrwcAANogAAAWAAAAdGhlbWUvdGhlbWUvdGhlbWUxLnhtbOxZW4sbRxZ+D+x/aPpd1q1bl8Fy
0NUTe8Y2luyQxxqp1F2e6i7RVZqxMIbgPC2BhZBkycMGln3JQ8huYANrNoT8l3XWxpv9ETlV3equ
kkqZS/xgwswMg7r6O6e+OufUOUdV1999HFHnBCecsLjjVq9VXAfHUzYjcdBxH0xGpZbrcIHiGaIs
xh13hbn77o0/vHMd7YkQR9gB+ZjvoY4bCrHYK5f5FIYRv8YWOIZ3c5ZESMBjEpRnCToFvREt1yqV
RjlCJHadGEWg9u58TqbY+en596//9sV/PvwY/twb6zmGFCaKBZcDU5qM5QzYEFTY2XFVIviK92ni
nCDacWG6GTud4MfCdSjiAl503Ir6ccs3rpfRXiZExQ5ZTW6kfjK5TGB2XFNzJsFRPqnn+V6jm+tX
ACq2ccPmsDFs5PoUAE2nsNKUi6mzWet7GVYDpR8tugfNQb1q4DX99S3OXV/+GngFSvV7W/jRqA9W
NPAKlOL9Lbzfa/cGpn4FSvGNLXyz0h14TUO/AoWUxMdb6IrfqPfXq80hc0b3rfC2742atUx5gYJo
yKNLTjFnsdgVaxF6xJIRACSQIkFiR6wWeI6mEMyvvvnjq3//6ByQIIS4W6CYcRit1CqjSh3+y19P
fVIORXsYacKvv//kpx8+leSADtdepEOSlMOnCVmIjnsLdLsa5OXz5y+efffi2b9efPTRi2f/yBgo
VYbcPooDXe7nrz75/5cfOv/7519//uxzyzyA5zreWKBVPay7sMfLP3/76rtvX37xp9dff2bR3k3Q
kQ6fkAhz5w4+de6zCBZomQAfJReTmISI6BLdOOAoRnIWi/6hCA30nRWiyILrYdOODxPINzbgzeUj
g/A4TJaCWDTeDiMDeMgY7bHEaoXbci7NzJNlHNgnT5Y67j5CJ7a5+xteHi4XkGiJTWU/xAbNexTF
AgU4xsKR79gxxpbVfUCIYddDMk0YZ3PhfECcHiJWk0zIkRFNhdA+icAvKxtB8Ldhm8OHTo9R26oH
+MREwt5A1EJ+gqlhxptoKVBkUzlBEdUNfoBEaCM5XiVTHTfkAjwdYMqc4QxzbpO5m8B6NaffRpDi
rG4/pKvIRCaCHNt0HiDGdOSAHfdDFC1s2DGJQx37Hj+GEEXOPSZs8ENm7hD5DH5A8U53PyTYcPfZ
2eAB5FmdUhEg8s0ysfjyJmZG/I5XdI6wLdV0k8hIsd2EWKOjtwyM0D7AmKJTNMPYefCehUGPLQyb
F6RvhZBV9rEtsG4hM1blc4w5dlSHs50nDwg3QnaMA7aDz+FqI/GsUByhZJfmO+B13ebDowQ2o2Wd
d+n0WAfeIdAPQrxYjXKXgw4tuHdqvRcio4DJZ26P11Vi+O88ewz25SODxjn2JcjgC8tAYtdlftU2
E0SNCYqAmSDiHNjSLYgY7i9EZHFVYkur3NzctIUboEUyOp+IxGe1QRsNkH9mA/Tfv3/8WxogaDNe
/uVLSyS+mabHrtjIWBdsd3ZllP2NJmcXbrO16bNkRt7+zmaAlvE9DMVkO21dNTZXjY37u29sdu3n
q3ZmV9Nx1c640GZctTPZMcubaWeKDgaam+LIRx0ARTvPf+aE0rFYUXzA1REQhy81sxEMSjl1BIrz
88BFCB9lmYMJDFyQICXjJEy8T0Q4DtECDoqqrlQS8Ex1wJ0F43B+pIatuiWeLqNDNkuPPatVecSZ
VlaORDFe8fNxOLISKbrRLI7ycvWKbaCOXNcEpOxFSGiTmSTqFhLN9aA0kjrgBaNZSKiVvREWbQuL
llS/dtUWC6CWewW+dTvwXb3j+h6IgBAcykGHPpN+Sl299q5y5pv09C5jGhEAbfY6AgpPtyXXncuT
q0tD7RyeNkho4WaSUJZRDR4P4btwFp1y9Dw0LurrduFSg540hZoPQqug0Wz9GovL+hrkNnMDjfVM
QWPntOM26j6EzBQtOu4cjo/hY7SA2OHyixeiAVzFTEWSbvjLZJZFwsUA8TA1uEo6aTaIiMCJQ0nU
ceXyczfQWOUQxa1ag4Tw1pJrQ1p528iB000n4/kcT4Xudm1EWjp9hAyf5grrWyV+ebCUZEtw9zic
nTpHdJncRxBifrMqDTgjHC4Qqqk1ZwSuxfJEVsTfRmHK0q5+L6ViKB1HdBGirKLoyTyFq1Se01FP
uQ20p2zNYFDNJFkhPApkgdWNalTTvGqkHHZW3bOFpOW0pFnUTCOryKppz2LGDOsysGHLyxV5jdXa
xJDT9Aqfpu7NlNte57qNPiGvEmDw3H6WqnuOgqBRKyYzqEnG22lY5uxs1Kwd6wWeQe08RULL+o21
2g275TXCOh0MXqryg9xm1MLQfN1XKkura3T9ipsdPYLkMYAud0kFV66EC+wEQUM0Vj1JmjZgizwW
2daAT84yIR33ScXvev2a3y9VWv6w5NW9Sqnld+ulru/Xq0O/Whn0ak+hsIgwqvrpFf4IbjHoKrvI
V+Nbl/nR+qLm2pRFZaYu68uKuLrMr9Zsl/kTeU3vOgSSzpNGbdSut3uNUrveHZW8Qa9VavcbvdKg
0W8ORoO+32qPnrrOiQJ73XrfawxbpUa13y95jYqk32qXml6t1vWa3dbQ6z7N2hhYeZo+MluAeRWv
G78AAAD//wMAUEsDBBQABgAIAAAAIQAN0ZCftgAAABsBAAAnAAAAdGhlbWUvdGhlbWUvX3JlbHMv
dGhlbWVNYW5hZ2VyLnhtbC5yZWxzhI9NCsIwFIT3gncIb2/TuhCRJt2I0K3UA4TkNQ02PyRR7O0N
riwILodhvplpu5edyRNjMt4xaKoaCDrplXGawW247I5AUhZOidk7ZLBggo5vN+0VZ5FLKE0mJFIo
LjGYcg4nSpOc0IpU+YCuOKOPVuQio6ZByLvQSPd1faDxmwF8xSS9YhB71QAZllCa/7P9OBqJZy8f
Fl3+UUFz2YUFKKLGzOAjm6pMBMpburrE3wAAAP//AwBQSwECLQAUAAYACAAAACEA6d4Pv/8AAAAc
AgAAEwAAAAAAAAAAAAAAAAAAAAAAW0NvbnRlbnRfVHlwZXNdLnhtbFBLAQItABQABgAIAAAAIQCl
1qfnwAAAADYBAAALAAAAAAAAAAAAAAAAADABAABfcmVscy8ucmVsc1BLAQItABQABgAIAAAAIQBr
eZYWgwAAAIoAAAAcAAAAAAAAAAAAAAAAABkCAAB0aGVtZS90aGVtZS90aGVtZU1hbmFnZXIueG1s
UEsBAi0AFAAGAAgAAAAhAAawV3OvBwAA2iAAABYAAAAAAAAAAAAAAAAA1gIAAHRoZW1lL3RoZW1l
L3RoZW1lMS54bWxQSwECLQAUAAYACAAAACEADdGQn7YAAAAbAQAAJwAAAAAAAAAAAAAAAAC5CgAA
dGhlbWUvdGhlbWUvX3JlbHMvdGhlbWVNYW5hZ2VyLnhtbC5yZWxzUEsFBgAAAAAFAAUAXQEAALQL
AAAAAA==

------=_NextPart_01DBCEE6.8C5A4E10
Content-Location: file:///C:/AA71C90C/file3756.files/colorschememapping.xml
Content-Transfer-Encoding: quoted-printable
Content-Type: text/xml

<?xml version=3D"1.0" encoding=3D"UTF-8" standalone=3D"yes"?>
<a:clrMap xmlns:a=3D"http://schemas.openxmlformats.org/drawingml/2006/main"=
 bg1=3D"lt1" tx1=3D"dk1" bg2=3D"lt2" tx2=3D"dk2" accent1=3D"accent1" accent=
2=3D"accent2" accent3=3D"accent3" accent4=3D"accent4" accent5=3D"accent5" a=
ccent6=3D"accent6" hlink=3D"hlink" folHlink=3D"folHlink"/>
------=_NextPart_01DBCEE6.8C5A4E10
Content-Location: file:///C:/AA71C90C/file3756.files/filelist.xml
Content-Transfer-Encoding: quoted-printable
Content-Type: text/xml; charset="utf-8"

<xml xmlns:o=3D"urn:schemas-microsoft-com:office:office">
 <o:MainFile HRef=3D"../file3756.htm"/>
 <o:File HRef=3D"themedata.thmx"/>
 <o:File HRef=3D"colorschememapping.xml"/>
 <o:File HRef=3D"filelist.xml"/>
</xml>
------=_NextPart_01DBCEE6.8C5A4E10--
