# Supplementary material for: Direct and indirect effects of physical exercise on life satisfaction and quality of life in Chinese adolescents during the COVID-19 pandemic
Source: Front Public Health. 2026 Jan 22;14:1692392. doi: 10.3389/fpubh.2026.1692392 (PMC12872919; doi:10.3389/fpubh.2026.1692392)
Supplement: Supplementary file 6 [file Table_6.doc]

MIME-Version: 1.0
Content-Type: multipart/related; boundary="----=_NextPart_01DBCEE7.318F3E40"

���ĵ�Ϊ�������ļ���ҳ����Ҳ��Ϊ��Web �������ļ����������������Ϣ�����������������༭����֧�֡�Web �������ļ���������֧�֡�Web ���������������

------=_NextPart_01DBCEE7.318F3E40
Content-Location: file:///C:/90D32669/file7033.htm
Content-Transfer-Encoding: base64
Content-Type: text/html; charset="unicode"

//48AGgAdABtAGwAIAB4AG0AbABuAHMAOgB2AD0AIgB1AHIAbgA6AHMAYwBoAGUAbQBhAHMALQBt
AGkAYwByAG8AcwBvAGYAdAAtAGMAbwBtADoAdgBtAGwAIgANAAoAeABtAGwAbgBzADoAbwA9ACIA
dQByAG4AOgBzAGMAaABlAG0AYQBzAC0AbQBpAGMAcgBvAHMAbwBmAHQALQBjAG8AbQA6AG8AZgBm
AGkAYwBlADoAbwBmAGYAaQBjAGUAIgANAAoAeABtAGwAbgBzADoAdwA9ACIAdQByAG4AOgBzAGMA
aABlAG0AYQBzAC0AbQBpAGMAcgBvAHMAbwBmAHQALQBjAG8AbQA6AG8AZgBmAGkAYwBlADoAdwBv
AHIAZAAiAA0ACgB4AG0AbABuAHMAOgBtAD0AIgBoAHQAdABwADoALwAvAHMAYwBoAGUAbQBhAHMA
LgBtAGkAYwByAG8AcwBvAGYAdAAuAGMAbwBtAC8AbwBmAGYAaQBjAGUALwAyADAAMAA0AC8AMQAy
AC8AbwBtAG0AbAAiAA0ACgB4AG0AbABuAHMAPQAiAGgAdAB0AHAAOgAvAC8AdwB3AHcALgB3ADMA
LgBvAHIAZwAvAFQAUgAvAFIARQBDAC0AaAB0AG0AbAA0ADAAIgA+AA0ACgANAAoAPABoAGUAYQBk
AD4ADQAKADwAbQBlAHQAYQAgAGgAdAB0AHAALQBlAHEAdQBpAHYAPQBDAG8AbgB0AGUAbgB0AC0A
VAB5AHAAZQAgAGMAbwBuAHQAZQBuAHQAPQAiAHQAZQB4AHQALwBoAHQAbQBsADsAIABjAGgAYQBy
AHMAZQB0AD0AdQBuAGkAYwBvAGQAZQAiAD4ADQAKADwAbQBlAHQAYQAgAG4AYQBtAGUAPQBQAHIA
bwBnAEkAZAAgAGMAbwBuAHQAZQBuAHQAPQBXAG8AcgBkAC4ARABvAGMAdQBtAGUAbgB0AD4ADQAK
ADwAbQBlAHQAYQAgAG4AYQBtAGUAPQBHAGUAbgBlAHIAYQB0AG8AcgAgAGMAbwBuAHQAZQBuAHQA
PQAiAE0AaQBjAHIAbwBzAG8AZgB0ACAAVwBvAHIAZAAgADEANQAiAD4ADQAKADwAbQBlAHQAYQAg
AG4AYQBtAGUAPQBPAHIAaQBnAGkAbgBhAHQAbwByACAAYwBvAG4AdABlAG4AdAA9ACIATQBpAGMA
cgBvAHMAbwBmAHQAIABXAG8AcgBkACAAMQA1ACIAPgANAAoAPABsAGkAbgBrACAAcgBlAGwAPQBG
AGkAbABlAC0ATABpAHMAdAAgAGgAcgBlAGYAPQAiAGYAaQBsAGUANwAwADMAMwAuAGYAaQBsAGUA
cwAvAGYAaQBsAGUAbABpAHMAdAAuAHgAbQBsACIAPgANAAoAPAAhAC0ALQBbAGkAZgAgAGcAdABl
ACAAbQBzAG8AIAA5AF0APgA8AHgAbQBsAD4ADQAKACAAPABvADoARABvAGMAdQBtAGUAbgB0AFAA
cgBvAHAAZQByAHQAaQBlAHMAPgANAAoAIAAgADwAbwA6AEEAdQB0AGgAbwByAD4ARwBVAE8AUQBJ
AE4ARwAgAFoASABBAE8APAAvAG8AOgBBAHUAdABoAG8AcgA+AA0ACgAgACAAPABvADoAVABlAG0A
cABsAGEAdABlAD4ATgBvAHIAbQBhAGwAPAAvAG8AOgBUAGUAbQBwAGwAYQB0AGUAPgANAAoAIAAg
ADwAbwA6AEwAYQBzAHQAQQB1AHQAaABvAHIAPgBHAFUATwBRAEkATgBHACAAWgBIAEEATwA8AC8A
bwA6AEwAYQBzAHQAQQB1AHQAaABvAHIAPgANAAoAIAAgADwAbwA6AFIAZQB2AGkAcwBpAG8AbgA+
ADkAPAAvAG8AOgBSAGUAdgBpAHMAaQBvAG4APgANAAoAIAAgADwAbwA6AFQAbwB0AGEAbABUAGkA
bQBlAD4AMQAyADwALwBvADoAVABvAHQAYQBsAFQAaQBtAGUAPgANAAoAIAAgADwAbwA6AEMAcgBl
AGEAdABlAGQAPgAyADAAMgA0AC0AMQAyAC0AMQAwAFQAMAA0ADoAMwAwADoAMAAwAFoAPAAvAG8A
OgBDAHIAZQBhAHQAZQBkAD4ADQAKACAAIAA8AG8AOgBMAGEAcwB0AFMAYQB2AGUAZAA+ADIAMAAy
ADUALQAwADUALQAyADcAVAAwADEAOgAxADAAOgAwADAAWgA8AC8AbwA6AEwAYQBzAHQAUwBhAHYA
ZQBkAD4ADQAKACAAIAA8AG8AOgBQAGEAZwBlAHMAPgAxADwALwBvADoAUABhAGcAZQBzAD4ADQAK
ACAAIAA8AG8AOgBXAG8AcgBkAHMAPgAyADUAOAA8AC8AbwA6AFcAbwByAGQAcwA+AA0ACgAgACAA
PABvADoAQwBoAGEAcgBhAGMAdABlAHIAcwA+ADQANAA5ADwALwBvADoAQwBoAGEAcgBhAGMAdABl
AHIAcwA+AA0ACgAgACAAPABvADoATABpAG4AZQBzAD4ANgA0ADwALwBvADoATABpAG4AZQBzAD4A
DQAKACAAIAA8AG8AOgBQAGEAcgBhAGcAcgBhAHAAaABzAD4AMwAzADwALwBvADoAUABhAHIAYQBn
AHIAYQBwAGgAcwA+AA0ACgAgACAAPABvADoAQwBoAGEAcgBhAGMAdABlAHIAcwBXAGkAdABoAFMA
cABhAGMAZQBzAD4ANgA3ADQAPAAvAG8AOgBDAGgAYQByAGEAYwB0AGUAcgBzAFcAaQB0AGgAUwBw
AGEAYwBlAHMAPgANAAoAIAAgADwAbwA6AFYAZQByAHMAaQBvAG4APgAxADYALgAwADAAPAAvAG8A
OgBWAGUAcgBzAGkAbwBuAD4ADQAKACAAPAAvAG8AOgBEAG8AYwB1AG0AZQBuAHQAUAByAG8AcABl
AHIAdABpAGUAcwA+AA0ACgAgADwAbwA6AE8AZgBmAGkAYwBlAEQAbwBjAHUAbQBlAG4AdABTAGUA
dAB0AGkAbgBnAHMAPgANAAoAIAAgADwAbwA6AEEAbABsAG8AdwBQAE4ARwAvAD4ADQAKACAAPAAv
AG8AOgBPAGYAZgBpAGMAZQBEAG8AYwB1AG0AZQBuAHQAUwBlAHQAdABpAG4AZwBzAD4ADQAKADwA
LwB4AG0AbAA+ADwAIQBbAGUAbgBkAGkAZgBdAC0ALQA+AA0ACgA8AGwAaQBuAGsAIAByAGUAbAA9
AHQAaABlAG0AZQBEAGEAdABhACAAaAByAGUAZgA9ACIAZgBpAGwAZQA3ADAAMwAzAC4AZgBpAGwA
ZQBzAC8AdABoAGUAbQBlAGQAYQB0AGEALgB0AGgAbQB4ACIAPgANAAoAPABsAGkAbgBrACAAcgBl
AGwAPQBjAG8AbABvAHIAUwBjAGgAZQBtAGUATQBhAHAAcABpAG4AZwAgAGgAcgBlAGYAPQAiAGYA
aQBsAGUANwAwADMAMwAuAGYAaQBsAGUAcwAvAGMAbwBsAG8AcgBzAGMAaABlAG0AZQBtAGEAcABw
AGkAbgBnAC4AeABtAGwAIgA+AA0ACgA8ACEALQAtAFsAaQBmACAAZwB0AGUAIABtAHMAbwAgADkA
XQA+ADwAeABtAGwAPgANAAoAIAA8AHcAOgBXAG8AcgBkAEQAbwBjAHUAbQBlAG4AdAA+AA0ACgAg
ACAAPAB3ADoAVgBpAGUAdwA+AFAAcgBpAG4AdAA8AC8AdwA6AFYAaQBlAHcAPgANAAoAIAAgADwA
dwA6AFoAbwBvAG0APgA3ADAAPAAvAHcAOgBaAG8AbwBtAD4ADQAKACAAIAA8AHcAOgBHAHIAYQBt
AG0AYQByAFMAdABhAHQAZQA+AEMAbABlAGEAbgA8AC8AdwA6AEcAcgBhAG0AbQBhAHIAUwB0AGEA
dABlAD4ADQAKACAAIAA8AHcAOgBUAHIAYQBjAGsATQBvAHYAZQBzAD4AZgBhAGwAcwBlADwALwB3
ADoAVAByAGEAYwBrAE0AbwB2AGUAcwA+AA0ACgAgACAAPAB3ADoAVAByAGEAYwBrAEYAbwByAG0A
YQB0AHQAaQBuAGcALwA+AA0ACgAgACAAPAB3ADoAVgBhAGwAaQBkAGEAdABlAEEAZwBhAGkAbgBz
AHQAUwBjAGgAZQBtAGEAcwAvAD4ADQAKACAAIAA8AHcAOgBTAGEAdgBlAEkAZgBYAE0ATABJAG4A
dgBhAGwAaQBkAD4AZgBhAGwAcwBlADwALwB3ADoAUwBhAHYAZQBJAGYAWABNAEwASQBuAHYAYQBs
AGkAZAA+AA0ACgAgACAAPAB3ADoASQBnAG4AbwByAGUATQBpAHgAZQBkAEMAbwBuAHQAZQBuAHQA
PgBmAGEAbABzAGUAPAAvAHcAOgBJAGcAbgBvAHIAZQBNAGkAeABlAGQAQwBvAG4AdABlAG4AdAA+
AA0ACgAgACAAPAB3ADoAQQBsAHcAYQB5AHMAUwBoAG8AdwBQAGwAYQBjAGUAaABvAGwAZABlAHIA
VABlAHgAdAA+AGYAYQBsAHMAZQA8AC8AdwA6AEEAbAB3AGEAeQBzAFMAaABvAHcAUABsAGEAYwBl
AGgAbwBsAGQAZQByAFQAZQB4AHQAPgANAAoAIAAgADwAdwA6AEQAbwBOAG8AdABQAHIAbwBtAG8A
dABlAFEARgAvAD4ADQAKACAAIAA8AHcAOgBMAGkAZABUAGgAZQBtAGUATwB0AGgAZQByAD4ARQBO
AC0AVQBTADwALwB3ADoATABpAGQAVABoAGUAbQBlAE8AdABoAGUAcgA+AA0ACgAgACAAPAB3ADoA
TABpAGQAVABoAGUAbQBlAEEAcwBpAGEAbgA+AFoASAAtAEMATgA8AC8AdwA6AEwAaQBkAFQAaABl
AG0AZQBBAHMAaQBhAG4APgANAAoAIAAgADwAdwA6AEwAaQBkAFQAaABlAG0AZQBDAG8AbQBwAGwA
ZQB4AFMAYwByAGkAcAB0AD4AWAAtAE4ATwBOAEUAPAAvAHcAOgBMAGkAZABUAGgAZQBtAGUAQwBv
AG0AcABsAGUAeABTAGMAcgBpAHAAdAA+AA0ACgAgACAAPAB3ADoAQwBvAG0AcABhAHQAaQBiAGkA
bABpAHQAeQA+AA0ACgAgACAAIAA8AHcAOgBCAHIAZQBhAGsAVwByAGEAcABwAGUAZABUAGEAYgBs
AGUAcwAvAD4ADQAKACAAIAAgADwAdwA6AFMAcABsAGkAdABQAGcAQgByAGUAYQBrAEEAbgBkAFAA
YQByAGEATQBhAHIAawAvAD4ADQAKACAAIAAgADwAdwA6AFUAcwBlAEYARQBMAGEAeQBvAHUAdAAv
AD4ADQAKACAAIAA8AC8AdwA6AEMAbwBtAHAAYQB0AGkAYgBpAGwAaQB0AHkAPgANAAoAIAAgADwA
dwA6AEIAcgBvAHcAcwBlAHIATABlAHYAZQBsAD4ATQBpAGMAcgBvAHMAbwBmAHQASQBuAHQAZQBy
AG4AZQB0AEUAeABwAGwAbwByAGUAcgA0ADwALwB3ADoAQgByAG8AdwBzAGUAcgBMAGUAdgBlAGwA
PgANAAoAIAAgADwAbQA6AG0AYQB0AGgAUAByAD4ADQAKACAAIAAgADwAbQA6AG0AYQB0AGgARgBv
AG4AdAAgAG0AOgB2AGEAbAA9ACIAQwBhAG0AYgByAGkAYQAgAE0AYQB0AGgAIgAvAD4ADQAKACAA
IAAgADwAbQA6AGIAcgBrAEIAaQBuACAAbQA6AHYAYQBsAD0AIgBiAGUAZgBvAHIAZQAiAC8APgAN
AAoAIAAgACAAPABtADoAYgByAGsAQgBpAG4AUwB1AGIAIABtADoAdgBhAGwAPQAiACYAIwA0ADUA
OwAtACIALwA+AA0ACgAgACAAIAA8AG0AOgBzAG0AYQBsAGwARgByAGEAYwAgAG0AOgB2AGEAbAA9
ACIAbwBmAGYAIgAvAD4ADQAKACAAIAAgADwAbQA6AGQAaQBzAHAARABlAGYALwA+AA0ACgAgACAA
IAA8AG0AOgBsAE0AYQByAGcAaQBuACAAbQA6AHYAYQBsAD0AIgAwACIALwA+AA0ACgAgACAAIAA8
AG0AOgByAE0AYQByAGcAaQBuACAAbQA6AHYAYQBsAD0AIgAwACIALwA+AA0ACgAgACAAIAA8AG0A
OgBkAGUAZgBKAGMAIABtADoAdgBhAGwAPQAiAGMAZQBuAHQAZQByAEcAcgBvAHUAcAAiAC8APgAN
AAoAIAAgACAAPABtADoAdwByAGEAcABJAG4AZABlAG4AdAAgAG0AOgB2AGEAbAA9ACIAMQA0ADQA
MAAiAC8APgANAAoAIAAgACAAPABtADoAaQBuAHQATABpAG0AIABtADoAdgBhAGwAPQAiAHMAdQBi
AFMAdQBwACIALwA+AA0ACgAgACAAIAA8AG0AOgBuAGEAcgB5AEwAaQBtACAAbQA6AHYAYQBsAD0A
IgB1AG4AZABPAHYAcgAiAC8APgANAAoAIAAgADwALwBtADoAbQBhAHQAaABQAHIAPgA8AC8AdwA6
AFcAbwByAGQARABvAGMAdQBtAGUAbgB0AD4ADQAKADwALwB4AG0AbAA+ADwAIQBbAGUAbgBkAGkA
ZgBdAC0ALQA+ADwAIQAtAC0AWwBpAGYAIABnAHQAZQAgAG0AcwBvACAAOQBdAD4APAB4AG0AbAA+
AA0ACgAgADwAdwA6AEwAYQB0AGUAbgB0AFMAdAB5AGwAZQBzACAARABlAGYATABvAGMAawBlAGQA
UwB0AGEAdABlAD0AIgBmAGEAbABzAGUAIgAgAEQAZQBmAFUAbgBoAGkAZABlAFcAaABlAG4AVQBz
AGUAZAA9ACIAZgBhAGwAcwBlACIADQAKACAAIABEAGUAZgBTAGUAbQBpAEgAaQBkAGQAZQBuAD0A
IgBmAGEAbABzAGUAIgAgAEQAZQBmAFEARgBvAHIAbQBhAHQAPQAiAGYAYQBsAHMAZQAiACAARABl
AGYAUAByAGkAbwByAGkAdAB5AD0AIgA5ADkAIgANAAoAIAAgAEwAYQB0AGUAbgB0AFMAdAB5AGwA
ZQBDAG8AdQBuAHQAPQAiADMANwA2ACIAPgANAAoAIAAgADwAdwA6AEwAcwBkAEUAeABjAGUAcAB0
AGkAbwBuACAATABvAGMAawBlAGQAPQAiAGYAYQBsAHMAZQAiACAAUAByAGkAbwByAGkAdAB5AD0A
IgAwACIAIABRAEYAbwByAG0AYQB0AD0AIgB0AHIAdQBlACIAIABOAGEAbQBlAD0AIgBOAG8AcgBt
AGEAbAAiAC8APgANAAoAIAAgADwAdwA6AEwAcwBkAEUAeABjAGUAcAB0AGkAbwBuACAATABvAGMA
awBlAGQAPQAiAGYAYQBsAHMAZQAiACAAUAByAGkAbwByAGkAdAB5AD0AIgA5ACIAIABRAEYAbwBy
AG0AYQB0AD0AIgB0AHIAdQBlACIAIABOAGEAbQBlAD0AIgBoAGUAYQBkAGkAbgBnACAAMQAiAC8A
PgANAAoAIAAgADwAdwA6AEwAcwBkAEUAeABjAGUAcAB0AGkAbwBuACAATABvAGMAawBlAGQAPQAi
AGYAYQBsAHMAZQAiACAAUAByAGkAbwByAGkAdAB5AD0AIgA5ACIAIABRAEYAbwByAG0AYQB0AD0A
IgB0AHIAdQBlACIAIABOAGEAbQBlAD0AIgBoAGUAYQBkAGkAbgBnACAAMgAiAC8APgANAAoAIAAg
ADwAdwA6AEwAcwBkAEUAeABjAGUAcAB0AGkAbwBuACAATABvAGMAawBlAGQAPQAiAGYAYQBsAHMA
ZQAiACAAUAByAGkAbwByAGkAdAB5AD0AIgA5ACIAIABTAGUAbQBpAEgAaQBkAGQAZQBuAD0AIgB0
AHIAdQBlACIADQAKACAAIAAgAFUAbgBoAGkAZABlAFcAaABlAG4AVQBzAGUAZAA9ACIAdAByAHUA
ZQAiACAAUQBGAG8AcgBtAGEAdAA9ACIAdAByAHUAZQAiACAATgBhAG0AZQA9ACIAaABlAGEAZABp
AG4AZwAgADMAIgAvAD4ADQAKACAAIAA8AHcAOgBMAHMAZABFAHgAYwBlAHAAdABpAG8AbgAgAEwA
bwBjAGsAZQBkAD0AIgBmAGEAbABzAGUAIgAgAFAAcgBpAG8AcgBpAHQAeQA9ACIAOQAiACAAUwBl
AG0AaQBIAGkAZABkAGUAbgA9ACIAdAByAHUAZQAiAA0ACgAgACAAIABVAG4AaABpAGQAZQBXAGgA
ZQBuAFUAcwBlAGQAPQAiAHQAcgB1AGUAIgAgAFEARgBvAHIAbQBhAHQAPQAiAHQAcgB1AGUAIgAg
AE4AYQBtAGUAPQAiAGgAZQBhAGQAaQBuAGcAIAA0ACIALwA+AA0ACgAgACAAPAB3ADoATABzAGQA
RQB4AGMAZQBwAHQAaQBvAG4AIABMAG8AYwBrAGUAZAA9ACIAZgBhAGwAcwBlACIAIABQAHIAaQBv
AHIAaQB0AHkAPQAiADkAIgAgAFMAZQBtAGkASABpAGQAZABlAG4APQAiAHQAcgB1AGUAIgANAAoA
IAAgACAAVQBuAGgAaQBkAGUAVwBoAGUAbgBVAHMAZQBkAD0AIgB0AHIAdQBlACIAIABRAEYAbwBy
AG0AYQB0AD0AIgB0AHIAdQBlACIAIABOAGEAbQBlAD0AIgBoAGUAYQBkAGkAbgBnACAANQAiAC8A
PgANAAoAIAAgADwAdwA6AEwAcwBkAEUAeABjAGUAcAB0AGkAbwBuACAATABvAGMAawBlAGQAPQAi
AGYAYQBsAHMAZQAiACAAUAByAGkAbwByAGkAdAB5AD0AIgA5ACIAIABTAGUAbQBpAEgAaQBkAGQA
ZQBuAD0AIgB0AHIAdQBlACIADQAKACAAIAAgAFUAbgBoAGkAZABlAFcAaABlAG4AVQBzAGUAZAA9
ACIAdAByAHUAZQAiACAAUQBGAG8AcgBtAGEAdAA9ACIAdAByAHUAZQAiACAATgBhAG0AZQA9ACIA
aABlAGEAZABpAG4AZwAgADYAIgAvAD4ADQAKACAAIAA8AHcAOgBMAHMAZABFAHgAYwBlAHAAdABp
AG8AbgAgAEwAbwBjAGsAZQBkAD0AIgBmAGEAbABzAGUAIgAgAFAAcgBpAG8AcgBpAHQAeQA9ACIA
OQAiACAAUwBlAG0AaQBIAGkAZABkAGUAbgA9ACIAdAByAHUAZQAiAA0ACgAgACAAIABVAG4AaABp
AGQAZQBXAGgAZQBuAFUAcwBlAGQAPQAiAHQAcgB1AGUAIgAgAFEARgBvAHIAbQBhAHQAPQAiAHQA
cgB1AGUAIgAgAE4AYQBtAGUAPQAiAGgAZQBhAGQAaQBuAGcAIAA3ACIALwA+AA0ACgAgACAAPAB3
ADoATABzAGQARQB4AGMAZQBwAHQAaQBvAG4AIABMAG8AYwBrAGUAZAA9ACIAZgBhAGwAcwBlACIA
IABQAHIAaQBvAHIAaQB0AHkAPQAiADkAIgAgAFMAZQBtAGkASABpAGQAZABlAG4APQAiAHQAcgB1
AGUAIgANAAoAIAAgACAAVQBuAGgAaQBkAGUAVwBoAGUAbgBVAHMAZQBkAD0AIgB0AHIAdQBlACIA
IABRAEYAbwByAG0AYQB0AD0AIgB0AHIAdQBlACIAIABOAGEAbQBlAD0AIgBoAGUAYQBkAGkAbgBn
ACAAOAAiAC8APgANAAoAIAAgADwAdwA6AEwAcwBkAEUAeABjAGUAcAB0AGkAbwBuACAATABvAGMA
awBlAGQAPQAiAGYAYQBsAHMAZQAiACAAUAByAGkAbwByAGkAdAB5AD0AIgA5ACIAIABTAGUAbQBp
AEgAaQBkAGQAZQBuAD0AIgB0AHIAdQBlACIADQAKACAAIAAgAFUAbgBoAGkAZABlAFcAaABlAG4A
VQBzAGUAZAA9ACIAdAByAHUAZQAiACAAUQBGAG8AcgBtAGEAdAA9ACIAdAByAHUAZQAiACAATgBh
AG0AZQA9ACIAaABlAGEAZABpAG4AZwAgADkAIgAvAD4ADQAKACAAIAA8AHcAOgBMAHMAZABFAHgA
YwBlAHAAdABpAG8AbgAgAEwAbwBjAGsAZQBkAD0AIgBmAGEAbABzAGUAIgAgAFMAZQBtAGkASABp
AGQAZABlAG4APQAiAHQAcgB1AGUAIgAgAFUAbgBoAGkAZABlAFcAaABlAG4AVQBzAGUAZAA9ACIA
dAByAHUAZQAiAA0ACgAgACAAIABOAGEAbQBlAD0AIgBpAG4AZABlAHgAIAAxACIALwA+AA0ACgAg
ACAAPAB3ADoATABzAGQARQB4AGMAZQBwAHQAaQBvAG4AIABMAG8AYwBrAGUAZAA9ACIAZgBhAGwA
cwBlACIAIABTAGUAbQBpAEgAaQBkAGQAZQBuAD0AIgB0AHIAdQBlACIAIABVAG4AaABpAGQAZQBX
AGgAZQBuAFUAcwBlAGQAPQAiAHQAcgB1AGUAIgANAAoAIAAgACAATgBhAG0AZQA9ACIAaQBuAGQA
ZQB4ACAAMgAiAC8APgANAAoAIAAgADwAdwA6AEwAcwBkAEUAeABjAGUAcAB0AGkAbwBuACAATABv
AGMAawBlAGQAPQAiAGYAYQBsAHMAZQAiACAAUwBlAG0AaQBIAGkAZABkAGUAbgA9ACIAdAByAHUA
ZQAiACAAVQBuAGgAaQBkAGUAVwBoAGUAbgBVAHMAZQBkAD0AIgB0AHIAdQBlACIADQAKACAAIAAg
AE4AYQBtAGUAPQAiAGkAbgBkAGUAeAAgADMAIgAvAD4ADQAKACAAIAA8AHcAOgBMAHMAZABFAHgA
YwBlAHAAdABpAG8AbgAgAEwAbwBjAGsAZQBkAD0AIgBmAGEAbABzAGUAIgAgAFMAZQBtAGkASABp
AGQAZABlAG4APQAiAHQAcgB1AGUAIgAgAFUAbgBoAGkAZABlAFcAaABlAG4AVQBzAGUAZAA9ACIA
dAByAHUAZQAiAA0ACgAgACAAIABOAGEAbQBlAD0AIgBpAG4AZABlAHgAIAA0ACIALwA+AA0ACgAg
ACAAPAB3ADoATABzAGQARQB4AGMAZQBwAHQAaQBvAG4AIABMAG8AYwBrAGUAZAA9ACIAZgBhAGwA
cwBlACIAIABTAGUAbQBpAEgAaQBkAGQAZQBuAD0AIgB0AHIAdQBlACIAIABVAG4AaABpAGQAZQBX
AGgAZQBuAFUAcwBlAGQAPQAiAHQAcgB1AGUAIgANAAoAIAAgACAATgBhAG0AZQA9ACIAaQBuAGQA
ZQB4ACAANQAiAC8APgANAAoAIAAgADwAdwA6AEwAcwBkAEUAeABjAGUAcAB0AGkAbwBuACAATABv
AGMAawBlAGQAPQAiAGYAYQBsAHMAZQAiACAAUwBlAG0AaQBIAGkAZABkAGUAbgA9ACIAdAByAHUA
ZQAiACAAVQBuAGgAaQBkAGUAVwBoAGUAbgBVAHMAZQBkAD0AIgB0AHIAdQBlACIADQAKACAAIAAg
AE4AYQBtAGUAPQAiAGkAbgBkAGUAeAAgADYAIgAvAD4ADQAKACAAIAA8AHcAOgBMAHMAZABFAHgA
YwBlAHAAdABpAG8AbgAgAEwAbwBjAGsAZQBkAD0AIgBmAGEAbABzAGUAIgAgAFMAZQBtAGkASABp
AGQAZABlAG4APQAiAHQAcgB1AGUAIgAgAFUAbgBoAGkAZABlAFcAaABlAG4AVQBzAGUAZAA9ACIA
dAByAHUAZQAiAA0ACgAgACAAIABOAGEAbQBlAD0AIgBpAG4AZABlAHgAIAA3ACIALwA+AA0ACgAg
ACAAPAB3ADoATABzAGQARQB4AGMAZQBwAHQAaQBvAG4AIABMAG8AYwBrAGUAZAA9ACIAZgBhAGwA
cwBlACIAIABTAGUAbQBpAEgAaQBkAGQAZQBuAD0AIgB0AHIAdQBlACIAIABVAG4AaABpAGQAZQBX
AGgAZQBuAFUAcwBlAGQAPQAiAHQAcgB1AGUAIgANAAoAIAAgACAATgBhAG0AZQA9ACIAaQBuAGQA
ZQB4ACAAOAAiAC8APgANAAoAIAAgADwAdwA6AEwAcwBkAEUAeABjAGUAcAB0AGkAbwBuACAATABv
AGMAawBlAGQAPQAiAGYAYQBsAHMAZQAiACAAUwBlAG0AaQBIAGkAZABkAGUAbgA9ACIAdAByAHUA
ZQAiACAAVQBuAGgAaQBkAGUAVwBoAGUAbgBVAHMAZQBkAD0AIgB0AHIAdQBlACIADQAKACAAIAAg
AE4AYQBtAGUAPQAiAGkAbgBkAGUAeAAgADkAIgAvAD4ADQAKACAAIAA8AHcAOgBMAHMAZABFAHgA
YwBlAHAAdABpAG8AbgAgAEwAbwBjAGsAZQBkAD0AIgBmAGEAbABzAGUAIgAgAFAAcgBpAG8AcgBp
AHQAeQA9ACIAMwA5ACIAIABTAGUAbQBpAEgAaQBkAGQAZQBuAD0AIgB0AHIAdQBlACIADQAKACAA
IAAgAFUAbgBoAGkAZABlAFcAaABlAG4AVQBzAGUAZAA9ACIAdAByAHUAZQAiACAATgBhAG0AZQA9
ACIAdABvAGMAIAAxACIALwA+AA0ACgAgACAAPAB3ADoATABzAGQARQB4AGMAZQBwAHQAaQBvAG4A
IABMAG8AYwBrAGUAZAA9ACIAZgBhAGwAcwBlACIAIABQAHIAaQBvAHIAaQB0AHkAPQAiADMAOQAi
ACAAUwBlAG0AaQBIAGkAZABkAGUAbgA9ACIAdAByAHUAZQAiAA0ACgAgACAAIABVAG4AaABpAGQA
ZQBXAGgAZQBuAFUAcwBlAGQAPQAiAHQAcgB1AGUAIgAgAE4AYQBtAGUAPQAiAHQAbwBjACAAMgAi
AC8APgANAAoAIAAgADwAdwA6AEwAcwBkAEUAeABjAGUAcAB0AGkAbwBuACAATABvAGMAawBlAGQA
PQAiAGYAYQBsAHMAZQAiACAAUAByAGkAbwByAGkAdAB5AD0AIgAzADkAIgAgAFMAZQBtAGkASABp
AGQAZABlAG4APQAiAHQAcgB1AGUAIgANAAoAIAAgACAAVQBuAGgAaQBkAGUAVwBoAGUAbgBVAHMA
ZQBkAD0AIgB0AHIAdQBlACIAIABOAGEAbQBlAD0AIgB0AG8AYwAgADMAIgAvAD4ADQAKACAAIAA8
AHcAOgBMAHMAZABFAHgAYwBlAHAAdABpAG8AbgAgAEwAbwBjAGsAZQBkAD0AIgBmAGEAbABzAGUA
IgAgAFAAcgBpAG8AcgBpAHQAeQA9ACIAMwA5ACIAIABTAGUAbQBpAEgAaQBkAGQAZQBuAD0AIgB0
AHIAdQBlACIADQAKACAAIAAgAFUAbgBoAGkAZABlAFcAaABlAG4AVQBzAGUAZAA9ACIAdAByAHUA
ZQAiACAATgBhAG0AZQA9ACIAdABvAGMAIAA0ACIALwA+AA0ACgAgACAAPAB3ADoATABzAGQARQB4
AGMAZQBwAHQAaQBvAG4AIABMAG8AYwBrAGUAZAA9ACIAZgBhAGwAcwBlACIAIABQAHIAaQBvAHIA
aQB0AHkAPQAiADMAOQAiACAAUwBlAG0AaQBIAGkAZABkAGUAbgA9ACIAdAByAHUAZQAiAA0ACgAg
ACAAIABVAG4AaABpAGQAZQBXAGgAZQBuAFUAcwBlAGQAPQAiAHQAcgB1AGUAIgAgAE4AYQBtAGUA
PQAiAHQAbwBjACAANQAiAC8APgANAAoAIAAgADwAdwA6AEwAcwBkAEUAeABjAGUAcAB0AGkAbwBu
ACAATABvAGMAawBlAGQAPQAiAGYAYQBsAHMAZQAiACAAUAByAGkAbwByAGkAdAB5AD0AIgAzADkA
IgAgAFMAZQBtAGkASABpAGQAZABlAG4APQAiAHQAcgB1AGUAIgANAAoAIAAgACAAVQBuAGgAaQBk
AGUAVwBoAGUAbgBVAHMAZQBkAD0AIgB0AHIAdQBlACIAIABOAGEAbQBlAD0AIgB0AG8AYwAgADYA
IgAvAD4ADQAKACAAIAA8AHcAOgBMAHMAZABFAHgAYwBlAHAAdABpAG8AbgAgAEwAbwBjAGsAZQBk
AD0AIgBmAGEAbABzAGUAIgAgAFAAcgBpAG8AcgBpAHQAeQA9ACIAMwA5ACIAIABTAGUAbQBpAEgA
aQBkAGQAZQBuAD0AIgB0AHIAdQBlACIADQAKACAAIAAgAFUAbgBoAGkAZABlAFcAaABlAG4AVQBz
AGUAZAA9ACIAdAByAHUAZQAiACAATgBhAG0AZQA9ACIAdABvAGMAIAA3ACIALwA+AA0ACgAgACAA
PAB3ADoATABzAGQARQB4AGMAZQBwAHQAaQBvAG4AIABMAG8AYwBrAGUAZAA9ACIAZgBhAGwAcwBl
ACIAIABQAHIAaQBvAHIAaQB0AHkAPQAiADMAOQAiACAAUwBlAG0AaQBIAGkAZABkAGUAbgA9ACIA
dAByAHUAZQAiAA0ACgAgACAAIABVAG4AaABpAGQAZQBXAGgAZQBuAFUAcwBlAGQAPQAiAHQAcgB1
AGUAIgAgAE4AYQBtAGUAPQAiAHQAbwBjACAAOAAiAC8APgANAAoAIAAgADwAdwA6AEwAcwBkAEUA
eABjAGUAcAB0AGkAbwBuACAATABvAGMAawBlAGQAPQAiAGYAYQBsAHMAZQAiACAAUAByAGkAbwBy
AGkAdAB5AD0AIgAzADkAIgAgAFMAZQBtAGkASABpAGQAZABlAG4APQAiAHQAcgB1AGUAIgANAAoA
IAAgACAAVQBuAGgAaQBkAGUAVwBoAGUAbgBVAHMAZQBkAD0AIgB0AHIAdQBlACIAIABOAGEAbQBl
AD0AIgB0AG8AYwAgADkAIgAvAD4ADQAKACAAIAA8AHcAOgBMAHMAZABFAHgAYwBlAHAAdABpAG8A
bgAgAEwAbwBjAGsAZQBkAD0AIgBmAGEAbABzAGUAIgAgAFMAZQBtAGkASABpAGQAZABlAG4APQAi
AHQAcgB1AGUAIgAgAFUAbgBoAGkAZABlAFcAaABlAG4AVQBzAGUAZAA9ACIAdAByAHUAZQAiAA0A
CgAgACAAIABOAGEAbQBlAD0AIgBOAG8AcgBtAGEAbAAgAEkAbgBkAGUAbgB0ACIALwA+AA0ACgAg
ACAAPAB3ADoATABzAGQARQB4AGMAZQBwAHQAaQBvAG4AIABMAG8AYwBrAGUAZAA9ACIAZgBhAGwA
cwBlACIAIABTAGUAbQBpAEgAaQBkAGQAZQBuAD0AIgB0AHIAdQBlACIAIABVAG4AaABpAGQAZQBX
AGgAZQBuAFUAcwBlAGQAPQAiAHQAcgB1AGUAIgANAAoAIAAgACAATgBhAG0AZQA9ACIAZgBvAG8A
dABuAG8AdABlACAAdABlAHgAdAAiAC8APgANAAoAIAAgADwAdwA6AEwAcwBkAEUAeABjAGUAcAB0
AGkAbwBuACAATABvAGMAawBlAGQAPQAiAGYAYQBsAHMAZQAiACAAUwBlAG0AaQBIAGkAZABkAGUA
bgA9ACIAdAByAHUAZQAiACAAVQBuAGgAaQBkAGUAVwBoAGUAbgBVAHMAZQBkAD0AIgB0AHIAdQBl
ACIADQAKACAAIAAgAE4AYQBtAGUAPQAiAGEAbgBuAG8AdABhAHQAaQBvAG4AIAB0AGUAeAB0ACIA
LwA+AA0ACgAgACAAPAB3ADoATABzAGQARQB4AGMAZQBwAHQAaQBvAG4AIABMAG8AYwBrAGUAZAA9
ACIAZgBhAGwAcwBlACIAIABTAGUAbQBpAEgAaQBkAGQAZQBuAD0AIgB0AHIAdQBlACIAIABVAG4A
aABpAGQAZQBXAGgAZQBuAFUAcwBlAGQAPQAiAHQAcgB1AGUAIgANAAoAIAAgACAATgBhAG0AZQA9
ACIAaABlAGEAZABlAHIAIgAvAD4ADQAKACAAIAA8AHcAOgBMAHMAZABFAHgAYwBlAHAAdABpAG8A
bgAgAEwAbwBjAGsAZQBkAD0AIgBmAGEAbABzAGUAIgAgAFMAZQBtAGkASABpAGQAZABlAG4APQAi
AHQAcgB1AGUAIgAgAFUAbgBoAGkAZABlAFcAaABlAG4AVQBzAGUAZAA9ACIAdAByAHUAZQAiAA0A
CgAgACAAIABOAGEAbQBlAD0AIgBmAG8AbwB0AGUAcgAiAC8APgANAAoAIAAgADwAdwA6AEwAcwBk
AEUAeABjAGUAcAB0AGkAbwBuACAATABvAGMAawBlAGQAPQAiAGYAYQBsAHMAZQAiACAAUwBlAG0A
aQBIAGkAZABkAGUAbgA9ACIAdAByAHUAZQAiACAAVQBuAGgAaQBkAGUAVwBoAGUAbgBVAHMAZQBk
AD0AIgB0AHIAdQBlACIADQAKACAAIAAgAE4AYQBtAGUAPQAiAGkAbgBkAGUAeAAgAGgAZQBhAGQA
aQBuAGcAIgAvAD4ADQAKACAAIAA8AHcAOgBMAHMAZABFAHgAYwBlAHAAdABpAG8AbgAgAEwAbwBj
AGsAZQBkAD0AIgBmAGEAbABzAGUAIgAgAFAAcgBpAG8AcgBpAHQAeQA9ACIAMwA1ACIAIABTAGUA
bQBpAEgAaQBkAGQAZQBuAD0AIgB0AHIAdQBlACIADQAKACAAIAAgAFUAbgBoAGkAZABlAFcAaABl
AG4AVQBzAGUAZAA9ACIAdAByAHUAZQAiACAAUQBGAG8AcgBtAGEAdAA9ACIAdAByAHUAZQAiACAA
TgBhAG0AZQA9ACIAYwBhAHAAdABpAG8AbgAiAC8APgANAAoAIAAgADwAdwA6AEwAcwBkAEUAeABj
AGUAcAB0AGkAbwBuACAATABvAGMAawBlAGQAPQAiAGYAYQBsAHMAZQAiACAAUwBlAG0AaQBIAGkA
ZABkAGUAbgA9ACIAdAByAHUAZQAiACAAVQBuAGgAaQBkAGUAVwBoAGUAbgBVAHMAZQBkAD0AIgB0
AHIAdQBlACIADQAKACAAIAAgAE4AYQBtAGUAPQAiAHQAYQBiAGwAZQAgAG8AZgAgAGYAaQBnAHUA
cgBlAHMAIgAvAD4ADQAKACAAIAA8AHcAOgBMAHMAZABFAHgAYwBlAHAAdABpAG8AbgAgAEwAbwBj
AGsAZQBkAD0AIgBmAGEAbABzAGUAIgAgAFMAZQBtAGkASABpAGQAZABlAG4APQAiAHQAcgB1AGUA
IgAgAFUAbgBoAGkAZABlAFcAaABlAG4AVQBzAGUAZAA9ACIAdAByAHUAZQAiAA0ACgAgACAAIABO
AGEAbQBlAD0AIgBlAG4AdgBlAGwAbwBwAGUAIABhAGQAZAByAGUAcwBzACIALwA+AA0ACgAgACAA
PAB3ADoATABzAGQARQB4AGMAZQBwAHQAaQBvAG4AIABMAG8AYwBrAGUAZAA9ACIAZgBhAGwAcwBl
ACIAIABTAGUAbQBpAEgAaQBkAGQAZQBuAD0AIgB0AHIAdQBlACIAIABVAG4AaABpAGQAZQBXAGgA
ZQBuAFUAcwBlAGQAPQAiAHQAcgB1AGUAIgANAAoAIAAgACAATgBhAG0AZQA9ACIAZQBuAHYAZQBs
AG8AcABlACAAcgBlAHQAdQByAG4AIgAvAD4ADQAKACAAIAA8AHcAOgBMAHMAZABFAHgAYwBlAHAA
dABpAG8AbgAgAEwAbwBjAGsAZQBkAD0AIgBmAGEAbABzAGUAIgAgAFMAZQBtAGkASABpAGQAZABl
AG4APQAiAHQAcgB1AGUAIgAgAFUAbgBoAGkAZABlAFcAaABlAG4AVQBzAGUAZAA9ACIAdAByAHUA
ZQAiAA0ACgAgACAAIABOAGEAbQBlAD0AIgBmAG8AbwB0AG4AbwB0AGUAIAByAGUAZgBlAHIAZQBu
AGMAZQAiAC8APgANAAoAIAAgADwAdwA6AEwAcwBkAEUAeABjAGUAcAB0AGkAbwBuACAATABvAGMA
awBlAGQAPQAiAGYAYQBsAHMAZQAiACAAUwBlAG0AaQBIAGkAZABkAGUAbgA9ACIAdAByAHUAZQAi
ACAAVQBuAGgAaQBkAGUAVwBoAGUAbgBVAHMAZQBkAD0AIgB0AHIAdQBlACIADQAKACAAIAAgAE4A
YQBtAGUAPQAiAGEAbgBuAG8AdABhAHQAaQBvAG4AIAByAGUAZgBlAHIAZQBuAGMAZQAiAC8APgAN
AAoAIAAgADwAdwA6AEwAcwBkAEUAeABjAGUAcAB0AGkAbwBuACAATABvAGMAawBlAGQAPQAiAGYA
YQBsAHMAZQAiACAAUwBlAG0AaQBIAGkAZABkAGUAbgA9ACIAdAByAHUAZQAiACAAVQBuAGgAaQBk
AGUAVwBoAGUAbgBVAHMAZQBkAD0AIgB0AHIAdQBlACIADQAKACAAIAAgAE4AYQBtAGUAPQAiAGwA
aQBuAGUAIABuAHUAbQBiAGUAcgAiAC8APgANAAoAIAAgADwAdwA6AEwAcwBkAEUAeABjAGUAcAB0
AGkAbwBuACAATABvAGMAawBlAGQAPQAiAGYAYQBsAHMAZQAiACAAUwBlAG0AaQBIAGkAZABkAGUA
bgA9ACIAdAByAHUAZQAiACAAVQBuAGgAaQBkAGUAVwBoAGUAbgBVAHMAZQBkAD0AIgB0AHIAdQBl
ACIADQAKACAAIAAgAE4AYQBtAGUAPQAiAHAAYQBnAGUAIABuAHUAbQBiAGUAcgAiAC8APgANAAoA
IAAgADwAdwA6AEwAcwBkAEUAeABjAGUAcAB0AGkAbwBuACAATABvAGMAawBlAGQAPQAiAGYAYQBs
AHMAZQAiACAAUwBlAG0AaQBIAGkAZABkAGUAbgA9ACIAdAByAHUAZQAiACAAVQBuAGgAaQBkAGUA
VwBoAGUAbgBVAHMAZQBkAD0AIgB0AHIAdQBlACIADQAKACAAIAAgAE4AYQBtAGUAPQAiAGUAbgBk
AG4AbwB0AGUAIAByAGUAZgBlAHIAZQBuAGMAZQAiAC8APgANAAoAIAAgADwAdwA6AEwAcwBkAEUA
eABjAGUAcAB0AGkAbwBuACAATABvAGMAawBlAGQAPQAiAGYAYQBsAHMAZQAiACAAUwBlAG0AaQBI
AGkAZABkAGUAbgA9ACIAdAByAHUAZQAiACAAVQBuAGgAaQBkAGUAVwBoAGUAbgBVAHMAZQBkAD0A
IgB0AHIAdQBlACIADQAKACAAIAAgAE4AYQBtAGUAPQAiAGUAbgBkAG4AbwB0AGUAIAB0AGUAeAB0
ACIALwA+AA0ACgAgACAAPAB3ADoATABzAGQARQB4AGMAZQBwAHQAaQBvAG4AIABMAG8AYwBrAGUA
ZAA9ACIAZgBhAGwAcwBlACIAIABTAGUAbQBpAEgAaQBkAGQAZQBuAD0AIgB0AHIAdQBlACIAIABV
AG4AaABpAGQAZQBXAGgAZQBuAFUAcwBlAGQAPQAiAHQAcgB1AGUAIgANAAoAIAAgACAATgBhAG0A
ZQA9ACIAdABhAGIAbABlACAAbwBmACAAYQB1AHQAaABvAHIAaQB0AGkAZQBzACIALwA+AA0ACgAg
ACAAPAB3ADoATABzAGQARQB4AGMAZQBwAHQAaQBvAG4AIABMAG8AYwBrAGUAZAA9ACIAZgBhAGwA
cwBlACIAIABTAGUAbQBpAEgAaQBkAGQAZQBuAD0AIgB0AHIAdQBlACIAIABVAG4AaABpAGQAZQBX
AGgAZQBuAFUAcwBlAGQAPQAiAHQAcgB1AGUAIgANAAoAIAAgACAATgBhAG0AZQA9ACIAbQBhAGMA
cgBvACIALwA+AA0ACgAgACAAPAB3ADoATABzAGQARQB4AGMAZQBwAHQAaQBvAG4AIABMAG8AYwBr
AGUAZAA9ACIAZgBhAGwAcwBlACIAIABTAGUAbQBpAEgAaQBkAGQAZQBuAD0AIgB0AHIAdQBlACIA
IABVAG4AaABpAGQAZQBXAGgAZQBuAFUAcwBlAGQAPQAiAHQAcgB1AGUAIgANAAoAIAAgACAATgBh
AG0AZQA9ACIAdABvAGEAIABoAGUAYQBkAGkAbgBnACIALwA+AA0ACgAgACAAPAB3ADoATABzAGQA
RQB4AGMAZQBwAHQAaQBvAG4AIABMAG8AYwBrAGUAZAA9ACIAZgBhAGwAcwBlACIAIABTAGUAbQBp
AEgAaQBkAGQAZQBuAD0AIgB0AHIAdQBlACIAIABVAG4AaABpAGQAZQBXAGgAZQBuAFUAcwBlAGQA
PQAiAHQAcgB1AGUAIgANAAoAIAAgACAATgBhAG0AZQA9ACIATABpAHMAdAAiAC8APgANAAoAIAAg
ADwAdwA6AEwAcwBkAEUAeABjAGUAcAB0AGkAbwBuACAATABvAGMAawBlAGQAPQAiAGYAYQBsAHMA
ZQAiACAAUwBlAG0AaQBIAGkAZABkAGUAbgA9ACIAdAByAHUAZQAiACAAVQBuAGgAaQBkAGUAVwBo
AGUAbgBVAHMAZQBkAD0AIgB0AHIAdQBlACIADQAKACAAIAAgAE4AYQBtAGUAPQAiAEwAaQBzAHQA
IABCAHUAbABsAGUAdAAiAC8APgANAAoAIAAgADwAdwA6AEwAcwBkAEUAeABjAGUAcAB0AGkAbwBu
ACAATABvAGMAawBlAGQAPQAiAGYAYQBsAHMAZQAiACAAUwBlAG0AaQBIAGkAZABkAGUAbgA9ACIA
dAByAHUAZQAiACAAVQBuAGgAaQBkAGUAVwBoAGUAbgBVAHMAZQBkAD0AIgB0AHIAdQBlACIADQAK
ACAAIAAgAE4AYQBtAGUAPQAiAEwAaQBzAHQAIABOAHUAbQBiAGUAcgAiAC8APgANAAoAIAAgADwA
dwA6AEwAcwBkAEUAeABjAGUAcAB0AGkAbwBuACAATABvAGMAawBlAGQAPQAiAGYAYQBsAHMAZQAi
ACAAUwBlAG0AaQBIAGkAZABkAGUAbgA9ACIAdAByAHUAZQAiACAAVQBuAGgAaQBkAGUAVwBoAGUA
bgBVAHMAZQBkAD0AIgB0AHIAdQBlACIADQAKACAAIAAgAE4AYQBtAGUAPQAiAEwAaQBzAHQAIAAy
ACIALwA+AA0ACgAgACAAPAB3ADoATABzAGQARQB4AGMAZQBwAHQAaQBvAG4AIABMAG8AYwBrAGUA
ZAA9ACIAZgBhAGwAcwBlACIAIABTAGUAbQBpAEgAaQBkAGQAZQBuAD0AIgB0AHIAdQBlACIAIABV
AG4AaABpAGQAZQBXAGgAZQBuAFUAcwBlAGQAPQAiAHQAcgB1AGUAIgANAAoAIAAgACAATgBhAG0A
ZQA9ACIATABpAHMAdAAgADMAIgAvAD4ADQAKACAAIAA8AHcAOgBMAHMAZABFAHgAYwBlAHAAdABp
AG8AbgAgAEwAbwBjAGsAZQBkAD0AIgBmAGEAbABzAGUAIgAgAFMAZQBtAGkASABpAGQAZABlAG4A
PQAiAHQAcgB1AGUAIgAgAFUAbgBoAGkAZABlAFcAaABlAG4AVQBzAGUAZAA9ACIAdAByAHUAZQAi
AA0ACgAgACAAIABOAGEAbQBlAD0AIgBMAGkAcwB0ACAANAAiAC8APgANAAoAIAAgADwAdwA6AEwA
cwBkAEUAeABjAGUAcAB0AGkAbwBuACAATABvAGMAawBlAGQAPQAiAGYAYQBsAHMAZQAiACAAUwBl
AG0AaQBIAGkAZABkAGUAbgA9ACIAdAByAHUAZQAiACAAVQBuAGgAaQBkAGUAVwBoAGUAbgBVAHMA
ZQBkAD0AIgB0AHIAdQBlACIADQAKACAAIAAgAE4AYQBtAGUAPQAiAEwAaQBzAHQAIAA1ACIALwA+
AA0ACgAgACAAPAB3ADoATABzAGQARQB4AGMAZQBwAHQAaQBvAG4AIABMAG8AYwBrAGUAZAA9ACIA
ZgBhAGwAcwBlACIAIABTAGUAbQBpAEgAaQBkAGQAZQBuAD0AIgB0AHIAdQBlACIAIABVAG4AaABp
AGQAZQBXAGgAZQBuAFUAcwBlAGQAPQAiAHQAcgB1AGUAIgANAAoAIAAgACAATgBhAG0AZQA9ACIA
TABpAHMAdAAgAEIAdQBsAGwAZQB0ACAAMgAiAC8APgANAAoAIAAgADwAdwA6AEwAcwBkAEUAeABj
AGUAcAB0AGkAbwBuACAATABvAGMAawBlAGQAPQAiAGYAYQBsAHMAZQAiACAAUwBlAG0AaQBIAGkA
ZABkAGUAbgA9ACIAdAByAHUAZQAiACAAVQBuAGgAaQBkAGUAVwBoAGUAbgBVAHMAZQBkAD0AIgB0
AHIAdQBlACIADQAKACAAIAAgAE4AYQBtAGUAPQAiAEwAaQBzAHQAIABCAHUAbABsAGUAdAAgADMA
IgAvAD4ADQAKACAAIAA8AHcAOgBMAHMAZABFAHgAYwBlAHAAdABpAG8AbgAgAEwAbwBjAGsAZQBk
AD0AIgBmAGEAbABzAGUAIgAgAFMAZQBtAGkASABpAGQAZABlAG4APQAiAHQAcgB1AGUAIgAgAFUA
bgBoAGkAZABlAFcAaABlAG4AVQBzAGUAZAA9ACIAdAByAHUAZQAiAA0ACgAgACAAIABOAGEAbQBl
AD0AIgBMAGkAcwB0ACAAQgB1AGwAbABlAHQAIAA0ACIALwA+AA0ACgAgACAAPAB3ADoATABzAGQA
RQB4AGMAZQBwAHQAaQBvAG4AIABMAG8AYwBrAGUAZAA9ACIAZgBhAGwAcwBlACIAIABTAGUAbQBp
AEgAaQBkAGQAZQBuAD0AIgB0AHIAdQBlACIAIABVAG4AaABpAGQAZQBXAGgAZQBuAFUAcwBlAGQA
PQAiAHQAcgB1AGUAIgANAAoAIAAgACAATgBhAG0AZQA9ACIATABpAHMAdAAgAEIAdQBsAGwAZQB0
ACAANQAiAC8APgANAAoAIAAgADwAdwA6AEwAcwBkAEUAeABjAGUAcAB0AGkAbwBuACAATABvAGMA
awBlAGQAPQAiAGYAYQBsAHMAZQAiACAAUwBlAG0AaQBIAGkAZABkAGUAbgA9ACIAdAByAHUAZQAi
ACAAVQBuAGgAaQBkAGUAVwBoAGUAbgBVAHMAZQBkAD0AIgB0AHIAdQBlACIADQAKACAAIAAgAE4A
YQBtAGUAPQAiAEwAaQBzAHQAIABOAHUAbQBiAGUAcgAgADIAIgAvAD4ADQAKACAAIAA8AHcAOgBM
AHMAZABFAHgAYwBlAHAAdABpAG8AbgAgAEwAbwBjAGsAZQBkAD0AIgBmAGEAbABzAGUAIgAgAFMA
ZQBtAGkASABpAGQAZABlAG4APQAiAHQAcgB1AGUAIgAgAFUAbgBoAGkAZABlAFcAaABlAG4AVQBz
AGUAZAA9ACIAdAByAHUAZQAiAA0ACgAgACAAIABOAGEAbQBlAD0AIgBMAGkAcwB0ACAATgB1AG0A
YgBlAHIAIAAzACIALwA+AA0ACgAgACAAPAB3ADoATABzAGQARQB4AGMAZQBwAHQAaQBvAG4AIABM
AG8AYwBrAGUAZAA9ACIAZgBhAGwAcwBlACIAIABTAGUAbQBpAEgAaQBkAGQAZQBuAD0AIgB0AHIA
dQBlACIAIABVAG4AaABpAGQAZQBXAGgAZQBuAFUAcwBlAGQAPQAiAHQAcgB1AGUAIgANAAoAIAAg
ACAATgBhAG0AZQA9ACIATABpAHMAdAAgAE4AdQBtAGIAZQByACAANAAiAC8APgANAAoAIAAgADwA
dwA6AEwAcwBkAEUAeABjAGUAcAB0AGkAbwBuACAATABvAGMAawBlAGQAPQAiAGYAYQBsAHMAZQAi
ACAAUwBlAG0AaQBIAGkAZABkAGUAbgA9ACIAdAByAHUAZQAiACAAVQBuAGgAaQBkAGUAVwBoAGUA
bgBVAHMAZQBkAD0AIgB0AHIAdQBlACIADQAKACAAIAAgAE4AYQBtAGUAPQAiAEwAaQBzAHQAIABO
AHUAbQBiAGUAcgAgADUAIgAvAD4ADQAKACAAIAA8AHcAOgBMAHMAZABFAHgAYwBlAHAAdABpAG8A
bgAgAEwAbwBjAGsAZQBkAD0AIgBmAGEAbABzAGUAIgAgAFAAcgBpAG8AcgBpAHQAeQA9ACIAMQAw
ACIAIABRAEYAbwByAG0AYQB0AD0AIgB0AHIAdQBlACIAIABOAGEAbQBlAD0AIgBUAGkAdABsAGUA
IgAvAD4ADQAKACAAIAA8AHcAOgBMAHMAZABFAHgAYwBlAHAAdABpAG8AbgAgAEwAbwBjAGsAZQBk
AD0AIgBmAGEAbABzAGUAIgAgAFMAZQBtAGkASABpAGQAZABlAG4APQAiAHQAcgB1AGUAIgAgAFUA
bgBoAGkAZABlAFcAaABlAG4AVQBzAGUAZAA9ACIAdAByAHUAZQAiAA0ACgAgACAAIABOAGEAbQBl
AD0AIgBDAGwAbwBzAGkAbgBnACIALwA+AA0ACgAgACAAPAB3ADoATABzAGQARQB4AGMAZQBwAHQA
aQBvAG4AIABMAG8AYwBrAGUAZAA9ACIAZgBhAGwAcwBlACIAIABTAGUAbQBpAEgAaQBkAGQAZQBu
AD0AIgB0AHIAdQBlACIAIABVAG4AaABpAGQAZQBXAGgAZQBuAFUAcwBlAGQAPQAiAHQAcgB1AGUA
IgANAAoAIAAgACAATgBhAG0AZQA9ACIAUwBpAGcAbgBhAHQAdQByAGUAIgAvAD4ADQAKACAAIAA8
AHcAOgBMAHMAZABFAHgAYwBlAHAAdABpAG8AbgAgAEwAbwBjAGsAZQBkAD0AIgBmAGEAbABzAGUA
IgAgAFAAcgBpAG8AcgBpAHQAeQA9ACIAMQAiACAAUwBlAG0AaQBIAGkAZABkAGUAbgA9ACIAdABy
AHUAZQAiAA0ACgAgACAAIABVAG4AaABpAGQAZQBXAGgAZQBuAFUAcwBlAGQAPQAiAHQAcgB1AGUA
IgAgAE4AYQBtAGUAPQAiAEQAZQBmAGEAdQBsAHQAIABQAGEAcgBhAGcAcgBhAHAAaAAgAEYAbwBu
AHQAIgAvAD4ADQAKACAAIAA8AHcAOgBMAHMAZABFAHgAYwBlAHAAdABpAG8AbgAgAEwAbwBjAGsA
ZQBkAD0AIgBmAGEAbABzAGUAIgAgAFMAZQBtAGkASABpAGQAZABlAG4APQAiAHQAcgB1AGUAIgAg
AFUAbgBoAGkAZABlAFcAaABlAG4AVQBzAGUAZAA9ACIAdAByAHUAZQAiAA0ACgAgACAAIABOAGEA
bQBlAD0AIgBCAG8AZAB5ACAAVABlAHgAdAAiAC8APgANAAoAIAAgADwAdwA6AEwAcwBkAEUAeABj
AGUAcAB0AGkAbwBuACAATABvAGMAawBlAGQAPQAiAGYAYQBsAHMAZQAiACAAUwBlAG0AaQBIAGkA
ZABkAGUAbgA9ACIAdAByAHUAZQAiACAAVQBuAGgAaQBkAGUAVwBoAGUAbgBVAHMAZQBkAD0AIgB0
AHIAdQBlACIADQAKACAAIAAgAE4AYQBtAGUAPQAiAEIAbwBkAHkAIABUAGUAeAB0ACAASQBuAGQA
ZQBuAHQAIgAvAD4ADQAKACAAIAA8AHcAOgBMAHMAZABFAHgAYwBlAHAAdABpAG8AbgAgAEwAbwBj
AGsAZQBkAD0AIgBmAGEAbABzAGUAIgAgAFMAZQBtAGkASABpAGQAZABlAG4APQAiAHQAcgB1AGUA
IgAgAFUAbgBoAGkAZABlAFcAaABlAG4AVQBzAGUAZAA9ACIAdAByAHUAZQAiAA0ACgAgACAAIABO
AGEAbQBlAD0AIgBMAGkAcwB0ACAAQwBvAG4AdABpAG4AdQBlACIALwA+AA0ACgAgACAAPAB3ADoA
TABzAGQARQB4AGMAZQBwAHQAaQBvAG4AIABMAG8AYwBrAGUAZAA9ACIAZgBhAGwAcwBlACIAIABT
AGUAbQBpAEgAaQBkAGQAZQBuAD0AIgB0AHIAdQBlACIAIABVAG4AaABpAGQAZQBXAGgAZQBuAFUA
cwBlAGQAPQAiAHQAcgB1AGUAIgANAAoAIAAgACAATgBhAG0AZQA9ACIATABpAHMAdAAgAEMAbwBu
AHQAaQBuAHUAZQAgADIAIgAvAD4ADQAKACAAIAA8AHcAOgBMAHMAZABFAHgAYwBlAHAAdABpAG8A
bgAgAEwAbwBjAGsAZQBkAD0AIgBmAGEAbABzAGUAIgAgAFMAZQBtAGkASABpAGQAZABlAG4APQAi
AHQAcgB1AGUAIgAgAFUAbgBoAGkAZABlAFcAaABlAG4AVQBzAGUAZAA9ACIAdAByAHUAZQAiAA0A
CgAgACAAIABOAGEAbQBlAD0AIgBMAGkAcwB0ACAAQwBvAG4AdABpAG4AdQBlACAAMwAiAC8APgAN
AAoAIAAgADwAdwA6AEwAcwBkAEUAeABjAGUAcAB0AGkAbwBuACAATABvAGMAawBlAGQAPQAiAGYA
YQBsAHMAZQAiACAAUwBlAG0AaQBIAGkAZABkAGUAbgA9ACIAdAByAHUAZQAiACAAVQBuAGgAaQBk
AGUAVwBoAGUAbgBVAHMAZQBkAD0AIgB0AHIAdQBlACIADQAKACAAIAAgAE4AYQBtAGUAPQAiAEwA
aQBzAHQAIABDAG8AbgB0AGkAbgB1AGUAIAA0ACIALwA+AA0ACgAgACAAPAB3ADoATABzAGQARQB4
AGMAZQBwAHQAaQBvAG4AIABMAG8AYwBrAGUAZAA9ACIAZgBhAGwAcwBlACIAIABTAGUAbQBpAEgA
aQBkAGQAZQBuAD0AIgB0AHIAdQBlACIAIABVAG4AaABpAGQAZQBXAGgAZQBuAFUAcwBlAGQAPQAi
AHQAcgB1AGUAIgANAAoAIAAgACAATgBhAG0AZQA9ACIATABpAHMAdAAgAEMAbwBuAHQAaQBuAHUA
ZQAgADUAIgAvAD4ADQAKACAAIAA8AHcAOgBMAHMAZABFAHgAYwBlAHAAdABpAG8AbgAgAEwAbwBj
AGsAZQBkAD0AIgBmAGEAbABzAGUAIgAgAFMAZQBtAGkASABpAGQAZABlAG4APQAiAHQAcgB1AGUA
IgAgAFUAbgBoAGkAZABlAFcAaABlAG4AVQBzAGUAZAA9ACIAdAByAHUAZQAiAA0ACgAgACAAIABO
AGEAbQBlAD0AIgBNAGUAcwBzAGEAZwBlACAASABlAGEAZABlAHIAIgAvAD4ADQAKACAAIAA8AHcA
OgBMAHMAZABFAHgAYwBlAHAAdABpAG8AbgAgAEwAbwBjAGsAZQBkAD0AIgBmAGEAbABzAGUAIgAg
AFAAcgBpAG8AcgBpAHQAeQA9ACIAMQAxACIAIABRAEYAbwByAG0AYQB0AD0AIgB0AHIAdQBlACIA
IABOAGEAbQBlAD0AIgBTAHUAYgB0AGkAdABsAGUAIgAvAD4ADQAKACAAIAA8AHcAOgBMAHMAZABF
AHgAYwBlAHAAdABpAG8AbgAgAEwAbwBjAGsAZQBkAD0AIgBmAGEAbABzAGUAIgAgAFMAZQBtAGkA
SABpAGQAZABlAG4APQAiAHQAcgB1AGUAIgAgAFUAbgBoAGkAZABlAFcAaABlAG4AVQBzAGUAZAA9
ACIAdAByAHUAZQAiAA0ACgAgACAAIABOAGEAbQBlAD0AIgBTAGEAbAB1AHQAYQB0AGkAbwBuACIA
LwA+AA0ACgAgACAAPAB3ADoATABzAGQARQB4AGMAZQBwAHQAaQBvAG4AIABMAG8AYwBrAGUAZAA9
ACIAZgBhAGwAcwBlACIAIABTAGUAbQBpAEgAaQBkAGQAZQBuAD0AIgB0AHIAdQBlACIAIABVAG4A
aABpAGQAZQBXAGgAZQBuAFUAcwBlAGQAPQAiAHQAcgB1AGUAIgANAAoAIAAgACAATgBhAG0AZQA9
ACIARABhAHQAZQAiAC8APgANAAoAIAAgADwAdwA6AEwAcwBkAEUAeABjAGUAcAB0AGkAbwBuACAA
TABvAGMAawBlAGQAPQAiAGYAYQBsAHMAZQAiACAAUwBlAG0AaQBIAGkAZABkAGUAbgA9ACIAdABy
AHUAZQAiACAAVQBuAGgAaQBkAGUAVwBoAGUAbgBVAHMAZQBkAD0AIgB0AHIAdQBlACIADQAKACAA
IAAgAE4AYQBtAGUAPQAiAEIAbwBkAHkAIABUAGUAeAB0ACAARgBpAHIAcwB0ACAASQBuAGQAZQBu
AHQAIgAvAD4ADQAKACAAIAA8AHcAOgBMAHMAZABFAHgAYwBlAHAAdABpAG8AbgAgAEwAbwBjAGsA
ZQBkAD0AIgBmAGEAbABzAGUAIgAgAFMAZQBtAGkASABpAGQAZABlAG4APQAiAHQAcgB1AGUAIgAg
AFUAbgBoAGkAZABlAFcAaABlAG4AVQBzAGUAZAA9ACIAdAByAHUAZQAiAA0ACgAgACAAIABOAGEA
bQBlAD0AIgBCAG8AZAB5ACAAVABlAHgAdAAgAEYAaQByAHMAdAAgAEkAbgBkAGUAbgB0ACAAMgAi
AC8APgANAAoAIAAgADwAdwA6AEwAcwBkAEUAeABjAGUAcAB0AGkAbwBuACAATABvAGMAawBlAGQA
PQAiAGYAYQBsAHMAZQAiACAAUwBlAG0AaQBIAGkAZABkAGUAbgA9ACIAdAByAHUAZQAiACAAVQBu
AGgAaQBkAGUAVwBoAGUAbgBVAHMAZQBkAD0AIgB0AHIAdQBlACIADQAKACAAIAAgAE4AYQBtAGUA
PQAiAE4AbwB0AGUAIABIAGUAYQBkAGkAbgBnACIALwA+AA0ACgAgACAAPAB3ADoATABzAGQARQB4
AGMAZQBwAHQAaQBvAG4AIABMAG8AYwBrAGUAZAA9ACIAZgBhAGwAcwBlACIAIABTAGUAbQBpAEgA
aQBkAGQAZQBuAD0AIgB0AHIAdQBlACIAIABVAG4AaABpAGQAZQBXAGgAZQBuAFUAcwBlAGQAPQAi
AHQAcgB1AGUAIgANAAoAIAAgACAATgBhAG0AZQA9ACIAQgBvAGQAeQAgAFQAZQB4AHQAIAAyACIA
LwA+AA0ACgAgACAAPAB3ADoATABzAGQARQB4AGMAZQBwAHQAaQBvAG4AIABMAG8AYwBrAGUAZAA9
ACIAZgBhAGwAcwBlACIAIABTAGUAbQBpAEgAaQBkAGQAZQBuAD0AIgB0AHIAdQBlACIAIABVAG4A
aABpAGQAZQBXAGgAZQBuAFUAcwBlAGQAPQAiAHQAcgB1AGUAIgANAAoAIAAgACAATgBhAG0AZQA9
ACIAQgBvAGQAeQAgAFQAZQB4AHQAIAAzACIALwA+AA0ACgAgACAAPAB3ADoATABzAGQARQB4AGMA
ZQBwAHQAaQBvAG4AIABMAG8AYwBrAGUAZAA9ACIAZgBhAGwAcwBlACIAIABTAGUAbQBpAEgAaQBk
AGQAZQBuAD0AIgB0AHIAdQBlACIAIABVAG4AaABpAGQAZQBXAGgAZQBuAFUAcwBlAGQAPQAiAHQA
cgB1AGUAIgANAAoAIAAgACAATgBhAG0AZQA9ACIAQgBvAGQAeQAgAFQAZQB4AHQAIABJAG4AZABl
AG4AdAAgADIAIgAvAD4ADQAKACAAIAA8AHcAOgBMAHMAZABFAHgAYwBlAHAAdABpAG8AbgAgAEwA
bwBjAGsAZQBkAD0AIgBmAGEAbABzAGUAIgAgAFMAZQBtAGkASABpAGQAZABlAG4APQAiAHQAcgB1
AGUAIgAgAFUAbgBoAGkAZABlAFcAaABlAG4AVQBzAGUAZAA9ACIAdAByAHUAZQAiAA0ACgAgACAA
IABOAGEAbQBlAD0AIgBCAG8AZAB5ACAAVABlAHgAdAAgAEkAbgBkAGUAbgB0ACAAMwAiAC8APgAN
AAoAIAAgADwAdwA6AEwAcwBkAEUAeABjAGUAcAB0AGkAbwBuACAATABvAGMAawBlAGQAPQAiAGYA
YQBsAHMAZQAiACAAUwBlAG0AaQBIAGkAZABkAGUAbgA9ACIAdAByAHUAZQAiACAAVQBuAGgAaQBk
AGUAVwBoAGUAbgBVAHMAZQBkAD0AIgB0AHIAdQBlACIADQAKACAAIAAgAE4AYQBtAGUAPQAiAEIA
bABvAGMAawAgAFQAZQB4AHQAIgAvAD4ADQAKACAAIAA8AHcAOgBMAHMAZABFAHgAYwBlAHAAdABp
AG8AbgAgAEwAbwBjAGsAZQBkAD0AIgBmAGEAbABzAGUAIgAgAFMAZQBtAGkASABpAGQAZABlAG4A
PQAiAHQAcgB1AGUAIgAgAFUAbgBoAGkAZABlAFcAaABlAG4AVQBzAGUAZAA9ACIAdAByAHUAZQAi
AA0ACgAgACAAIABOAGEAbQBlAD0AIgBIAHkAcABlAHIAbABpAG4AawAiAC8APgANAAoAIAAgADwA
dwA6AEwAcwBkAEUAeABjAGUAcAB0AGkAbwBuACAATABvAGMAawBlAGQAPQAiAGYAYQBsAHMAZQAi
ACAAUwBlAG0AaQBIAGkAZABkAGUAbgA9ACIAdAByAHUAZQAiACAAVQBuAGgAaQBkAGUAVwBoAGUA
bgBVAHMAZQBkAD0AIgB0AHIAdQBlACIADQAKACAAIAAgAE4AYQBtAGUAPQAiAEYAbwBsAGwAbwB3
AGUAZABIAHkAcABlAHIAbABpAG4AawAiAC8APgANAAoAIAAgADwAdwA6AEwAcwBkAEUAeABjAGUA
cAB0AGkAbwBuACAATABvAGMAawBlAGQAPQAiAGYAYQBsAHMAZQAiACAAUAByAGkAbwByAGkAdAB5
AD0AIgAyADIAIgAgAFEARgBvAHIAbQBhAHQAPQAiAHQAcgB1AGUAIgAgAE4AYQBtAGUAPQAiAFMA
dAByAG8AbgBnACIALwA+AA0ACgAgACAAPAB3ADoATABzAGQARQB4AGMAZQBwAHQAaQBvAG4AIABM
AG8AYwBrAGUAZAA9ACIAZgBhAGwAcwBlACIAIABQAHIAaQBvAHIAaQB0AHkAPQAiADIAMAAiACAA
UQBGAG8AcgBtAGEAdAA9ACIAdAByAHUAZQAiACAATgBhAG0AZQA9ACIARQBtAHAAaABhAHMAaQBz
ACIALwA+AA0ACgAgACAAPAB3ADoATABzAGQARQB4AGMAZQBwAHQAaQBvAG4AIABMAG8AYwBrAGUA
ZAA9ACIAZgBhAGwAcwBlACIAIABTAGUAbQBpAEgAaQBkAGQAZQBuAD0AIgB0AHIAdQBlACIAIABV
AG4AaABpAGQAZQBXAGgAZQBuAFUAcwBlAGQAPQAiAHQAcgB1AGUAIgANAAoAIAAgACAATgBhAG0A
ZQA9ACIARABvAGMAdQBtAGUAbgB0ACAATQBhAHAAIgAvAD4ADQAKACAAIAA8AHcAOgBMAHMAZABF
AHgAYwBlAHAAdABpAG8AbgAgAEwAbwBjAGsAZQBkAD0AIgBmAGEAbABzAGUAIgAgAFMAZQBtAGkA
SABpAGQAZABlAG4APQAiAHQAcgB1AGUAIgAgAFUAbgBoAGkAZABlAFcAaABlAG4AVQBzAGUAZAA9
ACIAdAByAHUAZQAiAA0ACgAgACAAIABOAGEAbQBlAD0AIgBQAGwAYQBpAG4AIABUAGUAeAB0ACIA
LwA+AA0ACgAgACAAPAB3ADoATABzAGQARQB4AGMAZQBwAHQAaQBvAG4AIABMAG8AYwBrAGUAZAA9
ACIAZgBhAGwAcwBlACIAIABTAGUAbQBpAEgAaQBkAGQAZQBuAD0AIgB0AHIAdQBlACIAIABVAG4A
aABpAGQAZQBXAGgAZQBuAFUAcwBlAGQAPQAiAHQAcgB1AGUAIgANAAoAIAAgACAATgBhAG0AZQA9
ACIARQAtAG0AYQBpAGwAIABTAGkAZwBuAGEAdAB1AHIAZQAiAC8APgANAAoAIAAgADwAdwA6AEwA
cwBkAEUAeABjAGUAcAB0AGkAbwBuACAATABvAGMAawBlAGQAPQAiAGYAYQBsAHMAZQAiACAAUwBl
AG0AaQBIAGkAZABkAGUAbgA9ACIAdAByAHUAZQAiACAAVQBuAGgAaQBkAGUAVwBoAGUAbgBVAHMA
ZQBkAD0AIgB0AHIAdQBlACIADQAKACAAIAAgAE4AYQBtAGUAPQAiAEgAVABNAEwAIABUAG8AcAAg
AG8AZgAgAEYAbwByAG0AIgAvAD4ADQAKACAAIAA8AHcAOgBMAHMAZABFAHgAYwBlAHAAdABpAG8A
bgAgAEwAbwBjAGsAZQBkAD0AIgBmAGEAbABzAGUAIgAgAFMAZQBtAGkASABpAGQAZABlAG4APQAi
AHQAcgB1AGUAIgAgAFUAbgBoAGkAZABlAFcAaABlAG4AVQBzAGUAZAA9ACIAdAByAHUAZQAiAA0A
CgAgACAAIABOAGEAbQBlAD0AIgBIAFQATQBMACAAQgBvAHQAdABvAG0AIABvAGYAIABGAG8AcgBt
ACIALwA+AA0ACgAgACAAPAB3ADoATABzAGQARQB4AGMAZQBwAHQAaQBvAG4AIABMAG8AYwBrAGUA
ZAA9ACIAZgBhAGwAcwBlACIAIABTAGUAbQBpAEgAaQBkAGQAZQBuAD0AIgB0AHIAdQBlACIAIABV
AG4AaABpAGQAZQBXAGgAZQBuAFUAcwBlAGQAPQAiAHQAcgB1AGUAIgANAAoAIAAgACAATgBhAG0A
ZQA9ACIATgBvAHIAbQBhAGwAIAAoAFcAZQBiACkAIgAvAD4ADQAKACAAIAA8AHcAOgBMAHMAZABF
AHgAYwBlAHAAdABpAG8AbgAgAEwAbwBjAGsAZQBkAD0AIgBmAGEAbABzAGUAIgAgAFMAZQBtAGkA
SABpAGQAZABlAG4APQAiAHQAcgB1AGUAIgAgAFUAbgBoAGkAZABlAFcAaABlAG4AVQBzAGUAZAA9
ACIAdAByAHUAZQAiAA0ACgAgACAAIABOAGEAbQBlAD0AIgBIAFQATQBMACAAQQBjAHIAbwBuAHkA
bQAiAC8APgANAAoAIAAgADwAdwA6AEwAcwBkAEUAeABjAGUAcAB0AGkAbwBuACAATABvAGMAawBl
AGQAPQAiAGYAYQBsAHMAZQAiACAAUwBlAG0AaQBIAGkAZABkAGUAbgA9ACIAdAByAHUAZQAiACAA
VQBuAGgAaQBkAGUAVwBoAGUAbgBVAHMAZQBkAD0AIgB0AHIAdQBlACIADQAKACAAIAAgAE4AYQBt
AGUAPQAiAEgAVABNAEwAIABBAGQAZAByAGUAcwBzACIALwA+AA0ACgAgACAAPAB3ADoATABzAGQA
RQB4AGMAZQBwAHQAaQBvAG4AIABMAG8AYwBrAGUAZAA9ACIAZgBhAGwAcwBlACIAIABTAGUAbQBp
AEgAaQBkAGQAZQBuAD0AIgB0AHIAdQBlACIAIABVAG4AaABpAGQAZQBXAGgAZQBuAFUAcwBlAGQA
PQAiAHQAcgB1AGUAIgANAAoAIAAgACAATgBhAG0AZQA9ACIASABUAE0ATAAgAEMAaQB0AGUAIgAv
AD4ADQAKACAAIAA8AHcAOgBMAHMAZABFAHgAYwBlAHAAdABpAG8AbgAgAEwAbwBjAGsAZQBkAD0A
IgBmAGEAbABzAGUAIgAgAFMAZQBtAGkASABpAGQAZABlAG4APQAiAHQAcgB1AGUAIgAgAFUAbgBo
AGkAZABlAFcAaABlAG4AVQBzAGUAZAA9ACIAdAByAHUAZQAiAA0ACgAgACAAIABOAGEAbQBlAD0A
IgBIAFQATQBMACAAQwBvAGQAZQAiAC8APgANAAoAIAAgADwAdwA6AEwAcwBkAEUAeABjAGUAcAB0
AGkAbwBuACAATABvAGMAawBlAGQAPQAiAGYAYQBsAHMAZQAiACAAUwBlAG0AaQBIAGkAZABkAGUA
bgA9ACIAdAByAHUAZQAiACAAVQBuAGgAaQBkAGUAVwBoAGUAbgBVAHMAZQBkAD0AIgB0AHIAdQBl
ACIADQAKACAAIAAgAE4AYQBtAGUAPQAiAEgAVABNAEwAIABEAGUAZgBpAG4AaQB0AGkAbwBuACIA
LwA+AA0ACgAgACAAPAB3ADoATABzAGQARQB4AGMAZQBwAHQAaQBvAG4AIABMAG8AYwBrAGUAZAA9
ACIAZgBhAGwAcwBlACIAIABTAGUAbQBpAEgAaQBkAGQAZQBuAD0AIgB0AHIAdQBlACIAIABVAG4A
aABpAGQAZQBXAGgAZQBuAFUAcwBlAGQAPQAiAHQAcgB1AGUAIgANAAoAIAAgACAATgBhAG0AZQA9
ACIASABUAE0ATAAgAEsAZQB5AGIAbwBhAHIAZAAiAC8APgANAAoAIAAgADwAdwA6AEwAcwBkAEUA
eABjAGUAcAB0AGkAbwBuACAATABvAGMAawBlAGQAPQAiAGYAYQBsAHMAZQAiACAAUwBlAG0AaQBI
AGkAZABkAGUAbgA9ACIAdAByAHUAZQAiACAAVQBuAGgAaQBkAGUAVwBoAGUAbgBVAHMAZQBkAD0A
IgB0AHIAdQBlACIADQAKACAAIAAgAE4AYQBtAGUAPQAiAEgAVABNAEwAIABQAHIAZQBmAG8AcgBt
AGEAdAB0AGUAZAAiAC8APgANAAoAIAAgADwAdwA6AEwAcwBkAEUAeABjAGUAcAB0AGkAbwBuACAA
TABvAGMAawBlAGQAPQAiAGYAYQBsAHMAZQAiACAAUwBlAG0AaQBIAGkAZABkAGUAbgA9ACIAdABy
AHUAZQAiACAAVQBuAGgAaQBkAGUAVwBoAGUAbgBVAHMAZQBkAD0AIgB0AHIAdQBlACIADQAKACAA
IAAgAE4AYQBtAGUAPQAiAEgAVABNAEwAIABTAGEAbQBwAGwAZQAiAC8APgANAAoAIAAgADwAdwA6
AEwAcwBkAEUAeABjAGUAcAB0AGkAbwBuACAATABvAGMAawBlAGQAPQAiAGYAYQBsAHMAZQAiACAA
UwBlAG0AaQBIAGkAZABkAGUAbgA9ACIAdAByAHUAZQAiACAAVQBuAGgAaQBkAGUAVwBoAGUAbgBV
AHMAZQBkAD0AIgB0AHIAdQBlACIADQAKACAAIAAgAE4AYQBtAGUAPQAiAEgAVABNAEwAIABUAHkA
cABlAHcAcgBpAHQAZQByACIALwA+AA0ACgAgACAAPAB3ADoATABzAGQARQB4AGMAZQBwAHQAaQBv
AG4AIABMAG8AYwBrAGUAZAA9ACIAZgBhAGwAcwBlACIAIABTAGUAbQBpAEgAaQBkAGQAZQBuAD0A
IgB0AHIAdQBlACIAIABVAG4AaABpAGQAZQBXAGgAZQBuAFUAcwBlAGQAPQAiAHQAcgB1AGUAIgAN
AAoAIAAgACAATgBhAG0AZQA9ACIASABUAE0ATAAgAFYAYQByAGkAYQBiAGwAZQAiAC8APgANAAoA
IAAgADwAdwA6AEwAcwBkAEUAeABjAGUAcAB0AGkAbwBuACAATABvAGMAawBlAGQAPQAiAGYAYQBs
AHMAZQAiACAAUwBlAG0AaQBIAGkAZABkAGUAbgA9ACIAdAByAHUAZQAiACAAVQBuAGgAaQBkAGUA
VwBoAGUAbgBVAHMAZQBkAD0AIgB0AHIAdQBlACIADQAKACAAIAAgAE4AYQBtAGUAPQAiAE4AbwBy
AG0AYQBsACAAVABhAGIAbABlACIALwA+AA0ACgAgACAAPAB3ADoATABzAGQARQB4AGMAZQBwAHQA
aQBvAG4AIABMAG8AYwBrAGUAZAA9ACIAZgBhAGwAcwBlACIAIABTAGUAbQBpAEgAaQBkAGQAZQBu
AD0AIgB0AHIAdQBlACIAIABVAG4AaABpAGQAZQBXAGgAZQBuAFUAcwBlAGQAPQAiAHQAcgB1AGUA
IgANAAoAIAAgACAATgBhAG0AZQA9ACIAYQBuAG4AbwB0AGEAdABpAG8AbgAgAHMAdQBiAGoAZQBj
AHQAIgAvAD4ADQAKACAAIAA8AHcAOgBMAHMAZABFAHgAYwBlAHAAdABpAG8AbgAgAEwAbwBjAGsA
ZQBkAD0AIgBmAGEAbABzAGUAIgAgAFMAZQBtAGkASABpAGQAZABlAG4APQAiAHQAcgB1AGUAIgAg
AFUAbgBoAGkAZABlAFcAaABlAG4AVQBzAGUAZAA9ACIAdAByAHUAZQAiAA0ACgAgACAAIABOAGEA
bQBlAD0AIgBOAG8AIABMAGkAcwB0ACIALwA+AA0ACgAgACAAPAB3ADoATABzAGQARQB4AGMAZQBw
AHQAaQBvAG4AIABMAG8AYwBrAGUAZAA9ACIAZgBhAGwAcwBlACIAIABTAGUAbQBpAEgAaQBkAGQA
ZQBuAD0AIgB0AHIAdQBlACIAIABVAG4AaABpAGQAZQBXAGgAZQBuAFUAcwBlAGQAPQAiAHQAcgB1
AGUAIgANAAoAIAAgACAATgBhAG0AZQA9ACIATwB1AHQAbABpAG4AZQAgAEwAaQBzAHQAIAAxACIA
LwA+AA0ACgAgACAAPAB3ADoATABzAGQARQB4AGMAZQBwAHQAaQBvAG4AIABMAG8AYwBrAGUAZAA9
ACIAZgBhAGwAcwBlACIAIABTAGUAbQBpAEgAaQBkAGQAZQBuAD0AIgB0AHIAdQBlACIAIABVAG4A
aABpAGQAZQBXAGgAZQBuAFUAcwBlAGQAPQAiAHQAcgB1AGUAIgANAAoAIAAgACAATgBhAG0AZQA9
ACIATwB1AHQAbABpAG4AZQAgAEwAaQBzAHQAIAAyACIALwA+AA0ACgAgACAAPAB3ADoATABzAGQA
RQB4AGMAZQBwAHQAaQBvAG4AIABMAG8AYwBrAGUAZAA9ACIAZgBhAGwAcwBlACIAIABTAGUAbQBp
AEgAaQBkAGQAZQBuAD0AIgB0AHIAdQBlACIAIABVAG4AaABpAGQAZQBXAGgAZQBuAFUAcwBlAGQA
PQAiAHQAcgB1AGUAIgANAAoAIAAgACAATgBhAG0AZQA9ACIATwB1AHQAbABpAG4AZQAgAEwAaQBz
AHQAIAAzACIALwA+AA0ACgAgACAAPAB3ADoATABzAGQARQB4AGMAZQBwAHQAaQBvAG4AIABMAG8A
YwBrAGUAZAA9ACIAZgBhAGwAcwBlACIAIABTAGUAbQBpAEgAaQBkAGQAZQBuAD0AIgB0AHIAdQBl
ACIAIABVAG4AaABpAGQAZQBXAGgAZQBuAFUAcwBlAGQAPQAiAHQAcgB1AGUAIgANAAoAIAAgACAA
TgBhAG0AZQA9ACIAVABhAGIAbABlACAAUwBpAG0AcABsAGUAIAAxACIALwA+AA0ACgAgACAAPAB3
ADoATABzAGQARQB4AGMAZQBwAHQAaQBvAG4AIABMAG8AYwBrAGUAZAA9ACIAZgBhAGwAcwBlACIA
IABTAGUAbQBpAEgAaQBkAGQAZQBuAD0AIgB0AHIAdQBlACIAIABVAG4AaABpAGQAZQBXAGgAZQBu
AFUAcwBlAGQAPQAiAHQAcgB1AGUAIgANAAoAIAAgACAATgBhAG0AZQA9ACIAVABhAGIAbABlACAA
UwBpAG0AcABsAGUAIAAyACIALwA+AA0ACgAgACAAPAB3ADoATABzAGQARQB4AGMAZQBwAHQAaQBv
AG4AIABMAG8AYwBrAGUAZAA9ACIAZgBhAGwAcwBlACIAIABTAGUAbQBpAEgAaQBkAGQAZQBuAD0A
IgB0AHIAdQBlACIAIABVAG4AaABpAGQAZQBXAGgAZQBuAFUAcwBlAGQAPQAiAHQAcgB1AGUAIgAN
AAoAIAAgACAATgBhAG0AZQA9ACIAVABhAGIAbABlACAAUwBpAG0AcABsAGUAIAAzACIALwA+AA0A
CgAgACAAPAB3ADoATABzAGQARQB4AGMAZQBwAHQAaQBvAG4AIABMAG8AYwBrAGUAZAA9ACIAZgBh
AGwAcwBlACIAIABTAGUAbQBpAEgAaQBkAGQAZQBuAD0AIgB0AHIAdQBlACIAIABVAG4AaABpAGQA
ZQBXAGgAZQBuAFUAcwBlAGQAPQAiAHQAcgB1AGUAIgANAAoAIAAgACAATgBhAG0AZQA9ACIAVABh
AGIAbABlACAAQwBsAGEAcwBzAGkAYwAgADEAIgAvAD4ADQAKACAAIAA8AHcAOgBMAHMAZABFAHgA
YwBlAHAAdABpAG8AbgAgAEwAbwBjAGsAZQBkAD0AIgBmAGEAbABzAGUAIgAgAFMAZQBtAGkASABp
AGQAZABlAG4APQAiAHQAcgB1AGUAIgAgAFUAbgBoAGkAZABlAFcAaABlAG4AVQBzAGUAZAA9ACIA
dAByAHUAZQAiAA0ACgAgACAAIABOAGEAbQBlAD0AIgBUAGEAYgBsAGUAIABDAGwAYQBzAHMAaQBj
ACAAMgAiAC8APgANAAoAIAAgADwAdwA6AEwAcwBkAEUAeABjAGUAcAB0AGkAbwBuACAATABvAGMA
awBlAGQAPQAiAGYAYQBsAHMAZQAiACAAUwBlAG0AaQBIAGkAZABkAGUAbgA9ACIAdAByAHUAZQAi
ACAAVQBuAGgAaQBkAGUAVwBoAGUAbgBVAHMAZQBkAD0AIgB0AHIAdQBlACIADQAKACAAIAAgAE4A
YQBtAGUAPQAiAFQAYQBiAGwAZQAgAEMAbABhAHMAcwBpAGMAIAAzACIALwA+AA0ACgAgACAAPAB3
ADoATABzAGQARQB4AGMAZQBwAHQAaQBvAG4AIABMAG8AYwBrAGUAZAA9ACIAZgBhAGwAcwBlACIA
IABTAGUAbQBpAEgAaQBkAGQAZQBuAD0AIgB0AHIAdQBlACIAIABVAG4AaABpAGQAZQBXAGgAZQBu
AFUAcwBlAGQAPQAiAHQAcgB1AGUAIgANAAoAIAAgACAATgBhAG0AZQA9ACIAVABhAGIAbABlACAA
QwBsAGEAcwBzAGkAYwAgADQAIgAvAD4ADQAKACAAIAA8AHcAOgBMAHMAZABFAHgAYwBlAHAAdABp
AG8AbgAgAEwAbwBjAGsAZQBkAD0AIgBmAGEAbABzAGUAIgAgAFMAZQBtAGkASABpAGQAZABlAG4A
PQAiAHQAcgB1AGUAIgAgAFUAbgBoAGkAZABlAFcAaABlAG4AVQBzAGUAZAA9ACIAdAByAHUAZQAi
AA0ACgAgACAAIABOAGEAbQBlAD0AIgBUAGEAYgBsAGUAIABDAG8AbABvAHIAZgB1AGwAIAAxACIA
LwA+AA0ACgAgACAAPAB3ADoATABzAGQARQB4AGMAZQBwAHQAaQBvAG4AIABMAG8AYwBrAGUAZAA9
ACIAZgBhAGwAcwBlACIAIABTAGUAbQBpAEgAaQBkAGQAZQBuAD0AIgB0AHIAdQBlACIAIABVAG4A
aABpAGQAZQBXAGgAZQBuAFUAcwBlAGQAPQAiAHQAcgB1AGUAIgANAAoAIAAgACAATgBhAG0AZQA9
ACIAVABhAGIAbABlACAAQwBvAGwAbwByAGYAdQBsACAAMgAiAC8APgANAAoAIAAgADwAdwA6AEwA
cwBkAEUAeABjAGUAcAB0AGkAbwBuACAATABvAGMAawBlAGQAPQAiAGYAYQBsAHMAZQAiACAAUwBl
AG0AaQBIAGkAZABkAGUAbgA9ACIAdAByAHUAZQAiACAAVQBuAGgAaQBkAGUAVwBoAGUAbgBVAHMA
ZQBkAD0AIgB0AHIAdQBlACIADQAKACAAIAAgAE4AYQBtAGUAPQAiAFQAYQBiAGwAZQAgAEMAbwBs
AG8AcgBmAHUAbAAgADMAIgAvAD4ADQAKACAAIAA8AHcAOgBMAHMAZABFAHgAYwBlAHAAdABpAG8A
bgAgAEwAbwBjAGsAZQBkAD0AIgBmAGEAbABzAGUAIgAgAFMAZQBtAGkASABpAGQAZABlAG4APQAi
AHQAcgB1AGUAIgAgAFUAbgBoAGkAZABlAFcAaABlAG4AVQBzAGUAZAA9ACIAdAByAHUAZQAiAA0A
CgAgACAAIABOAGEAbQBlAD0AIgBUAGEAYgBsAGUAIABDAG8AbAB1AG0AbgBzACAAMQAiAC8APgAN
AAoAIAAgADwAdwA6AEwAcwBkAEUAeABjAGUAcAB0AGkAbwBuACAATABvAGMAawBlAGQAPQAiAGYA
YQBsAHMAZQAiACAAUwBlAG0AaQBIAGkAZABkAGUAbgA9ACIAdAByAHUAZQAiACAAVQBuAGgAaQBk
AGUAVwBoAGUAbgBVAHMAZQBkAD0AIgB0AHIAdQBlACIADQAKACAAIAAgAE4AYQBtAGUAPQAiAFQA
YQBiAGwAZQAgAEMAbwBsAHUAbQBuAHMAIAAyACIALwA+AA0ACgAgACAAPAB3ADoATABzAGQARQB4
AGMAZQBwAHQAaQBvAG4AIABMAG8AYwBrAGUAZAA9ACIAZgBhAGwAcwBlACIAIABTAGUAbQBpAEgA
aQBkAGQAZQBuAD0AIgB0AHIAdQBlACIAIABVAG4AaABpAGQAZQBXAGgAZQBuAFUAcwBlAGQAPQAi
AHQAcgB1AGUAIgANAAoAIAAgACAATgBhAG0AZQA9ACIAVABhAGIAbABlACAAQwBvAGwAdQBtAG4A
cwAgADMAIgAvAD4ADQAKACAAIAA8AHcAOgBMAHMAZABFAHgAYwBlAHAAdABpAG8AbgAgAEwAbwBj
AGsAZQBkAD0AIgBmAGEAbABzAGUAIgAgAFMAZQBtAGkASABpAGQAZABlAG4APQAiAHQAcgB1AGUA
IgAgAFUAbgBoAGkAZABlAFcAaABlAG4AVQBzAGUAZAA9ACIAdAByAHUAZQAiAA0ACgAgACAAIABO
AGEAbQBlAD0AIgBUAGEAYgBsAGUAIABDAG8AbAB1AG0AbgBzACAANAAiAC8APgANAAoAIAAgADwA
dwA6AEwAcwBkAEUAeABjAGUAcAB0AGkAbwBuACAATABvAGMAawBlAGQAPQAiAGYAYQBsAHMAZQAi
ACAAUwBlAG0AaQBIAGkAZABkAGUAbgA9ACIAdAByAHUAZQAiACAAVQBuAGgAaQBkAGUAVwBoAGUA
bgBVAHMAZQBkAD0AIgB0AHIAdQBlACIADQAKACAAIAAgAE4AYQBtAGUAPQAiAFQAYQBiAGwAZQAg
AEMAbwBsAHUAbQBuAHMAIAA1ACIALwA+AA0ACgAgACAAPAB3ADoATABzAGQARQB4AGMAZQBwAHQA
aQBvAG4AIABMAG8AYwBrAGUAZAA9ACIAZgBhAGwAcwBlACIAIABTAGUAbQBpAEgAaQBkAGQAZQBu
AD0AIgB0AHIAdQBlACIAIABVAG4AaABpAGQAZQBXAGgAZQBuAFUAcwBlAGQAPQAiAHQAcgB1AGUA
IgANAAoAIAAgACAATgBhAG0AZQA9ACIAVABhAGIAbABlACAARwByAGkAZAAgADEAIgAvAD4ADQAK
ACAAIAA8AHcAOgBMAHMAZABFAHgAYwBlAHAAdABpAG8AbgAgAEwAbwBjAGsAZQBkAD0AIgBmAGEA
bABzAGUAIgAgAFMAZQBtAGkASABpAGQAZABlAG4APQAiAHQAcgB1AGUAIgAgAFUAbgBoAGkAZABl
AFcAaABlAG4AVQBzAGUAZAA9ACIAdAByAHUAZQAiAA0ACgAgACAAIABOAGEAbQBlAD0AIgBUAGEA
YgBsAGUAIABHAHIAaQBkACAAMgAiAC8APgANAAoAIAAgADwAdwA6AEwAcwBkAEUAeABjAGUAcAB0
AGkAbwBuACAATABvAGMAawBlAGQAPQAiAGYAYQBsAHMAZQAiACAAUwBlAG0AaQBIAGkAZABkAGUA
bgA9ACIAdAByAHUAZQAiACAAVQBuAGgAaQBkAGUAVwBoAGUAbgBVAHMAZQBkAD0AIgB0AHIAdQBl
ACIADQAKACAAIAAgAE4AYQBtAGUAPQAiAFQAYQBiAGwAZQAgAEcAcgBpAGQAIAAzACIALwA+AA0A
CgAgACAAPAB3ADoATABzAGQARQB4AGMAZQBwAHQAaQBvAG4AIABMAG8AYwBrAGUAZAA9ACIAZgBh
AGwAcwBlACIAIABTAGUAbQBpAEgAaQBkAGQAZQBuAD0AIgB0AHIAdQBlACIAIABVAG4AaABpAGQA
ZQBXAGgAZQBuAFUAcwBlAGQAPQAiAHQAcgB1AGUAIgANAAoAIAAgACAATgBhAG0AZQA9ACIAVABh
AGIAbABlACAARwByAGkAZAAgADQAIgAvAD4ADQAKACAAIAA8AHcAOgBMAHMAZABFAHgAYwBlAHAA
dABpAG8AbgAgAEwAbwBjAGsAZQBkAD0AIgBmAGEAbABzAGUAIgAgAFMAZQBtAGkASABpAGQAZABl
AG4APQAiAHQAcgB1AGUAIgAgAFUAbgBoAGkAZABlAFcAaABlAG4AVQBzAGUAZAA9ACIAdAByAHUA
ZQAiAA0ACgAgACAAIABOAGEAbQBlAD0AIgBUAGEAYgBsAGUAIABHAHIAaQBkACAANQAiAC8APgAN
AAoAIAAgADwAdwA6AEwAcwBkAEUAeABjAGUAcAB0AGkAbwBuACAATABvAGMAawBlAGQAPQAiAGYA
YQBsAHMAZQAiACAAUwBlAG0AaQBIAGkAZABkAGUAbgA9ACIAdAByAHUAZQAiACAAVQBuAGgAaQBk
AGUAVwBoAGUAbgBVAHMAZQBkAD0AIgB0AHIAdQBlACIADQAKACAAIAAgAE4AYQBtAGUAPQAiAFQA
YQBiAGwAZQAgAEcAcgBpAGQAIAA2ACIALwA+AA0ACgAgACAAPAB3ADoATABzAGQARQB4AGMAZQBw
AHQAaQBvAG4AIABMAG8AYwBrAGUAZAA9ACIAZgBhAGwAcwBlACIAIABTAGUAbQBpAEgAaQBkAGQA
ZQBuAD0AIgB0AHIAdQBlACIAIABVAG4AaABpAGQAZQBXAGgAZQBuAFUAcwBlAGQAPQAiAHQAcgB1
AGUAIgANAAoAIAAgACAATgBhAG0AZQA9ACIAVABhAGIAbABlACAARwByAGkAZAAgADcAIgAvAD4A
DQAKACAAIAA8AHcAOgBMAHMAZABFAHgAYwBlAHAAdABpAG8AbgAgAEwAbwBjAGsAZQBkAD0AIgBm
AGEAbABzAGUAIgAgAFMAZQBtAGkASABpAGQAZABlAG4APQAiAHQAcgB1AGUAIgAgAFUAbgBoAGkA
ZABlAFcAaABlAG4AVQBzAGUAZAA9ACIAdAByAHUAZQAiAA0ACgAgACAAIABOAGEAbQBlAD0AIgBU
AGEAYgBsAGUAIABHAHIAaQBkACAAOAAiAC8APgANAAoAIAAgADwAdwA6AEwAcwBkAEUAeABjAGUA
cAB0AGkAbwBuACAATABvAGMAawBlAGQAPQAiAGYAYQBsAHMAZQAiACAAUwBlAG0AaQBIAGkAZABk
AGUAbgA9ACIAdAByAHUAZQAiACAAVQBuAGgAaQBkAGUAVwBoAGUAbgBVAHMAZQBkAD0AIgB0AHIA
dQBlACIADQAKACAAIAAgAE4AYQBtAGUAPQAiAFQAYQBiAGwAZQAgAEwAaQBzAHQAIAAxACIALwA+
AA0ACgAgACAAPAB3ADoATABzAGQARQB4AGMAZQBwAHQAaQBvAG4AIABMAG8AYwBrAGUAZAA9ACIA
ZgBhAGwAcwBlACIAIABTAGUAbQBpAEgAaQBkAGQAZQBuAD0AIgB0AHIAdQBlACIAIABVAG4AaABp
AGQAZQBXAGgAZQBuAFUAcwBlAGQAPQAiAHQAcgB1AGUAIgANAAoAIAAgACAATgBhAG0AZQA9ACIA
VABhAGIAbABlACAATABpAHMAdAAgADIAIgAvAD4ADQAKACAAIAA8AHcAOgBMAHMAZABFAHgAYwBl
AHAAdABpAG8AbgAgAEwAbwBjAGsAZQBkAD0AIgBmAGEAbABzAGUAIgAgAFMAZQBtAGkASABpAGQA
ZABlAG4APQAiAHQAcgB1AGUAIgAgAFUAbgBoAGkAZABlAFcAaABlAG4AVQBzAGUAZAA9ACIAdABy
AHUAZQAiAA0ACgAgACAAIABOAGEAbQBlAD0AIgBUAGEAYgBsAGUAIABMAGkAcwB0ACAAMwAiAC8A
PgANAAoAIAAgADwAdwA6AEwAcwBkAEUAeABjAGUAcAB0AGkAbwBuACAATABvAGMAawBlAGQAPQAi
AGYAYQBsAHMAZQAiACAAUwBlAG0AaQBIAGkAZABkAGUAbgA9ACIAdAByAHUAZQAiACAAVQBuAGgA
aQBkAGUAVwBoAGUAbgBVAHMAZQBkAD0AIgB0AHIAdQBlACIADQAKACAAIAAgAE4AYQBtAGUAPQAi
AFQAYQBiAGwAZQAgAEwAaQBzAHQAIAA0ACIALwA+AA0ACgAgACAAPAB3ADoATABzAGQARQB4AGMA
ZQBwAHQAaQBvAG4AIABMAG8AYwBrAGUAZAA9ACIAZgBhAGwAcwBlACIAIABTAGUAbQBpAEgAaQBk
AGQAZQBuAD0AIgB0AHIAdQBlACIAIABVAG4AaABpAGQAZQBXAGgAZQBuAFUAcwBlAGQAPQAiAHQA
cgB1AGUAIgANAAoAIAAgACAATgBhAG0AZQA9ACIAVABhAGIAbABlACAATABpAHMAdAAgADUAIgAv
AD4ADQAKACAAIAA8AHcAOgBMAHMAZABFAHgAYwBlAHAAdABpAG8AbgAgAEwAbwBjAGsAZQBkAD0A
IgBmAGEAbABzAGUAIgAgAFMAZQBtAGkASABpAGQAZABlAG4APQAiAHQAcgB1AGUAIgAgAFUAbgBo
AGkAZABlAFcAaABlAG4AVQBzAGUAZAA9ACIAdAByAHUAZQAiAA0ACgAgACAAIABOAGEAbQBlAD0A
IgBUAGEAYgBsAGUAIABMAGkAcwB0ACAANgAiAC8APgANAAoAIAAgADwAdwA6AEwAcwBkAEUAeABj
AGUAcAB0AGkAbwBuACAATABvAGMAawBlAGQAPQAiAGYAYQBsAHMAZQAiACAAUwBlAG0AaQBIAGkA
ZABkAGUAbgA9ACIAdAByAHUAZQAiACAAVQBuAGgAaQBkAGUAVwBoAGUAbgBVAHMAZQBkAD0AIgB0
AHIAdQBlACIADQAKACAAIAAgAE4AYQBtAGUAPQAiAFQAYQBiAGwAZQAgAEwAaQBzAHQAIAA3ACIA
LwA+AA0ACgAgACAAPAB3ADoATABzAGQARQB4AGMAZQBwAHQAaQBvAG4AIABMAG8AYwBrAGUAZAA9
ACIAZgBhAGwAcwBlACIAIABTAGUAbQBpAEgAaQBkAGQAZQBuAD0AIgB0AHIAdQBlACIAIABVAG4A
aABpAGQAZQBXAGgAZQBuAFUAcwBlAGQAPQAiAHQAcgB1AGUAIgANAAoAIAAgACAATgBhAG0AZQA9
ACIAVABhAGIAbABlACAATABpAHMAdAAgADgAIgAvAD4ADQAKACAAIAA8AHcAOgBMAHMAZABFAHgA
YwBlAHAAdABpAG8AbgAgAEwAbwBjAGsAZQBkAD0AIgBmAGEAbABzAGUAIgAgAFMAZQBtAGkASABp
AGQAZABlAG4APQAiAHQAcgB1AGUAIgAgAFUAbgBoAGkAZABlAFcAaABlAG4AVQBzAGUAZAA9ACIA
dAByAHUAZQAiAA0ACgAgACAAIABOAGEAbQBlAD0AIgBUAGEAYgBsAGUAIAAzAEQAIABlAGYAZgBl
AGMAdABzACAAMQAiAC8APgANAAoAIAAgADwAdwA6AEwAcwBkAEUAeABjAGUAcAB0AGkAbwBuACAA
TABvAGMAawBlAGQAPQAiAGYAYQBsAHMAZQAiACAAUwBlAG0AaQBIAGkAZABkAGUAbgA9ACIAdABy
AHUAZQAiACAAVQBuAGgAaQBkAGUAVwBoAGUAbgBVAHMAZQBkAD0AIgB0AHIAdQBlACIADQAKACAA
IAAgAE4AYQBtAGUAPQAiAFQAYQBiAGwAZQAgADMARAAgAGUAZgBmAGUAYwB0AHMAIAAyACIALwA+
AA0ACgAgACAAPAB3ADoATABzAGQARQB4AGMAZQBwAHQAaQBvAG4AIABMAG8AYwBrAGUAZAA9ACIA
ZgBhAGwAcwBlACIAIABTAGUAbQBpAEgAaQBkAGQAZQBuAD0AIgB0AHIAdQBlACIAIABVAG4AaABp
AGQAZQBXAGgAZQBuAFUAcwBlAGQAPQAiAHQAcgB1AGUAIgANAAoAIAAgACAATgBhAG0AZQA9ACIA
VABhAGIAbABlACAAMwBEACAAZQBmAGYAZQBjAHQAcwAgADMAIgAvAD4ADQAKACAAIAA8AHcAOgBM
AHMAZABFAHgAYwBlAHAAdABpAG8AbgAgAEwAbwBjAGsAZQBkAD0AIgBmAGEAbABzAGUAIgAgAFMA
ZQBtAGkASABpAGQAZABlAG4APQAiAHQAcgB1AGUAIgAgAFUAbgBoAGkAZABlAFcAaABlAG4AVQBz
AGUAZAA9ACIAdAByAHUAZQAiAA0ACgAgACAAIABOAGEAbQBlAD0AIgBUAGEAYgBsAGUAIABDAG8A
bgB0AGUAbQBwAG8AcgBhAHIAeQAiAC8APgANAAoAIAAgADwAdwA6AEwAcwBkAEUAeABjAGUAcAB0
AGkAbwBuACAATABvAGMAawBlAGQAPQAiAGYAYQBsAHMAZQAiACAAUwBlAG0AaQBIAGkAZABkAGUA
bgA9ACIAdAByAHUAZQAiACAAVQBuAGgAaQBkAGUAVwBoAGUAbgBVAHMAZQBkAD0AIgB0AHIAdQBl
ACIADQAKACAAIAAgAE4AYQBtAGUAPQAiAFQAYQBiAGwAZQAgAEUAbABlAGcAYQBuAHQAIgAvAD4A
DQAKACAAIAA8AHcAOgBMAHMAZABFAHgAYwBlAHAAdABpAG8AbgAgAEwAbwBjAGsAZQBkAD0AIgBm
AGEAbABzAGUAIgAgAFMAZQBtAGkASABpAGQAZABlAG4APQAiAHQAcgB1AGUAIgAgAFUAbgBoAGkA
ZABlAFcAaABlAG4AVQBzAGUAZAA9ACIAdAByAHUAZQAiAA0ACgAgACAAIABOAGEAbQBlAD0AIgBU
AGEAYgBsAGUAIABQAHIAbwBmAGUAcwBzAGkAbwBuAGEAbAAiAC8APgANAAoAIAAgADwAdwA6AEwA
cwBkAEUAeABjAGUAcAB0AGkAbwBuACAATABvAGMAawBlAGQAPQAiAGYAYQBsAHMAZQAiACAAUwBl
AG0AaQBIAGkAZABkAGUAbgA9ACIAdAByAHUAZQAiACAAVQBuAGgAaQBkAGUAVwBoAGUAbgBVAHMA
ZQBkAD0AIgB0AHIAdQBlACIADQAKACAAIAAgAE4AYQBtAGUAPQAiAFQAYQBiAGwAZQAgAFMAdQBi
AHQAbABlACAAMQAiAC8APgANAAoAIAAgADwAdwA6AEwAcwBkAEUAeABjAGUAcAB0AGkAbwBuACAA
TABvAGMAawBlAGQAPQAiAGYAYQBsAHMAZQAiACAAUwBlAG0AaQBIAGkAZABkAGUAbgA9ACIAdABy
AHUAZQAiACAAVQBuAGgAaQBkAGUAVwBoAGUAbgBVAHMAZQBkAD0AIgB0AHIAdQBlACIADQAKACAA
IAAgAE4AYQBtAGUAPQAiAFQAYQBiAGwAZQAgAFMAdQBiAHQAbABlACAAMgAiAC8APgANAAoAIAAg
ADwAdwA6AEwAcwBkAEUAeABjAGUAcAB0AGkAbwBuACAATABvAGMAawBlAGQAPQAiAGYAYQBsAHMA
ZQAiACAAUwBlAG0AaQBIAGkAZABkAGUAbgA9ACIAdAByAHUAZQAiACAAVQBuAGgAaQBkAGUAVwBo
AGUAbgBVAHMAZQBkAD0AIgB0AHIAdQBlACIADQAKACAAIAAgAE4AYQBtAGUAPQAiAFQAYQBiAGwA
ZQAgAFcAZQBiACAAMQAiAC8APgANAAoAIAAgADwAdwA6AEwAcwBkAEUAeABjAGUAcAB0AGkAbwBu
ACAATABvAGMAawBlAGQAPQAiAGYAYQBsAHMAZQAiACAAUwBlAG0AaQBIAGkAZABkAGUAbgA9ACIA
dAByAHUAZQAiACAAVQBuAGgAaQBkAGUAVwBoAGUAbgBVAHMAZQBkAD0AIgB0AHIAdQBlACIADQAK
ACAAIAAgAE4AYQBtAGUAPQAiAFQAYQBiAGwAZQAgAFcAZQBiACAAMgAiAC8APgANAAoAIAAgADwA
dwA6AEwAcwBkAEUAeABjAGUAcAB0AGkAbwBuACAATABvAGMAawBlAGQAPQAiAGYAYQBsAHMAZQAi
ACAAUwBlAG0AaQBIAGkAZABkAGUAbgA9ACIAdAByAHUAZQAiACAAVQBuAGgAaQBkAGUAVwBoAGUA
bgBVAHMAZQBkAD0AIgB0AHIAdQBlACIADQAKACAAIAAgAE4AYQBtAGUAPQAiAFQAYQBiAGwAZQAg
AFcAZQBiACAAMwAiAC8APgANAAoAIAAgADwAdwA6AEwAcwBkAEUAeABjAGUAcAB0AGkAbwBuACAA
TABvAGMAawBlAGQAPQAiAGYAYQBsAHMAZQAiACAAUwBlAG0AaQBIAGkAZABkAGUAbgA9ACIAdABy
AHUAZQAiACAAVQBuAGgAaQBkAGUAVwBoAGUAbgBVAHMAZQBkAD0AIgB0AHIAdQBlACIADQAKACAA
IAAgAE4AYQBtAGUAPQAiAEIAYQBsAGwAbwBvAG4AIABUAGUAeAB0ACIALwA+AA0ACgAgACAAPAB3
ADoATABzAGQARQB4AGMAZQBwAHQAaQBvAG4AIABMAG8AYwBrAGUAZAA9ACIAZgBhAGwAcwBlACIA
IABQAHIAaQBvAHIAaQB0AHkAPQAiADMAOQAiACAATgBhAG0AZQA9ACIAVABhAGIAbABlACAARwBy
AGkAZAAiAC8APgANAAoAIAAgADwAdwA6AEwAcwBkAEUAeABjAGUAcAB0AGkAbwBuACAATABvAGMA
awBlAGQAPQAiAGYAYQBsAHMAZQAiACAAUwBlAG0AaQBIAGkAZABkAGUAbgA9ACIAdAByAHUAZQAi
ACAAVQBuAGgAaQBkAGUAVwBoAGUAbgBVAHMAZQBkAD0AIgB0AHIAdQBlACIADQAKACAAIAAgAE4A
YQBtAGUAPQAiAFQAYQBiAGwAZQAgAFQAaABlAG0AZQAiAC8APgANAAoAIAAgADwAdwA6AEwAcwBk
AEUAeABjAGUAcAB0AGkAbwBuACAATABvAGMAawBlAGQAPQAiAGYAYQBsAHMAZQAiACAAUwBlAG0A
aQBIAGkAZABkAGUAbgA9ACIAdAByAHUAZQAiACAATgBhAG0AZQA9ACIAUABsAGEAYwBlAGgAbwBs
AGQAZQByACAAVABlAHgAdAAiAC8APgANAAoAIAAgADwAdwA6AEwAcwBkAEUAeABjAGUAcAB0AGkA
bwBuACAATABvAGMAawBlAGQAPQAiAGYAYQBsAHMAZQAiACAAUAByAGkAbwByAGkAdAB5AD0AIgAx
ACIAIABRAEYAbwByAG0AYQB0AD0AIgB0AHIAdQBlACIAIABOAGEAbQBlAD0AIgBOAG8AIABTAHAA
YQBjAGkAbgBnACIALwA+AA0ACgAgACAAPAB3ADoATABzAGQARQB4AGMAZQBwAHQAaQBvAG4AIABM
AG8AYwBrAGUAZAA9ACIAZgBhAGwAcwBlACIAIABQAHIAaQBvAHIAaQB0AHkAPQAiADYAMAAiACAA
TgBhAG0AZQA9ACIATABpAGcAaAB0ACAAUwBoAGEAZABpAG4AZwAiAC8APgANAAoAIAAgADwAdwA6
AEwAcwBkAEUAeABjAGUAcAB0AGkAbwBuACAATABvAGMAawBlAGQAPQAiAGYAYQBsAHMAZQAiACAA
UAByAGkAbwByAGkAdAB5AD0AIgA2ADEAIgAgAE4AYQBtAGUAPQAiAEwAaQBnAGgAdAAgAEwAaQBz
AHQAIgAvAD4ADQAKACAAIAA8AHcAOgBMAHMAZABFAHgAYwBlAHAAdABpAG8AbgAgAEwAbwBjAGsA
ZQBkAD0AIgBmAGEAbABzAGUAIgAgAFAAcgBpAG8AcgBpAHQAeQA9ACIANgAyACIAIABOAGEAbQBl
AD0AIgBMAGkAZwBoAHQAIABHAHIAaQBkACIALwA+AA0ACgAgACAAPAB3ADoATABzAGQARQB4AGMA
ZQBwAHQAaQBvAG4AIABMAG8AYwBrAGUAZAA9ACIAZgBhAGwAcwBlACIAIABQAHIAaQBvAHIAaQB0
AHkAPQAiADYAMwAiACAATgBhAG0AZQA9ACIATQBlAGQAaQB1AG0AIABTAGgAYQBkAGkAbgBnACAA
MQAiAC8APgANAAoAIAAgADwAdwA6AEwAcwBkAEUAeABjAGUAcAB0AGkAbwBuACAATABvAGMAawBl
AGQAPQAiAGYAYQBsAHMAZQAiACAAUAByAGkAbwByAGkAdAB5AD0AIgA2ADQAIgAgAE4AYQBtAGUA
PQAiAE0AZQBkAGkAdQBtACAAUwBoAGEAZABpAG4AZwAgADIAIgAvAD4ADQAKACAAIAA8AHcAOgBM
AHMAZABFAHgAYwBlAHAAdABpAG8AbgAgAEwAbwBjAGsAZQBkAD0AIgBmAGEAbABzAGUAIgAgAFAA
cgBpAG8AcgBpAHQAeQA9ACIANgA1ACIAIABOAGEAbQBlAD0AIgBNAGUAZABpAHUAbQAgAEwAaQBz
AHQAIAAxACIALwA+AA0ACgAgACAAPAB3ADoATABzAGQARQB4AGMAZQBwAHQAaQBvAG4AIABMAG8A
YwBrAGUAZAA9ACIAZgBhAGwAcwBlACIAIABQAHIAaQBvAHIAaQB0AHkAPQAiADYANgAiACAATgBh
AG0AZQA9ACIATQBlAGQAaQB1AG0AIABMAGkAcwB0ACAAMgAiAC8APgANAAoAIAAgADwAdwA6AEwA
cwBkAEUAeABjAGUAcAB0AGkAbwBuACAATABvAGMAawBlAGQAPQAiAGYAYQBsAHMAZQAiACAAUABy
AGkAbwByAGkAdAB5AD0AIgA2ADcAIgAgAE4AYQBtAGUAPQAiAE0AZQBkAGkAdQBtACAARwByAGkA
ZAAgADEAIgAvAD4ADQAKACAAIAA8AHcAOgBMAHMAZABFAHgAYwBlAHAAdABpAG8AbgAgAEwAbwBj
AGsAZQBkAD0AIgBmAGEAbABzAGUAIgAgAFAAcgBpAG8AcgBpAHQAeQA9ACIANgA4ACIAIABOAGEA
bQBlAD0AIgBNAGUAZABpAHUAbQAgAEcAcgBpAGQAIAAyACIALwA+AA0ACgAgACAAPAB3ADoATABz
AGQARQB4AGMAZQBwAHQAaQBvAG4AIABMAG8AYwBrAGUAZAA9ACIAZgBhAGwAcwBlACIAIABQAHIA
aQBvAHIAaQB0AHkAPQAiADYAOQAiACAATgBhAG0AZQA9ACIATQBlAGQAaQB1AG0AIABHAHIAaQBk
ACAAMwAiAC8APgANAAoAIAAgADwAdwA6AEwAcwBkAEUAeABjAGUAcAB0AGkAbwBuACAATABvAGMA
awBlAGQAPQAiAGYAYQBsAHMAZQAiACAAUAByAGkAbwByAGkAdAB5AD0AIgA3ADAAIgAgAE4AYQBt
AGUAPQAiAEQAYQByAGsAIABMAGkAcwB0ACIALwA+AA0ACgAgACAAPAB3ADoATABzAGQARQB4AGMA
ZQBwAHQAaQBvAG4AIABMAG8AYwBrAGUAZAA9ACIAZgBhAGwAcwBlACIAIABQAHIAaQBvAHIAaQB0
AHkAPQAiADcAMQAiACAATgBhAG0AZQA9ACIAQwBvAGwAbwByAGYAdQBsACAAUwBoAGEAZABpAG4A
ZwAiAC8APgANAAoAIAAgADwAdwA6AEwAcwBkAEUAeABjAGUAcAB0AGkAbwBuACAATABvAGMAawBl
AGQAPQAiAGYAYQBsAHMAZQAiACAAUAByAGkAbwByAGkAdAB5AD0AIgA3ADIAIgAgAE4AYQBtAGUA
PQAiAEMAbwBsAG8AcgBmAHUAbAAgAEwAaQBzAHQAIgAvAD4ADQAKACAAIAA8AHcAOgBMAHMAZABF
AHgAYwBlAHAAdABpAG8AbgAgAEwAbwBjAGsAZQBkAD0AIgBmAGEAbABzAGUAIgAgAFAAcgBpAG8A
cgBpAHQAeQA9ACIANwAzACIAIABOAGEAbQBlAD0AIgBDAG8AbABvAHIAZgB1AGwAIABHAHIAaQBk
ACIALwA+AA0ACgAgACAAPAB3ADoATABzAGQARQB4AGMAZQBwAHQAaQBvAG4AIABMAG8AYwBrAGUA
ZAA9ACIAZgBhAGwAcwBlACIAIABQAHIAaQBvAHIAaQB0AHkAPQAiADYAMAAiACAATgBhAG0AZQA9
ACIATABpAGcAaAB0ACAAUwBoAGEAZABpAG4AZwAgAEEAYwBjAGUAbgB0ACAAMQAiAC8APgANAAoA
IAAgADwAdwA6AEwAcwBkAEUAeABjAGUAcAB0AGkAbwBuACAATABvAGMAawBlAGQAPQAiAGYAYQBs
AHMAZQAiACAAUAByAGkAbwByAGkAdAB5AD0AIgA2ADEAIgAgAE4AYQBtAGUAPQAiAEwAaQBnAGgA
dAAgAEwAaQBzAHQAIABBAGMAYwBlAG4AdAAgADEAIgAvAD4ADQAKACAAIAA8AHcAOgBMAHMAZABF
AHgAYwBlAHAAdABpAG8AbgAgAEwAbwBjAGsAZQBkAD0AIgBmAGEAbABzAGUAIgAgAFAAcgBpAG8A
cgBpAHQAeQA9ACIANgAyACIAIABOAGEAbQBlAD0AIgBMAGkAZwBoAHQAIABHAHIAaQBkACAAQQBj
AGMAZQBuAHQAIAAxACIALwA+AA0ACgAgACAAPAB3ADoATABzAGQARQB4AGMAZQBwAHQAaQBvAG4A
IABMAG8AYwBrAGUAZAA9ACIAZgBhAGwAcwBlACIAIABQAHIAaQBvAHIAaQB0AHkAPQAiADYAMwAi
ACAATgBhAG0AZQA9ACIATQBlAGQAaQB1AG0AIABTAGgAYQBkAGkAbgBnACAAMQAgAEEAYwBjAGUA
bgB0ACAAMQAiAC8APgANAAoAIAAgADwAdwA6AEwAcwBkAEUAeABjAGUAcAB0AGkAbwBuACAATABv
AGMAawBlAGQAPQAiAGYAYQBsAHMAZQAiACAAUAByAGkAbwByAGkAdAB5AD0AIgA2ADQAIgAgAE4A
YQBtAGUAPQAiAE0AZQBkAGkAdQBtACAAUwBoAGEAZABpAG4AZwAgADIAIABBAGMAYwBlAG4AdAAg
ADEAIgAvAD4ADQAKACAAIAA8AHcAOgBMAHMAZABFAHgAYwBlAHAAdABpAG8AbgAgAEwAbwBjAGsA
ZQBkAD0AIgBmAGEAbABzAGUAIgAgAFAAcgBpAG8AcgBpAHQAeQA9ACIANgA1ACIAIABOAGEAbQBl
AD0AIgBNAGUAZABpAHUAbQAgAEwAaQBzAHQAIAAxACAAQQBjAGMAZQBuAHQAIAAxACIALwA+AA0A
CgAgACAAPAB3ADoATABzAGQARQB4AGMAZQBwAHQAaQBvAG4AIABMAG8AYwBrAGUAZAA9ACIAZgBh
AGwAcwBlACIAIABTAGUAbQBpAEgAaQBkAGQAZQBuAD0AIgB0AHIAdQBlACIAIABOAGEAbQBlAD0A
IgBSAGUAdgBpAHMAaQBvAG4AIgAvAD4ADQAKACAAIAA8AHcAOgBMAHMAZABFAHgAYwBlAHAAdABp
AG8AbgAgAEwAbwBjAGsAZQBkAD0AIgBmAGEAbABzAGUAIgAgAFAAcgBpAG8AcgBpAHQAeQA9ACIA
MwA0ACIAIABRAEYAbwByAG0AYQB0AD0AIgB0AHIAdQBlACIADQAKACAAIAAgAE4AYQBtAGUAPQAi
AEwAaQBzAHQAIABQAGEAcgBhAGcAcgBhAHAAaAAiAC8APgANAAoAIAAgADwAdwA6AEwAcwBkAEUA
eABjAGUAcAB0AGkAbwBuACAATABvAGMAawBlAGQAPQAiAGYAYQBsAHMAZQAiACAAUAByAGkAbwBy
AGkAdAB5AD0AIgAyADkAIgAgAFEARgBvAHIAbQBhAHQAPQAiAHQAcgB1AGUAIgAgAE4AYQBtAGUA
PQAiAFEAdQBvAHQAZQAiAC8APgANAAoAIAAgADwAdwA6AEwAcwBkAEUAeABjAGUAcAB0AGkAbwBu
ACAATABvAGMAawBlAGQAPQAiAGYAYQBsAHMAZQAiACAAUAByAGkAbwByAGkAdAB5AD0AIgAzADAA
IgAgAFEARgBvAHIAbQBhAHQAPQAiAHQAcgB1AGUAIgANAAoAIAAgACAATgBhAG0AZQA9ACIASQBu
AHQAZQBuAHMAZQAgAFEAdQBvAHQAZQAiAC8APgANAAoAIAAgADwAdwA6AEwAcwBkAEUAeABjAGUA
cAB0AGkAbwBuACAATABvAGMAawBlAGQAPQAiAGYAYQBsAHMAZQAiACAAUAByAGkAbwByAGkAdAB5
AD0AIgA2ADYAIgAgAE4AYQBtAGUAPQAiAE0AZQBkAGkAdQBtACAATABpAHMAdAAgADIAIABBAGMA
YwBlAG4AdAAgADEAIgAvAD4ADQAKACAAIAA8AHcAOgBMAHMAZABFAHgAYwBlAHAAdABpAG8AbgAg
AEwAbwBjAGsAZQBkAD0AIgBmAGEAbABzAGUAIgAgAFAAcgBpAG8AcgBpAHQAeQA9ACIANgA3ACIA
IABOAGEAbQBlAD0AIgBNAGUAZABpAHUAbQAgAEcAcgBpAGQAIAAxACAAQQBjAGMAZQBuAHQAIAAx
ACIALwA+AA0ACgAgACAAPAB3ADoATABzAGQARQB4AGMAZQBwAHQAaQBvAG4AIABMAG8AYwBrAGUA
ZAA9ACIAZgBhAGwAcwBlACIAIABQAHIAaQBvAHIAaQB0AHkAPQAiADYAOAAiACAATgBhAG0AZQA9
ACIATQBlAGQAaQB1AG0AIABHAHIAaQBkACAAMgAgAEEAYwBjAGUAbgB0ACAAMQAiAC8APgANAAoA
IAAgADwAdwA6AEwAcwBkAEUAeABjAGUAcAB0AGkAbwBuACAATABvAGMAawBlAGQAPQAiAGYAYQBs
AHMAZQAiACAAUAByAGkAbwByAGkAdAB5AD0AIgA2ADkAIgAgAE4AYQBtAGUAPQAiAE0AZQBkAGkA
dQBtACAARwByAGkAZAAgADMAIABBAGMAYwBlAG4AdAAgADEAIgAvAD4ADQAKACAAIAA8AHcAOgBM
AHMAZABFAHgAYwBlAHAAdABpAG8AbgAgAEwAbwBjAGsAZQBkAD0AIgBmAGEAbABzAGUAIgAgAFAA
cgBpAG8AcgBpAHQAeQA9ACIANwAwACIAIABOAGEAbQBlAD0AIgBEAGEAcgBrACAATABpAHMAdAAg
AEEAYwBjAGUAbgB0ACAAMQAiAC8APgANAAoAIAAgADwAdwA6AEwAcwBkAEUAeABjAGUAcAB0AGkA
bwBuACAATABvAGMAawBlAGQAPQAiAGYAYQBsAHMAZQAiACAAUAByAGkAbwByAGkAdAB5AD0AIgA3
ADEAIgAgAE4AYQBtAGUAPQAiAEMAbwBsAG8AcgBmAHUAbAAgAFMAaABhAGQAaQBuAGcAIABBAGMA
YwBlAG4AdAAgADEAIgAvAD4ADQAKACAAIAA8AHcAOgBMAHMAZABFAHgAYwBlAHAAdABpAG8AbgAg
AEwAbwBjAGsAZQBkAD0AIgBmAGEAbABzAGUAIgAgAFAAcgBpAG8AcgBpAHQAeQA9ACIANwAyACIA
IABOAGEAbQBlAD0AIgBDAG8AbABvAHIAZgB1AGwAIABMAGkAcwB0ACAAQQBjAGMAZQBuAHQAIAAx
ACIALwA+AA0ACgAgACAAPAB3ADoATABzAGQARQB4AGMAZQBwAHQAaQBvAG4AIABMAG8AYwBrAGUA
ZAA9ACIAZgBhAGwAcwBlACIAIABQAHIAaQBvAHIAaQB0AHkAPQAiADcAMwAiACAATgBhAG0AZQA9
ACIAQwBvAGwAbwByAGYAdQBsACAARwByAGkAZAAgAEEAYwBjAGUAbgB0ACAAMQAiAC8APgANAAoA
IAAgADwAdwA6AEwAcwBkAEUAeABjAGUAcAB0AGkAbwBuACAATABvAGMAawBlAGQAPQAiAGYAYQBs
AHMAZQAiACAAUAByAGkAbwByAGkAdAB5AD0AIgA2ADAAIgAgAE4AYQBtAGUAPQAiAEwAaQBnAGgA
dAAgAFMAaABhAGQAaQBuAGcAIABBAGMAYwBlAG4AdAAgADIAIgAvAD4ADQAKACAAIAA8AHcAOgBM
AHMAZABFAHgAYwBlAHAAdABpAG8AbgAgAEwAbwBjAGsAZQBkAD0AIgBmAGEAbABzAGUAIgAgAFAA
cgBpAG8AcgBpAHQAeQA9ACIANgAxACIAIABOAGEAbQBlAD0AIgBMAGkAZwBoAHQAIABMAGkAcwB0
ACAAQQBjAGMAZQBuAHQAIAAyACIALwA+AA0ACgAgACAAPAB3ADoATABzAGQARQB4AGMAZQBwAHQA
aQBvAG4AIABMAG8AYwBrAGUAZAA9ACIAZgBhAGwAcwBlACIAIABQAHIAaQBvAHIAaQB0AHkAPQAi
ADYAMgAiACAATgBhAG0AZQA9ACIATABpAGcAaAB0ACAARwByAGkAZAAgAEEAYwBjAGUAbgB0ACAA
MgAiAC8APgANAAoAIAAgADwAdwA6AEwAcwBkAEUAeABjAGUAcAB0AGkAbwBuACAATABvAGMAawBl
AGQAPQAiAGYAYQBsAHMAZQAiACAAUAByAGkAbwByAGkAdAB5AD0AIgA2ADMAIgAgAE4AYQBtAGUA
PQAiAE0AZQBkAGkAdQBtACAAUwBoAGEAZABpAG4AZwAgADEAIABBAGMAYwBlAG4AdAAgADIAIgAv
AD4ADQAKACAAIAA8AHcAOgBMAHMAZABFAHgAYwBlAHAAdABpAG8AbgAgAEwAbwBjAGsAZQBkAD0A
IgBmAGEAbABzAGUAIgAgAFAAcgBpAG8AcgBpAHQAeQA9ACIANgA0ACIAIABOAGEAbQBlAD0AIgBN
AGUAZABpAHUAbQAgAFMAaABhAGQAaQBuAGcAIAAyACAAQQBjAGMAZQBuAHQAIAAyACIALwA+AA0A
CgAgACAAPAB3ADoATABzAGQARQB4AGMAZQBwAHQAaQBvAG4AIABMAG8AYwBrAGUAZAA9ACIAZgBh
AGwAcwBlACIAIABQAHIAaQBvAHIAaQB0AHkAPQAiADYANQAiACAATgBhAG0AZQA9ACIATQBlAGQA
aQB1AG0AIABMAGkAcwB0ACAAMQAgAEEAYwBjAGUAbgB0ACAAMgAiAC8APgANAAoAIAAgADwAdwA6
AEwAcwBkAEUAeABjAGUAcAB0AGkAbwBuACAATABvAGMAawBlAGQAPQAiAGYAYQBsAHMAZQAiACAA
UAByAGkAbwByAGkAdAB5AD0AIgA2ADYAIgAgAE4AYQBtAGUAPQAiAE0AZQBkAGkAdQBtACAATABp
AHMAdAAgADIAIABBAGMAYwBlAG4AdAAgADIAIgAvAD4ADQAKACAAIAA8AHcAOgBMAHMAZABFAHgA
YwBlAHAAdABpAG8AbgAgAEwAbwBjAGsAZQBkAD0AIgBmAGEAbABzAGUAIgAgAFAAcgBpAG8AcgBp
AHQAeQA9ACIANgA3ACIAIABOAGEAbQBlAD0AIgBNAGUAZABpAHUAbQAgAEcAcgBpAGQAIAAxACAA
QQBjAGMAZQBuAHQAIAAyACIALwA+AA0ACgAgACAAPAB3ADoATABzAGQARQB4AGMAZQBwAHQAaQBv
AG4AIABMAG8AYwBrAGUAZAA9ACIAZgBhAGwAcwBlACIAIABQAHIAaQBvAHIAaQB0AHkAPQAiADYA
OAAiACAATgBhAG0AZQA9ACIATQBlAGQAaQB1AG0AIABHAHIAaQBkACAAMgAgAEEAYwBjAGUAbgB0
ACAAMgAiAC8APgANAAoAIAAgADwAdwA6AEwAcwBkAEUAeABjAGUAcAB0AGkAbwBuACAATABvAGMA
awBlAGQAPQAiAGYAYQBsAHMAZQAiACAAUAByAGkAbwByAGkAdAB5AD0AIgA2ADkAIgAgAE4AYQBt
AGUAPQAiAE0AZQBkAGkAdQBtACAARwByAGkAZAAgADMAIABBAGMAYwBlAG4AdAAgADIAIgAvAD4A
DQAKACAAIAA8AHcAOgBMAHMAZABFAHgAYwBlAHAAdABpAG8AbgAgAEwAbwBjAGsAZQBkAD0AIgBm
AGEAbABzAGUAIgAgAFAAcgBpAG8AcgBpAHQAeQA9ACIANwAwACIAIABOAGEAbQBlAD0AIgBEAGEA
cgBrACAATABpAHMAdAAgAEEAYwBjAGUAbgB0ACAAMgAiAC8APgANAAoAIAAgADwAdwA6AEwAcwBk
AEUAeABjAGUAcAB0AGkAbwBuACAATABvAGMAawBlAGQAPQAiAGYAYQBsAHMAZQAiACAAUAByAGkA
bwByAGkAdAB5AD0AIgA3ADEAIgAgAE4AYQBtAGUAPQAiAEMAbwBsAG8AcgBmAHUAbAAgAFMAaABh
AGQAaQBuAGcAIABBAGMAYwBlAG4AdAAgADIAIgAvAD4ADQAKACAAIAA8AHcAOgBMAHMAZABFAHgA
YwBlAHAAdABpAG8AbgAgAEwAbwBjAGsAZQBkAD0AIgBmAGEAbABzAGUAIgAgAFAAcgBpAG8AcgBp
AHQAeQA9ACIANwAyACIAIABOAGEAbQBlAD0AIgBDAG8AbABvAHIAZgB1AGwAIABMAGkAcwB0ACAA
QQBjAGMAZQBuAHQAIAAyACIALwA+AA0ACgAgACAAPAB3ADoATABzAGQARQB4AGMAZQBwAHQAaQBv
AG4AIABMAG8AYwBrAGUAZAA9ACIAZgBhAGwAcwBlACIAIABQAHIAaQBvAHIAaQB0AHkAPQAiADcA
MwAiACAATgBhAG0AZQA9ACIAQwBvAGwAbwByAGYAdQBsACAARwByAGkAZAAgAEEAYwBjAGUAbgB0
ACAAMgAiAC8APgANAAoAIAAgADwAdwA6AEwAcwBkAEUAeABjAGUAcAB0AGkAbwBuACAATABvAGMA
awBlAGQAPQAiAGYAYQBsAHMAZQAiACAAUAByAGkAbwByAGkAdAB5AD0AIgA2ADAAIgAgAE4AYQBt
AGUAPQAiAEwAaQBnAGgAdAAgAFMAaABhAGQAaQBuAGcAIABBAGMAYwBlAG4AdAAgADMAIgAvAD4A
DQAKACAAIAA8AHcAOgBMAHMAZABFAHgAYwBlAHAAdABpAG8AbgAgAEwAbwBjAGsAZQBkAD0AIgBm
AGEAbABzAGUAIgAgAFAAcgBpAG8AcgBpAHQAeQA9ACIANgAxACIAIABOAGEAbQBlAD0AIgBMAGkA
ZwBoAHQAIABMAGkAcwB0ACAAQQBjAGMAZQBuAHQAIAAzACIALwA+AA0ACgAgACAAPAB3ADoATABz
AGQARQB4AGMAZQBwAHQAaQBvAG4AIABMAG8AYwBrAGUAZAA9ACIAZgBhAGwAcwBlACIAIABQAHIA
aQBvAHIAaQB0AHkAPQAiADYAMgAiACAATgBhAG0AZQA9ACIATABpAGcAaAB0ACAARwByAGkAZAAg
AEEAYwBjAGUAbgB0ACAAMwAiAC8APgANAAoAIAAgADwAdwA6AEwAcwBkAEUAeABjAGUAcAB0AGkA
bwBuACAATABvAGMAawBlAGQAPQAiAGYAYQBsAHMAZQAiACAAUAByAGkAbwByAGkAdAB5AD0AIgA2
ADMAIgAgAE4AYQBtAGUAPQAiAE0AZQBkAGkAdQBtACAAUwBoAGEAZABpAG4AZwAgADEAIABBAGMA
YwBlAG4AdAAgADMAIgAvAD4ADQAKACAAIAA8AHcAOgBMAHMAZABFAHgAYwBlAHAAdABpAG8AbgAg
AEwAbwBjAGsAZQBkAD0AIgBmAGEAbABzAGUAIgAgAFAAcgBpAG8AcgBpAHQAeQA9ACIANgA0ACIA
IABOAGEAbQBlAD0AIgBNAGUAZABpAHUAbQAgAFMAaABhAGQAaQBuAGcAIAAyACAAQQBjAGMAZQBu
AHQAIAAzACIALwA+AA0ACgAgACAAPAB3ADoATABzAGQARQB4AGMAZQBwAHQAaQBvAG4AIABMAG8A
YwBrAGUAZAA9ACIAZgBhAGwAcwBlACIAIABQAHIAaQBvAHIAaQB0AHkAPQAiADYANQAiACAATgBh
AG0AZQA9ACIATQBlAGQAaQB1AG0AIABMAGkAcwB0ACAAMQAgAEEAYwBjAGUAbgB0ACAAMwAiAC8A
PgANAAoAIAAgADwAdwA6AEwAcwBkAEUAeABjAGUAcAB0AGkAbwBuACAATABvAGMAawBlAGQAPQAi
AGYAYQBsAHMAZQAiACAAUAByAGkAbwByAGkAdAB5AD0AIgA2ADYAIgAgAE4AYQBtAGUAPQAiAE0A
ZQBkAGkAdQBtACAATABpAHMAdAAgADIAIABBAGMAYwBlAG4AdAAgADMAIgAvAD4ADQAKACAAIAA8
AHcAOgBMAHMAZABFAHgAYwBlAHAAdABpAG8AbgAgAEwAbwBjAGsAZQBkAD0AIgBmAGEAbABzAGUA
IgAgAFAAcgBpAG8AcgBpAHQAeQA9ACIANgA3ACIAIABOAGEAbQBlAD0AIgBNAGUAZABpAHUAbQAg
AEcAcgBpAGQAIAAxACAAQQBjAGMAZQBuAHQAIAAzACIALwA+AA0ACgAgACAAPAB3ADoATABzAGQA
RQB4AGMAZQBwAHQAaQBvAG4AIABMAG8AYwBrAGUAZAA9ACIAZgBhAGwAcwBlACIAIABQAHIAaQBv
AHIAaQB0AHkAPQAiADYAOAAiACAATgBhAG0AZQA9ACIATQBlAGQAaQB1AG0AIABHAHIAaQBkACAA
MgAgAEEAYwBjAGUAbgB0ACAAMwAiAC8APgANAAoAIAAgADwAdwA6AEwAcwBkAEUAeABjAGUAcAB0
AGkAbwBuACAATABvAGMAawBlAGQAPQAiAGYAYQBsAHMAZQAiACAAUAByAGkAbwByAGkAdAB5AD0A
IgA2ADkAIgAgAE4AYQBtAGUAPQAiAE0AZQBkAGkAdQBtACAARwByAGkAZAAgADMAIABBAGMAYwBl
AG4AdAAgADMAIgAvAD4ADQAKACAAIAA8AHcAOgBMAHMAZABFAHgAYwBlAHAAdABpAG8AbgAgAEwA
bwBjAGsAZQBkAD0AIgBmAGEAbABzAGUAIgAgAFAAcgBpAG8AcgBpAHQAeQA9ACIANwAwACIAIABO
AGEAbQBlAD0AIgBEAGEAcgBrACAATABpAHMAdAAgAEEAYwBjAGUAbgB0ACAAMwAiAC8APgANAAoA
IAAgADwAdwA6AEwAcwBkAEUAeABjAGUAcAB0AGkAbwBuACAATABvAGMAawBlAGQAPQAiAGYAYQBs
AHMAZQAiACAAUAByAGkAbwByAGkAdAB5AD0AIgA3ADEAIgAgAE4AYQBtAGUAPQAiAEMAbwBsAG8A
cgBmAHUAbAAgAFMAaABhAGQAaQBuAGcAIABBAGMAYwBlAG4AdAAgADMAIgAvAD4ADQAKACAAIAA8
AHcAOgBMAHMAZABFAHgAYwBlAHAAdABpAG8AbgAgAEwAbwBjAGsAZQBkAD0AIgBmAGEAbABzAGUA
IgAgAFAAcgBpAG8AcgBpAHQAeQA9ACIANwAyACIAIABOAGEAbQBlAD0AIgBDAG8AbABvAHIAZgB1
AGwAIABMAGkAcwB0ACAAQQBjAGMAZQBuAHQAIAAzACIALwA+AA0ACgAgACAAPAB3ADoATABzAGQA
RQB4AGMAZQBwAHQAaQBvAG4AIABMAG8AYwBrAGUAZAA9ACIAZgBhAGwAcwBlACIAIABQAHIAaQBv
AHIAaQB0AHkAPQAiADcAMwAiACAATgBhAG0AZQA9ACIAQwBvAGwAbwByAGYAdQBsACAARwByAGkA
ZAAgAEEAYwBjAGUAbgB0ACAAMwAiAC8APgANAAoAIAAgADwAdwA6AEwAcwBkAEUAeABjAGUAcAB0
AGkAbwBuACAATABvAGMAawBlAGQAPQAiAGYAYQBsAHMAZQAiACAAUAByAGkAbwByAGkAdAB5AD0A
IgA2ADAAIgAgAE4AYQBtAGUAPQAiAEwAaQBnAGgAdAAgAFMAaABhAGQAaQBuAGcAIABBAGMAYwBl
AG4AdAAgADQAIgAvAD4ADQAKACAAIAA8AHcAOgBMAHMAZABFAHgAYwBlAHAAdABpAG8AbgAgAEwA
bwBjAGsAZQBkAD0AIgBmAGEAbABzAGUAIgAgAFAAcgBpAG8AcgBpAHQAeQA9ACIANgAxACIAIABO
AGEAbQBlAD0AIgBMAGkAZwBoAHQAIABMAGkAcwB0ACAAQQBjAGMAZQBuAHQAIAA0ACIALwA+AA0A
CgAgACAAPAB3ADoATABzAGQARQB4AGMAZQBwAHQAaQBvAG4AIABMAG8AYwBrAGUAZAA9ACIAZgBh
AGwAcwBlACIAIABQAHIAaQBvAHIAaQB0AHkAPQAiADYAMgAiACAATgBhAG0AZQA9ACIATABpAGcA
aAB0ACAARwByAGkAZAAgAEEAYwBjAGUAbgB0ACAANAAiAC8APgANAAoAIAAgADwAdwA6AEwAcwBk
AEUAeABjAGUAcAB0AGkAbwBuACAATABvAGMAawBlAGQAPQAiAGYAYQBsAHMAZQAiACAAUAByAGkA
bwByAGkAdAB5AD0AIgA2ADMAIgAgAE4AYQBtAGUAPQAiAE0AZQBkAGkAdQBtACAAUwBoAGEAZABp
AG4AZwAgADEAIABBAGMAYwBlAG4AdAAgADQAIgAvAD4ADQAKACAAIAA8AHcAOgBMAHMAZABFAHgA
YwBlAHAAdABpAG8AbgAgAEwAbwBjAGsAZQBkAD0AIgBmAGEAbABzAGUAIgAgAFAAcgBpAG8AcgBp
AHQAeQA9ACIANgA0ACIAIABOAGEAbQBlAD0AIgBNAGUAZABpAHUAbQAgAFMAaABhAGQAaQBuAGcA
IAAyACAAQQBjAGMAZQBuAHQAIAA0ACIALwA+AA0ACgAgACAAPAB3ADoATABzAGQARQB4AGMAZQBw
AHQAaQBvAG4AIABMAG8AYwBrAGUAZAA9ACIAZgBhAGwAcwBlACIAIABQAHIAaQBvAHIAaQB0AHkA
PQAiADYANQAiACAATgBhAG0AZQA9ACIATQBlAGQAaQB1AG0AIABMAGkAcwB0ACAAMQAgAEEAYwBj
AGUAbgB0ACAANAAiAC8APgANAAoAIAAgADwAdwA6AEwAcwBkAEUAeABjAGUAcAB0AGkAbwBuACAA
TABvAGMAawBlAGQAPQAiAGYAYQBsAHMAZQAiACAAUAByAGkAbwByAGkAdAB5AD0AIgA2ADYAIgAg
AE4AYQBtAGUAPQAiAE0AZQBkAGkAdQBtACAATABpAHMAdAAgADIAIABBAGMAYwBlAG4AdAAgADQA
IgAvAD4ADQAKACAAIAA8AHcAOgBMAHMAZABFAHgAYwBlAHAAdABpAG8AbgAgAEwAbwBjAGsAZQBk
AD0AIgBmAGEAbABzAGUAIgAgAFAAcgBpAG8AcgBpAHQAeQA9ACIANgA3ACIAIABOAGEAbQBlAD0A
IgBNAGUAZABpAHUAbQAgAEcAcgBpAGQAIAAxACAAQQBjAGMAZQBuAHQAIAA0ACIALwA+AA0ACgAg
ACAAPAB3ADoATABzAGQARQB4AGMAZQBwAHQAaQBvAG4AIABMAG8AYwBrAGUAZAA9ACIAZgBhAGwA
cwBlACIAIABQAHIAaQBvAHIAaQB0AHkAPQAiADYAOAAiACAATgBhAG0AZQA9ACIATQBlAGQAaQB1
AG0AIABHAHIAaQBkACAAMgAgAEEAYwBjAGUAbgB0ACAANAAiAC8APgANAAoAIAAgADwAdwA6AEwA
cwBkAEUAeABjAGUAcAB0AGkAbwBuACAATABvAGMAawBlAGQAPQAiAGYAYQBsAHMAZQAiACAAUABy
AGkAbwByAGkAdAB5AD0AIgA2ADkAIgAgAE4AYQBtAGUAPQAiAE0AZQBkAGkAdQBtACAARwByAGkA
ZAAgADMAIABBAGMAYwBlAG4AdAAgADQAIgAvAD4ADQAKACAAIAA8AHcAOgBMAHMAZABFAHgAYwBl
AHAAdABpAG8AbgAgAEwAbwBjAGsAZQBkAD0AIgBmAGEAbABzAGUAIgAgAFAAcgBpAG8AcgBpAHQA
eQA9ACIANwAwACIAIABOAGEAbQBlAD0AIgBEAGEAcgBrACAATABpAHMAdAAgAEEAYwBjAGUAbgB0
ACAANAAiAC8APgANAAoAIAAgADwAdwA6AEwAcwBkAEUAeABjAGUAcAB0AGkAbwBuACAATABvAGMA
awBlAGQAPQAiAGYAYQBsAHMAZQAiACAAUAByAGkAbwByAGkAdAB5AD0AIgA3ADEAIgAgAE4AYQBt
AGUAPQAiAEMAbwBsAG8AcgBmAHUAbAAgAFMAaABhAGQAaQBuAGcAIABBAGMAYwBlAG4AdAAgADQA
IgAvAD4ADQAKACAAIAA8AHcAOgBMAHMAZABFAHgAYwBlAHAAdABpAG8AbgAgAEwAbwBjAGsAZQBk
AD0AIgBmAGEAbABzAGUAIgAgAFAAcgBpAG8AcgBpAHQAeQA9ACIANwAyACIAIABOAGEAbQBlAD0A
IgBDAG8AbABvAHIAZgB1AGwAIABMAGkAcwB0ACAAQQBjAGMAZQBuAHQAIAA0ACIALwA+AA0ACgAg
ACAAPAB3ADoATABzAGQARQB4AGMAZQBwAHQAaQBvAG4AIABMAG8AYwBrAGUAZAA9ACIAZgBhAGwA
cwBlACIAIABQAHIAaQBvAHIAaQB0AHkAPQAiADcAMwAiACAATgBhAG0AZQA9ACIAQwBvAGwAbwBy
AGYAdQBsACAARwByAGkAZAAgAEEAYwBjAGUAbgB0ACAANAAiAC8APgANAAoAIAAgADwAdwA6AEwA
cwBkAEUAeABjAGUAcAB0AGkAbwBuACAATABvAGMAawBlAGQAPQAiAGYAYQBsAHMAZQAiACAAUABy
AGkAbwByAGkAdAB5AD0AIgA2ADAAIgAgAE4AYQBtAGUAPQAiAEwAaQBnAGgAdAAgAFMAaABhAGQA
aQBuAGcAIABBAGMAYwBlAG4AdAAgADUAIgAvAD4ADQAKACAAIAA8AHcAOgBMAHMAZABFAHgAYwBl
AHAAdABpAG8AbgAgAEwAbwBjAGsAZQBkAD0AIgBmAGEAbABzAGUAIgAgAFAAcgBpAG8AcgBpAHQA
eQA9ACIANgAxACIAIABOAGEAbQBlAD0AIgBMAGkAZwBoAHQAIABMAGkAcwB0ACAAQQBjAGMAZQBu
AHQAIAA1ACIALwA+AA0ACgAgACAAPAB3ADoATABzAGQARQB4AGMAZQBwAHQAaQBvAG4AIABMAG8A
YwBrAGUAZAA9ACIAZgBhAGwAcwBlACIAIABQAHIAaQBvAHIAaQB0AHkAPQAiADYAMgAiACAATgBh
AG0AZQA9ACIATABpAGcAaAB0ACAARwByAGkAZAAgAEEAYwBjAGUAbgB0ACAANQAiAC8APgANAAoA
IAAgADwAdwA6AEwAcwBkAEUAeABjAGUAcAB0AGkAbwBuACAATABvAGMAawBlAGQAPQAiAGYAYQBs
AHMAZQAiACAAUAByAGkAbwByAGkAdAB5AD0AIgA2ADMAIgAgAE4AYQBtAGUAPQAiAE0AZQBkAGkA
dQBtACAAUwBoAGEAZABpAG4AZwAgADEAIABBAGMAYwBlAG4AdAAgADUAIgAvAD4ADQAKACAAIAA8
AHcAOgBMAHMAZABFAHgAYwBlAHAAdABpAG8AbgAgAEwAbwBjAGsAZQBkAD0AIgBmAGEAbABzAGUA
IgAgAFAAcgBpAG8AcgBpAHQAeQA9ACIANgA0ACIAIABOAGEAbQBlAD0AIgBNAGUAZABpAHUAbQAg
AFMAaABhAGQAaQBuAGcAIAAyACAAQQBjAGMAZQBuAHQAIAA1ACIALwA+AA0ACgAgACAAPAB3ADoA
TABzAGQARQB4AGMAZQBwAHQAaQBvAG4AIABMAG8AYwBrAGUAZAA9ACIAZgBhAGwAcwBlACIAIABQ
AHIAaQBvAHIAaQB0AHkAPQAiADYANQAiACAATgBhAG0AZQA9ACIATQBlAGQAaQB1AG0AIABMAGkA
cwB0ACAAMQAgAEEAYwBjAGUAbgB0ACAANQAiAC8APgANAAoAIAAgADwAdwA6AEwAcwBkAEUAeABj
AGUAcAB0AGkAbwBuACAATABvAGMAawBlAGQAPQAiAGYAYQBsAHMAZQAiACAAUAByAGkAbwByAGkA
dAB5AD0AIgA2ADYAIgAgAE4AYQBtAGUAPQAiAE0AZQBkAGkAdQBtACAATABpAHMAdAAgADIAIABB
AGMAYwBlAG4AdAAgADUAIgAvAD4ADQAKACAAIAA8AHcAOgBMAHMAZABFAHgAYwBlAHAAdABpAG8A
bgAgAEwAbwBjAGsAZQBkAD0AIgBmAGEAbABzAGUAIgAgAFAAcgBpAG8AcgBpAHQAeQA9ACIANgA3
ACIAIABOAGEAbQBlAD0AIgBNAGUAZABpAHUAbQAgAEcAcgBpAGQAIAAxACAAQQBjAGMAZQBuAHQA
IAA1ACIALwA+AA0ACgAgACAAPAB3ADoATABzAGQARQB4AGMAZQBwAHQAaQBvAG4AIABMAG8AYwBr
AGUAZAA9ACIAZgBhAGwAcwBlACIAIABQAHIAaQBvAHIAaQB0AHkAPQAiADYAOAAiACAATgBhAG0A
ZQA9ACIATQBlAGQAaQB1AG0AIABHAHIAaQBkACAAMgAgAEEAYwBjAGUAbgB0ACAANQAiAC8APgAN
AAoAIAAgADwAdwA6AEwAcwBkAEUAeABjAGUAcAB0AGkAbwBuACAATABvAGMAawBlAGQAPQAiAGYA
YQBsAHMAZQAiACAAUAByAGkAbwByAGkAdAB5AD0AIgA2ADkAIgAgAE4AYQBtAGUAPQAiAE0AZQBk
AGkAdQBtACAARwByAGkAZAAgADMAIABBAGMAYwBlAG4AdAAgADUAIgAvAD4ADQAKACAAIAA8AHcA
OgBMAHMAZABFAHgAYwBlAHAAdABpAG8AbgAgAEwAbwBjAGsAZQBkAD0AIgBmAGEAbABzAGUAIgAg
AFAAcgBpAG8AcgBpAHQAeQA9ACIANwAwACIAIABOAGEAbQBlAD0AIgBEAGEAcgBrACAATABpAHMA
dAAgAEEAYwBjAGUAbgB0ACAANQAiAC8APgANAAoAIAAgADwAdwA6AEwAcwBkAEUAeABjAGUAcAB0
AGkAbwBuACAATABvAGMAawBlAGQAPQAiAGYAYQBsAHMAZQAiACAAUAByAGkAbwByAGkAdAB5AD0A
IgA3ADEAIgAgAE4AYQBtAGUAPQAiAEMAbwBsAG8AcgBmAHUAbAAgAFMAaABhAGQAaQBuAGcAIABB
AGMAYwBlAG4AdAAgADUAIgAvAD4ADQAKACAAIAA8AHcAOgBMAHMAZABFAHgAYwBlAHAAdABpAG8A
bgAgAEwAbwBjAGsAZQBkAD0AIgBmAGEAbABzAGUAIgAgAFAAcgBpAG8AcgBpAHQAeQA9ACIANwAy
ACIAIABOAGEAbQBlAD0AIgBDAG8AbABvAHIAZgB1AGwAIABMAGkAcwB0ACAAQQBjAGMAZQBuAHQA
IAA1ACIALwA+AA0ACgAgACAAPAB3ADoATABzAGQARQB4AGMAZQBwAHQAaQBvAG4AIABMAG8AYwBr
AGUAZAA9ACIAZgBhAGwAcwBlACIAIABQAHIAaQBvAHIAaQB0AHkAPQAiADcAMwAiACAATgBhAG0A
ZQA9ACIAQwBvAGwAbwByAGYAdQBsACAARwByAGkAZAAgAEEAYwBjAGUAbgB0ACAANQAiAC8APgAN
AAoAIAAgADwAdwA6AEwAcwBkAEUAeABjAGUAcAB0AGkAbwBuACAATABvAGMAawBlAGQAPQAiAGYA
YQBsAHMAZQAiACAAUAByAGkAbwByAGkAdAB5AD0AIgA2ADAAIgAgAE4AYQBtAGUAPQAiAEwAaQBn
AGgAdAAgAFMAaABhAGQAaQBuAGcAIABBAGMAYwBlAG4AdAAgADYAIgAvAD4ADQAKACAAIAA8AHcA
OgBMAHMAZABFAHgAYwBlAHAAdABpAG8AbgAgAEwAbwBjAGsAZQBkAD0AIgBmAGEAbABzAGUAIgAg
AFAAcgBpAG8AcgBpAHQAeQA9ACIANgAxACIAIABOAGEAbQBlAD0AIgBMAGkAZwBoAHQAIABMAGkA
cwB0ACAAQQBjAGMAZQBuAHQAIAA2ACIALwA+AA0ACgAgACAAPAB3ADoATABzAGQARQB4AGMAZQBw
AHQAaQBvAG4AIABMAG8AYwBrAGUAZAA9ACIAZgBhAGwAcwBlACIAIABQAHIAaQBvAHIAaQB0AHkA
PQAiADYAMgAiACAATgBhAG0AZQA9ACIATABpAGcAaAB0ACAARwByAGkAZAAgAEEAYwBjAGUAbgB0
ACAANgAiAC8APgANAAoAIAAgADwAdwA6AEwAcwBkAEUAeABjAGUAcAB0AGkAbwBuACAATABvAGMA
awBlAGQAPQAiAGYAYQBsAHMAZQAiACAAUAByAGkAbwByAGkAdAB5AD0AIgA2ADMAIgAgAE4AYQBt
AGUAPQAiAE0AZQBkAGkAdQBtACAAUwBoAGEAZABpAG4AZwAgADEAIABBAGMAYwBlAG4AdAAgADYA
IgAvAD4ADQAKACAAIAA8AHcAOgBMAHMAZABFAHgAYwBlAHAAdABpAG8AbgAgAEwAbwBjAGsAZQBk
AD0AIgBmAGEAbABzAGUAIgAgAFAAcgBpAG8AcgBpAHQAeQA9ACIANgA0ACIAIABOAGEAbQBlAD0A
IgBNAGUAZABpAHUAbQAgAFMAaABhAGQAaQBuAGcAIAAyACAAQQBjAGMAZQBuAHQAIAA2ACIALwA+
AA0ACgAgACAAPAB3ADoATABzAGQARQB4AGMAZQBwAHQAaQBvAG4AIABMAG8AYwBrAGUAZAA9ACIA
ZgBhAGwAcwBlACIAIABQAHIAaQBvAHIAaQB0AHkAPQAiADYANQAiACAATgBhAG0AZQA9ACIATQBl
AGQAaQB1AG0AIABMAGkAcwB0ACAAMQAgAEEAYwBjAGUAbgB0ACAANgAiAC8APgANAAoAIAAgADwA
dwA6AEwAcwBkAEUAeABjAGUAcAB0AGkAbwBuACAATABvAGMAawBlAGQAPQAiAGYAYQBsAHMAZQAi
ACAAUAByAGkAbwByAGkAdAB5AD0AIgA2ADYAIgAgAE4AYQBtAGUAPQAiAE0AZQBkAGkAdQBtACAA
TABpAHMAdAAgADIAIABBAGMAYwBlAG4AdAAgADYAIgAvAD4ADQAKACAAIAA8AHcAOgBMAHMAZABF
AHgAYwBlAHAAdABpAG8AbgAgAEwAbwBjAGsAZQBkAD0AIgBmAGEAbABzAGUAIgAgAFAAcgBpAG8A
cgBpAHQAeQA9ACIANgA3ACIAIABOAGEAbQBlAD0AIgBNAGUAZABpAHUAbQAgAEcAcgBpAGQAIAAx
ACAAQQBjAGMAZQBuAHQAIAA2ACIALwA+AA0ACgAgACAAPAB3ADoATABzAGQARQB4AGMAZQBwAHQA
aQBvAG4AIABMAG8AYwBrAGUAZAA9ACIAZgBhAGwAcwBlACIAIABQAHIAaQBvAHIAaQB0AHkAPQAi
ADYAOAAiACAATgBhAG0AZQA9ACIATQBlAGQAaQB1AG0AIABHAHIAaQBkACAAMgAgAEEAYwBjAGUA
bgB0ACAANgAiAC8APgANAAoAIAAgADwAdwA6AEwAcwBkAEUAeABjAGUAcAB0AGkAbwBuACAATABv
AGMAawBlAGQAPQAiAGYAYQBsAHMAZQAiACAAUAByAGkAbwByAGkAdAB5AD0AIgA2ADkAIgAgAE4A
YQBtAGUAPQAiAE0AZQBkAGkAdQBtACAARwByAGkAZAAgADMAIABBAGMAYwBlAG4AdAAgADYAIgAv
AD4ADQAKACAAIAA8AHcAOgBMAHMAZABFAHgAYwBlAHAAdABpAG8AbgAgAEwAbwBjAGsAZQBkAD0A
IgBmAGEAbABzAGUAIgAgAFAAcgBpAG8AcgBpAHQAeQA9ACIANwAwACIAIABOAGEAbQBlAD0AIgBE
AGEAcgBrACAATABpAHMAdAAgAEEAYwBjAGUAbgB0ACAANgAiAC8APgANAAoAIAAgADwAdwA6AEwA
cwBkAEUAeABjAGUAcAB0AGkAbwBuACAATABvAGMAawBlAGQAPQAiAGYAYQBsAHMAZQAiACAAUABy
AGkAbwByAGkAdAB5AD0AIgA3ADEAIgAgAE4AYQBtAGUAPQAiAEMAbwBsAG8AcgBmAHUAbAAgAFMA
aABhAGQAaQBuAGcAIABBAGMAYwBlAG4AdAAgADYAIgAvAD4ADQAKACAAIAA8AHcAOgBMAHMAZABF
AHgAYwBlAHAAdABpAG8AbgAgAEwAbwBjAGsAZQBkAD0AIgBmAGEAbABzAGUAIgAgAFAAcgBpAG8A
cgBpAHQAeQA9ACIANwAyACIAIABOAGEAbQBlAD0AIgBDAG8AbABvAHIAZgB1AGwAIABMAGkAcwB0
ACAAQQBjAGMAZQBuAHQAIAA2ACIALwA+AA0ACgAgACAAPAB3ADoATABzAGQARQB4AGMAZQBwAHQA
aQBvAG4AIABMAG8AYwBrAGUAZAA9ACIAZgBhAGwAcwBlACIAIABQAHIAaQBvAHIAaQB0AHkAPQAi
ADcAMwAiACAATgBhAG0AZQA9ACIAQwBvAGwAbwByAGYAdQBsACAARwByAGkAZAAgAEEAYwBjAGUA
bgB0ACAANgAiAC8APgANAAoAIAAgADwAdwA6AEwAcwBkAEUAeABjAGUAcAB0AGkAbwBuACAATABv
AGMAawBlAGQAPQAiAGYAYQBsAHMAZQAiACAAUAByAGkAbwByAGkAdAB5AD0AIgAxADkAIgAgAFEA
RgBvAHIAbQBhAHQAPQAiAHQAcgB1AGUAIgANAAoAIAAgACAATgBhAG0AZQA9ACIAUwB1AGIAdABs
AGUAIABFAG0AcABoAGEAcwBpAHMAIgAvAD4ADQAKACAAIAA8AHcAOgBMAHMAZABFAHgAYwBlAHAA
dABpAG8AbgAgAEwAbwBjAGsAZQBkAD0AIgBmAGEAbABzAGUAIgAgAFAAcgBpAG8AcgBpAHQAeQA9
ACIAMgAxACIAIABRAEYAbwByAG0AYQB0AD0AIgB0AHIAdQBlACIADQAKACAAIAAgAE4AYQBtAGUA
PQAiAEkAbgB0AGUAbgBzAGUAIABFAG0AcABoAGEAcwBpAHMAIgAvAD4ADQAKACAAIAA8AHcAOgBM
AHMAZABFAHgAYwBlAHAAdABpAG8AbgAgAEwAbwBjAGsAZQBkAD0AIgBmAGEAbABzAGUAIgAgAFAA
cgBpAG8AcgBpAHQAeQA9ACIAMwAxACIAIABRAEYAbwByAG0AYQB0AD0AIgB0AHIAdQBlACIADQAK
ACAAIAAgAE4AYQBtAGUAPQAiAFMAdQBiAHQAbABlACAAUgBlAGYAZQByAGUAbgBjAGUAIgAvAD4A
DQAKACAAIAA8AHcAOgBMAHMAZABFAHgAYwBlAHAAdABpAG8AbgAgAEwAbwBjAGsAZQBkAD0AIgBm
AGEAbABzAGUAIgAgAFAAcgBpAG8AcgBpAHQAeQA9ACIAMwAyACIAIABRAEYAbwByAG0AYQB0AD0A
IgB0AHIAdQBlACIADQAKACAAIAAgAE4AYQBtAGUAPQAiAEkAbgB0AGUAbgBzAGUAIABSAGUAZgBl
AHIAZQBuAGMAZQAiAC8APgANAAoAIAAgADwAdwA6AEwAcwBkAEUAeABjAGUAcAB0AGkAbwBuACAA
TABvAGMAawBlAGQAPQAiAGYAYQBsAHMAZQAiACAAUAByAGkAbwByAGkAdAB5AD0AIgAzADMAIgAg
AFEARgBvAHIAbQBhAHQAPQAiAHQAcgB1AGUAIgAgAE4AYQBtAGUAPQAiAEIAbwBvAGsAIABUAGkA
dABsAGUAIgAvAD4ADQAKACAAIAA8AHcAOgBMAHMAZABFAHgAYwBlAHAAdABpAG8AbgAgAEwAbwBj
AGsAZQBkAD0AIgBmAGEAbABzAGUAIgAgAFAAcgBpAG8AcgBpAHQAeQA9ACIAMwA3ACIAIABTAGUA
bQBpAEgAaQBkAGQAZQBuAD0AIgB0AHIAdQBlACIADQAKACAAIAAgAFUAbgBoAGkAZABlAFcAaABl
AG4AVQBzAGUAZAA9ACIAdAByAHUAZQAiACAATgBhAG0AZQA9ACIAQgBpAGIAbABpAG8AZwByAGEA
cABoAHkAIgAvAD4ADQAKACAAIAA8AHcAOgBMAHMAZABFAHgAYwBlAHAAdABpAG8AbgAgAEwAbwBj
AGsAZQBkAD0AIgBmAGEAbABzAGUAIgAgAFAAcgBpAG8AcgBpAHQAeQA9ACIAMwA5ACIAIABTAGUA
bQBpAEgAaQBkAGQAZQBuAD0AIgB0AHIAdQBlACIADQAKACAAIAAgAFUAbgBoAGkAZABlAFcAaABl
AG4AVQBzAGUAZAA9ACIAdAByAHUAZQAiACAAUQBGAG8AcgBtAGEAdAA9ACIAdAByAHUAZQAiACAA
TgBhAG0AZQA9ACIAVABPAEMAIABIAGUAYQBkAGkAbgBnACIALwA+AA0ACgAgACAAPAB3ADoATABz
AGQARQB4AGMAZQBwAHQAaQBvAG4AIABMAG8AYwBrAGUAZAA9ACIAZgBhAGwAcwBlACIAIABQAHIA
aQBvAHIAaQB0AHkAPQAiADQAMQAiACAATgBhAG0AZQA9ACIAUABsAGEAaQBuACAAVABhAGIAbABl
ACAAMQAiAC8APgANAAoAIAAgADwAdwA6AEwAcwBkAEUAeABjAGUAcAB0AGkAbwBuACAATABvAGMA
awBlAGQAPQAiAGYAYQBsAHMAZQAiACAAUAByAGkAbwByAGkAdAB5AD0AIgA0ADIAIgAgAE4AYQBt
AGUAPQAiAFAAbABhAGkAbgAgAFQAYQBiAGwAZQAgADIAIgAvAD4ADQAKACAAIAA8AHcAOgBMAHMA
ZABFAHgAYwBlAHAAdABpAG8AbgAgAEwAbwBjAGsAZQBkAD0AIgBmAGEAbABzAGUAIgAgAFAAcgBp
AG8AcgBpAHQAeQA9ACIANAAzACIAIABOAGEAbQBlAD0AIgBQAGwAYQBpAG4AIABUAGEAYgBsAGUA
IAAzACIALwA+AA0ACgAgACAAPAB3ADoATABzAGQARQB4AGMAZQBwAHQAaQBvAG4AIABMAG8AYwBr
AGUAZAA9ACIAZgBhAGwAcwBlACIAIABQAHIAaQBvAHIAaQB0AHkAPQAiADQANAAiACAATgBhAG0A
ZQA9ACIAUABsAGEAaQBuACAAVABhAGIAbABlACAANAAiAC8APgANAAoAIAAgADwAdwA6AEwAcwBk
AEUAeABjAGUAcAB0AGkAbwBuACAATABvAGMAawBlAGQAPQAiAGYAYQBsAHMAZQAiACAAUAByAGkA
bwByAGkAdAB5AD0AIgA0ADUAIgAgAE4AYQBtAGUAPQAiAFAAbABhAGkAbgAgAFQAYQBiAGwAZQAg
ADUAIgAvAD4ADQAKACAAIAA8AHcAOgBMAHMAZABFAHgAYwBlAHAAdABpAG8AbgAgAEwAbwBjAGsA
ZQBkAD0AIgBmAGEAbABzAGUAIgAgAFAAcgBpAG8AcgBpAHQAeQA9ACIANAAwACIAIABOAGEAbQBl
AD0AIgBHAHIAaQBkACAAVABhAGIAbABlACAATABpAGcAaAB0ACIALwA+AA0ACgAgACAAPAB3ADoA
TABzAGQARQB4AGMAZQBwAHQAaQBvAG4AIABMAG8AYwBrAGUAZAA9ACIAZgBhAGwAcwBlACIAIABQ
AHIAaQBvAHIAaQB0AHkAPQAiADQANgAiACAATgBhAG0AZQA9ACIARwByAGkAZAAgAFQAYQBiAGwA
ZQAgADEAIABMAGkAZwBoAHQAIgAvAD4ADQAKACAAIAA8AHcAOgBMAHMAZABFAHgAYwBlAHAAdABp
AG8AbgAgAEwAbwBjAGsAZQBkAD0AIgBmAGEAbABzAGUAIgAgAFAAcgBpAG8AcgBpAHQAeQA9ACIA
NAA3ACIAIABOAGEAbQBlAD0AIgBHAHIAaQBkACAAVABhAGIAbABlACAAMgAiAC8APgANAAoAIAAg
ADwAdwA6AEwAcwBkAEUAeABjAGUAcAB0AGkAbwBuACAATABvAGMAawBlAGQAPQAiAGYAYQBsAHMA
ZQAiACAAUAByAGkAbwByAGkAdAB5AD0AIgA0ADgAIgAgAE4AYQBtAGUAPQAiAEcAcgBpAGQAIABU
AGEAYgBsAGUAIAAzACIALwA+AA0ACgAgACAAPAB3ADoATABzAGQARQB4AGMAZQBwAHQAaQBvAG4A
IABMAG8AYwBrAGUAZAA9ACIAZgBhAGwAcwBlACIAIABQAHIAaQBvAHIAaQB0AHkAPQAiADQAOQAi
ACAATgBhAG0AZQA9ACIARwByAGkAZAAgAFQAYQBiAGwAZQAgADQAIgAvAD4ADQAKACAAIAA8AHcA
OgBMAHMAZABFAHgAYwBlAHAAdABpAG8AbgAgAEwAbwBjAGsAZQBkAD0AIgBmAGEAbABzAGUAIgAg
AFAAcgBpAG8AcgBpAHQAeQA9ACIANQAwACIAIABOAGEAbQBlAD0AIgBHAHIAaQBkACAAVABhAGIA
bABlACAANQAgAEQAYQByAGsAIgAvAD4ADQAKACAAIAA8AHcAOgBMAHMAZABFAHgAYwBlAHAAdABp
AG8AbgAgAEwAbwBjAGsAZQBkAD0AIgBmAGEAbABzAGUAIgAgAFAAcgBpAG8AcgBpAHQAeQA9ACIA
NQAxACIAIABOAGEAbQBlAD0AIgBHAHIAaQBkACAAVABhAGIAbABlACAANgAgAEMAbwBsAG8AcgBm
AHUAbAAiAC8APgANAAoAIAAgADwAdwA6AEwAcwBkAEUAeABjAGUAcAB0AGkAbwBuACAATABvAGMA
awBlAGQAPQAiAGYAYQBsAHMAZQAiACAAUAByAGkAbwByAGkAdAB5AD0AIgA1ADIAIgAgAE4AYQBt
AGUAPQAiAEcAcgBpAGQAIABUAGEAYgBsAGUAIAA3ACAAQwBvAGwAbwByAGYAdQBsACIALwA+AA0A
CgAgACAAPAB3ADoATABzAGQARQB4AGMAZQBwAHQAaQBvAG4AIABMAG8AYwBrAGUAZAA9ACIAZgBh
AGwAcwBlACIAIABQAHIAaQBvAHIAaQB0AHkAPQAiADQANgAiAA0ACgAgACAAIABOAGEAbQBlAD0A
IgBHAHIAaQBkACAAVABhAGIAbABlACAAMQAgAEwAaQBnAGgAdAAgAEEAYwBjAGUAbgB0ACAAMQAi
AC8APgANAAoAIAAgADwAdwA6AEwAcwBkAEUAeABjAGUAcAB0AGkAbwBuACAATABvAGMAawBlAGQA
PQAiAGYAYQBsAHMAZQAiACAAUAByAGkAbwByAGkAdAB5AD0AIgA0ADcAIgAgAE4AYQBtAGUAPQAi
AEcAcgBpAGQAIABUAGEAYgBsAGUAIAAyACAAQQBjAGMAZQBuAHQAIAAxACIALwA+AA0ACgAgACAA
PAB3ADoATABzAGQARQB4AGMAZQBwAHQAaQBvAG4AIABMAG8AYwBrAGUAZAA9ACIAZgBhAGwAcwBl
ACIAIABQAHIAaQBvAHIAaQB0AHkAPQAiADQAOAAiACAATgBhAG0AZQA9ACIARwByAGkAZAAgAFQA
YQBiAGwAZQAgADMAIABBAGMAYwBlAG4AdAAgADEAIgAvAD4ADQAKACAAIAA8AHcAOgBMAHMAZABF
AHgAYwBlAHAAdABpAG8AbgAgAEwAbwBjAGsAZQBkAD0AIgBmAGEAbABzAGUAIgAgAFAAcgBpAG8A
cgBpAHQAeQA9ACIANAA5ACIAIABOAGEAbQBlAD0AIgBHAHIAaQBkACAAVABhAGIAbABlACAANAAg
AEEAYwBjAGUAbgB0ACAAMQAiAC8APgANAAoAIAAgADwAdwA6AEwAcwBkAEUAeABjAGUAcAB0AGkA
bwBuACAATABvAGMAawBlAGQAPQAiAGYAYQBsAHMAZQAiACAAUAByAGkAbwByAGkAdAB5AD0AIgA1
ADAAIgAgAE4AYQBtAGUAPQAiAEcAcgBpAGQAIABUAGEAYgBsAGUAIAA1ACAARABhAHIAawAgAEEA
YwBjAGUAbgB0ACAAMQAiAC8APgANAAoAIAAgADwAdwA6AEwAcwBkAEUAeABjAGUAcAB0AGkAbwBu
ACAATABvAGMAawBlAGQAPQAiAGYAYQBsAHMAZQAiACAAUAByAGkAbwByAGkAdAB5AD0AIgA1ADEA
IgANAAoAIAAgACAATgBhAG0AZQA9ACIARwByAGkAZAAgAFQAYQBiAGwAZQAgADYAIABDAG8AbABv
AHIAZgB1AGwAIABBAGMAYwBlAG4AdAAgADEAIgAvAD4ADQAKACAAIAA8AHcAOgBMAHMAZABFAHgA
YwBlAHAAdABpAG8AbgAgAEwAbwBjAGsAZQBkAD0AIgBmAGEAbABzAGUAIgAgAFAAcgBpAG8AcgBp
AHQAeQA9ACIANQAyACIADQAKACAAIAAgAE4AYQBtAGUAPQAiAEcAcgBpAGQAIABUAGEAYgBsAGUA
IAA3ACAAQwBvAGwAbwByAGYAdQBsACAAQQBjAGMAZQBuAHQAIAAxACIALwA+AA0ACgAgACAAPAB3
ADoATABzAGQARQB4AGMAZQBwAHQAaQBvAG4AIABMAG8AYwBrAGUAZAA9ACIAZgBhAGwAcwBlACIA
IABQAHIAaQBvAHIAaQB0AHkAPQAiADQANgAiAA0ACgAgACAAIABOAGEAbQBlAD0AIgBHAHIAaQBk
ACAAVABhAGIAbABlACAAMQAgAEwAaQBnAGgAdAAgAEEAYwBjAGUAbgB0ACAAMgAiAC8APgANAAoA
IAAgADwAdwA6AEwAcwBkAEUAeABjAGUAcAB0AGkAbwBuACAATABvAGMAawBlAGQAPQAiAGYAYQBs
AHMAZQAiACAAUAByAGkAbwByAGkAdAB5AD0AIgA0ADcAIgAgAE4AYQBtAGUAPQAiAEcAcgBpAGQA
IABUAGEAYgBsAGUAIAAyACAAQQBjAGMAZQBuAHQAIAAyACIALwA+AA0ACgAgACAAPAB3ADoATABz
AGQARQB4AGMAZQBwAHQAaQBvAG4AIABMAG8AYwBrAGUAZAA9ACIAZgBhAGwAcwBlACIAIABQAHIA
aQBvAHIAaQB0AHkAPQAiADQAOAAiACAATgBhAG0AZQA9ACIARwByAGkAZAAgAFQAYQBiAGwAZQAg
ADMAIABBAGMAYwBlAG4AdAAgADIAIgAvAD4ADQAKACAAIAA8AHcAOgBMAHMAZABFAHgAYwBlAHAA
dABpAG8AbgAgAEwAbwBjAGsAZQBkAD0AIgBmAGEAbABzAGUAIgAgAFAAcgBpAG8AcgBpAHQAeQA9
ACIANAA5ACIAIABOAGEAbQBlAD0AIgBHAHIAaQBkACAAVABhAGIAbABlACAANAAgAEEAYwBjAGUA
bgB0ACAAMgAiAC8APgANAAoAIAAgADwAdwA6AEwAcwBkAEUAeABjAGUAcAB0AGkAbwBuACAATABv
AGMAawBlAGQAPQAiAGYAYQBsAHMAZQAiACAAUAByAGkAbwByAGkAdAB5AD0AIgA1ADAAIgAgAE4A
YQBtAGUAPQAiAEcAcgBpAGQAIABUAGEAYgBsAGUAIAA1ACAARABhAHIAawAgAEEAYwBjAGUAbgB0
ACAAMgAiAC8APgANAAoAIAAgADwAdwA6AEwAcwBkAEUAeABjAGUAcAB0AGkAbwBuACAATABvAGMA
awBlAGQAPQAiAGYAYQBsAHMAZQAiACAAUAByAGkAbwByAGkAdAB5AD0AIgA1ADEAIgANAAoAIAAg
ACAATgBhAG0AZQA9ACIARwByAGkAZAAgAFQAYQBiAGwAZQAgADYAIABDAG8AbABvAHIAZgB1AGwA
IABBAGMAYwBlAG4AdAAgADIAIgAvAD4ADQAKACAAIAA8AHcAOgBMAHMAZABFAHgAYwBlAHAAdABp
AG8AbgAgAEwAbwBjAGsAZQBkAD0AIgBmAGEAbABzAGUAIgAgAFAAcgBpAG8AcgBpAHQAeQA9ACIA
NQAyACIADQAKACAAIAAgAE4AYQBtAGUAPQAiAEcAcgBpAGQAIABUAGEAYgBsAGUAIAA3ACAAQwBv
AGwAbwByAGYAdQBsACAAQQBjAGMAZQBuAHQAIAAyACIALwA+AA0ACgAgACAAPAB3ADoATABzAGQA
RQB4AGMAZQBwAHQAaQBvAG4AIABMAG8AYwBrAGUAZAA9ACIAZgBhAGwAcwBlACIAIABQAHIAaQBv
AHIAaQB0AHkAPQAiADQANgAiAA0ACgAgACAAIABOAGEAbQBlAD0AIgBHAHIAaQBkACAAVABhAGIA
bABlACAAMQAgAEwAaQBnAGgAdAAgAEEAYwBjAGUAbgB0ACAAMwAiAC8APgANAAoAIAAgADwAdwA6
AEwAcwBkAEUAeABjAGUAcAB0AGkAbwBuACAATABvAGMAawBlAGQAPQAiAGYAYQBsAHMAZQAiACAA
UAByAGkAbwByAGkAdAB5AD0AIgA0ADcAIgAgAE4AYQBtAGUAPQAiAEcAcgBpAGQAIABUAGEAYgBs
AGUAIAAyACAAQQBjAGMAZQBuAHQAIAAzACIALwA+AA0ACgAgACAAPAB3ADoATABzAGQARQB4AGMA
ZQBwAHQAaQBvAG4AIABMAG8AYwBrAGUAZAA9ACIAZgBhAGwAcwBlACIAIABQAHIAaQBvAHIAaQB0
AHkAPQAiADQAOAAiACAATgBhAG0AZQA9ACIARwByAGkAZAAgAFQAYQBiAGwAZQAgADMAIABBAGMA
YwBlAG4AdAAgADMAIgAvAD4ADQAKACAAIAA8AHcAOgBMAHMAZABFAHgAYwBlAHAAdABpAG8AbgAg
AEwAbwBjAGsAZQBkAD0AIgBmAGEAbABzAGUAIgAgAFAAcgBpAG8AcgBpAHQAeQA9ACIANAA5ACIA
IABOAGEAbQBlAD0AIgBHAHIAaQBkACAAVABhAGIAbABlACAANAAgAEEAYwBjAGUAbgB0ACAAMwAi
AC8APgANAAoAIAAgADwAdwA6AEwAcwBkAEUAeABjAGUAcAB0AGkAbwBuACAATABvAGMAawBlAGQA
PQAiAGYAYQBsAHMAZQAiACAAUAByAGkAbwByAGkAdAB5AD0AIgA1ADAAIgAgAE4AYQBtAGUAPQAi
AEcAcgBpAGQAIABUAGEAYgBsAGUAIAA1ACAARABhAHIAawAgAEEAYwBjAGUAbgB0ACAAMwAiAC8A
PgANAAoAIAAgADwAdwA6AEwAcwBkAEUAeABjAGUAcAB0AGkAbwBuACAATABvAGMAawBlAGQAPQAi
AGYAYQBsAHMAZQAiACAAUAByAGkAbwByAGkAdAB5AD0AIgA1ADEAIgANAAoAIAAgACAATgBhAG0A
ZQA9ACIARwByAGkAZAAgAFQAYQBiAGwAZQAgADYAIABDAG8AbABvAHIAZgB1AGwAIABBAGMAYwBl
AG4AdAAgADMAIgAvAD4ADQAKACAAIAA8AHcAOgBMAHMAZABFAHgAYwBlAHAAdABpAG8AbgAgAEwA
bwBjAGsAZQBkAD0AIgBmAGEAbABzAGUAIgAgAFAAcgBpAG8AcgBpAHQAeQA9ACIANQAyACIADQAK
ACAAIAAgAE4AYQBtAGUAPQAiAEcAcgBpAGQAIABUAGEAYgBsAGUAIAA3ACAAQwBvAGwAbwByAGYA
dQBsACAAQQBjAGMAZQBuAHQAIAAzACIALwA+AA0ACgAgACAAPAB3ADoATABzAGQARQB4AGMAZQBw
AHQAaQBvAG4AIABMAG8AYwBrAGUAZAA9ACIAZgBhAGwAcwBlACIAIABQAHIAaQBvAHIAaQB0AHkA
PQAiADQANgAiAA0ACgAgACAAIABOAGEAbQBlAD0AIgBHAHIAaQBkACAAVABhAGIAbABlACAAMQAg
AEwAaQBnAGgAdAAgAEEAYwBjAGUAbgB0ACAANAAiAC8APgANAAoAIAAgADwAdwA6AEwAcwBkAEUA
eABjAGUAcAB0AGkAbwBuACAATABvAGMAawBlAGQAPQAiAGYAYQBsAHMAZQAiACAAUAByAGkAbwBy
AGkAdAB5AD0AIgA0ADcAIgAgAE4AYQBtAGUAPQAiAEcAcgBpAGQAIABUAGEAYgBsAGUAIAAyACAA
QQBjAGMAZQBuAHQAIAA0ACIALwA+AA0ACgAgACAAPAB3ADoATABzAGQARQB4AGMAZQBwAHQAaQBv
AG4AIABMAG8AYwBrAGUAZAA9ACIAZgBhAGwAcwBlACIAIABQAHIAaQBvAHIAaQB0AHkAPQAiADQA
OAAiACAATgBhAG0AZQA9ACIARwByAGkAZAAgAFQAYQBiAGwAZQAgADMAIABBAGMAYwBlAG4AdAAg
ADQAIgAvAD4ADQAKACAAIAA8AHcAOgBMAHMAZABFAHgAYwBlAHAAdABpAG8AbgAgAEwAbwBjAGsA
ZQBkAD0AIgBmAGEAbABzAGUAIgAgAFAAcgBpAG8AcgBpAHQAeQA9ACIANAA5ACIAIABOAGEAbQBl
AD0AIgBHAHIAaQBkACAAVABhAGIAbABlACAANAAgAEEAYwBjAGUAbgB0ACAANAAiAC8APgANAAoA
IAAgADwAdwA6AEwAcwBkAEUAeABjAGUAcAB0AGkAbwBuACAATABvAGMAawBlAGQAPQAiAGYAYQBs
AHMAZQAiACAAUAByAGkAbwByAGkAdAB5AD0AIgA1ADAAIgAgAE4AYQBtAGUAPQAiAEcAcgBpAGQA
IABUAGEAYgBsAGUAIAA1ACAARABhAHIAawAgAEEAYwBjAGUAbgB0ACAANAAiAC8APgANAAoAIAAg
ADwAdwA6AEwAcwBkAEUAeABjAGUAcAB0AGkAbwBuACAATABvAGMAawBlAGQAPQAiAGYAYQBsAHMA
ZQAiACAAUAByAGkAbwByAGkAdAB5AD0AIgA1ADEAIgANAAoAIAAgACAATgBhAG0AZQA9ACIARwBy
AGkAZAAgAFQAYQBiAGwAZQAgADYAIABDAG8AbABvAHIAZgB1AGwAIABBAGMAYwBlAG4AdAAgADQA
IgAvAD4ADQAKACAAIAA8AHcAOgBMAHMAZABFAHgAYwBlAHAAdABpAG8AbgAgAEwAbwBjAGsAZQBk
AD0AIgBmAGEAbABzAGUAIgAgAFAAcgBpAG8AcgBpAHQAeQA9ACIANQAyACIADQAKACAAIAAgAE4A
YQBtAGUAPQAiAEcAcgBpAGQAIABUAGEAYgBsAGUAIAA3ACAAQwBvAGwAbwByAGYAdQBsACAAQQBj
AGMAZQBuAHQAIAA0ACIALwA+AA0ACgAgACAAPAB3ADoATABzAGQARQB4AGMAZQBwAHQAaQBvAG4A
IABMAG8AYwBrAGUAZAA9ACIAZgBhAGwAcwBlACIAIABQAHIAaQBvAHIAaQB0AHkAPQAiADQANgAi
AA0ACgAgACAAIABOAGEAbQBlAD0AIgBHAHIAaQBkACAAVABhAGIAbABlACAAMQAgAEwAaQBnAGgA
dAAgAEEAYwBjAGUAbgB0ACAANQAiAC8APgANAAoAIAAgADwAdwA6AEwAcwBkAEUAeABjAGUAcAB0
AGkAbwBuACAATABvAGMAawBlAGQAPQAiAGYAYQBsAHMAZQAiACAAUAByAGkAbwByAGkAdAB5AD0A
IgA0ADcAIgAgAE4AYQBtAGUAPQAiAEcAcgBpAGQAIABUAGEAYgBsAGUAIAAyACAAQQBjAGMAZQBu
AHQAIAA1ACIALwA+AA0ACgAgACAAPAB3ADoATABzAGQARQB4AGMAZQBwAHQAaQBvAG4AIABMAG8A
YwBrAGUAZAA9ACIAZgBhAGwAcwBlACIAIABQAHIAaQBvAHIAaQB0AHkAPQAiADQAOAAiACAATgBh
AG0AZQA9ACIARwByAGkAZAAgAFQAYQBiAGwAZQAgADMAIABBAGMAYwBlAG4AdAAgADUAIgAvAD4A
DQAKACAAIAA8AHcAOgBMAHMAZABFAHgAYwBlAHAAdABpAG8AbgAgAEwAbwBjAGsAZQBkAD0AIgBm
AGEAbABzAGUAIgAgAFAAcgBpAG8AcgBpAHQAeQA9ACIANAA5ACIAIABOAGEAbQBlAD0AIgBHAHIA
aQBkACAAVABhAGIAbABlACAANAAgAEEAYwBjAGUAbgB0ACAANQAiAC8APgANAAoAIAAgADwAdwA6
AEwAcwBkAEUAeABjAGUAcAB0AGkAbwBuACAATABvAGMAawBlAGQAPQAiAGYAYQBsAHMAZQAiACAA
UAByAGkAbwByAGkAdAB5AD0AIgA1ADAAIgAgAE4AYQBtAGUAPQAiAEcAcgBpAGQAIABUAGEAYgBs
AGUAIAA1ACAARABhAHIAawAgAEEAYwBjAGUAbgB0ACAANQAiAC8APgANAAoAIAAgADwAdwA6AEwA
cwBkAEUAeABjAGUAcAB0AGkAbwBuACAATABvAGMAawBlAGQAPQAiAGYAYQBsAHMAZQAiACAAUABy
AGkAbwByAGkAdAB5AD0AIgA1ADEAIgANAAoAIAAgACAATgBhAG0AZQA9ACIARwByAGkAZAAgAFQA
YQBiAGwAZQAgADYAIABDAG8AbABvAHIAZgB1AGwAIABBAGMAYwBlAG4AdAAgADUAIgAvAD4ADQAK
ACAAIAA8AHcAOgBMAHMAZABFAHgAYwBlAHAAdABpAG8AbgAgAEwAbwBjAGsAZQBkAD0AIgBmAGEA
bABzAGUAIgAgAFAAcgBpAG8AcgBpAHQAeQA9ACIANQAyACIADQAKACAAIAAgAE4AYQBtAGUAPQAi
AEcAcgBpAGQAIABUAGEAYgBsAGUAIAA3ACAAQwBvAGwAbwByAGYAdQBsACAAQQBjAGMAZQBuAHQA
IAA1ACIALwA+AA0ACgAgACAAPAB3ADoATABzAGQARQB4AGMAZQBwAHQAaQBvAG4AIABMAG8AYwBr
AGUAZAA9ACIAZgBhAGwAcwBlACIAIABQAHIAaQBvAHIAaQB0AHkAPQAiADQANgAiAA0ACgAgACAA
IABOAGEAbQBlAD0AIgBHAHIAaQBkACAAVABhAGIAbABlACAAMQAgAEwAaQBnAGgAdAAgAEEAYwBj
AGUAbgB0ACAANgAiAC8APgANAAoAIAAgADwAdwA6AEwAcwBkAEUAeABjAGUAcAB0AGkAbwBuACAA
TABvAGMAawBlAGQAPQAiAGYAYQBsAHMAZQAiACAAUAByAGkAbwByAGkAdAB5AD0AIgA0ADcAIgAg
AE4AYQBtAGUAPQAiAEcAcgBpAGQAIABUAGEAYgBsAGUAIAAyACAAQQBjAGMAZQBuAHQAIAA2ACIA
LwA+AA0ACgAgACAAPAB3ADoATABzAGQARQB4AGMAZQBwAHQAaQBvAG4AIABMAG8AYwBrAGUAZAA9
ACIAZgBhAGwAcwBlACIAIABQAHIAaQBvAHIAaQB0AHkAPQAiADQAOAAiACAATgBhAG0AZQA9ACIA
RwByAGkAZAAgAFQAYQBiAGwAZQAgADMAIABBAGMAYwBlAG4AdAAgADYAIgAvAD4ADQAKACAAIAA8
AHcAOgBMAHMAZABFAHgAYwBlAHAAdABpAG8AbgAgAEwAbwBjAGsAZQBkAD0AIgBmAGEAbABzAGUA
IgAgAFAAcgBpAG8AcgBpAHQAeQA9ACIANAA5ACIAIABOAGEAbQBlAD0AIgBHAHIAaQBkACAAVABh
AGIAbABlACAANAAgAEEAYwBjAGUAbgB0ACAANgAiAC8APgANAAoAIAAgADwAdwA6AEwAcwBkAEUA
eABjAGUAcAB0AGkAbwBuACAATABvAGMAawBlAGQAPQAiAGYAYQBsAHMAZQAiACAAUAByAGkAbwBy
AGkAdAB5AD0AIgA1ADAAIgAgAE4AYQBtAGUAPQAiAEcAcgBpAGQAIABUAGEAYgBsAGUAIAA1ACAA
RABhAHIAawAgAEEAYwBjAGUAbgB0ACAANgAiAC8APgANAAoAIAAgADwAdwA6AEwAcwBkAEUAeABj
AGUAcAB0AGkAbwBuACAATABvAGMAawBlAGQAPQAiAGYAYQBsAHMAZQAiACAAUAByAGkAbwByAGkA
dAB5AD0AIgA1ADEAIgANAAoAIAAgACAATgBhAG0AZQA9ACIARwByAGkAZAAgAFQAYQBiAGwAZQAg
ADYAIABDAG8AbABvAHIAZgB1AGwAIABBAGMAYwBlAG4AdAAgADYAIgAvAD4ADQAKACAAIAA8AHcA
OgBMAHMAZABFAHgAYwBlAHAAdABpAG8AbgAgAEwAbwBjAGsAZQBkAD0AIgBmAGEAbABzAGUAIgAg
AFAAcgBpAG8AcgBpAHQAeQA9ACIANQAyACIADQAKACAAIAAgAE4AYQBtAGUAPQAiAEcAcgBpAGQA
IABUAGEAYgBsAGUAIAA3ACAAQwBvAGwAbwByAGYAdQBsACAAQQBjAGMAZQBuAHQAIAA2ACIALwA+
AA0ACgAgACAAPAB3ADoATABzAGQARQB4AGMAZQBwAHQAaQBvAG4AIABMAG8AYwBrAGUAZAA9ACIA
ZgBhAGwAcwBlACIAIABQAHIAaQBvAHIAaQB0AHkAPQAiADQANgAiACAATgBhAG0AZQA9ACIATABp
AHMAdAAgAFQAYQBiAGwAZQAgADEAIABMAGkAZwBoAHQAIgAvAD4ADQAKACAAIAA8AHcAOgBMAHMA
ZABFAHgAYwBlAHAAdABpAG8AbgAgAEwAbwBjAGsAZQBkAD0AIgBmAGEAbABzAGUAIgAgAFAAcgBp
AG8AcgBpAHQAeQA9ACIANAA3ACIAIABOAGEAbQBlAD0AIgBMAGkAcwB0ACAAVABhAGIAbABlACAA
MgAiAC8APgANAAoAIAAgADwAdwA6AEwAcwBkAEUAeABjAGUAcAB0AGkAbwBuACAATABvAGMAawBl
AGQAPQAiAGYAYQBsAHMAZQAiACAAUAByAGkAbwByAGkAdAB5AD0AIgA0ADgAIgAgAE4AYQBtAGUA
PQAiAEwAaQBzAHQAIABUAGEAYgBsAGUAIAAzACIALwA+AA0ACgAgACAAPAB3ADoATABzAGQARQB4
AGMAZQBwAHQAaQBvAG4AIABMAG8AYwBrAGUAZAA9ACIAZgBhAGwAcwBlACIAIABQAHIAaQBvAHIA
aQB0AHkAPQAiADQAOQAiACAATgBhAG0AZQA9ACIATABpAHMAdAAgAFQAYQBiAGwAZQAgADQAIgAv
AD4ADQAKACAAIAA8AHcAOgBMAHMAZABFAHgAYwBlAHAAdABpAG8AbgAgAEwAbwBjAGsAZQBkAD0A
IgBmAGEAbABzAGUAIgAgAFAAcgBpAG8AcgBpAHQAeQA9ACIANQAwACIAIABOAGEAbQBlAD0AIgBM
AGkAcwB0ACAAVABhAGIAbABlACAANQAgAEQAYQByAGsAIgAvAD4ADQAKACAAIAA8AHcAOgBMAHMA
ZABFAHgAYwBlAHAAdABpAG8AbgAgAEwAbwBjAGsAZQBkAD0AIgBmAGEAbABzAGUAIgAgAFAAcgBp
AG8AcgBpAHQAeQA9ACIANQAxACIAIABOAGEAbQBlAD0AIgBMAGkAcwB0ACAAVABhAGIAbABlACAA
NgAgAEMAbwBsAG8AcgBmAHUAbAAiAC8APgANAAoAIAAgADwAdwA6AEwAcwBkAEUAeABjAGUAcAB0
AGkAbwBuACAATABvAGMAawBlAGQAPQAiAGYAYQBsAHMAZQAiACAAUAByAGkAbwByAGkAdAB5AD0A
IgA1ADIAIgAgAE4AYQBtAGUAPQAiAEwAaQBzAHQAIABUAGEAYgBsAGUAIAA3ACAAQwBvAGwAbwBy
AGYAdQBsACIALwA+AA0ACgAgACAAPAB3ADoATABzAGQARQB4AGMAZQBwAHQAaQBvAG4AIABMAG8A
YwBrAGUAZAA9ACIAZgBhAGwAcwBlACIAIABQAHIAaQBvAHIAaQB0AHkAPQAiADQANgAiAA0ACgAg
ACAAIABOAGEAbQBlAD0AIgBMAGkAcwB0ACAAVABhAGIAbABlACAAMQAgAEwAaQBnAGgAdAAgAEEA
YwBjAGUAbgB0ACAAMQAiAC8APgANAAoAIAAgADwAdwA6AEwAcwBkAEUAeABjAGUAcAB0AGkAbwBu
ACAATABvAGMAawBlAGQAPQAiAGYAYQBsAHMAZQAiACAAUAByAGkAbwByAGkAdAB5AD0AIgA0ADcA
IgAgAE4AYQBtAGUAPQAiAEwAaQBzAHQAIABUAGEAYgBsAGUAIAAyACAAQQBjAGMAZQBuAHQAIAAx
ACIALwA+AA0ACgAgACAAPAB3ADoATABzAGQARQB4AGMAZQBwAHQAaQBvAG4AIABMAG8AYwBrAGUA
ZAA9ACIAZgBhAGwAcwBlACIAIABQAHIAaQBvAHIAaQB0AHkAPQAiADQAOAAiACAATgBhAG0AZQA9
ACIATABpAHMAdAAgAFQAYQBiAGwAZQAgADMAIABBAGMAYwBlAG4AdAAgADEAIgAvAD4ADQAKACAA
IAA8AHcAOgBMAHMAZABFAHgAYwBlAHAAdABpAG8AbgAgAEwAbwBjAGsAZQBkAD0AIgBmAGEAbABz
AGUAIgAgAFAAcgBpAG8AcgBpAHQAeQA9ACIANAA5ACIAIABOAGEAbQBlAD0AIgBMAGkAcwB0ACAA
VABhAGIAbABlACAANAAgAEEAYwBjAGUAbgB0ACAAMQAiAC8APgANAAoAIAAgADwAdwA6AEwAcwBk
AEUAeABjAGUAcAB0AGkAbwBuACAATABvAGMAawBlAGQAPQAiAGYAYQBsAHMAZQAiACAAUAByAGkA
bwByAGkAdAB5AD0AIgA1ADAAIgAgAE4AYQBtAGUAPQAiAEwAaQBzAHQAIABUAGEAYgBsAGUAIAA1
ACAARABhAHIAawAgAEEAYwBjAGUAbgB0ACAAMQAiAC8APgANAAoAIAAgADwAdwA6AEwAcwBkAEUA
eABjAGUAcAB0AGkAbwBuACAATABvAGMAawBlAGQAPQAiAGYAYQBsAHMAZQAiACAAUAByAGkAbwBy
AGkAdAB5AD0AIgA1ADEAIgANAAoAIAAgACAATgBhAG0AZQA9ACIATABpAHMAdAAgAFQAYQBiAGwA
ZQAgADYAIABDAG8AbABvAHIAZgB1AGwAIABBAGMAYwBlAG4AdAAgADEAIgAvAD4ADQAKACAAIAA8
AHcAOgBMAHMAZABFAHgAYwBlAHAAdABpAG8AbgAgAEwAbwBjAGsAZQBkAD0AIgBmAGEAbABzAGUA
IgAgAFAAcgBpAG8AcgBpAHQAeQA9ACIANQAyACIADQAKACAAIAAgAE4AYQBtAGUAPQAiAEwAaQBz
AHQAIABUAGEAYgBsAGUAIAA3ACAAQwBvAGwAbwByAGYAdQBsACAAQQBjAGMAZQBuAHQAIAAxACIA
LwA+AA0ACgAgACAAPAB3ADoATABzAGQARQB4AGMAZQBwAHQAaQBvAG4AIABMAG8AYwBrAGUAZAA9
ACIAZgBhAGwAcwBlACIAIABQAHIAaQBvAHIAaQB0AHkAPQAiADQANgAiAA0ACgAgACAAIABOAGEA
bQBlAD0AIgBMAGkAcwB0ACAAVABhAGIAbABlACAAMQAgAEwAaQBnAGgAdAAgAEEAYwBjAGUAbgB0
ACAAMgAiAC8APgANAAoAIAAgADwAdwA6AEwAcwBkAEUAeABjAGUAcAB0AGkAbwBuACAATABvAGMA
awBlAGQAPQAiAGYAYQBsAHMAZQAiACAAUAByAGkAbwByAGkAdAB5AD0AIgA0ADcAIgAgAE4AYQBt
AGUAPQAiAEwAaQBzAHQAIABUAGEAYgBsAGUAIAAyACAAQQBjAGMAZQBuAHQAIAAyACIALwA+AA0A
CgAgACAAPAB3ADoATABzAGQARQB4AGMAZQBwAHQAaQBvAG4AIABMAG8AYwBrAGUAZAA9ACIAZgBh
AGwAcwBlACIAIABQAHIAaQBvAHIAaQB0AHkAPQAiADQAOAAiACAATgBhAG0AZQA9ACIATABpAHMA
dAAgAFQAYQBiAGwAZQAgADMAIABBAGMAYwBlAG4AdAAgADIAIgAvAD4ADQAKACAAIAA8AHcAOgBM
AHMAZABFAHgAYwBlAHAAdABpAG8AbgAgAEwAbwBjAGsAZQBkAD0AIgBmAGEAbABzAGUAIgAgAFAA
cgBpAG8AcgBpAHQAeQA9ACIANAA5ACIAIABOAGEAbQBlAD0AIgBMAGkAcwB0ACAAVABhAGIAbABl
ACAANAAgAEEAYwBjAGUAbgB0ACAAMgAiAC8APgANAAoAIAAgADwAdwA6AEwAcwBkAEUAeABjAGUA
cAB0AGkAbwBuACAATABvAGMAawBlAGQAPQAiAGYAYQBsAHMAZQAiACAAUAByAGkAbwByAGkAdAB5
AD0AIgA1ADAAIgAgAE4AYQBtAGUAPQAiAEwAaQBzAHQAIABUAGEAYgBsAGUAIAA1ACAARABhAHIA
awAgAEEAYwBjAGUAbgB0ACAAMgAiAC8APgANAAoAIAAgADwAdwA6AEwAcwBkAEUAeABjAGUAcAB0
AGkAbwBuACAATABvAGMAawBlAGQAPQAiAGYAYQBsAHMAZQAiACAAUAByAGkAbwByAGkAdAB5AD0A
IgA1ADEAIgANAAoAIAAgACAATgBhAG0AZQA9ACIATABpAHMAdAAgAFQAYQBiAGwAZQAgADYAIABD
AG8AbABvAHIAZgB1AGwAIABBAGMAYwBlAG4AdAAgADIAIgAvAD4ADQAKACAAIAA8AHcAOgBMAHMA
ZABFAHgAYwBlAHAAdABpAG8AbgAgAEwAbwBjAGsAZQBkAD0AIgBmAGEAbABzAGUAIgAgAFAAcgBp
AG8AcgBpAHQAeQA9ACIANQAyACIADQAKACAAIAAgAE4AYQBtAGUAPQAiAEwAaQBzAHQAIABUAGEA
YgBsAGUAIAA3ACAAQwBvAGwAbwByAGYAdQBsACAAQQBjAGMAZQBuAHQAIAAyACIALwA+AA0ACgAg
ACAAPAB3ADoATABzAGQARQB4AGMAZQBwAHQAaQBvAG4AIABMAG8AYwBrAGUAZAA9ACIAZgBhAGwA
cwBlACIAIABQAHIAaQBvAHIAaQB0AHkAPQAiADQANgAiAA0ACgAgACAAIABOAGEAbQBlAD0AIgBM
AGkAcwB0ACAAVABhAGIAbABlACAAMQAgAEwAaQBnAGgAdAAgAEEAYwBjAGUAbgB0ACAAMwAiAC8A
PgANAAoAIAAgADwAdwA6AEwAcwBkAEUAeABjAGUAcAB0AGkAbwBuACAATABvAGMAawBlAGQAPQAi
AGYAYQBsAHMAZQAiACAAUAByAGkAbwByAGkAdAB5AD0AIgA0ADcAIgAgAE4AYQBtAGUAPQAiAEwA
aQBzAHQAIABUAGEAYgBsAGUAIAAyACAAQQBjAGMAZQBuAHQAIAAzACIALwA+AA0ACgAgACAAPAB3
ADoATABzAGQARQB4AGMAZQBwAHQAaQBvAG4AIABMAG8AYwBrAGUAZAA9ACIAZgBhAGwAcwBlACIA
IABQAHIAaQBvAHIAaQB0AHkAPQAiADQAOAAiACAATgBhAG0AZQA9ACIATABpAHMAdAAgAFQAYQBi
AGwAZQAgADMAIABBAGMAYwBlAG4AdAAgADMAIgAvAD4ADQAKACAAIAA8AHcAOgBMAHMAZABFAHgA
YwBlAHAAdABpAG8AbgAgAEwAbwBjAGsAZQBkAD0AIgBmAGEAbABzAGUAIgAgAFAAcgBpAG8AcgBp
AHQAeQA9ACIANAA5ACIAIABOAGEAbQBlAD0AIgBMAGkAcwB0ACAAVABhAGIAbABlACAANAAgAEEA
YwBjAGUAbgB0ACAAMwAiAC8APgANAAoAIAAgADwAdwA6AEwAcwBkAEUAeABjAGUAcAB0AGkAbwBu
ACAATABvAGMAawBlAGQAPQAiAGYAYQBsAHMAZQAiACAAUAByAGkAbwByAGkAdAB5AD0AIgA1ADAA
IgAgAE4AYQBtAGUAPQAiAEwAaQBzAHQAIABUAGEAYgBsAGUAIAA1ACAARABhAHIAawAgAEEAYwBj
AGUAbgB0ACAAMwAiAC8APgANAAoAIAAgADwAdwA6AEwAcwBkAEUAeABjAGUAcAB0AGkAbwBuACAA
TABvAGMAawBlAGQAPQAiAGYAYQBsAHMAZQAiACAAUAByAGkAbwByAGkAdAB5AD0AIgA1ADEAIgAN
AAoAIAAgACAATgBhAG0AZQA9ACIATABpAHMAdAAgAFQAYQBiAGwAZQAgADYAIABDAG8AbABvAHIA
ZgB1AGwAIABBAGMAYwBlAG4AdAAgADMAIgAvAD4ADQAKACAAIAA8AHcAOgBMAHMAZABFAHgAYwBl
AHAAdABpAG8AbgAgAEwAbwBjAGsAZQBkAD0AIgBmAGEAbABzAGUAIgAgAFAAcgBpAG8AcgBpAHQA
eQA9ACIANQAyACIADQAKACAAIAAgAE4AYQBtAGUAPQAiAEwAaQBzAHQAIABUAGEAYgBsAGUAIAA3
ACAAQwBvAGwAbwByAGYAdQBsACAAQQBjAGMAZQBuAHQAIAAzACIALwA+AA0ACgAgACAAPAB3ADoA
TABzAGQARQB4AGMAZQBwAHQAaQBvAG4AIABMAG8AYwBrAGUAZAA9ACIAZgBhAGwAcwBlACIAIABQ
AHIAaQBvAHIAaQB0AHkAPQAiADQANgAiAA0ACgAgACAAIABOAGEAbQBlAD0AIgBMAGkAcwB0ACAA
VABhAGIAbABlACAAMQAgAEwAaQBnAGgAdAAgAEEAYwBjAGUAbgB0ACAANAAiAC8APgANAAoAIAAg
ADwAdwA6AEwAcwBkAEUAeABjAGUAcAB0AGkAbwBuACAATABvAGMAawBlAGQAPQAiAGYAYQBsAHMA
ZQAiACAAUAByAGkAbwByAGkAdAB5AD0AIgA0ADcAIgAgAE4AYQBtAGUAPQAiAEwAaQBzAHQAIABU
AGEAYgBsAGUAIAAyACAAQQBjAGMAZQBuAHQAIAA0ACIALwA+AA0ACgAgACAAPAB3ADoATABzAGQA
RQB4AGMAZQBwAHQAaQBvAG4AIABMAG8AYwBrAGUAZAA9ACIAZgBhAGwAcwBlACIAIABQAHIAaQBv
AHIAaQB0AHkAPQAiADQAOAAiACAATgBhAG0AZQA9ACIATABpAHMAdAAgAFQAYQBiAGwAZQAgADMA
IABBAGMAYwBlAG4AdAAgADQAIgAvAD4ADQAKACAAIAA8AHcAOgBMAHMAZABFAHgAYwBlAHAAdABp
AG8AbgAgAEwAbwBjAGsAZQBkAD0AIgBmAGEAbABzAGUAIgAgAFAAcgBpAG8AcgBpAHQAeQA9ACIA
NAA5ACIAIABOAGEAbQBlAD0AIgBMAGkAcwB0ACAAVABhAGIAbABlACAANAAgAEEAYwBjAGUAbgB0
ACAANAAiAC8APgANAAoAIAAgADwAdwA6AEwAcwBkAEUAeABjAGUAcAB0AGkAbwBuACAATABvAGMA
awBlAGQAPQAiAGYAYQBsAHMAZQAiACAAUAByAGkAbwByAGkAdAB5AD0AIgA1ADAAIgAgAE4AYQBt
AGUAPQAiAEwAaQBzAHQAIABUAGEAYgBsAGUAIAA1ACAARABhAHIAawAgAEEAYwBjAGUAbgB0ACAA
NAAiAC8APgANAAoAIAAgADwAdwA6AEwAcwBkAEUAeABjAGUAcAB0AGkAbwBuACAATABvAGMAawBl
AGQAPQAiAGYAYQBsAHMAZQAiACAAUAByAGkAbwByAGkAdAB5AD0AIgA1ADEAIgANAAoAIAAgACAA
TgBhAG0AZQA9ACIATABpAHMAdAAgAFQAYQBiAGwAZQAgADYAIABDAG8AbABvAHIAZgB1AGwAIABB
AGMAYwBlAG4AdAAgADQAIgAvAD4ADQAKACAAIAA8AHcAOgBMAHMAZABFAHgAYwBlAHAAdABpAG8A
bgAgAEwAbwBjAGsAZQBkAD0AIgBmAGEAbABzAGUAIgAgAFAAcgBpAG8AcgBpAHQAeQA9ACIANQAy
ACIADQAKACAAIAAgAE4AYQBtAGUAPQAiAEwAaQBzAHQAIABUAGEAYgBsAGUAIAA3ACAAQwBvAGwA
bwByAGYAdQBsACAAQQBjAGMAZQBuAHQAIAA0ACIALwA+AA0ACgAgACAAPAB3ADoATABzAGQARQB4
AGMAZQBwAHQAaQBvAG4AIABMAG8AYwBrAGUAZAA9ACIAZgBhAGwAcwBlACIAIABQAHIAaQBvAHIA
aQB0AHkAPQAiADQANgAiAA0ACgAgACAAIABOAGEAbQBlAD0AIgBMAGkAcwB0ACAAVABhAGIAbABl
ACAAMQAgAEwAaQBnAGgAdAAgAEEAYwBjAGUAbgB0ACAANQAiAC8APgANAAoAIAAgADwAdwA6AEwA
cwBkAEUAeABjAGUAcAB0AGkAbwBuACAATABvAGMAawBlAGQAPQAiAGYAYQBsAHMAZQAiACAAUABy
AGkAbwByAGkAdAB5AD0AIgA0ADcAIgAgAE4AYQBtAGUAPQAiAEwAaQBzAHQAIABUAGEAYgBsAGUA
IAAyACAAQQBjAGMAZQBuAHQAIAA1ACIALwA+AA0ACgAgACAAPAB3ADoATABzAGQARQB4AGMAZQBw
AHQAaQBvAG4AIABMAG8AYwBrAGUAZAA9ACIAZgBhAGwAcwBlACIAIABQAHIAaQBvAHIAaQB0AHkA
PQAiADQAOAAiACAATgBhAG0AZQA9ACIATABpAHMAdAAgAFQAYQBiAGwAZQAgADMAIABBAGMAYwBl
AG4AdAAgADUAIgAvAD4ADQAKACAAIAA8AHcAOgBMAHMAZABFAHgAYwBlAHAAdABpAG8AbgAgAEwA
bwBjAGsAZQBkAD0AIgBmAGEAbABzAGUAIgAgAFAAcgBpAG8AcgBpAHQAeQA9ACIANAA5ACIAIABO
AGEAbQBlAD0AIgBMAGkAcwB0ACAAVABhAGIAbABlACAANAAgAEEAYwBjAGUAbgB0ACAANQAiAC8A
PgANAAoAIAAgADwAdwA6AEwAcwBkAEUAeABjAGUAcAB0AGkAbwBuACAATABvAGMAawBlAGQAPQAi
AGYAYQBsAHMAZQAiACAAUAByAGkAbwByAGkAdAB5AD0AIgA1ADAAIgAgAE4AYQBtAGUAPQAiAEwA
aQBzAHQAIABUAGEAYgBsAGUAIAA1ACAARABhAHIAawAgAEEAYwBjAGUAbgB0ACAANQAiAC8APgAN
AAoAIAAgADwAdwA6AEwAcwBkAEUAeABjAGUAcAB0AGkAbwBuACAATABvAGMAawBlAGQAPQAiAGYA
YQBsAHMAZQAiACAAUAByAGkAbwByAGkAdAB5AD0AIgA1ADEAIgANAAoAIAAgACAATgBhAG0AZQA9
ACIATABpAHMAdAAgAFQAYQBiAGwAZQAgADYAIABDAG8AbABvAHIAZgB1AGwAIABBAGMAYwBlAG4A
dAAgADUAIgAvAD4ADQAKACAAIAA8AHcAOgBMAHMAZABFAHgAYwBlAHAAdABpAG8AbgAgAEwAbwBj
AGsAZQBkAD0AIgBmAGEAbABzAGUAIgAgAFAAcgBpAG8AcgBpAHQAeQA9ACIANQAyACIADQAKACAA
IAAgAE4AYQBtAGUAPQAiAEwAaQBzAHQAIABUAGEAYgBsAGUAIAA3ACAAQwBvAGwAbwByAGYAdQBs
ACAAQQBjAGMAZQBuAHQAIAA1ACIALwA+AA0ACgAgACAAPAB3ADoATABzAGQARQB4AGMAZQBwAHQA
aQBvAG4AIABMAG8AYwBrAGUAZAA9ACIAZgBhAGwAcwBlACIAIABQAHIAaQBvAHIAaQB0AHkAPQAi
ADQANgAiAA0ACgAgACAAIABOAGEAbQBlAD0AIgBMAGkAcwB0ACAAVABhAGIAbABlACAAMQAgAEwA
aQBnAGgAdAAgAEEAYwBjAGUAbgB0ACAANgAiAC8APgANAAoAIAAgADwAdwA6AEwAcwBkAEUAeABj
AGUAcAB0AGkAbwBuACAATABvAGMAawBlAGQAPQAiAGYAYQBsAHMAZQAiACAAUAByAGkAbwByAGkA
dAB5AD0AIgA0ADcAIgAgAE4AYQBtAGUAPQAiAEwAaQBzAHQAIABUAGEAYgBsAGUAIAAyACAAQQBj
AGMAZQBuAHQAIAA2ACIALwA+AA0ACgAgACAAPAB3ADoATABzAGQARQB4AGMAZQBwAHQAaQBvAG4A
IABMAG8AYwBrAGUAZAA9ACIAZgBhAGwAcwBlACIAIABQAHIAaQBvAHIAaQB0AHkAPQAiADQAOAAi
ACAATgBhAG0AZQA9ACIATABpAHMAdAAgAFQAYQBiAGwAZQAgADMAIABBAGMAYwBlAG4AdAAgADYA
IgAvAD4ADQAKACAAIAA8AHcAOgBMAHMAZABFAHgAYwBlAHAAdABpAG8AbgAgAEwAbwBjAGsAZQBk
AD0AIgBmAGEAbABzAGUAIgAgAFAAcgBpAG8AcgBpAHQAeQA9ACIANAA5ACIAIABOAGEAbQBlAD0A
IgBMAGkAcwB0ACAAVABhAGIAbABlACAANAAgAEEAYwBjAGUAbgB0ACAANgAiAC8APgANAAoAIAAg
ADwAdwA6AEwAcwBkAEUAeABjAGUAcAB0AGkAbwBuACAATABvAGMAawBlAGQAPQAiAGYAYQBsAHMA
ZQAiACAAUAByAGkAbwByAGkAdAB5AD0AIgA1ADAAIgAgAE4AYQBtAGUAPQAiAEwAaQBzAHQAIABU
AGEAYgBsAGUAIAA1ACAARABhAHIAawAgAEEAYwBjAGUAbgB0ACAANgAiAC8APgANAAoAIAAgADwA
dwA6AEwAcwBkAEUAeABjAGUAcAB0AGkAbwBuACAATABvAGMAawBlAGQAPQAiAGYAYQBsAHMAZQAi
ACAAUAByAGkAbwByAGkAdAB5AD0AIgA1ADEAIgANAAoAIAAgACAATgBhAG0AZQA9ACIATABpAHMA
dAAgAFQAYQBiAGwAZQAgADYAIABDAG8AbABvAHIAZgB1AGwAIABBAGMAYwBlAG4AdAAgADYAIgAv
AD4ADQAKACAAIAA8AHcAOgBMAHMAZABFAHgAYwBlAHAAdABpAG8AbgAgAEwAbwBjAGsAZQBkAD0A
IgBmAGEAbABzAGUAIgAgAFAAcgBpAG8AcgBpAHQAeQA9ACIANQAyACIADQAKACAAIAAgAE4AYQBt
AGUAPQAiAEwAaQBzAHQAIABUAGEAYgBsAGUAIAA3ACAAQwBvAGwAbwByAGYAdQBsACAAQQBjAGMA
ZQBuAHQAIAA2ACIALwA+AA0ACgAgACAAPAB3ADoATABzAGQARQB4AGMAZQBwAHQAaQBvAG4AIABM
AG8AYwBrAGUAZAA9ACIAZgBhAGwAcwBlACIAIABTAGUAbQBpAEgAaQBkAGQAZQBuAD0AIgB0AHIA
dQBlACIAIABVAG4AaABpAGQAZQBXAGgAZQBuAFUAcwBlAGQAPQAiAHQAcgB1AGUAIgANAAoAIAAg
ACAATgBhAG0AZQA9ACIATQBlAG4AdABpAG8AbgAiAC8APgANAAoAIAAgADwAdwA6AEwAcwBkAEUA
eABjAGUAcAB0AGkAbwBuACAATABvAGMAawBlAGQAPQAiAGYAYQBsAHMAZQAiACAAUwBlAG0AaQBI
AGkAZABkAGUAbgA9ACIAdAByAHUAZQAiACAAVQBuAGgAaQBkAGUAVwBoAGUAbgBVAHMAZQBkAD0A
IgB0AHIAdQBlACIADQAKACAAIAAgAE4AYQBtAGUAPQAiAFMAbQBhAHIAdAAgAEgAeQBwAGUAcgBs
AGkAbgBrACIALwA+AA0ACgAgACAAPAB3ADoATABzAGQARQB4AGMAZQBwAHQAaQBvAG4AIABMAG8A
YwBrAGUAZAA9ACIAZgBhAGwAcwBlACIAIABTAGUAbQBpAEgAaQBkAGQAZQBuAD0AIgB0AHIAdQBl
ACIAIABVAG4AaABpAGQAZQBXAGgAZQBuAFUAcwBlAGQAPQAiAHQAcgB1AGUAIgANAAoAIAAgACAA
TgBhAG0AZQA9ACIASABhAHMAaAB0AGEAZwAiAC8APgANAAoAIAAgADwAdwA6AEwAcwBkAEUAeABj
AGUAcAB0AGkAbwBuACAATABvAGMAawBlAGQAPQAiAGYAYQBsAHMAZQAiACAAUwBlAG0AaQBIAGkA
ZABkAGUAbgA9ACIAdAByAHUAZQAiACAAVQBuAGgAaQBkAGUAVwBoAGUAbgBVAHMAZQBkAD0AIgB0
AHIAdQBlACIADQAKACAAIAAgAE4AYQBtAGUAPQAiAFUAbgByAGUAcwBvAGwAdgBlAGQAIABNAGUA
bgB0AGkAbwBuACIALwA+AA0ACgAgACAAPAB3ADoATABzAGQARQB4AGMAZQBwAHQAaQBvAG4AIABM
AG8AYwBrAGUAZAA9ACIAZgBhAGwAcwBlACIAIABTAGUAbQBpAEgAaQBkAGQAZQBuAD0AIgB0AHIA
dQBlACIAIABVAG4AaABpAGQAZQBXAGgAZQBuAFUAcwBlAGQAPQAiAHQAcgB1AGUAIgANAAoAIAAg
ACAATgBhAG0AZQA9ACIAUwBtAGEAcgB0ACAATABpAG4AawAiAC8APgANAAoAIAA8AC8AdwA6AEwA
YQB0AGUAbgB0AFMAdAB5AGwAZQBzAD4ADQAKADwALwB4AG0AbAA+ADwAIQBbAGUAbgBkAGkAZgBd
AC0ALQA+AA0ACgA8AHMAdAB5AGwAZQA+AA0ACgA8ACEALQAtAC4AVABSAE8AVQBCAEwARQBTAE8A
TQBFACAALgBMAEkATgBJAE4ARwANAAoACQB7AG0AaQBuAC0AaABlAGkAZwBoAHQAOgAgADEAMAAw
ACUAOwANAAoACQBmAGwAbwBhAHQAOgBsAGUAZgB0ADsAfQANAAoALgBMAEkATgBJAE4ARwAgAGgA
MgANAAoACQB7AGYAbABvAGEAdAA6AGwAZQBmAHQAOwB9AA0ACgAuAGwAaQBuAGkAbgBnACAAdABh
AGIAbABlACAAdAByADoAbgB0AGgALQBvAGYALQB0AHkAcABlACgAMQApACAAdABoACAAewBiAGEA
YwBrAGcAcgBvAHUAbgBkADoAIAAjAEYARgBGADsAYgBvAHIAZABlAHIALQBiAG8AdAB0AG8AbQA6
ACAAMgBwAHgAIABzAG8AbABpAGQAOwB9AA0ACgAuAGwAaQBuAGkAbgBnACAAdABhAGIAbABlAC4A
YQBsAGwAQgBvAHIAZABlAHIAIAB0AHIAOgBuAHQAaAAtAG8AZgAtAHQAeQBwAGUAKAAxACkAIAB0
AGgAIAB7AGIAbwByAGQAZQByADoAIABuAG8AbgBlADsAYgBvAHIAZABlAHIALQBiAG8AdAB0AG8A
bQA6ACAAMQBwAHgAIABzAG8AbABpAGQAIAAjAEQARABEAEQARABEADsAfQANAAoALgBJAE0ARwAt
AFcAUgBBAFAAIABpAG0AZwANAAoACQB7AHcAaQBkAHQAaAA6ACAANQAwADAAcAB4ACEAaQBtAHAA
bwByAHQAYQBuAHQAOwB9AA0ACgAuAFQAUgBFAEUASQBNAEcADQAKAAkAewB3AGkAZAB0AGgAOgAg
ADUAMAAwAHAAeAAhAGkAbQBwAG8AcgB0AGEAbgB0ADsAfQANAAoADQAKACAALwAqACAARgBvAG4A
dAAgAEQAZQBmAGkAbgBpAHQAaQBvAG4AcwAgACoALwANAAoAIABAAGYAbwBuAHQALQBmAGEAYwBl
AA0ACgAJAHsAZgBvAG4AdAAtAGYAYQBtAGkAbAB5ADoAi1tTTzsADQAKAAkAcABhAG4AbwBzAGUA
LQAxADoAMgAgADEAIAA2ACAAMAAgADMAIAAxACAAMQAgADEAIAAxACAAMQA7AA0ACgAJAG0AcwBv
AC0AZgBvAG4AdAAtAGEAbAB0ADoAUwBpAG0AUwB1AG4AOwANAAoACQBtAHMAbwAtAGYAbwBuAHQA
LQBjAGgAYQByAHMAZQB0ADoAMQAzADQAOwANAAoACQBtAHMAbwAtAGcAZQBuAGUAcgBpAGMALQBm
AG8AbgB0AC0AZgBhAG0AaQBsAHkAOgBhAHUAdABvADsADQAKAAkAbQBzAG8ALQBmAG8AbgB0AC0A
cABpAHQAYwBoADoAdgBhAHIAaQBhAGIAbABlADsADQAKAAkAbQBzAG8ALQBmAG8AbgB0AC0AcwBp
AGcAbgBhAHQAdQByAGUAOgA1ADEANQAgADYAOAAwADQANgAwADIAOAA4ACAAMgAyACAAMAAgADIA
NgAyADEANAA1ACAAMAA7AH0ADQAKAEAAZgBvAG4AdAAtAGYAYQBjAGUADQAKAAkAewBmAG8AbgB0
AC0AZgBhAG0AaQBsAHkAOgAiAEMAYQBtAGIAcgBpAGEAIABNAGEAdABoACIAOwANAAoACQBwAGEA
bgBvAHMAZQAtADEAOgAyACAANAAgADUAIAAzACAANQAgADQAIAA2ACAAMwAgADIAIAA0ADsADQAK
AAkAbQBzAG8ALQBmAG8AbgB0AC0AYwBoAGEAcgBzAGUAdAA6ADAAOwANAAoACQBtAHMAbwAtAGcA
ZQBuAGUAcgBpAGMALQBmAG8AbgB0AC0AZgBhAG0AaQBsAHkAOgByAG8AbQBhAG4AOwANAAoACQBt
AHMAbwAtAGYAbwBuAHQALQBwAGkAdABjAGgAOgB2AGEAcgBpAGEAYgBsAGUAOwANAAoACQBtAHMA
bwAtAGYAbwBuAHQALQBzAGkAZwBuAGEAdAB1AHIAZQA6AC0ANQAzADYAOAA2ADkAMQAyADEAIAAx
ADEAMAA3ADMAMAA1ADcAMgA3ACAAMwAzADUANQA0ADQAMwAyACAAMAAgADQAMQA1ACAAMAA7AH0A
DQAKAEAAZgBvAG4AdAAtAGYAYQBjAGUADQAKAAkAewBmAG8AbgB0AC0AZgBhAG0AaQBsAHkAOgAi
AFwAQACLW1NPIgA7AA0ACgAJAHAAYQBuAG8AcwBlAC0AMQA6ADIAIAAxACAANgAgADAAIAAzACAA
MQAgADEAIAAxACAAMQAgADEAOwANAAoACQBtAHMAbwAtAGYAbwBuAHQALQBjAGgAYQByAHMAZQB0
ADoAMQAzADQAOwANAAoACQBtAHMAbwAtAGcAZQBuAGUAcgBpAGMALQBmAG8AbgB0AC0AZgBhAG0A
aQBsAHkAOgBhAHUAdABvADsADQAKAAkAbQBzAG8ALQBmAG8AbgB0AC0AcABpAHQAYwBoADoAdgBh
AHIAaQBhAGIAbABlADsADQAKAAkAbQBzAG8ALQBmAG8AbgB0AC0AcwBpAGcAbgBhAHQAdQByAGUA
OgA1ADEANQAgADYAOAAwADQANgAwADIAOAA4ACAAMgAyACAAMAAgADIANgAyADEANAA1ACAAMAA7
AH0ADQAKACAALwAqACAAUwB0AHkAbABlACAARABlAGYAaQBuAGkAdABpAG8AbgBzACAAKgAvAA0A
CgAgAHAALgBNAHMAbwBOAG8AcgBtAGEAbAAsACAAbABpAC4ATQBzAG8ATgBvAHIAbQBhAGwALAAg
AGQAaQB2AC4ATQBzAG8ATgBvAHIAbQBhAGwADQAKAAkAewBtAHMAbwAtAHMAdAB5AGwAZQAtAHUA
bgBoAGkAZABlADoAbgBvADsADQAKAAkAbQBzAG8ALQBzAHQAeQBsAGUALQBxAGYAbwByAG0AYQB0
ADoAeQBlAHMAOwANAAoACQBtAHMAbwAtAHMAdAB5AGwAZQAtAHAAYQByAGUAbgB0ADoAIgAiADsA
DQAKAAkAbQBhAHIAZwBpAG4AOgAwAGMAbQA7AA0ACgAJAG0AcwBvAC0AcABhAGcAaQBuAGEAdABp
AG8AbgA6AHcAaQBkAG8AdwAtAG8AcgBwAGgAYQBuADsADQAKAAkAZgBvAG4AdAAtAHMAaQB6AGUA
OgAxADIALgAwAHAAdAA7AA0ACgAJAGYAbwBuAHQALQBmAGEAbQBpAGwAeQA6AItbU087AA0ACgAJ
AG0AcwBvAC0AYgBpAGQAaQAtAGYAbwBuAHQALQBmAGEAbQBpAGwAeQA6AItbU087AH0ADQAKAGgA
MgANAAoACQB7AG0AcwBvAC0AcwB0AHkAbABlAC0AcAByAGkAbwByAGkAdAB5ADoAOQA7AA0ACgAJ
AG0AcwBvAC0AcwB0AHkAbABlAC0AdQBuAGgAaQBkAGUAOgBuAG8AOwANAAoACQBtAHMAbwAtAHMA
dAB5AGwAZQAtAHEAZgBvAHIAbQBhAHQAOgB5AGUAcwA7AA0ACgAJAG0AcwBvAC0AcwB0AHkAbABl
AC0AbABpAG4AawA6ACIAB2iYmCAAMgAgAFdbJnsiADsADQAKAAkAbQBzAG8ALQBtAGEAcgBnAGkA
bgAtAHQAbwBwAC0AYQBsAHQAOgBhAHUAdABvADsADQAKAAkAbQBhAHIAZwBpAG4ALQByAGkAZwBo
AHQAOgAwAGMAbQA7AA0ACgAJAG0AcwBvAC0AbQBhAHIAZwBpAG4ALQBiAG8AdAB0AG8AbQAtAGEA
bAB0ADoAYQB1AHQAbwA7AA0ACgAJAG0AYQByAGcAaQBuAC0AbABlAGYAdAA6ADAAYwBtADsADQAK
AAkAbQBzAG8ALQBwAGEAZwBpAG4AYQB0AGkAbwBuADoAdwBpAGQAbwB3AC0AbwByAHAAaABhAG4A
OwANAAoACQBtAHMAbwAtAG8AdQB0AGwAaQBuAGUALQBsAGUAdgBlAGwAOgAyADsADQAKAAkAZgBv
AG4AdAAtAHMAaQB6AGUAOgAxADgALgAwAHAAdAA7AA0ACgAJAGYAbwBuAHQALQBmAGEAbQBpAGwA
eQA6AItbU087AA0ACgAJAG0AcwBvAC0AYgBpAGQAaQAtAGYAbwBuAHQALQBmAGEAbQBpAGwAeQA6
AItbU087AA0ACgAJAGYAbwBuAHQALQB3AGUAaQBnAGgAdAA6AGIAbwBsAGQAOwB9AA0ACgBhADoA
bABpAG4AawAsACAAcwBwAGEAbgAuAE0AcwBvAEgAeQBwAGUAcgBsAGkAbgBrAA0ACgAJAHsAbQBz
AG8ALQBzAHQAeQBsAGUALQBuAG8AcwBoAG8AdwA6AHkAZQBzADsADQAKAAkAbQBzAG8ALQBzAHQA
eQBsAGUALQBwAHIAaQBvAHIAaQB0AHkAOgA5ADkAOwANAAoACQBjAG8AbABvAHIAOgBiAGwAdQBl
ADsADQAKAAkAdABlAHgAdAAtAGQAZQBjAG8AcgBhAHQAaQBvAG4AOgB1AG4AZABlAHIAbABpAG4A
ZQA7AA0ACgAJAHQAZQB4AHQALQB1AG4AZABlAHIAbABpAG4AZQA6AHMAaQBuAGcAbABlADsAfQAN
AAoAYQA6AHYAaQBzAGkAdABlAGQALAAgAHMAcABhAG4ALgBNAHMAbwBIAHkAcABlAHIAbABpAG4A
awBGAG8AbABsAG8AdwBlAGQADQAKAAkAewBtAHMAbwAtAHMAdAB5AGwAZQAtAG4AbwBzAGgAbwB3
ADoAeQBlAHMAOwANAAoACQBtAHMAbwAtAHMAdAB5AGwAZQAtAHAAcgBpAG8AcgBpAHQAeQA6ADkA
OQA7AA0ACgAJAGMAbwBsAG8AcgA6AHAAdQByAHAAbABlADsADQAKAAkAdABlAHgAdAAtAGQAZQBj
AG8AcgBhAHQAaQBvAG4AOgB1AG4AZABlAHIAbABpAG4AZQA7AA0ACgAJAHQAZQB4AHQALQB1AG4A
ZABlAHIAbABpAG4AZQA6AHMAaQBuAGcAbABlADsAfQANAAoAcAANAAoACQB7AG0AcwBvAC0AcwB0
AHkAbABlAC0AbgBvAHMAaABvAHcAOgB5AGUAcwA7AA0ACgAJAG0AcwBvAC0AcwB0AHkAbABlAC0A
cAByAGkAbwByAGkAdAB5ADoAOQA5ADsADQAKAAkAbQBzAG8ALQBtAGEAcgBnAGkAbgAtAHQAbwBw
AC0AYQBsAHQAOgBhAHUAdABvADsADQAKAAkAbQBhAHIAZwBpAG4ALQByAGkAZwBoAHQAOgAwAGMA
bQA7AA0ACgAJAG0AcwBvAC0AbQBhAHIAZwBpAG4ALQBiAG8AdAB0AG8AbQAtAGEAbAB0ADoAYQB1
AHQAbwA7AA0ACgAJAG0AYQByAGcAaQBuAC0AbABlAGYAdAA6ADAAYwBtADsADQAKAAkAbQBzAG8A
LQBwAGEAZwBpAG4AYQB0AGkAbwBuADoAdwBpAGQAbwB3AC0AbwByAHAAaABhAG4AOwANAAoACQBm
AG8AbgB0AC0AcwBpAHoAZQA6ADEAMgAuADAAcAB0ADsADQAKAAkAZgBvAG4AdAAtAGYAYQBtAGkA
bAB5ADoAi1tTTzsADQAKAAkAbQBzAG8ALQBiAGkAZABpAC0AZgBvAG4AdAAtAGYAYQBtAGkAbAB5
ADoAi1tTTzsAfQANAAoAcwBwAGEAbgAuADIADQAKAAkAewBtAHMAbwAtAHMAdAB5AGwAZQAtAG4A
YQBtAGUAOgAiAAdomJggADIAIABXWyZ7IgA7AA0ACgAJAG0AcwBvAC0AcwB0AHkAbABlAC0AbgBv
AHMAaABvAHcAOgB5AGUAcwA7AA0ACgAJAG0AcwBvAC0AcwB0AHkAbABlAC0AcAByAGkAbwByAGkA
dAB5ADoAOQA7AA0ACgAJAG0AcwBvAC0AcwB0AHkAbABlAC0AdQBuAGgAaQBkAGUAOgBuAG8AOwAN
AAoACQBtAHMAbwAtAHMAdAB5AGwAZQAtAGwAbwBjAGsAZQBkADoAeQBlAHMAOwANAAoACQBtAHMA
bwAtAHMAdAB5AGwAZQAtAGwAaQBuAGsAOgAiAAdomJggADIAIgA7AA0ACgAJAG0AcwBvAC0AYQBu
AHMAaQAtAGYAbwBuAHQALQBzAGkAegBlADoAMQA2AC4AMABwAHQAOwANAAoACQBtAHMAbwAtAGIA
aQBkAGkALQBmAG8AbgB0AC0AcwBpAHoAZQA6ADEANgAuADAAcAB0ADsADQAKAAkAZgBvAG4AdAAt
AGYAYQBtAGkAbAB5ADoAIgBJe79+IABMAGkAZwBoAHQAIgA7AA0ACgAJAG0AcwBvAC0AYQBzAGMA
aQBpAC0AZgBvAG4AdAAtAGYAYQBtAGkAbAB5ADoAIgBJe79+IABMAGkAZwBoAHQAIgA7AA0ACgAJ
AG0AcwBvAC0AYQBzAGMAaQBpAC0AdABoAGUAbQBlAC0AZgBvAG4AdAA6AG0AYQBqAG8AcgAtAGwA
YQB0AGkAbgA7AA0ACgAJAG0AcwBvAC0AZgBhAHIAZQBhAHMAdAAtAGYAbwBuAHQALQBmAGEAbQBp
AGwAeQA6ACIASXu/fiAATABpAGcAaAB0ACIAOwANAAoACQBtAHMAbwAtAGYAYQByAGUAYQBzAHQA
LQB0AGgAZQBtAGUALQBmAG8AbgB0ADoAbQBhAGoAbwByAC0AZgBhAHIAZQBhAHMAdAA7AA0ACgAJ
AG0AcwBvAC0AaABhAG4AcwBpAC0AZgBvAG4AdAAtAGYAYQBtAGkAbAB5ADoAIgBJe79+IABMAGkA
ZwBoAHQAIgA7AA0ACgAJAG0AcwBvAC0AaABhAG4AcwBpAC0AdABoAGUAbQBlAC0AZgBvAG4AdAA6
AG0AYQBqAG8AcgAtAGwAYQB0AGkAbgA7AA0ACgAJAG0AcwBvAC0AYgBpAGQAaQAtAGYAbwBuAHQA
LQBmAGEAbQBpAGwAeQA6ACIAVABpAG0AZQBzACAATgBlAHcAIABSAG8AbQBhAG4AIgA7AA0ACgAJ
AG0AcwBvAC0AYgBpAGQAaQAtAHQAaABlAG0AZQAtAGYAbwBuAHQAOgBtAGEAagBvAHIALQBiAGkA
ZABpADsADQAKAAkAZgBvAG4AdAAtAHcAZQBpAGcAaAB0ADoAYgBvAGwAZAA7AH0ADQAKAHAALgBt
AHMAbwBuAG8AcgBtAGEAbAAwACwAIABsAGkALgBtAHMAbwBuAG8AcgBtAGEAbAAwACwAIABkAGkA
dgAuAG0AcwBvAG4AbwByAG0AYQBsADAADQAKAAkAewBtAHMAbwAtAHMAdAB5AGwAZQAtAG4AYQBt
AGUAOgBtAHMAbwBuAG8AcgBtAGEAbAA7AA0ACgAJAG0AcwBvAC0AcwB0AHkAbABlAC0AbgBvAHMA
aABvAHcAOgB5AGUAcwA7AA0ACgAJAG0AcwBvAC0AcwB0AHkAbABlAC0AcAByAGkAbwByAGkAdAB5
ADoAOQA5ADsADQAKAAkAbQBzAG8ALQBzAHQAeQBsAGUALQB1AG4AaABpAGQAZQA6AG4AbwA7AA0A
CgAJAG0AcwBvAC0AbQBhAHIAZwBpAG4ALQB0AG8AcAAtAGEAbAB0ADoAYQB1AHQAbwA7AA0ACgAJ
AG0AYQByAGcAaQBuAC0AcgBpAGcAaAB0ADoAMABjAG0AOwANAAoACQBtAHMAbwAtAG0AYQByAGcA
aQBuAC0AYgBvAHQAdABvAG0ALQBhAGwAdAA6AGEAdQB0AG8AOwANAAoACQBtAGEAcgBnAGkAbgAt
AGwAZQBmAHQAOgAwAGMAbQA7AA0ACgAJAG0AcwBvAC0AcABhAGcAaQBuAGEAdABpAG8AbgA6AHcA
aQBkAG8AdwAtAG8AcgBwAGgAYQBuADsADQAKAAkAZgBvAG4AdAAtAHMAaQB6AGUAOgAxADIALgAw
AHAAdAA7AA0ACgAJAGYAbwBuAHQALQBmAGEAbQBpAGwAeQA6AItbU087AA0ACgAJAG0AcwBvAC0A
YgBpAGQAaQAtAGYAbwBuAHQALQBmAGEAbQBpAGwAeQA6AItbU087AH0ADQAKAHAALgB0AGEAYgBs
AGUALQBiAG8AcgBkAGUAcgBlAGQAdABoAGUAYQBkAHQAcgB0AGgALAAgAGwAaQAuAHQAYQBiAGwA
ZQAtAGIAbwByAGQAZQByAGUAZAB0AGgAZQBhAGQAdAByAHQAaAAsACAAZABpAHYALgB0AGEAYgBs
AGUALQBiAG8AcgBkAGUAcgBlAGQAdABoAGUAYQBkAHQAcgB0AGgADQAKAAkAewBtAHMAbwAtAHMA
dAB5AGwAZQAtAG4AYQBtAGUAOgB0AGEAYgBsAGUALQBiAG8AcgBkAGUAcgBlAGQAPgB0AGgAZQBh
AGQAPgB0AHIAPgB0AGgAOwANAAoACQBtAHMAbwAtAHMAdAB5AGwAZQAtAG4AbwBzAGgAbwB3ADoA
eQBlAHMAOwANAAoACQBtAHMAbwAtAHMAdAB5AGwAZQAtAHAAcgBpAG8AcgBpAHQAeQA6ADkAOQA7
AA0ACgAJAG0AcwBvAC0AcwB0AHkAbABlAC0AdQBuAGgAaQBkAGUAOgBuAG8AOwANAAoACQBtAHMA
bwAtAG0AYQByAGcAaQBuAC0AdABvAHAALQBhAGwAdAA6AGEAdQB0AG8AOwANAAoACQBtAGEAcgBn
AGkAbgAtAHIAaQBnAGgAdAA6ADAAYwBtADsADQAKAAkAbQBzAG8ALQBtAGEAcgBnAGkAbgAtAGIA
bwB0AHQAbwBtAC0AYQBsAHQAOgBhAHUAdABvADsADQAKAAkAbQBhAHIAZwBpAG4ALQBsAGUAZgB0
ADoAMABjAG0AOwANAAoACQBtAHMAbwAtAHAAYQBnAGkAbgBhAHQAaQBvAG4AOgB3AGkAZABvAHcA
LQBvAHIAcABoAGEAbgA7AA0ACgAJAGIAbwByAGQAZQByADoAbgBvAG4AZQA7AA0ACgAJAG0AcwBv
AC0AYgBvAHIAZABlAHIALQBiAG8AdAB0AG8AbQAtAGEAbAB0ADoAcwBvAGwAaQBkACAAdwBpAG4A
ZABvAHcAdABlAHgAdAAgAC4ANwA1AHAAdAA7AA0ACgAJAHAAYQBkAGQAaQBuAGcAOgAwAGMAbQA7
AA0ACgAJAG0AcwBvAC0AcABhAGQAZABpAG4AZwAtAGEAbAB0ADoAMABjAG0AIAAwAGMAbQAgADAA
YwBtACAAMABjAG0AOwANAAoACQBmAG8AbgB0AC0AcwBpAHoAZQA6ADEAMgAuADAAcAB0ADsADQAK
AAkAZgBvAG4AdAAtAGYAYQBtAGkAbAB5ADoAi1tTTzsADQAKAAkAbQBzAG8ALQBiAGkAZABpAC0A
ZgBvAG4AdAAtAGYAYQBtAGkAbAB5ADoAi1tTTzsAfQANAAoAcAAuAHQAYQBiAGwAZQAtAGIAbwBy
AGQAZQByAGUAZAB0AGIAbwBkAHkAdAByAHQAZAAsACAAbABpAC4AdABhAGIAbABlAC0AYgBvAHIA
ZABlAHIAZQBkAHQAYgBvAGQAeQB0AHIAdABkACwAIABkAGkAdgAuAHQAYQBiAGwAZQAtAGIAbwBy
AGQAZQByAGUAZAB0AGIAbwBkAHkAdAByAHQAZAANAAoACQB7AG0AcwBvAC0AcwB0AHkAbABlAC0A
bgBhAG0AZQA6AHQAYQBiAGwAZQAtAGIAbwByAGQAZQByAGUAZAA+AHQAYgBvAGQAeQA+AHQAcgA+
AHQAZAA7AA0ACgAJAG0AcwBvAC0AcwB0AHkAbABlAC0AbgBvAHMAaABvAHcAOgB5AGUAcwA7AA0A
CgAJAG0AcwBvAC0AcwB0AHkAbABlAC0AcAByAGkAbwByAGkAdAB5ADoAOQA5ADsADQAKAAkAbQBz
AG8ALQBzAHQAeQBsAGUALQB1AG4AaABpAGQAZQA6AG4AbwA7AA0ACgAJAG0AcwBvAC0AbQBhAHIA
ZwBpAG4ALQB0AG8AcAAtAGEAbAB0ADoAYQB1AHQAbwA7AA0ACgAJAG0AYQByAGcAaQBuAC0AcgBp
AGcAaAB0ADoAMABjAG0AOwANAAoACQBtAHMAbwAtAG0AYQByAGcAaQBuAC0AYgBvAHQAdABvAG0A
LQBhAGwAdAA6AGEAdQB0AG8AOwANAAoACQBtAGEAcgBnAGkAbgAtAGwAZQBmAHQAOgAwAGMAbQA7
AA0ACgAJAG0AcwBvAC0AcABhAGcAaQBuAGEAdABpAG8AbgA6AHcAaQBkAG8AdwAtAG8AcgBwAGgA
YQBuADsADQAKAAkAZgBvAG4AdAAtAHMAaQB6AGUAOgAxADIALgAwAHAAdAA7AA0ACgAJAGYAbwBu
AHQALQBmAGEAbQBpAGwAeQA6AItbU087AA0ACgAJAG0AcwBvAC0AYgBpAGQAaQAtAGYAbwBuAHQA
LQBmAGEAbQBpAGwAeQA6AItbU087AH0ADQAKAHAALgBsAGkAbgBpAG4AZwAsACAAbABpAC4AbABp
AG4AaQBuAGcALAAgAGQAaQB2AC4AbABpAG4AaQBuAGcADQAKAAkAewBtAHMAbwAtAHMAdAB5AGwA
ZQAtAG4AYQBtAGUAOgBsAGkAbgBpAG4AZwA7AA0ACgAJAG0AcwBvAC0AcwB0AHkAbABlAC0AbgBv
AHMAaABvAHcAOgB5AGUAcwA7AA0ACgAJAG0AcwBvAC0AcwB0AHkAbABlAC0AcAByAGkAbwByAGkA
dAB5ADoAOQA5ADsADQAKAAkAbQBzAG8ALQBzAHQAeQBsAGUALQB1AG4AaABpAGQAZQA6AG4AbwA7
AA0ACgAJAG0AcwBvAC0AbQBhAHIAZwBpAG4ALQB0AG8AcAAtAGEAbAB0ADoAYQB1AHQAbwA7AA0A
CgAJAG0AYQByAGcAaQBuAC0AcgBpAGcAaAB0ADoAMABjAG0AOwANAAoACQBtAHMAbwAtAG0AYQBy
AGcAaQBuAC0AYgBvAHQAdABvAG0ALQBhAGwAdAA6AGEAdQB0AG8AOwANAAoACQBtAGEAcgBnAGkA
bgAtAGwAZQBmAHQAOgAwAGMAbQA7AA0ACgAJAG0AcwBvAC0AcABhAGcAaQBuAGEAdABpAG8AbgA6
AHcAaQBkAG8AdwAtAG8AcgBwAGgAYQBuADsADQAKAAkAZgBvAG4AdAAtAHMAaQB6AGUAOgAxADIA
LgAwAHAAdAA7AA0ACgAJAGYAbwBuAHQALQBmAGEAbQBpAGwAeQA6AItbU087AA0ACgAJAG0AcwBv
AC0AYgBpAGQAaQAtAGYAbwBuAHQALQBmAGEAbQBpAGwAeQA6AItbU087AH0ADQAKAHAALgBsAGEA
cwB0AGIAbwByAGQAZQByACwAIABsAGkALgBsAGEAcwB0AGIAbwByAGQAZQByACwAIABkAGkAdgAu
AGwAYQBzAHQAYgBvAHIAZABlAHIADQAKAAkAewBtAHMAbwAtAHMAdAB5AGwAZQAtAG4AYQBtAGUA
OgBsAGEAcwB0AGIAbwByAGQAZQByADsADQAKAAkAbQBzAG8ALQBzAHQAeQBsAGUALQBuAG8AcwBo
AG8AdwA6AHkAZQBzADsADQAKAAkAbQBzAG8ALQBzAHQAeQBsAGUALQBwAHIAaQBvAHIAaQB0AHkA
OgA5ADkAOwANAAoACQBtAHMAbwAtAHMAdAB5AGwAZQAtAHUAbgBoAGkAZABlADoAbgBvADsADQAK
AAkAbQBzAG8ALQBtAGEAcgBnAGkAbgAtAHQAbwBwAC0AYQBsAHQAOgBhAHUAdABvADsADQAKAAkA
bQBhAHIAZwBpAG4ALQByAGkAZwBoAHQAOgAwAGMAbQA7AA0ACgAJAG0AcwBvAC0AbQBhAHIAZwBp
AG4ALQBiAG8AdAB0AG8AbQAtAGEAbAB0ADoAYQB1AHQAbwA7AA0ACgAJAG0AYQByAGcAaQBuAC0A
bABlAGYAdAA6ADAAYwBtADsADQAKAAkAbQBzAG8ALQBwAGEAZwBpAG4AYQB0AGkAbwBuADoAdwBp
AGQAbwB3AC0AbwByAHAAaABhAG4AOwANAAoACQBmAG8AbgB0AC0AcwBpAHoAZQA6ADEAMgAuADAA
cAB0ADsADQAKAAkAZgBvAG4AdAAtAGYAYQBtAGkAbAB5ADoAi1tTTzsADQAKAAkAbQBzAG8ALQBi
AGkAZABpAC0AZgBvAG4AdAAtAGYAYQBtAGkAbAB5ADoAi1tTTzsAfQANAAoAcAAuAGEAaABwAGIA
bwB4ACwAIABsAGkALgBhAGgAcABiAG8AeAAsACAAZABpAHYALgBhAGgAcABiAG8AeAANAAoACQB7
AG0AcwBvAC0AcwB0AHkAbABlAC0AbgBhAG0AZQA6AGEAaABwAGIAbwB4ADsADQAKAAkAbQBzAG8A
LQBzAHQAeQBsAGUALQBuAG8AcwBoAG8AdwA6AHkAZQBzADsADQAKAAkAbQBzAG8ALQBzAHQAeQBs
AGUALQBwAHIAaQBvAHIAaQB0AHkAOgA5ADkAOwANAAoACQBtAHMAbwAtAHMAdAB5AGwAZQAtAHUA
bgBoAGkAZABlADoAbgBvADsADQAKAAkAbQBzAG8ALQBtAGEAcgBnAGkAbgAtAHQAbwBwAC0AYQBs
AHQAOgBhAHUAdABvADsADQAKAAkAbQBhAHIAZwBpAG4ALQByAGkAZwBoAHQAOgAwAGMAbQA7AA0A
CgAJAG0AcwBvAC0AbQBhAHIAZwBpAG4ALQBiAG8AdAB0AG8AbQAtAGEAbAB0ADoAYQB1AHQAbwA7
AA0ACgAJAG0AYQByAGcAaQBuAC0AbABlAGYAdAA6ADAAYwBtADsADQAKAAkAbQBzAG8ALQBwAGEA
ZwBpAG4AYQB0AGkAbwBuADoAdwBpAGQAbwB3AC0AbwByAHAAaABhAG4AOwANAAoACQBmAG8AbgB0
AC0AcwBpAHoAZQA6ADEAMgAuADAAcAB0ADsADQAKAAkAZgBvAG4AdAAtAGYAYQBtAGkAbAB5ADoA
i1tTTzsADQAKAAkAbQBzAG8ALQBiAGkAZABpAC0AZgBvAG4AdAAtAGYAYQBtAGkAbAB5ADoAi1tT
TzsAfQANAAoAcAAuAGwAaQBuAGkAbgBnADEALAAgAGwAaQAuAGwAaQBuAGkAbgBnADEALAAgAGQA
aQB2AC4AbABpAG4AaQBuAGcAMQANAAoACQB7AG0AcwBvAC0AcwB0AHkAbABlAC0AbgBhAG0AZQA6
AGwAaQBuAGkAbgBnADEAOwANAAoACQBtAHMAbwAtAHMAdAB5AGwAZQAtAG4AbwBzAGgAbwB3ADoA
eQBlAHMAOwANAAoACQBtAHMAbwAtAHMAdAB5AGwAZQAtAHAAcgBpAG8AcgBpAHQAeQA6ADkAOQA7
AA0ACgAJAG0AcwBvAC0AcwB0AHkAbABlAC0AdQBuAGgAaQBkAGUAOgBuAG8AOwANAAoACQBtAHMA
bwAtAG0AYQByAGcAaQBuAC0AdABvAHAALQBhAGwAdAA6AGEAdQB0AG8AOwANAAoACQBtAGEAcgBn
AGkAbgAtAHIAaQBnAGgAdAA6ADAAYwBtADsADQAKAAkAbQBzAG8ALQBtAGEAcgBnAGkAbgAtAGIA
bwB0AHQAbwBtAC0AYQBsAHQAOgBhAHUAdABvADsADQAKAAkAbQBhAHIAZwBpAG4ALQBsAGUAZgB0
ADoAMABjAG0AOwANAAoACQBtAHMAbwAtAHAAYQBnAGkAbgBhAHQAaQBvAG4AOgB3AGkAZABvAHcA
LQBvAHIAcABoAGEAbgA7AA0ACgAJAGIAYQBjAGsAZwByAG8AdQBuAGQAOgB3AGgAaQB0AGUAcwBt
AG8AawBlADsADQAKAAkAZgBvAG4AdAAtAHMAaQB6AGUAOgAxADIALgAwAHAAdAA7AA0ACgAJAGYA
bwBuAHQALQBmAGEAbQBpAGwAeQA6AItbU087AA0ACgAJAG0AcwBvAC0AYgBpAGQAaQAtAGYAbwBu
AHQALQBmAGEAbQBpAGwAeQA6AItbU087AH0ADQAKAHAALgBhAGgAcABiAG8AeAAxACwAIABsAGkA
LgBhAGgAcABiAG8AeAAxACwAIABkAGkAdgAuAGEAaABwAGIAbwB4ADEADQAKAAkAewBtAHMAbwAt
AHMAdAB5AGwAZQAtAG4AYQBtAGUAOgBhAGgAcABiAG8AeAAxADsADQAKAAkAbQBzAG8ALQBzAHQA
eQBsAGUALQBuAG8AcwBoAG8AdwA6AHkAZQBzADsADQAKAAkAbQBzAG8ALQBzAHQAeQBsAGUALQBw
AHIAaQBvAHIAaQB0AHkAOgA5ADkAOwANAAoACQBtAHMAbwAtAHMAdAB5AGwAZQAtAHUAbgBoAGkA
ZABlADoAbgBvADsADQAKAAkAbQBzAG8ALQBtAGEAcgBnAGkAbgAtAHQAbwBwAC0AYQBsAHQAOgBh
AHUAdABvADsADQAKAAkAbQBhAHIAZwBpAG4ALQByAGkAZwBoAHQAOgAwAGMAbQA7AA0ACgAJAG0A
cwBvAC0AbQBhAHIAZwBpAG4ALQBiAG8AdAB0AG8AbQAtAGEAbAB0ADoAYQB1AHQAbwA7AA0ACgAJ
AG0AYQByAGcAaQBuAC0AbABlAGYAdAA6ADAAYwBtADsADQAKAAkAbQBzAG8ALQBwAGEAZwBpAG4A
YQB0AGkAbwBuADoAdwBpAGQAbwB3AC0AbwByAHAAaABhAG4AOwANAAoACQBiAGEAYwBrAGcAcgBv
AHUAbgBkADoAdwBoAGkAdABlADsADQAKAAkAZgBvAG4AdAAtAHMAaQB6AGUAOgAxADIALgAwAHAA
dAA7AA0ACgAJAGYAbwBuAHQALQBmAGEAbQBpAGwAeQA6AItbU087AA0ACgAJAG0AcwBvAC0AYgBp
AGQAaQAtAGYAbwBuAHQALQBmAGEAbQBpAGwAeQA6AItbU087AH0ADQAKAHAALgBsAGEAcwB0AGIA
bwByAGQAZQByADEALAAgAGwAaQAuAGwAYQBzAHQAYgBvAHIAZABlAHIAMQAsACAAZABpAHYALgBs
AGEAcwB0AGIAbwByAGQAZQByADEADQAKAAkAewBtAHMAbwAtAHMAdAB5AGwAZQAtAG4AYQBtAGUA
OgBsAGEAcwB0AGIAbwByAGQAZQByADEAOwANAAoACQBtAHMAbwAtAHMAdAB5AGwAZQAtAG4AbwBz
AGgAbwB3ADoAeQBlAHMAOwANAAoACQBtAHMAbwAtAHMAdAB5AGwAZQAtAHAAcgBpAG8AcgBpAHQA
eQA6ADkAOQA7AA0ACgAJAG0AcwBvAC0AcwB0AHkAbABlAC0AdQBuAGgAaQBkAGUAOgBuAG8AOwAN
AAoACQBtAHMAbwAtAG0AYQByAGcAaQBuAC0AdABvAHAALQBhAGwAdAA6AGEAdQB0AG8AOwANAAoA
CQBtAGEAcgBnAGkAbgAtAHIAaQBnAGgAdAA6ADAAYwBtADsADQAKAAkAbQBzAG8ALQBtAGEAcgBn
AGkAbgAtAGIAbwB0AHQAbwBtAC0AYQBsAHQAOgBhAHUAdABvADsADQAKAAkAbQBhAHIAZwBpAG4A
LQBsAGUAZgB0ADoAMABjAG0AOwANAAoACQBtAHMAbwAtAHAAYQBnAGkAbgBhAHQAaQBvAG4AOgB3
AGkAZABvAHcALQBvAHIAcABoAGEAbgA7AA0ACgAJAGIAbwByAGQAZQByADoAbgBvAG4AZQA7AA0A
CgAJAG0AcwBvAC0AYgBvAHIAZABlAHIALQBiAG8AdAB0AG8AbQAtAGEAbAB0ADoAcwBvAGwAaQBk
ACAAdwBpAG4AZABvAHcAdABlAHgAdAAgADEALgA1AHAAdAA7AA0ACgAJAHAAYQBkAGQAaQBuAGcA
OgAwAGMAbQA7AA0ACgAJAG0AcwBvAC0AcABhAGQAZABpAG4AZwAtAGEAbAB0ADoAMABjAG0AIAAw
AGMAbQAgADAAYwBtACAAMABjAG0AOwANAAoACQBmAG8AbgB0AC0AcwBpAHoAZQA6ADEAMgAuADAA
cAB0ADsADQAKAAkAZgBvAG4AdAAtAGYAYQBtAGkAbAB5ADoAi1tTTzsADQAKAAkAbQBzAG8ALQBi
AGkAZABpAC0AZgBvAG4AdAAtAGYAYQBtAGkAbAB5ADoAi1tTTzsAfQANAAoAcAAuAGQAZQBwAGUA
bgBkAGUAbgB0AHYAYQByAGkAYQBiAGwAZQAsACAAbABpAC4AZABlAHAAZQBuAGQAZQBuAHQAdgBh
AHIAaQBhAGIAbABlACwAIABkAGkAdgAuAGQAZQBwAGUAbgBkAGUAbgB0AHYAYQByAGkAYQBiAGwA
ZQANAAoACQB7AG0AcwBvAC0AcwB0AHkAbABlAC0AbgBhAG0AZQA6AGQAZQBwAGUAbgBkAGUAbgB0
AHYAYQByAGkAYQBiAGwAZQA7AA0ACgAJAG0AcwBvAC0AcwB0AHkAbABlAC0AbgBvAHMAaABvAHcA
OgB5AGUAcwA7AA0ACgAJAG0AcwBvAC0AcwB0AHkAbABlAC0AcAByAGkAbwByAGkAdAB5ADoAOQA5
ADsADQAKAAkAbQBzAG8ALQBzAHQAeQBsAGUALQB1AG4AaABpAGQAZQA6AG4AbwA7AA0ACgAJAG0A
cwBvAC0AbQBhAHIAZwBpAG4ALQB0AG8AcAAtAGEAbAB0ADoAYQB1AHQAbwA7AA0ACgAJAG0AYQBy
AGcAaQBuAC0AcgBpAGcAaAB0ADoAMABjAG0AOwANAAoACQBtAHMAbwAtAG0AYQByAGcAaQBuAC0A
YgBvAHQAdABvAG0ALQBhAGwAdAA6AGEAdQB0AG8AOwANAAoACQBtAGEAcgBnAGkAbgAtAGwAZQBm
AHQAOgAwAGMAbQA7AA0ACgAJAG0AcwBvAC0AcABhAGcAaQBuAGEAdABpAG8AbgA6AHcAaQBkAG8A
dwAtAG8AcgBwAGgAYQBuADsADQAKAAkAZgBvAG4AdAAtAHMAaQB6AGUAOgAxADIALgAwAHAAdAA7
AA0ACgAJAGYAbwBuAHQALQBmAGEAbQBpAGwAeQA6AItbU087AA0ACgAJAG0AcwBvAC0AYgBpAGQA
aQAtAGYAbwBuAHQALQBmAGEAbQBpAGwAeQA6AItbU087AH0ADQAKAHAALgBkAGUAcABlAG4AZABl
AG4AdAB2AGEAcgBpAGEAYgBsAGUAMQAsACAAbABpAC4AZABlAHAAZQBuAGQAZQBuAHQAdgBhAHIA
aQBhAGIAbABlADEALAAgAGQAaQB2AC4AZABlAHAAZQBuAGQAZQBuAHQAdgBhAHIAaQBhAGIAbABl
ADEADQAKAAkAewBtAHMAbwAtAHMAdAB5AGwAZQAtAG4AYQBtAGUAOgBkAGUAcABlAG4AZABlAG4A
dAB2AGEAcgBpAGEAYgBsAGUAMQA7AA0ACgAJAG0AcwBvAC0AcwB0AHkAbABlAC0AbgBvAHMAaABv
AHcAOgB5AGUAcwA7AA0ACgAJAG0AcwBvAC0AcwB0AHkAbABlAC0AcAByAGkAbwByAGkAdAB5ADoA
OQA5ADsADQAKAAkAbQBzAG8ALQBzAHQAeQBsAGUALQB1AG4AaABpAGQAZQA6AG4AbwA7AA0ACgAJ
AG0AcwBvAC0AbQBhAHIAZwBpAG4ALQB0AG8AcAAtAGEAbAB0ADoAYQB1AHQAbwA7AA0ACgAJAG0A
YQByAGcAaQBuAC0AcgBpAGcAaAB0ADoAMABjAG0AOwANAAoACQBtAHMAbwAtAG0AYQByAGcAaQBu
AC0AYgBvAHQAdABvAG0ALQBhAGwAdAA6AGEAdQB0AG8AOwANAAoACQBtAGEAcgBnAGkAbgAtAGwA
ZQBmAHQAOgAwAGMAbQA7AA0ACgAJAG0AcwBvAC0AcABhAGcAaQBuAGEAdABpAG8AbgA6AHcAaQBk
AG8AdwAtAG8AcgBwAGgAYQBuADsADQAKAAkAZgBvAG4AdAAtAHMAaQB6AGUAOgAxADIALgAwAHAA
dAA7AA0ACgAJAGYAbwBuAHQALQBmAGEAbQBpAGwAeQA6AItbU087AA0ACgAJAG0AcwBvAC0AYgBp
AGQAaQAtAGYAbwBuAHQALQBmAGEAbQBpAGwAeQA6AItbU087AH0ADQAKAHAALgBkAGUAcABlAG4A
ZABlAG4AdAB2AGEAcgBpAGEAYgBsAGUAawBlAHkAMQAsACAAbABpAC4AZABlAHAAZQBuAGQAZQBu
AHQAdgBhAHIAaQBhAGIAbABlAGsAZQB5ADEALAAgAGQAaQB2AC4AZABlAHAAZQBuAGQAZQBuAHQA
dgBhAHIAaQBhAGIAbABlAGsAZQB5ADEADQAKAAkAewBtAHMAbwAtAHMAdAB5AGwAZQAtAG4AYQBt
AGUAOgBkAGUAcABlAG4AZABlAG4AdAB2AGEAcgBpAGEAYgBsAGUAawBlAHkAMQA7AA0ACgAJAG0A
cwBvAC0AcwB0AHkAbABlAC0AbgBvAHMAaABvAHcAOgB5AGUAcwA7AA0ACgAJAG0AcwBvAC0AcwB0
AHkAbABlAC0AcAByAGkAbwByAGkAdAB5ADoAOQA5ADsADQAKAAkAbQBzAG8ALQBzAHQAeQBsAGUA
LQB1AG4AaABpAGQAZQA6AG4AbwA7AA0ACgAJAG0AcwBvAC0AbQBhAHIAZwBpAG4ALQB0AG8AcAAt
AGEAbAB0ADoAYQB1AHQAbwA7AA0ACgAJAG0AYQByAGcAaQBuAC0AcgBpAGcAaAB0ADoAMABjAG0A
OwANAAoACQBtAHMAbwAtAG0AYQByAGcAaQBuAC0AYgBvAHQAdABvAG0ALQBhAGwAdAA6AGEAdQB0
AG8AOwANAAoACQBtAGEAcgBnAGkAbgAtAGwAZQBmAHQAOgAwAGMAbQA7AA0ACgAJAG0AcwBvAC0A
cABhAGcAaQBuAGEAdABpAG8AbgA6AHcAaQBkAG8AdwAtAG8AcgBwAGgAYQBuADsADQAKAAkAZgBv
AG4AdAAtAHMAaQB6AGUAOgAxADIALgAwAHAAdAA7AA0ACgAJAGYAbwBuAHQALQBmAGEAbQBpAGwA
eQA6AItbU087AA0ACgAJAG0AcwBvAC0AYgBpAGQAaQAtAGYAbwBuAHQALQBmAGEAbQBpAGwAeQA6
AItbU087AH0ADQAKAHAALgBsAGkAcwB0AGwAaQAsACAAbABpAC4AbABpAHMAdABsAGkALAAgAGQA
aQB2AC4AbABpAHMAdABsAGkADQAKAAkAewBtAHMAbwAtAHMAdAB5AGwAZQAtAG4AYQBtAGUAOgBs
AGkAcwB0AF8AbABpADsADQAKAAkAbQBzAG8ALQBzAHQAeQBsAGUALQBuAG8AcwBoAG8AdwA6AHkA
ZQBzADsADQAKAAkAbQBzAG8ALQBzAHQAeQBsAGUALQBwAHIAaQBvAHIAaQB0AHkAOgA5ADkAOwAN
AAoACQBtAHMAbwAtAHMAdAB5AGwAZQAtAHUAbgBoAGkAZABlADoAbgBvADsADQAKAAkAbQBzAG8A
LQBtAGEAcgBnAGkAbgAtAHQAbwBwAC0AYQBsAHQAOgBhAHUAdABvADsADQAKAAkAbQBhAHIAZwBp
AG4ALQByAGkAZwBoAHQAOgAwAGMAbQA7AA0ACgAJAG0AcwBvAC0AbQBhAHIAZwBpAG4ALQBiAG8A
dAB0AG8AbQAtAGEAbAB0ADoAYQB1AHQAbwA7AA0ACgAJAG0AYQByAGcAaQBuAC0AbABlAGYAdAA6
ADAAYwBtADsADQAKAAkAbQBzAG8ALQBwAGEAZwBpAG4AYQB0AGkAbwBuADoAdwBpAGQAbwB3AC0A
bwByAHAAaABhAG4AOwANAAoACQBmAG8AbgB0AC0AcwBpAHoAZQA6ADEAMgAuADAAcAB0ADsADQAK
AAkAZgBvAG4AdAAtAGYAYQBtAGkAbAB5ADoAi1tTTzsADQAKAAkAbQBzAG8ALQBiAGkAZABpAC0A
ZgBvAG4AdAAtAGYAYQBtAGkAbAB5ADoAi1tTTzsAfQANAAoALgBNAHMAbwBDAGgAcABEAGUAZgBh
AHUAbAB0AA0ACgAJAHsAbQBzAG8ALQBzAHQAeQBsAGUALQB0AHkAcABlADoAZQB4AHAAbwByAHQA
LQBvAG4AbAB5ADsADQAKAAkAbQBzAG8ALQBkAGUAZgBhAHUAbAB0AC0AcAByAG8AcABzADoAeQBl
AHMAOwANAAoACQBmAG8AbgB0AC0AcwBpAHoAZQA6ADEAMAAuADAAcAB0ADsADQAKAAkAbQBzAG8A
LQBhAG4AcwBpAC0AZgBvAG4AdAAtAHMAaQB6AGUAOgAxADAALgAwAHAAdAA7AA0ACgAJAG0AcwBv
AC0AYgBpAGQAaQAtAGYAbwBuAHQALQBzAGkAegBlADoAMQAwAC4AMABwAHQAOwANAAoACQBtAHMA
bwAtAGEAcwBjAGkAaQAtAGYAbwBuAHQALQBmAGEAbQBpAGwAeQA6ACIAVABpAG0AZQBzACAATgBl
AHcAIABSAG8AbQBhAG4AIgA7AA0ACgAJAG0AcwBvAC0AaABhAG4AcwBpAC0AZgBvAG4AdAAtAGYA
YQBtAGkAbAB5ADoAIgBUAGkAbQBlAHMAIABOAGUAdwAgAFIAbwBtAGEAbgAiADsADQAKAAkAbQBz
AG8ALQBmAG8AbgB0AC0AawBlAHIAbgBpAG4AZwA6ADAAcAB0ADsADQAKAAkAbQBzAG8ALQBsAGkA
ZwBhAHQAdQByAGUAcwA6AG4AbwBuAGUAOwB9AA0ACgBAAHAAYQBnAGUAIABXAG8AcgBkAFMAZQBj
AHQAaQBvAG4AMQANAAoACQB7AHMAaQB6AGUAOgA4ADQAMQAuADkAcAB0ACAANQA5ADUALgAzAHAA
dAA7AA0ACgAJAG0AcwBvAC0AcABhAGcAZQAtAG8AcgBpAGUAbgB0AGEAdABpAG8AbgA6AGwAYQBu
AGQAcwBjAGEAcABlADsADQAKAAkAbQBhAHIAZwBpAG4AOgA5ADAALgAwAHAAdAAgADcAMgAuADAA
cAB0ACAAOQAwAC4AMABwAHQAIAA3ADIALgAwAHAAdAA7AA0ACgAJAG0AcwBvAC0AaABlAGEAZABl
AHIALQBtAGEAcgBnAGkAbgA6ADQAMgAuADUANQBwAHQAOwANAAoACQBtAHMAbwAtAGYAbwBvAHQA
ZQByAC0AbQBhAHIAZwBpAG4AOgA0ADkALgA2AHAAdAA7AA0ACgAJAG0AcwBvAC0AcABhAHAAZQBy
AC0AcwBvAHUAcgBjAGUAOgAwADsAfQANAAoAZABpAHYALgBXAG8AcgBkAFMAZQBjAHQAaQBvAG4A
MQANAAoACQB7AHAAYQBnAGUAOgBXAG8AcgBkAFMAZQBjAHQAaQBvAG4AMQA7AH0ADQAKAC0ALQA+
AA0ACgA8AC8AcwB0AHkAbABlAD4ADQAKADwAIQAtAC0AWwBpAGYAIABnAHQAZQAgAG0AcwBvACAA
MQAwAF0APgANAAoAPABzAHQAeQBsAGUAPgANAAoAIAAvACoAIABTAHQAeQBsAGUAIABEAGUAZgBp
AG4AaQB0AGkAbwBuAHMAIAAqAC8ADQAKACAAdABhAGIAbABlAC4ATQBzAG8ATgBvAHIAbQBhAGwA
VABhAGIAbABlAA0ACgAJAHsAbQBzAG8ALQBzAHQAeQBsAGUALQBuAGEAbQBlADoAbmYakGiIPGg7
AA0ACgAJAG0AcwBvAC0AdABzAHQAeQBsAGUALQByAG8AdwBiAGEAbgBkAC0AcwBpAHoAZQA6ADAA
OwANAAoACQBtAHMAbwAtAHQAcwB0AHkAbABlAC0AYwBvAGwAYgBhAG4AZAAtAHMAaQB6AGUAOgAw
ADsADQAKAAkAbQBzAG8ALQBzAHQAeQBsAGUALQBuAG8AcwBoAG8AdwA6AHkAZQBzADsADQAKAAkA
bQBzAG8ALQBzAHQAeQBsAGUALQBwAHIAaQBvAHIAaQB0AHkAOgA5ADkAOwANAAoACQBtAHMAbwAt
AHMAdAB5AGwAZQAtAHAAYQByAGUAbgB0ADoAIgAiADsADQAKAAkAbQBzAG8ALQBwAGEAZABkAGkA
bgBnAC0AYQBsAHQAOgAwAGMAbQAgADUALgA0AHAAdAAgADAAYwBtACAANQAuADQAcAB0ADsADQAK
AAkAbQBzAG8ALQBwAGEAcgBhAC0AbQBhAHIAZwBpAG4AOgAwAGMAbQA7AA0ACgAJAG0AcwBvAC0A
cABhAGcAaQBuAGEAdABpAG8AbgA6AHcAaQBkAG8AdwAtAG8AcgBwAGgAYQBuADsADQAKAAkAZgBv
AG4AdAAtAHMAaQB6AGUAOgAxADAALgAwAHAAdAA7AA0ACgAJAGYAbwBuAHQALQBmAGEAbQBpAGwA
eQA6ACIAVABpAG0AZQBzACAATgBlAHcAIABSAG8AbQBhAG4AIgAsAHMAZQByAGkAZgA7AH0ADQAK
ADwALwBzAHQAeQBsAGUAPgANAAoAPAAhAFsAZQBuAGQAaQBmAF0ALQAtAD4APAAhAC0ALQBbAGkA
ZgAgAGcAdABlACAAbQBzAG8AIAA5AF0APgA8AHgAbQBsAD4ADQAKACAAPABvADoAcwBoAGEAcABl
AGQAZQBmAGEAdQBsAHQAcwAgAHYAOgBlAHgAdAA9ACIAZQBkAGkAdAAiACAAcwBwAGkAZABtAGEA
eAA9ACIAMQAwADIANgAiAC8APgANAAoAPAAvAHgAbQBsAD4APAAhAFsAZQBuAGQAaQBmAF0ALQAt
AD4APAAhAC0ALQBbAGkAZgAgAGcAdABlACAAbQBzAG8AIAA5AF0APgA8AHgAbQBsAD4ADQAKACAA
PABvADoAcwBoAGEAcABlAGwAYQB5AG8AdQB0ACAAdgA6AGUAeAB0AD0AIgBlAGQAaQB0ACIAPgAN
AAoAIAAgADwAbwA6AGkAZABtAGEAcAAgAHYAOgBlAHgAdAA9ACIAZQBkAGkAdAAiACAAZABhAHQA
YQA9ACIAMQAiAC8APgANAAoAIAA8AC8AbwA6AHMAaABhAHAAZQBsAGEAeQBvAHUAdAA+ADwALwB4
AG0AbAA+ADwAIQBbAGUAbgBkAGkAZgBdAC0ALQA+AA0ACgA8AC8AaABlAGEAZAA+AA0ACgANAAoA
PABiAG8AZAB5ACAAbABhAG4AZwA9AFoASAAtAEMATgAgAGwAaQBuAGsAPQBiAGwAdQBlACAAdgBs
AGkAbgBrAD0AcAB1AHIAcABsAGUAIABzAHQAeQBsAGUAPQAnAHQAYQBiAC0AaQBuAHQAZQByAHYA
YQBsADoAMgAxAC4AMABwAHQAOwB3AG8AcgBkAC0AdwByAGEAcAA6AA0ACgBiAHIAZQBhAGsALQB3
AG8AcgBkACcAPgANAAoADQAKADwAZABpAHYAIABjAGwAYQBzAHMAPQBXAG8AcgBkAFMAZQBjAHQA
aQBvAG4AMQA+AA0ACgANAAoAPABkAGkAdgA+AA0ACgANAAoAPABkAGkAdgAgAHMAdAB5AGwAZQA9
ACcAbQBhAHIAZwBpAG4ALQB0AG8AcAA6ADEANQAuADAAcAB0ADsAbQBhAHIAZwBpAG4ALQBiAG8A
dAB0AG8AbQA6ADEANQAuADAAcAB0ACcAPgANAAoADQAKADwAdABhAGIAbABlACAAYwBsAGEAcwBz
AD0ATQBzAG8ATgBvAHIAbQBhAGwAVABhAGIAbABlACAAYgBvAHIAZABlAHIAPQAwACAAYwBlAGwA
bABzAHAAYQBjAGkAbgBnAD0AMAAgAGMAZQBsAGwAcABhAGQAZABpAG4AZwA9ADAAIAB3AGkAZAB0
AGgAPQAiADEAMAAwACUAIgANAAoAIABzAHQAeQBsAGUAPQAnAHcAaQBkAHQAaAA6ADEAMAAwAC4A
MAAlADsAYgBhAGMAawBnAHIAbwB1AG4AZAA6AHcAaABpAHQAZQA7AGIAbwByAGQAZQByAC0AYwBv
AGwAbABhAHAAcwBlADoAYwBvAGwAbABhAHAAcwBlADsAbQBzAG8ALQB5AGYAdABpAC0AdABiAGwA
bABvAG8AawA6AA0ACgAgADEAMQA4ADQAOwBtAHMAbwAtAHAAYQBkAGQAaQBuAGcALQBhAGwAdAA6
ADAAYwBtACAANQAuADQAcAB0ACAAMABjAG0AIAA1AC4ANABwAHQAJwA+AA0ACgAgADwAdABoAGUA
YQBkAD4ADQAKACAAIAA8AHQAcgAgAHMAdAB5AGwAZQA9ACcAbQBzAG8ALQB5AGYAdABpAC0AaQBy
AG8AdwA6ADAAOwBtAHMAbwAtAHkAZgB0AGkALQBmAGkAcgBzAHQAcgBvAHcAOgB5AGUAcwA7AGgA
ZQBpAGcAaAB0ADoAMgAwAC4AMgA1AHAAdAAnAD4ADQAKACAAIAAgADwAdABkACAAdwBpAGQAdABo
AD0AIgAxADAAMAAlACIAIABjAG8AbABzAHAAYQBuAD0AMQAxACAAcwB0AHkAbABlAD0AJwB3AGkA
ZAB0AGgAOgAxADAAMAAuADAAJQA7AGIAbwByAGQAZQByADoAbgBvAG4AZQA7AGIAbwByAGQAZQBy
AC0AYgBvAHQAdABvAG0AOgANAAoAIAAgACAAcwBvAGwAaQBkACAAdwBpAG4AZABvAHcAdABlAHgA
dAAgADEALgAwAHAAdAA7AG0AcwBvAC0AYgBvAHIAZABlAHIALQBiAG8AdAB0AG8AbQAtAGEAbAB0
ADoAcwBvAGwAaQBkACAAdwBpAG4AZABvAHcAdABlAHgAdAAgAC4ANwA1AHAAdAA7AA0ACgAgACAA
IABiAGEAYwBrAGcAcgBvAHUAbgBkADoAdAByAGEAbgBzAHAAYQByAGUAbgB0ADsAcABhAGQAZABp
AG4AZwA6AC4ANwA1AHAAdAAgAC4ANwA1AHAAdAAgAC4ANwA1AHAAdAAgAC4ANwA1AHAAdAA7AGgA
ZQBpAGcAaAB0ADoAMgAwAC4AMgA1AHAAdAAnAD4ADQAKACAAIAAgADwAcAAgAGMAbABhAHMAcwA9
AE0AcwBvAE4AbwByAG0AYQBsACAAcwB0AHkAbABlAD0AJwBtAGEAcgBnAGkAbgAtAGIAbwB0AHQA
bwBtADoANwAuADUAcAB0ADsAbABpAG4AZQAtAGgAZQBpAGcAaAB0ADoAMgAyAC4ANQBwAHQAJwA+
ADwAYgA+ADwAcwBwAGEAbgANAAoAIAAgACAAbABhAG4AZwA9AEUATgAtAFUAUwAgAHMAdAB5AGwA
ZQA9ACcAZgBvAG4AdAAtAHMAaQB6AGUAOgAxADAALgA1AHAAdAA7AGYAbwBuAHQALQBmAGEAbQBp
AGwAeQA6ACIAVABpAG0AZQBzACAATgBlAHcAIABSAG8AbQBhAG4AIgAsAHMAZQByAGkAZgAnAD4A
QQBkAGQAaQB0AGkAbwBuAGEAbAANAAoAIAAgACAAdABhAGIAbABlACAANgAuACAAUwB0AGUAcAB3
AGkAcwBlACAAUgBlAGcAcgBlAHMAcwBpAG8AbgAgAEEAbgBhAGwAeQBzAGkAcwAgAG8AZgAgAEYA
YQBjAHQAbwByAHMAIABBAHMAcwBvAGMAaQBhAHQAZQBkACAAdwBpAHQAaAAgAEEAUwBMAFMAUwAg
AGYAcgBlAGUAZABvAG0ADQAKACAAIAAgACgAbgA9ADMAOQAyACkAPAAvAHMAcABhAG4APgA8AC8A
YgA+ADwAcwBwAGEAbgAgAGwAYQBuAGcAPQBFAE4ALQBVAFMAIABzAHQAeQBsAGUAPQAnAGYAbwBu
AHQALQBzAGkAegBlADoAMQAwAC4ANQBwAHQAOwBjAG8AbABvAHIAOgBiAGwAYQBjAGsAJwA+ADwA
bwA6AHAAPgA8AC8AbwA6AHAAPgA8AC8AcwBwAGEAbgA+ADwALwBwAD4ADQAKACAAIAAgADwALwB0
AGQAPgANAAoAIAAgADwALwB0AHIAPgANAAoAIAAgADwAdAByACAAcwB0AHkAbABlAD0AJwBtAHMA
bwAtAHkAZgB0AGkALQBpAHIAbwB3ADoAMQA7AGgAZQBpAGcAaAB0ADoAMgAzAC4ANQBwAHQAJwA+
AA0ACgAgACAAIAA8AHQAZAAgAHcAaQBkAHQAaAA9ACIAMQA2ACUAIgAgAHIAbwB3AHMAcABhAG4A
PQAyACAAcwB0AHkAbABlAD0AJwB3AGkAZAB0AGgAOgAxADYALgA3ACUAOwBiAG8AcgBkAGUAcgA6
AG4AbwBuAGUAOwBiAG8AcgBkAGUAcgAtAGIAbwB0AHQAbwBtADoAcwBvAGwAaQBkACAAdwBpAG4A
ZABvAHcAdABlAHgAdAAgADEALgAwAHAAdAA7AA0ACgAgACAAIABtAHMAbwAtAGIAbwByAGQAZQBy
AC0AYgBvAHQAdABvAG0ALQBhAGwAdAA6AHMAbwBsAGkAZAAgAHcAaQBuAGQAbwB3AHQAZQB4AHQA
IAAuADcANQBwAHQAOwBiAGEAYwBrAGcAcgBvAHUAbgBkADoAdAByAGEAbgBzAHAAYQByAGUAbgB0
ADsADQAKACAAIAAgAHAAYQBkAGQAaQBuAGcAOgAuADcANQBwAHQAIAAuADcANQBwAHQAIAAuADcA
NQBwAHQAIAAuADcANQBwAHQAOwBoAGUAaQBnAGgAdAA6ADIAMwAuADUAcAB0ACcAPgANAAoAIAAg
ACAAPABwACAAYwBsAGEAcwBzAD0ATQBzAG8ATgBvAHIAbQBhAGwAIABhAGwAaQBnAG4APQBjAGUA
bgB0AGUAcgAgAHMAdAB5AGwAZQA9ACcAbQBhAHIAZwBpAG4ALQBiAG8AdAB0AG8AbQA6ADcALgA1
AHAAdAA7AHQAZQB4AHQALQBhAGwAaQBnAG4AOgBjAGUAbgB0AGUAcgAnAD4APABzAHAAYQBuAA0A
CgAgACAAIABsAGEAbgBnAD0ARQBOAC0AVQBTACAAcwB0AHkAbABlAD0AJwBmAG8AbgB0AC0AcwBp
AHoAZQA6ADEAMAAuADUAcAB0ADsAZgBvAG4AdAAtAGYAYQBtAGkAbAB5ADoAIgBUAGkAbQBlAHMA
IABOAGUAdwAgAFIAbwBtAGEAbgAiACwAcwBlAHIAaQBmACcAPgBQAGEAcgBhAG0AZQB0AGUAcgA8
AG8AOgBwAD4APAAvAG8AOgBwAD4APAAvAHMAcABhAG4APgA8AC8AcAA+AA0ACgAgACAAIAA8AC8A
dABkAD4ADQAKACAAIAAgADwAdABkACAAdwBpAGQAdABoAD0AIgAxADMAJQAiACAAYwBvAGwAcwBw
AGEAbgA9ADIAIABzAHQAeQBsAGUAPQAnAHcAaQBkAHQAaAA6ADEAMwAuADAAMgAlADsAYgBvAHIA
ZABlAHIAOgBuAG8AbgBlADsAYgBvAHIAZABlAHIALQBiAG8AdAB0AG8AbQA6AA0ACgAgACAAIABz
AG8AbABpAGQAIAB3AGkAbgBkAG8AdwB0AGUAeAB0ACAAMQAuADAAcAB0ADsAbQBzAG8ALQBiAG8A
cgBkAGUAcgAtAGIAbwB0AHQAbwBtAC0AYQBsAHQAOgBzAG8AbABpAGQAIAB3AGkAbgBkAG8AdwB0
AGUAeAB0ACAALgA3ADUAcAB0ADsADQAKACAAIAAgAGIAYQBjAGsAZwByAG8AdQBuAGQAOgB0AHIA
YQBuAHMAcABhAHIAZQBuAHQAOwBwAGEAZABkAGkAbgBnADoALgA3ADUAcAB0ACAALgA3ADUAcAB0
ACAALgA3ADUAcAB0ACAALgA3ADUAcAB0ADsAaABlAGkAZwBoAHQAOgAyADMALgA1AHAAdAAnAD4A
DQAKACAAIAAgADwAcAAgAGMAbABhAHMAcwA9AE0AcwBvAE4AbwByAG0AYQBsACAAYQBsAGkAZwBu
AD0AYwBlAG4AdABlAHIAIABzAHQAeQBsAGUAPQAnAG0AYQByAGcAaQBuAC0AYgBvAHQAdABvAG0A
OgA3AC4ANQBwAHQAOwB0AGUAeAB0AC0AYQBsAGkAZwBuADoAYwBlAG4AdABlAHIAJwA+ADwAcwBw
AGEAbgANAAoAIAAgACAAbABhAG4AZwA9AEUATgAtAFUAUwAgAHMAdAB5AGwAZQA9ACcAZgBvAG4A
dAAtAHMAaQB6AGUAOgAxADAALgA1AHAAdAA7AGYAbwBuAHQALQBmAGEAbQBpAGwAeQA6ACIAVABp
AG0AZQBzACAATgBlAHcAIABSAG8AbQBhAG4AIgAsAHMAZQByAGkAZgAnAD4AVQBuAHMAdABhAG4A
ZABhAHIAZABpAHoAZQBkAA0ACgAgACAAIABDAG8AZQBmAGYAaQBjAGkAZQBuAHQAPABvADoAcAA+
ADwALwBvADoAcAA+ADwALwBzAHAAYQBuAD4APAAvAHAAPgANAAoAIAAgACAAPAAvAHQAZAA+AA0A
CgAgACAAIAA8AHQAZAAgAHcAaQBkAHQAaAA9ACIAOQAlACIAIABzAHQAeQBsAGUAPQAnAHcAaQBk
AHQAaAA6ADkALgAyADgAJQA7AGIAbwByAGQAZQByADoAbgBvAG4AZQA7AGIAbwByAGQAZQByAC0A
YgBvAHQAdABvAG0AOgBzAG8AbABpAGQAIAB3AGkAbgBkAG8AdwB0AGUAeAB0ACAAMQAuADAAcAB0
ADsADQAKACAAIAAgAG0AcwBvAC0AYgBvAHIAZABlAHIALQBiAG8AdAB0AG8AbQAtAGEAbAB0ADoA
cwBvAGwAaQBkACAAdwBpAG4AZABvAHcAdABlAHgAdAAgAC4ANwA1AHAAdAA7AGIAYQBjAGsAZwBy
AG8AdQBuAGQAOgB0AHIAYQBuAHMAcABhAHIAZQBuAHQAOwANAAoAIAAgACAAcABhAGQAZABpAG4A
ZwA6AC4ANwA1AHAAdAAgAC4ANwA1AHAAdAAgAC4ANwA1AHAAdAAgAC4ANwA1AHAAdAA7AGgAZQBp
AGcAaAB0ADoAMgAzAC4ANQBwAHQAJwA+AA0ACgAgACAAIAA8AHAAIABjAGwAYQBzAHMAPQBNAHMA
bwBOAG8AcgBtAGEAbAAgAGEAbABpAGcAbgA9AGMAZQBuAHQAZQByACAAcwB0AHkAbABlAD0AJwBt
AGEAcgBnAGkAbgAtAGIAbwB0AHQAbwBtADoANwAuADUAcAB0ADsAdABlAHgAdAAtAGEAbABpAGcA
bgA6AGMAZQBuAHQAZQByACcAPgA8AHMAcABhAG4ADQAKACAAIAAgAGwAYQBuAGcAPQBFAE4ALQBV
AFMAIABzAHQAeQBsAGUAPQAnAGYAbwBuAHQALQBzAGkAegBlADoAMQAwAC4ANQBwAHQAOwBmAG8A
bgB0AC0AZgBhAG0AaQBsAHkAOgAiAFQAaQBtAGUAcwAgAE4AZQB3ACAAUgBvAG0AYQBuACIALABz
AGUAcgBpAGYAJwA+AFMAdABhAG4AZABhAHIAZABpAHoAZQBkAA0ACgAgACAAIABDAG8AZQBmAGYA
aQBjAGkAZQBuAHQAPABvADoAcAA+ADwALwBvADoAcAA+ADwALwBzAHAAYQBuAD4APAAvAHAAPgAN
AAoAIAAgACAAPAAvAHQAZAA+AA0ACgAgACAAIAA8AHQAZAAgAHcAaQBkAHQAaAA9ACIANQAlACIA
IAByAG8AdwBzAHAAYQBuAD0AMgAgAHMAdAB5AGwAZQA9ACcAdwBpAGQAdABoADoANQAuADUANgAl
ADsAYgBvAHIAZABlAHIAOgBuAG8AbgBlADsAYgBvAHIAZABlAHIALQBiAG8AdAB0AG8AbQA6AHMA
bwBsAGkAZAAgAHcAaQBuAGQAbwB3AHQAZQB4AHQAIAAxAC4AMABwAHQAOwANAAoAIAAgACAAbQBz
AG8ALQBiAG8AcgBkAGUAcgAtAGIAbwB0AHQAbwBtAC0AYQBsAHQAOgBzAG8AbABpAGQAIAB3AGkA
bgBkAG8AdwB0AGUAeAB0ACAALgA3ADUAcAB0ADsAYgBhAGMAawBnAHIAbwB1AG4AZAA6AHQAcgBh
AG4AcwBwAGEAcgBlAG4AdAA7AA0ACgAgACAAIABwAGEAZABkAGkAbgBnADoALgA3ADUAcAB0ACAA
LgA3ADUAcAB0ACAALgA3ADUAcAB0ACAALgA3ADUAcAB0ADsAaABlAGkAZwBoAHQAOgAyADMALgA1
AHAAdAAnAD4ADQAKACAAIAAgADwAcAAgAGMAbABhAHMAcwA9AE0AcwBvAE4AbwByAG0AYQBsACAA
YQBsAGkAZwBuAD0AYwBlAG4AdABlAHIAIABzAHQAeQBsAGUAPQAnAG0AYQByAGcAaQBuAC0AYgBv
AHQAdABvAG0AOgA3AC4ANQBwAHQAOwB0AGUAeAB0AC0AYQBsAGkAZwBuADoAYwBlAG4AdABlAHIA
JwA+ADwAcwBwAGEAbgANAAoAIAAgACAAbABhAG4AZwA9AEUATgAtAFUAUwAgAHMAdAB5AGwAZQA9
ACcAZgBvAG4AdAAtAHMAaQB6AGUAOgAxADAALgA1AHAAdAA7AGYAbwBuAHQALQBmAGEAbQBpAGwA
eQA6ACIAVABpAG0AZQBzACAATgBlAHcAIABSAG8AbQBhAG4AIgAsAHMAZQByAGkAZgAnAD4AdAA8
AG8AOgBwAD4APAAvAG8AOgBwAD4APAAvAHMAcABhAG4APgA8AC8AcAA+AA0ACgAgACAAIAA8AC8A
dABkAD4ADQAKACAAIAAgADwAdABkACAAdwBpAGQAdABoAD0AIgA2ACUAIgAgAHIAbwB3AHMAcABh
AG4APQAyACAAcwB0AHkAbABlAD0AJwB3AGkAZAB0AGgAOgA2AC4ANQAlADsAYgBvAHIAZABlAHIA
OgBuAG8AbgBlADsAYgBvAHIAZABlAHIALQBiAG8AdAB0AG8AbQA6AHMAbwBsAGkAZAAgAHcAaQBu
AGQAbwB3AHQAZQB4AHQAIAAxAC4AMABwAHQAOwANAAoAIAAgACAAbQBzAG8ALQBiAG8AcgBkAGUA
cgAtAGIAbwB0AHQAbwBtAC0AYQBsAHQAOgBzAG8AbABpAGQAIAB3AGkAbgBkAG8AdwB0AGUAeAB0
ACAALgA3ADUAcAB0ADsAYgBhAGMAawBnAHIAbwB1AG4AZAA6AHQAcgBhAG4AcwBwAGEAcgBlAG4A
dAA7AA0ACgAgACAAIABwAGEAZABkAGkAbgBnADoALgA3ADUAcAB0ACAALgA3ADUAcAB0ACAALgA3
ADUAcAB0ACAALgA3ADUAcAB0ADsAaABlAGkAZwBoAHQAOgAyADMALgA1AHAAdAAnAD4ADQAKACAA
IAAgADwAcAAgAGMAbABhAHMAcwA9AE0AcwBvAE4AbwByAG0AYQBsACAAYQBsAGkAZwBuAD0AYwBl
AG4AdABlAHIAIABzAHQAeQBsAGUAPQAnAG0AYQByAGcAaQBuAC0AYgBvAHQAdABvAG0AOgA3AC4A
NQBwAHQAOwB0AGUAeAB0AC0AYQBsAGkAZwBuADoAYwBlAG4AdABlAHIAJwA+ADwAcwBwAGEAbgAN
AAoAIAAgACAAbABhAG4AZwA9AEUATgAtAFUAUwAgAHMAdAB5AGwAZQA9ACcAZgBvAG4AdAAtAHMA
aQB6AGUAOgAxADAALgA1AHAAdAA7AGYAbwBuAHQALQBmAGEAbQBpAGwAeQA6ACIAVABpAG0AZQBz
ACAATgBlAHcAIABSAG8AbQBhAG4AIgAsAHMAZQByAGkAZgAnAD4AUAA8AG8AOgBwAD4APAAvAG8A
OgBwAD4APAAvAHMAcABhAG4APgA8AC8AcAA+AA0ACgAgACAAIAA8AC8AdABkAD4ADQAKACAAIAAg
ADwAdABkACAAdwBpAGQAdABoAD0AIgA1ACUAIgAgAHIAbwB3AHMAcABhAG4APQAyACAAcwB0AHkA
bABlAD0AJwB3AGkAZAB0AGgAOgA1AC4AMQAlADsAYgBvAHIAZABlAHIAOgBuAG8AbgBlADsAYgBv
AHIAZABlAHIALQBiAG8AdAB0AG8AbQA6AHMAbwBsAGkAZAAgAHcAaQBuAGQAbwB3AHQAZQB4AHQA
IAAxAC4AMABwAHQAOwANAAoAIAAgACAAbQBzAG8ALQBiAG8AcgBkAGUAcgAtAGIAbwB0AHQAbwBt
AC0AYQBsAHQAOgBzAG8AbABpAGQAIAB3AGkAbgBkAG8AdwB0AGUAeAB0ACAALgA3ADUAcAB0ADsA
YgBhAGMAawBnAHIAbwB1AG4AZAA6AHQAcgBhAG4AcwBwAGEAcgBlAG4AdAA7AA0ACgAgACAAIABw
AGEAZABkAGkAbgBnADoALgA3ADUAcAB0ACAALgA3ADUAcAB0ACAALgA3ADUAcAB0ACAALgA3ADUA
cAB0ADsAaABlAGkAZwBoAHQAOgAyADMALgA1AHAAdAAnAD4ADQAKACAAIAAgADwAcAAgAGMAbABh
AHMAcwA9AE0AcwBvAE4AbwByAG0AYQBsACAAYQBsAGkAZwBuAD0AYwBlAG4AdABlAHIAIABzAHQA
eQBsAGUAPQAnAG0AYQByAGcAaQBuAC0AYgBvAHQAdABvAG0AOgA3AC4ANQBwAHQAOwB0AGUAeAB0
AC0AYQBsAGkAZwBuADoAYwBlAG4AdABlAHIAJwA+ADwAcwBwAGEAbgANAAoAIAAgACAAbABhAG4A
ZwA9AEUATgAtAFUAUwAgAHMAdAB5AGwAZQA9ACcAZgBvAG4AdAAtAHMAaQB6AGUAOgAxADAALgA1
AHAAdAA7AGYAbwBuAHQALQBmAGEAbQBpAGwAeQA6ACIAVABpAG0AZQBzACAATgBlAHcAIABSAG8A
bQBhAG4AIgAsAHMAZQByAGkAZgAnAD4AVgBJAEYAPABvADoAcAA+ADwALwBvADoAcAA+ADwALwBz
AHAAYQBuAD4APAAvAHAAPgANAAoAIAAgACAAPAAvAHQAZAA+AA0ACgAgACAAIAA8AHQAZAAgAHcA
aQBkAHQAaAA9ACIAMgA3ACUAIgAgAGMAbwBsAHMAcABhAG4APQAyACAAdgBhAGwAaQBnAG4APQB0
AG8AcAAgAHMAdAB5AGwAZQA9ACcAdwBpAGQAdABoADoAMgA3AC4AOAA2ACUAOwBiAG8AcgBkAGUA
cgA6AG4AbwBuAGUAOwANAAoAIAAgACAAYgBvAHIAZABlAHIALQBiAG8AdAB0AG8AbQA6AHMAbwBs
AGkAZAAgAHcAaQBuAGQAbwB3AHQAZQB4AHQAIAAxAC4AMABwAHQAOwBtAHMAbwAtAGIAbwByAGQA
ZQByAC0AYgBvAHQAdABvAG0ALQBhAGwAdAA6AHMAbwBsAGkAZAAgAHcAaQBuAGQAbwB3AHQAZQB4
AHQAIAAuADcANQBwAHQAOwANAAoAIAAgACAAYgBhAGMAawBnAHIAbwB1AG4AZAA6AHQAcgBhAG4A
cwBwAGEAcgBlAG4AdAA7AHAAYQBkAGQAaQBuAGcAOgAuADcANQBwAHQAIAAuADcANQBwAHQAIAAu
ADcANQBwAHQAIAAuADcANQBwAHQAOwBoAGUAaQBnAGgAdAA6ADIAMwAuADUAcAB0ACcAPgANAAoA
IAAgACAAPABwACAAYwBsAGEAcwBzAD0ATQBzAG8ATgBvAHIAbQBhAGwAIABhAGwAaQBnAG4APQBj
AGUAbgB0AGUAcgAgAHMAdAB5AGwAZQA9ACcAbQBhAHIAZwBpAG4ALQBiAG8AdAB0AG8AbQA6ADcA
LgA1AHAAdAA7AHQAZQB4AHQALQBhAGwAaQBnAG4AOgBjAGUAbgB0AGUAcgAnAD4APABzAHAAYQBu
AA0ACgAgACAAIABsAGEAbgBnAD0ARQBOAC0AVQBTACAAcwB0AHkAbABlAD0AJwBmAG8AbgB0AC0A
cwBpAHoAZQA6ADEAMAAuADUAcAB0ADsAZgBvAG4AdAAtAGYAYQBtAGkAbAB5ADoAIgBUAGkAbQBl
AHMAIABOAGUAdwAgAFIAbwBtAGEAbgAiACwAcwBlAHIAaQBmACcAPgA5ADUAJQBDAEkAPABvADoA
cAA+ADwALwBvADoAcAA+ADwALwBzAHAAYQBuAD4APAAvAHAAPgANAAoAIAAgACAAPAAvAHQAZAA+
AA0ACgAgACAAIAA8AHQAZAAgAHcAaQBkAHQAaAA9ACIANgAlACIAIAByAG8AdwBzAHAAYQBuAD0A
MgAgAHMAdAB5AGwAZQA9ACcAdwBpAGQAdABoADoANgAuADMAMgAlADsAYgBvAHIAZABlAHIAOgBu
AG8AbgBlADsAYgBvAHIAZABlAHIALQBiAG8AdAB0AG8AbQA6AHMAbwBsAGkAZAAgAHcAaQBuAGQA
bwB3AHQAZQB4AHQAIAAxAC4AMABwAHQAOwANAAoAIAAgACAAbQBzAG8ALQBiAG8AcgBkAGUAcgAt
AGIAbwB0AHQAbwBtAC0AYQBsAHQAOgBzAG8AbABpAGQAIAB3AGkAbgBkAG8AdwB0AGUAeAB0ACAA
LgA3ADUAcAB0ADsAYgBhAGMAawBnAHIAbwB1AG4AZAA6AHQAcgBhAG4AcwBwAGEAcgBlAG4AdAA7
AA0ACgAgACAAIABwAGEAZABkAGkAbgBnADoALgA3ADUAcAB0ACAALgA3ADUAcAB0ACAALgA3ADUA
cAB0ACAALgA3ADUAcAB0ADsAaABlAGkAZwBoAHQAOgAyADMALgA1AHAAdAAnAD4ADQAKACAAIAAg
ADwAcAAgAGMAbABhAHMAcwA9AE0AcwBvAE4AbwByAG0AYQBsACAAYQBsAGkAZwBuAD0AYwBlAG4A
dABlAHIAIABzAHQAeQBsAGUAPQAnAG0AYQByAGcAaQBuAC0AYgBvAHQAdABvAG0AOgA3AC4ANQBw
AHQAOwB0AGUAeAB0AC0AYQBsAGkAZwBuADoAYwBlAG4AdABlAHIAJwA+ADwAcwBwAGEAbgANAAoA
IAAgACAAbABhAG4AZwA9AEUATgAtAFUAUwAgAHMAdAB5AGwAZQA9ACcAZgBvAG4AdAAtAHMAaQB6
AGUAOgAxADAALgA1AHAAdAA7AGYAbwBuAHQALQBmAGEAbQBpAGwAeQA6ACIAVABpAG0AZQBzACAA
TgBlAHcAIABSAG8AbQBhAG4AIgAsAHMAZQByAGkAZgAnAD4AUgA8AHMAdQBwAD4AMgA8AC8AcwB1
AHAAPgA8AG8AOgBwAD4APAAvAG8AOgBwAD4APAAvAHMAcABhAG4APgA8AC8AcAA+AA0ACgAgACAA
IAA8AC8AdABkAD4ADQAKACAAIAAgADwAdABkACAAdwBpAGQAdABoAD0AIgA5ACUAIgAgAHIAbwB3
AHMAcABhAG4APQAyACAAcwB0AHkAbABlAD0AJwB3AGkAZAB0AGgAOgA5AC4ANgA2ACUAOwBiAG8A
cgBkAGUAcgA6AG4AbwBuAGUAOwBiAG8AcgBkAGUAcgAtAGIAbwB0AHQAbwBtADoAcwBvAGwAaQBk
ACAAdwBpAG4AZABvAHcAdABlAHgAdAAgADEALgAwAHAAdAA7AA0ACgAgACAAIABtAHMAbwAtAGIA
bwByAGQAZQByAC0AYgBvAHQAdABvAG0ALQBhAGwAdAA6AHMAbwBsAGkAZAAgAHcAaQBuAGQAbwB3
AHQAZQB4AHQAIAAuADcANQBwAHQAOwBiAGEAYwBrAGcAcgBvAHUAbgBkADoAdAByAGEAbgBzAHAA
YQByAGUAbgB0ADsADQAKACAAIAAgAHAAYQBkAGQAaQBuAGcAOgAuADcANQBwAHQAIAAuADcANQBw
AHQAIAAuADcANQBwAHQAIAAuADcANQBwAHQAOwBoAGUAaQBnAGgAdAA6ADIAMwAuADUAcAB0ACcA
PgANAAoAIAAgACAAPABwACAAYwBsAGEAcwBzAD0ATQBzAG8ATgBvAHIAbQBhAGwAIABhAGwAaQBn
AG4APQBjAGUAbgB0AGUAcgAgAHMAdAB5AGwAZQA9ACcAbQBhAHIAZwBpAG4ALQBiAG8AdAB0AG8A
bQA6ADcALgA1AHAAdAA7AHQAZQB4AHQALQBhAGwAaQBnAG4AOgBjAGUAbgB0AGUAcgAnAD4APABz
AHAAYQBuAA0ACgAgACAAIABsAGEAbgBnAD0ARQBOAC0AVQBTACAAcwB0AHkAbABlAD0AJwBmAG8A
bgB0AC0AcwBpAHoAZQA6ADEAMAAuADUAcAB0ADsAZgBvAG4AdAAtAGYAYQBtAGkAbAB5ADoAIgBU
AGkAbQBlAHMAIABOAGUAdwAgAFIAbwBtAGEAbgAiACwAcwBlAHIAaQBmACcAPgBBAGQAagB1AHMA
dAANAAoAIAAgACAAUgA8AHMAdQBwAD4AMgA8AC8AcwB1AHAAPgA8AG8AOgBwAD4APAAvAG8AOgBw
AD4APAAvAHMAcABhAG4APgA8AC8AcAA+AA0ACgAgACAAIAA8AC8AdABkAD4ADQAKACAAIAA8AC8A
dAByAD4ADQAKACAAIAA8AHQAcgAgAHMAdAB5AGwAZQA9ACcAbQBzAG8ALQB5AGYAdABpAC0AaQBy
AG8AdwA6ADIAOwBoAGUAaQBnAGgAdAA6ADIAMAAuADIANQBwAHQAJwA+AA0ACgAgACAAIAA8AHQA
ZAAgAHcAaQBkAHQAaAA9ACIANQAlACIAIABzAHQAeQBsAGUAPQAnAHcAaQBkAHQAaAA6ADUALgA1
ADYAJQA7AGIAbwByAGQAZQByADoAbgBvAG4AZQA7AGIAbwByAGQAZQByAC0AYgBvAHQAdABvAG0A
OgBzAG8AbABpAGQAIAB3AGkAbgBkAG8AdwB0AGUAeAB0ACAAMQAuADAAcAB0ADsADQAKACAAIAAg
AG0AcwBvAC0AYgBvAHIAZABlAHIALQBiAG8AdAB0AG8AbQAtAGEAbAB0ADoAcwBvAGwAaQBkACAA
dwBpAG4AZABvAHcAdABlAHgAdAAgAC4ANwA1AHAAdAA7AGIAYQBjAGsAZwByAG8AdQBuAGQAOgB0
AHIAYQBuAHMAcABhAHIAZQBuAHQAOwANAAoAIAAgACAAcABhAGQAZABpAG4AZwA6AC4ANwA1AHAA
dAAgAC4ANwA1AHAAdAAgAC4ANwA1AHAAdAAgAC4ANwA1AHAAdAA7AGgAZQBpAGcAaAB0ADoAMgAw
AC4AMgA1AHAAdAAnAD4ADQAKACAAIAAgADwAcAAgAGMAbABhAHMAcwA9AE0AcwBvAE4AbwByAG0A
YQBsACAAYQBsAGkAZwBuAD0AYwBlAG4AdABlAHIAIABzAHQAeQBsAGUAPQAnAG0AYQByAGcAaQBu
AC0AYgBvAHQAdABvAG0AOgA3AC4ANQBwAHQAOwB0AGUAeAB0AC0AYQBsAGkAZwBuADoAYwBlAG4A
dABlAHIAJwA+ADwAcwBwAGEAbgANAAoAIAAgACAAbABhAG4AZwA9AEUATgAtAFUAUwAgAHMAdAB5
AGwAZQA9ACcAZgBvAG4AdAAtAHMAaQB6AGUAOgAxADAALgA1AHAAdAA7AGYAbwBuAHQALQBmAGEA
bQBpAGwAeQA6ACIAVABpAG0AZQBzACAATgBlAHcAIABSAG8AbQBhAG4AIgAsAHMAZQByAGkAZgAn
AD4AQgA8AG8AOgBwAD4APAAvAG8AOgBwAD4APAAvAHMAcABhAG4APgA8AC8AcAA+AA0ACgAgACAA
IAA8AC8AdABkAD4ADQAKACAAIAAgADwAdABkACAAdwBpAGQAdABoAD0AIgA3ACUAIgAgAHMAdAB5
AGwAZQA9ACcAdwBpAGQAdABoADoANwAuADQANgAlADsAYgBvAHIAZABlAHIAOgBuAG8AbgBlADsA
YgBvAHIAZABlAHIALQBiAG8AdAB0AG8AbQA6AHMAbwBsAGkAZAAgAHcAaQBuAGQAbwB3AHQAZQB4
AHQAIAAxAC4AMABwAHQAOwANAAoAIAAgACAAbQBzAG8ALQBiAG8AcgBkAGUAcgAtAGIAbwB0AHQA
bwBtAC0AYQBsAHQAOgBzAG8AbABpAGQAIAB3AGkAbgBkAG8AdwB0AGUAeAB0ACAALgA3ADUAcAB0
ADsAYgBhAGMAawBnAHIAbwB1AG4AZAA6AHQAcgBhAG4AcwBwAGEAcgBlAG4AdAA7AA0ACgAgACAA
IABwAGEAZABkAGkAbgBnADoALgA3ADUAcAB0ACAALgA3ADUAcAB0ACAALgA3ADUAcAB0ACAALgA3
ADUAcAB0ADsAaABlAGkAZwBoAHQAOgAyADAALgAyADUAcAB0ACcAPgANAAoAIAAgACAAPABwACAA
YwBsAGEAcwBzAD0ATQBzAG8ATgBvAHIAbQBhAGwAIABhAGwAaQBnAG4APQBjAGUAbgB0AGUAcgAg
AHMAdAB5AGwAZQA9ACcAbQBhAHIAZwBpAG4ALQBiAG8AdAB0AG8AbQA6ADcALgA1AHAAdAA7AHQA
ZQB4AHQALQBhAGwAaQBnAG4AOgBjAGUAbgB0AGUAcgAnAD4APABzAHAAYQBuAA0ACgAgACAAIABs
AGEAbgBnAD0ARQBOAC0AVQBTACAAcwB0AHkAbABlAD0AJwBmAG8AbgB0AC0AcwBpAHoAZQA6ADEA
MAAuADUAcAB0ADsAZgBvAG4AdAAtAGYAYQBtAGkAbAB5ADoAIgBUAGkAbQBlAHMAIABOAGUAdwAg
AFIAbwBtAGEAbgAiACwAcwBlAHIAaQBmACcAPgBTAEUAPABvADoAcAA+ADwALwBvADoAcAA+ADwA
LwBzAHAAYQBuAD4APAAvAHAAPgANAAoAIAAgACAAPAAvAHQAZAA+AA0ACgAgACAAIAA8AHQAZAAg
AHcAaQBkAHQAaAA9ACIAOQAlACIAIABzAHQAeQBsAGUAPQAnAHcAaQBkAHQAaAA6ADkALgAyADgA
JQA7AGIAbwByAGQAZQByADoAbgBvAG4AZQA7AGIAbwByAGQAZQByAC0AYgBvAHQAdABvAG0AOgBz
AG8AbABpAGQAIAB3AGkAbgBkAG8AdwB0AGUAeAB0ACAAMQAuADAAcAB0ADsADQAKACAAIAAgAG0A
cwBvAC0AYgBvAHIAZABlAHIALQBiAG8AdAB0AG8AbQAtAGEAbAB0ADoAcwBvAGwAaQBkACAAdwBp
AG4AZABvAHcAdABlAHgAdAAgAC4ANwA1AHAAdAA7AGIAYQBjAGsAZwByAG8AdQBuAGQAOgB0AHIA
YQBuAHMAcABhAHIAZQBuAHQAOwANAAoAIAAgACAAcABhAGQAZABpAG4AZwA6AC4ANwA1AHAAdAAg
AC4ANwA1AHAAdAAgAC4ANwA1AHAAdAAgAC4ANwA1AHAAdAA7AGgAZQBpAGcAaAB0ADoAMgAwAC4A
MgA1AHAAdAAnAD4ADQAKACAAIAAgADwAcAAgAGMAbABhAHMAcwA9AE0AcwBvAE4AbwByAG0AYQBs
ACAAYQBsAGkAZwBuAD0AYwBlAG4AdABlAHIAIABzAHQAeQBsAGUAPQAnAG0AYQByAGcAaQBuAC0A
YgBvAHQAdABvAG0AOgA3AC4ANQBwAHQAOwB0AGUAeAB0AC0AYQBsAGkAZwBuADoAYwBlAG4AdABl
AHIAJwA+ADwAcwBwAGEAbgANAAoAIAAgACAAbABhAG4AZwA9AEUATgAtAFUAUwAgAHMAdAB5AGwA
ZQA9ACcAZgBvAG4AdAAtAHMAaQB6AGUAOgAxADAALgA1AHAAdAA7AGYAbwBuAHQALQBmAGEAbQBp
AGwAeQA6ACIAVABpAG0AZQBzACAATgBlAHcAIABSAG8AbQBhAG4AIgAsAHMAZQByAGkAZgAnAD4A
QgBlAHQAYQA8AC8AcwBwAGEAbgA+ADwAcwBwAGEAbgANAAoAIAAgACAAcwB0AHkAbABlAD0AJwBm
AG8AbgB0AC0AcwBpAHoAZQA6ADEAMAAuADUAcAB0ADsAbQBzAG8ALQBhAHMAYwBpAGkALQBmAG8A
bgB0AC0AZgBhAG0AaQBsAHkAOgAiAFQAaQBtAGUAcwAgAE4AZQB3ACAAUgBvAG0AYQBuACIAOwBt
AHMAbwAtAGgAYQBuAHMAaQAtAGYAbwBuAHQALQBmAGEAbQBpAGwAeQA6AA0ACgAgACAAIAAiAFQA
aQBtAGUAcwAgAE4AZQB3ACAAUgBvAG0AYQBuACIAOwBtAHMAbwAtAGIAaQBkAGkALQBmAG8AbgB0
AC0AZgBhAG0AaQBsAHkAOgAiAFQAaQBtAGUAcwAgAE4AZQB3ACAAUgBvAG0AYQBuACIAJwA+ABjm
PAAvAHMAcABhAG4APgA8AHMAcABhAG4ADQAKACAAIAAgAGwAYQBuAGcAPQBFAE4ALQBVAFMAIABz
AHQAeQBsAGUAPQAnAGYAbwBuAHQALQBzAGkAegBlADoAMQAwAC4ANQBwAHQAOwBmAG8AbgB0AC0A
ZgBhAG0AaQBsAHkAOgAiAFQAaQBtAGUAcwAgAE4AZQB3ACAAUgBvAG0AYQBuACIALABzAGUAcgBp
AGYAJwA+ADwAbwA6AHAAPgA8AC8AbwA6AHAAPgA8AC8AcwBwAGEAbgA+ADwALwBwAD4ADQAKACAA
IAAgADwALwB0AGQAPgANAAoAIAAgACAAPAB0AGQAIAB3AGkAZAB0AGgAPQAiADEAMwAlACIAIABz
AHQAeQBsAGUAPQAnAHcAaQBkAHQAaAA6ADEAMwAuADkAMgAlADsAYgBvAHIAZABlAHIAOgBuAG8A
bgBlADsAYgBvAHIAZABlAHIALQBiAG8AdAB0AG8AbQA6AHMAbwBsAGkAZAAgAHcAaQBuAGQAbwB3
AHQAZQB4AHQAIAAxAC4AMABwAHQAOwANAAoAIAAgACAAbQBzAG8ALQBiAG8AcgBkAGUAcgAtAGIA
bwB0AHQAbwBtAC0AYQBsAHQAOgBzAG8AbABpAGQAIAB3AGkAbgBkAG8AdwB0AGUAeAB0ACAALgA3
ADUAcAB0ADsAYgBhAGMAawBnAHIAbwB1AG4AZAA6AHQAcgBhAG4AcwBwAGEAcgBlAG4AdAA7AA0A
CgAgACAAIABwAGEAZABkAGkAbgBnADoALgA3ADUAcAB0ACAALgA3ADUAcAB0ACAALgA3ADUAcAB0
ACAALgA3ADUAcAB0ADsAaABlAGkAZwBoAHQAOgAyADAALgAyADUAcAB0ACcAPgANAAoAIAAgACAA
PABwACAAYwBsAGEAcwBzAD0ATQBzAG8ATgBvAHIAbQBhAGwAIABhAGwAaQBnAG4APQBjAGUAbgB0
AGUAcgAgAHMAdAB5AGwAZQA9ACcAbQBhAHIAZwBpAG4ALQBiAG8AdAB0AG8AbQA6ADcALgA1AHAA
dAA7AHQAZQB4AHQALQBhAGwAaQBnAG4AOgBjAGUAbgB0AGUAcgAnAD4APABzAHAAYQBuAA0ACgAg
ACAAIABsAGEAbgBnAD0ARQBOAC0AVQBTACAAcwB0AHkAbABlAD0AJwBmAG8AbgB0AC0AcwBpAHoA
ZQA6ADEAMAAuADUAcAB0ADsAZgBvAG4AdAAtAGYAYQBtAGkAbAB5ADoAIgBUAGkAbQBlAHMAIABO
AGUAdwAgAFIAbwBtAGEAbgAiACwAcwBlAHIAaQBmACcAPgBMAE8AVwBFAFIAPABvADoAcAA+ADwA
LwBvADoAcAA+ADwALwBzAHAAYQBuAD4APAAvAHAAPgANAAoAIAAgACAAPAAvAHQAZAA+AA0ACgAg
ACAAIAA8AHQAZAAgAHcAaQBkAHQAaAA9ACIAMQAzACUAIgAgAHMAdAB5AGwAZQA9ACcAdwBpAGQA
dABoADoAMQAzAC4AOQA0ACUAOwBiAG8AcgBkAGUAcgA6AG4AbwBuAGUAOwBiAG8AcgBkAGUAcgAt
AGIAbwB0AHQAbwBtADoAcwBvAGwAaQBkACAAdwBpAG4AZABvAHcAdABlAHgAdAAgADEALgAwAHAA
dAA7AA0ACgAgACAAIABtAHMAbwAtAGIAbwByAGQAZQByAC0AYgBvAHQAdABvAG0ALQBhAGwAdAA6
AHMAbwBsAGkAZAAgAHcAaQBuAGQAbwB3AHQAZQB4AHQAIAAuADcANQBwAHQAOwBiAGEAYwBrAGcA
cgBvAHUAbgBkADoAdAByAGEAbgBzAHAAYQByAGUAbgB0ADsADQAKACAAIAAgAHAAYQBkAGQAaQBu
AGcAOgAuADcANQBwAHQAIAAuADcANQBwAHQAIAAuADcANQBwAHQAIAAuADcANQBwAHQAOwBoAGUA
aQBnAGgAdAA6ADIAMAAuADIANQBwAHQAJwA+AA0ACgAgACAAIAA8AHAAIABjAGwAYQBzAHMAPQBN
AHMAbwBOAG8AcgBtAGEAbAAgAGEAbABpAGcAbgA9AGMAZQBuAHQAZQByACAAcwB0AHkAbABlAD0A
JwBtAGEAcgBnAGkAbgAtAGIAbwB0AHQAbwBtADoANwAuADUAcAB0ADsAdABlAHgAdAAtAGEAbABp
AGcAbgA6AGMAZQBuAHQAZQByACcAPgA8AHMAcABhAG4ADQAKACAAIAAgAGwAYQBuAGcAPQBFAE4A
LQBVAFMAIABzAHQAeQBsAGUAPQAnAGYAbwBuAHQALQBzAGkAegBlADoAMQAwAC4ANQBwAHQAOwBm
AG8AbgB0AC0AZgBhAG0AaQBsAHkAOgAiAFQAaQBtAGUAcwAgAE4AZQB3ACAAUgBvAG0AYQBuACIA
LABzAGUAcgBpAGYAJwA+AFUAUABFAFIAPABvADoAcAA+ADwALwBvADoAcAA+ADwALwBzAHAAYQBu
AD4APAAvAHAAPgANAAoAIAAgACAAPAAvAHQAZAA+AA0ACgAgACAAPAAvAHQAcgA+AA0ACgAgADwA
LwB0AGgAZQBhAGQAPgANAAoAIAA8AHQAcgAgAHMAdAB5AGwAZQA9ACcAbQBzAG8ALQB5AGYAdABp
AC0AaQByAG8AdwA6ADMAOwBoAGUAaQBnAGgAdAA6ADIAMAAuADIANQBwAHQAJwA+AA0ACgAgACAA
PAB0AGQAIAB3AGkAZAB0AGgAPQAiADEANgAlACIAIABzAHQAeQBsAGUAPQAnAHcAaQBkAHQAaAA6
ADEANgAuADcAJQA7AHAAYQBkAGQAaQBuAGcAOgAuADcANQBwAHQAIAAuADcANQBwAHQAIAAuADcA
NQBwAHQAIAAuADcANQBwAHQAOwANAAoAIAAgAGgAZQBpAGcAaAB0ADoAMgAwAC4AMgA1AHAAdAAn
AD4ADQAKACAAIAA8AHAAIABjAGwAYQBzAHMAPQBNAHMAbwBOAG8AcgBtAGEAbAAgAHMAdAB5AGwA
ZQA9ACcAbQBhAHIAZwBpAG4ALQBiAG8AdAB0AG8AbQA6ADcALgA1AHAAdAAnAD4APABzAHAAYQBu
ACAAbABhAG4AZwA9AEUATgAtAFUAUwANAAoAIAAgAHMAdAB5AGwAZQA9ACcAZgBvAG4AdAAtAHMA
aQB6AGUAOgAxADAALgA1AHAAdAA7AGYAbwBuAHQALQBmAGEAbQBpAGwAeQA6ACIAVABpAG0AZQBz
ACAATgBlAHcAIABSAG8AbQBhAG4AIgAsAHMAZQByAGkAZgA7AGMAbwBsAG8AcgA6AGIAbABhAGMA
awA7AA0ACgAgACAAbQBzAG8ALQBjAG8AbABvAHIALQBhAGwAdAA6AHcAaQBuAGQAbwB3AHQAZQB4
AHQAJwA+AEMAbwBuAHMAdABhAG4AdAA8AC8AcwBwAGEAbgA+ADwAcwBwAGEAbgAgAGwAYQBuAGcA
PQBFAE4ALQBVAFMAIABzAHQAeQBsAGUAPQAnAGYAbwBuAHQALQBzAGkAegBlADoADQAKACAAIAAx
ADAALgA1AHAAdAA7AGYAbwBuAHQALQBmAGEAbQBpAGwAeQA6ACIAVABpAG0AZQBzACAATgBlAHcA
IABSAG8AbQBhAG4AIgAsAHMAZQByAGkAZgAnAD4APABvADoAcAA+ADwALwBvADoAcAA+ADwALwBz
AHAAYQBuAD4APAAvAHAAPgANAAoAIAAgADwALwB0AGQAPgANAAoAIAAgADwAdABkACAAdwBpAGQA
dABoAD0AIgA1ACUAIgAgAHYAYQBsAGkAZwBuAD0AdABvAHAAIABzAHQAeQBsAGUAPQAnAHcAaQBk
AHQAaAA6ADUALgA1ADYAJQA7AHAAYQBkAGQAaQBuAGcAOgAuADcANQBwAHQAIAAuADcANQBwAHQA
IAAuADcANQBwAHQAIAAuADcANQBwAHQAOwANAAoAIAAgAGgAZQBpAGcAaAB0ADoAMgAwAC4AMgA1
AHAAdAAnAD4ADQAKACAAIAA8AHAAIABjAGwAYQBzAHMAPQBNAHMAbwBOAG8AcgBtAGEAbAAgAGEA
bABpAGcAbgA9AGMAZQBuAHQAZQByACAAcwB0AHkAbABlAD0AJwBtAGEAcgBnAGkAbgAtAGIAbwB0
AHQAbwBtADoANwAuADUAcAB0ADsAdABlAHgAdAAtAGEAbABpAGcAbgA6AGMAZQBuAHQAZQByACcA
PgA8AHMAcABhAG4ADQAKACAAIABsAGEAbgBnAD0ARQBOAC0AVQBTACAAcwB0AHkAbABlAD0AJwBm
AG8AbgB0AC0AcwBpAHoAZQA6ADEAMAAuADUAcAB0ADsAZgBvAG4AdAAtAGYAYQBtAGkAbAB5ADoA
IgBUAGkAbQBlAHMAIABOAGUAdwAgAFIAbwBtAGEAbgAiACwAcwBlAHIAaQBmADsADQAKACAAIABj
AG8AbABvAHIAOgBiAGwAYQBjAGsAOwBtAHMAbwAtAGMAbwBsAG8AcgAtAGEAbAB0ADoAdwBpAG4A
ZABvAHcAdABlAHgAdAAnAD4ANAAuADQAOAAzADwALwBzAHAAYQBuAD4APABzAHAAYQBuACAAbABh
AG4AZwA9AEUATgAtAFUAUwANAAoAIAAgAHMAdAB5AGwAZQA9ACcAZgBvAG4AdAAtAHMAaQB6AGUA
OgAxADAALgA1AHAAdAA7AGYAbwBuAHQALQBmAGEAbQBpAGwAeQA6ACIAVABpAG0AZQBzACAATgBl
AHcAIABSAG8AbQBhAG4AIgAsAHMAZQByAGkAZgAnAD4APABvADoAcAA+ADwALwBvADoAcAA+ADwA
LwBzAHAAYQBuAD4APAAvAHAAPgANAAoAIAAgADwALwB0AGQAPgANAAoAIAAgADwAdABkACAAdwBp
AGQAdABoAD0AIgA3ACUAIgAgAHYAYQBsAGkAZwBuAD0AdABvAHAAIABzAHQAeQBsAGUAPQAnAHcA
aQBkAHQAaAA6ADcALgA0ADYAJQA7AHAAYQBkAGQAaQBuAGcAOgAuADcANQBwAHQAIAAuADcANQBw
AHQAIAAuADcANQBwAHQAIAAuADcANQBwAHQAOwANAAoAIAAgAGgAZQBpAGcAaAB0ADoAMgAwAC4A
MgA1AHAAdAAnAD4ADQAKACAAIAA8AHAAIABjAGwAYQBzAHMAPQBNAHMAbwBOAG8AcgBtAGEAbAAg
AGEAbABpAGcAbgA9AGMAZQBuAHQAZQByACAAcwB0AHkAbABlAD0AJwBtAGEAcgBnAGkAbgAtAGIA
bwB0AHQAbwBtADoANwAuADUAcAB0ADsAdABlAHgAdAAtAGEAbABpAGcAbgA6AGMAZQBuAHQAZQBy
ACcAPgA8AHMAcABhAG4ADQAKACAAIABsAGEAbgBnAD0ARQBOAC0AVQBTACAAcwB0AHkAbABlAD0A
JwBmAG8AbgB0AC0AcwBpAHoAZQA6ADEAMAAuADUAcAB0ADsAZgBvAG4AdAAtAGYAYQBtAGkAbAB5
ADoAIgBUAGkAbQBlAHMAIABOAGUAdwAgAFIAbwBtAGEAbgAiACwAcwBlAHIAaQBmADsADQAKACAA
IABjAG8AbABvAHIAOgBiAGwAYQBjAGsAOwBtAHMAbwAtAGMAbwBsAG8AcgAtAGEAbAB0ADoAdwBp
AG4AZABvAHcAdABlAHgAdAAnAD4AMAAuADIAOQA4ADwALwBzAHAAYQBuAD4APABzAHAAYQBuACAA
bABhAG4AZwA9AEUATgAtAFUAUwANAAoAIAAgAHMAdAB5AGwAZQA9ACcAZgBvAG4AdAAtAHMAaQB6
AGUAOgAxADAALgA1AHAAdAA7AGYAbwBuAHQALQBmAGEAbQBpAGwAeQA6ACIAVABpAG0AZQBzACAA
TgBlAHcAIABSAG8AbQBhAG4AIgAsAHMAZQByAGkAZgAnAD4APABvADoAcAA+ADwALwBvADoAcAA+
ADwALwBzAHAAYQBuAD4APAAvAHAAPgANAAoAIAAgADwALwB0AGQAPgANAAoAIAAgADwAdABkACAA
dwBpAGQAdABoAD0AIgA5ACUAIgAgAHYAYQBsAGkAZwBuAD0AdABvAHAAIABzAHQAeQBsAGUAPQAn
AHcAaQBkAHQAaAA6ADkALgAyADgAJQA7AHAAYQBkAGQAaQBuAGcAOgAuADcANQBwAHQAIAAuADcA
NQBwAHQAIAAuADcANQBwAHQAIAAuADcANQBwAHQAOwANAAoAIAAgAGgAZQBpAGcAaAB0ADoAMgAw
AC4AMgA1AHAAdAAnAD4ADQAKACAAIAA8AHAAIABjAGwAYQBzAHMAPQBNAHMAbwBOAG8AcgBtAGEA
bAAgAGEAbABpAGcAbgA9AGMAZQBuAHQAZQByACAAcwB0AHkAbABlAD0AJwBtAGEAcgBnAGkAbgAt
AGIAbwB0AHQAbwBtADoANwAuADUAcAB0ADsAdABlAHgAdAAtAGEAbABpAGcAbgA6AGMAZQBuAHQA
ZQByACcAPgA8AHMAcABhAG4ADQAKACAAIABsAGEAbgBnAD0ARQBOAC0AVQBTACAAcwB0AHkAbABl
AD0AJwBmAG8AbgB0AC0AcwBpAHoAZQA6ADEAMAAuADUAcAB0ADsAZgBvAG4AdAAtAGYAYQBtAGkA
bAB5ADoAIgBUAGkAbQBlAHMAIABOAGUAdwAgAFIAbwBtAGEAbgAiACwAcwBlAHIAaQBmADsADQAK
ACAAIABjAG8AbABvAHIAOgBiAGwAYQBjAGsAOwBtAHMAbwAtAGMAbwBsAG8AcgAtAGEAbAB0ADoA
dwBpAG4AZABvAHcAdABlAHgAdAAnAD4ALQA8AC8AcwBwAGEAbgA+ADwAcwBwAGEAbgAgAGwAYQBu
AGcAPQBFAE4ALQBVAFMADQAKACAAIABzAHQAeQBsAGUAPQAnAGYAbwBuAHQALQBzAGkAegBlADoA
MQAwAC4ANQBwAHQAOwBmAG8AbgB0AC0AZgBhAG0AaQBsAHkAOgAiAFQAaQBtAGUAcwAgAE4AZQB3
ACAAUgBvAG0AYQBuACIALABzAGUAcgBpAGYAJwA+ADwAbwA6AHAAPgA8AC8AbwA6AHAAPgA8AC8A
cwBwAGEAbgA+ADwALwBwAD4ADQAKACAAIAA8AC8AdABkAD4ADQAKACAAIAA8AHQAZAAgAHcAaQBk
AHQAaAA9ACIANQAlACIAIAB2AGEAbABpAGcAbgA9AHQAbwBwACAAcwB0AHkAbABlAD0AJwB3AGkA
ZAB0AGgAOgA1AC4ANQA2ACUAOwBwAGEAZABkAGkAbgBnADoALgA3ADUAcAB0ACAALgA3ADUAcAB0
ACAALgA3ADUAcAB0ACAALgA3ADUAcAB0ADsADQAKACAAIABoAGUAaQBnAGgAdAA6ADIAMAAuADIA
NQBwAHQAJwA+AA0ACgAgACAAPABwACAAYwBsAGEAcwBzAD0ATQBzAG8ATgBvAHIAbQBhAGwAIABh
AGwAaQBnAG4APQBjAGUAbgB0AGUAcgAgAHMAdAB5AGwAZQA9ACcAbQBhAHIAZwBpAG4ALQBiAG8A
dAB0AG8AbQA6ADcALgA1AHAAdAA7AHQAZQB4AHQALQBhAGwAaQBnAG4AOgBjAGUAbgB0AGUAcgAn
AD4APABzAHAAYQBuAA0ACgAgACAAbABhAG4AZwA9AEUATgAtAFUAUwAgAHMAdAB5AGwAZQA9ACcA
ZgBvAG4AdAAtAHMAaQB6AGUAOgAxADAALgA1AHAAdAA7AGYAbwBuAHQALQBmAGEAbQBpAGwAeQA6
ACIAVABpAG0AZQBzACAATgBlAHcAIABSAG8AbQBhAG4AIgAsAHMAZQByAGkAZgA7AA0ACgAgACAA
YwBvAGwAbwByADoAYgBsAGEAYwBrADsAbQBzAG8ALQBjAG8AbABvAHIALQBhAGwAdAA6AHcAaQBu
AGQAbwB3AHQAZQB4AHQAJwA+ADEANQAuADAANAAyADwALwBzAHAAYQBuAD4APABzAHAAYQBuACAA
bABhAG4AZwA9AEUATgAtAFUAUwANAAoAIAAgAHMAdAB5AGwAZQA9ACcAZgBvAG4AdAAtAHMAaQB6
AGUAOgAxADAALgA1AHAAdAA7AGYAbwBuAHQALQBmAGEAbQBpAGwAeQA6ACIAVABpAG0AZQBzACAA
TgBlAHcAIABSAG8AbQBhAG4AIgAsAHMAZQByAGkAZgAnAD4APABvADoAcAA+ADwALwBvADoAcAA+
ADwALwBzAHAAYQBuAD4APAAvAHAAPgANAAoAIAAgADwALwB0AGQAPgANAAoAIAAgADwAdABkACAA
dwBpAGQAdABoAD0AIgA2ACUAIgAgAHYAYQBsAGkAZwBuAD0AdABvAHAAIABzAHQAeQBsAGUAPQAn
AHcAaQBkAHQAaAA6ADYALgA1ACUAOwBwAGEAZABkAGkAbgBnADoALgA3ADUAcAB0ACAALgA3ADUA
cAB0ACAALgA3ADUAcAB0ACAALgA3ADUAcAB0ADsADQAKACAAIABoAGUAaQBnAGgAdAA6ADIAMAAu
ADIANQBwAHQAJwA+AA0ACgAgACAAPABwACAAYwBsAGEAcwBzAD0ATQBzAG8ATgBvAHIAbQBhAGwA
IABhAGwAaQBnAG4APQBjAGUAbgB0AGUAcgAgAHMAdAB5AGwAZQA9ACcAbQBhAHIAZwBpAG4ALQBi
AG8AdAB0AG8AbQA6ADcALgA1AHAAdAA7AHQAZQB4AHQALQBhAGwAaQBnAG4AOgBjAGUAbgB0AGUA
cgAnAD4APABzAHAAYQBuAA0ACgAgACAAbABhAG4AZwA9AEUATgAtAFUAUwAgAHMAdAB5AGwAZQA9
ACcAZgBvAG4AdAAtAHMAaQB6AGUAOgAxADAALgA1AHAAdAA7AGYAbwBuAHQALQBmAGEAbQBpAGwA
eQA6ACIAVABpAG0AZQBzACAATgBlAHcAIABSAG8AbQBhAG4AIgAsAHMAZQByAGkAZgA7AA0ACgAg
ACAAYwBvAGwAbwByADoAYgBsAGEAYwBrADsAbQBzAG8ALQBjAG8AbABvAHIALQBhAGwAdAA6AHcA
aQBuAGQAbwB3AHQAZQB4AHQAJwA+ADAALgAwADAAMAA8AHMAdQBwAD4AKgAqADwALwBzAHUAcAA+
ADwALwBzAHAAYQBuAD4APABzAHAAYQBuAA0ACgAgACAAbABhAG4AZwA9AEUATgAtAFUAUwAgAHMA
dAB5AGwAZQA9ACcAZgBvAG4AdAAtAHMAaQB6AGUAOgAxADAALgA1AHAAdAA7AGYAbwBuAHQALQBm
AGEAbQBpAGwAeQA6ACIAVABpAG0AZQBzACAATgBlAHcAIABSAG8AbQBhAG4AIgAsAHMAZQByAGkA
ZgAnAD4APABvADoAcAA+ADwALwBvADoAcAA+ADwALwBzAHAAYQBuAD4APAAvAHAAPgANAAoAIAAg
ADwALwB0AGQAPgANAAoAIAAgADwAdABkACAAdwBpAGQAdABoAD0AIgA1ACUAIgAgAHYAYQBsAGkA
ZwBuAD0AdABvAHAAIABzAHQAeQBsAGUAPQAnAHcAaQBkAHQAaAA6ADUALgAxACUAOwBwAGEAZABk
AGkAbgBnADoALgA3ADUAcAB0ACAALgA3ADUAcAB0ACAALgA3ADUAcAB0ACAALgA3ADUAcAB0ADsA
DQAKACAAIABoAGUAaQBnAGgAdAA6ADIAMAAuADIANQBwAHQAJwA+AA0ACgAgACAAPABwACAAYwBs
AGEAcwBzAD0ATQBzAG8ATgBvAHIAbQBhAGwAIABhAGwAaQBnAG4APQBjAGUAbgB0AGUAcgAgAHMA
dAB5AGwAZQA9ACcAbQBhAHIAZwBpAG4ALQBiAG8AdAB0AG8AbQA6ADcALgA1AHAAdAA7AHQAZQB4
AHQALQBhAGwAaQBnAG4AOgBjAGUAbgB0AGUAcgAnAD4APABzAHAAYQBuAA0ACgAgACAAbABhAG4A
ZwA9AEUATgAtAFUAUwAgAHMAdAB5AGwAZQA9ACcAZgBvAG4AdAAtAHMAaQB6AGUAOgAxADAALgA1
AHAAdAA7AGYAbwBuAHQALQBmAGEAbQBpAGwAeQA6ACIAVABpAG0AZQBzACAATgBlAHcAIABSAG8A
bQBhAG4AIgAsAHMAZQByAGkAZgA7AA0ACgAgACAAYwBvAGwAbwByADoAYgBsAGEAYwBrADsAbQBz
AG8ALQBjAG8AbABvAHIALQBhAGwAdAA6AHcAaQBuAGQAbwB3AHQAZQB4AHQAJwA+AC0APAAvAHMA
cABhAG4APgA8AHMAcABhAG4AIABsAGEAbgBnAD0ARQBOAC0AVQBTAA0ACgAgACAAcwB0AHkAbABl
AD0AJwBmAG8AbgB0AC0AcwBpAHoAZQA6ADEAMAAuADUAcAB0ADsAZgBvAG4AdAAtAGYAYQBtAGkA
bAB5ADoAIgBUAGkAbQBlAHMAIABOAGUAdwAgAFIAbwBtAGEAbgAiACwAcwBlAHIAaQBmACcAPgA8
AG8AOgBwAD4APAAvAG8AOgBwAD4APAAvAHMAcABhAG4APgA8AC8AcAA+AA0ACgAgACAAPAAvAHQA
ZAA+AA0ACgAgACAAPAB0AGQAIAB3AGkAZAB0AGgAPQAiADEAMwAlACIAIAB2AGEAbABpAGcAbgA9
AHQAbwBwACAAcwB0AHkAbABlAD0AJwB3AGkAZAB0AGgAOgAxADMALgA5ADIAJQA7AHAAYQBkAGQA
aQBuAGcAOgAuADcANQBwAHQAIAAuADcANQBwAHQAIAAuADcANQBwAHQAIAAuADcANQBwAHQAOwAN
AAoAIAAgAGgAZQBpAGcAaAB0ADoAMgAwAC4AMgA1AHAAdAAnAD4ADQAKACAAIAA8AHAAIABjAGwA
YQBzAHMAPQBNAHMAbwBOAG8AcgBtAGEAbAAgAGEAbABpAGcAbgA9AGMAZQBuAHQAZQByACAAcwB0
AHkAbABlAD0AJwBtAGEAcgBnAGkAbgAtAGIAbwB0AHQAbwBtADoANwAuADUAcAB0ADsAdABlAHgA
dAAtAGEAbABpAGcAbgA6AGMAZQBuAHQAZQByACcAPgA8AHMAcABhAG4ADQAKACAAIABsAGEAbgBn
AD0ARQBOAC0AVQBTACAAcwB0AHkAbABlAD0AJwBmAG8AbgB0AC0AcwBpAHoAZQA6ADEAMAAuADUA
cAB0ADsAZgBvAG4AdAAtAGYAYQBtAGkAbAB5ADoAIgBUAGkAbQBlAHMAIABOAGUAdwAgAFIAbwBt
AGEAbgAiACwAcwBlAHIAaQBmADsADQAKACAAIABjAG8AbABvAHIAOgBiAGwAYQBjAGsAOwBtAHMA
bwAtAGMAbwBsAG8AcgAtAGEAbAB0ADoAdwBpAG4AZABvAHcAdABlAHgAdAAnAD4AMwAuADgAOQA5
ADwALwBzAHAAYQBuAD4APABzAHAAYQBuACAAbABhAG4AZwA9AEUATgAtAFUAUwANAAoAIAAgAHMA
dAB5AGwAZQA9ACcAZgBvAG4AdAAtAHMAaQB6AGUAOgAxADAALgA1AHAAdAA7AGYAbwBuAHQALQBm
AGEAbQBpAGwAeQA6ACIAVABpAG0AZQBzACAATgBlAHcAIABSAG8AbQBhAG4AIgAsAHMAZQByAGkA
ZgAnAD4APABvADoAcAA+ADwALwBvADoAcAA+ADwALwBzAHAAYQBuAD4APAAvAHAAPgANAAoAIAAg
ADwALwB0AGQAPgANAAoAIAAgADwAdABkACAAdwBpAGQAdABoAD0AIgAxADMAJQAiACAAdgBhAGwA
aQBnAG4APQB0AG8AcAAgAHMAdAB5AGwAZQA9ACcAdwBpAGQAdABoADoAMQAzAC4AOQA0ACUAOwBw
AGEAZABkAGkAbgBnADoALgA3ADUAcAB0ACAALgA3ADUAcAB0ACAALgA3ADUAcAB0ACAALgA3ADUA
cAB0ADsADQAKACAAIABoAGUAaQBnAGgAdAA6ADIAMAAuADIANQBwAHQAJwA+AA0ACgAgACAAPABw
ACAAYwBsAGEAcwBzAD0ATQBzAG8ATgBvAHIAbQBhAGwAIABhAGwAaQBnAG4APQBjAGUAbgB0AGUA
cgAgAHMAdAB5AGwAZQA9ACcAbQBhAHIAZwBpAG4ALQBiAG8AdAB0AG8AbQA6ADcALgA1AHAAdAA7
AHQAZQB4AHQALQBhAGwAaQBnAG4AOgBjAGUAbgB0AGUAcgAnAD4APABzAHAAYQBuAA0ACgAgACAA
bABhAG4AZwA9AEUATgAtAFUAUwAgAHMAdAB5AGwAZQA9ACcAZgBvAG4AdAAtAHMAaQB6AGUAOgAx
ADAALgA1AHAAdAA7AGYAbwBuAHQALQBmAGEAbQBpAGwAeQA6ACIAVABpAG0AZQBzACAATgBlAHcA
IABSAG8AbQBhAG4AIgAsAHMAZQByAGkAZgA7AA0ACgAgACAAYwBvAGwAbwByADoAYgBsAGEAYwBr
ADsAbQBzAG8ALQBjAG8AbABvAHIALQBhAGwAdAA6AHcAaQBuAGQAbwB3AHQAZQB4AHQAJwA+ADUA
LgAwADYANwA8AC8AcwBwAGEAbgA+ADwAcwBwAGEAbgAgAGwAYQBuAGcAPQBFAE4ALQBVAFMADQAK
ACAAIABzAHQAeQBsAGUAPQAnAGYAbwBuAHQALQBzAGkAegBlADoAMQAwAC4ANQBwAHQAOwBmAG8A
bgB0AC0AZgBhAG0AaQBsAHkAOgAiAFQAaQBtAGUAcwAgAE4AZQB3ACAAUgBvAG0AYQBuACIALABz
AGUAcgBpAGYAJwA+ADwAbwA6AHAAPgA8AC8AbwA6AHAAPgA8AC8AcwBwAGEAbgA+ADwALwBwAD4A
DQAKACAAIAA8AC8AdABkAD4ADQAKACAAIAA8AHQAZAAgAHcAaQBkAHQAaAA9ACIANgAlACIAIAB2
AGEAbABpAGcAbgA9AHQAbwBwACAAcwB0AHkAbABlAD0AJwB3AGkAZAB0AGgAOgA2AC4AMwAyACUA
OwBwAGEAZABkAGkAbgBnADoALgA3ADUAcAB0ACAALgA3ADUAcAB0ACAALgA3ADUAcAB0ACAALgA3
ADUAcAB0ADsADQAKACAAIABoAGUAaQBnAGgAdAA6ADIAMAAuADIANQBwAHQAJwA+AA0ACgAgACAA
PABwACAAYwBsAGEAcwBzAD0ATQBzAG8ATgBvAHIAbQBhAGwAIABhAGwAaQBnAG4APQBjAGUAbgB0
AGUAcgAgAHMAdAB5AGwAZQA9ACcAbQBhAHIAZwBpAG4ALQBiAG8AdAB0AG8AbQA6ADcALgA1AHAA
dAA7AHQAZQB4AHQALQBhAGwAaQBnAG4AOgBjAGUAbgB0AGUAcgAnAD4APABzAHAAYQBuAA0ACgAg
ACAAbABhAG4AZwA9AEUATgAtAFUAUwAgAHMAdAB5AGwAZQA9ACcAZgBvAG4AdAAtAHMAaQB6AGUA
OgAxADAALgA1AHAAdAA7AGYAbwBuAHQALQBmAGEAbQBpAGwAeQA6ACIAVABpAG0AZQBzACAATgBl
AHcAIABSAG8AbQBhAG4AIgAsAHMAZQByAGkAZgA7AA0ACgAgACAAYwBvAGwAbwByADoAYgBsAGEA
YwBrADsAbQBzAG8ALQBjAG8AbABvAHIALQBhAGwAdAA6AHcAaQBuAGQAbwB3AHQAZQB4AHQAJwA+
ADAALgAzADQANQA8AC8AcwBwAGEAbgA+ADwAcwBwAGEAbgAgAGwAYQBuAGcAPQBFAE4ALQBVAFMA
DQAKACAAIABzAHQAeQBsAGUAPQAnAGYAbwBuAHQALQBzAGkAegBlADoAMQAwAC4ANQBwAHQAOwBm
AG8AbgB0AC0AZgBhAG0AaQBsAHkAOgAiAFQAaQBtAGUAcwAgAE4AZQB3ACAAUgBvAG0AYQBuACIA
LABzAGUAcgBpAGYAJwA+ADwAbwA6AHAAPgA8AC8AbwA6AHAAPgA8AC8AcwBwAGEAbgA+ADwALwBw
AD4ADQAKACAAIAA8AC8AdABkAD4ADQAKACAAIAA8AHQAZAAgAHcAaQBkAHQAaAA9ACIAOQAlACIA
IAB2AGEAbABpAGcAbgA9AHQAbwBwACAAcwB0AHkAbABlAD0AJwB3AGkAZAB0AGgAOgA5AC4ANgA2
ACUAOwBwAGEAZABkAGkAbgBnADoALgA3ADUAcAB0ACAALgA3ADUAcAB0ACAALgA3ADUAcAB0ACAA
LgA3ADUAcAB0ADsADQAKACAAIABoAGUAaQBnAGgAdAA6ADIAMAAuADIANQBwAHQAJwA+AA0ACgAg
ACAAPABwACAAYwBsAGEAcwBzAD0ATQBzAG8ATgBvAHIAbQBhAGwAIABhAGwAaQBnAG4APQBjAGUA
bgB0AGUAcgAgAHMAdAB5AGwAZQA9ACcAbQBhAHIAZwBpAG4ALQBiAG8AdAB0AG8AbQA6ADcALgA1
AHAAdAA7AHQAZQB4AHQALQBhAGwAaQBnAG4AOgBjAGUAbgB0AGUAcgAnAD4APABzAHAAYQBuAA0A
CgAgACAAbABhAG4AZwA9AEUATgAtAFUAUwAgAHMAdAB5AGwAZQA9ACcAZgBvAG4AdAAtAHMAaQB6
AGUAOgAxADAALgA1AHAAdAA7AGYAbwBuAHQALQBmAGEAbQBpAGwAeQA6ACIAVABpAG0AZQBzACAA
TgBlAHcAIABSAG8AbQBhAG4AIgAsAHMAZQByAGkAZgA7AA0ACgAgACAAYwBvAGwAbwByADoAYgBs
AGEAYwBrADsAbQBzAG8ALQBjAG8AbABvAHIALQBhAGwAdAA6AHcAaQBuAGQAbwB3AHQAZQB4AHQA
JwA+ADAALgAzADMAOAA8AC8AcwBwAGEAbgA+ADwAcwBwAGEAbgAgAGwAYQBuAGcAPQBFAE4ALQBV
AFMADQAKACAAIABzAHQAeQBsAGUAPQAnAGYAbwBuAHQALQBzAGkAegBlADoAMQAwAC4ANQBwAHQA
OwBmAG8AbgB0AC0AZgBhAG0AaQBsAHkAOgAiAFQAaQBtAGUAcwAgAE4AZQB3ACAAUgBvAG0AYQBu
ACIALABzAGUAcgBpAGYAJwA+ADwAbwA6AHAAPgA8AC8AbwA6AHAAPgA8AC8AcwBwAGEAbgA+ADwA
LwBwAD4ADQAKACAAIAA8AC8AdABkAD4ADQAKACAAPAAvAHQAcgA+AA0ACgAgADwAdAByACAAcwB0
AHkAbABlAD0AJwBtAHMAbwAtAHkAZgB0AGkALQBpAHIAbwB3ADoANAA7AGgAZQBpAGcAaAB0ADoA
MgAwAC4AMgA1AHAAdAAnAD4ADQAKACAAIAA8AHQAZAAgAHcAaQBkAHQAaAA9ACIAMQA2ACUAIgAg
AHMAdAB5AGwAZQA9ACcAdwBpAGQAdABoADoAMQA2AC4ANwAlADsAcABhAGQAZABpAG4AZwA6AC4A
NwA1AHAAdAAgAC4ANwA1AHAAdAAgAC4ANwA1AHAAdAAgAC4ANwA1AHAAdAA7AA0ACgAgACAAaABl
AGkAZwBoAHQAOgAyADAALgAyADUAcAB0ACcAPgANAAoAIAAgADwAcAAgAGMAbABhAHMAcwA9AE0A
cwBvAE4AbwByAG0AYQBsACAAcwB0AHkAbABlAD0AJwBtAGEAcgBnAGkAbgAtAGIAbwB0AHQAbwBt
ADoANwAuADUAcAB0ACcAPgA8AHMAcABhAG4AIABsAGEAbgBnAD0ARQBOAC0AVQBTAA0ACgAgACAA
cwB0AHkAbABlAD0AJwBmAG8AbgB0AC0AcwBpAHoAZQA6ADEAMAAuADUAcAB0ADsAZgBvAG4AdAAt
AGYAYQBtAGkAbAB5ADoAIgBUAGkAbQBlAHMAIABOAGUAdwAgAFIAbwBtAGEAbgAiACwAcwBlAHIA
aQBmADsAYwBvAGwAbwByADoAYgBsAGEAYwBrADsADQAKACAAIABtAHMAbwAtAGMAbwBsAG8AcgAt
AGEAbAB0ADoAdwBpAG4AZABvAHcAdABlAHgAdAAnAD4AUQB1AGEAbABpAHQAeQAgAG8AZgAgAHAA
YQByAGUAbgB0AHMAJwAgAG0AYQByAHIAaQBhAGcAZQBzADwALwBzAHAAYQBuAD4APABzAHAAYQBu
AA0ACgAgACAAbABhAG4AZwA9AEUATgAtAFUAUwAgAHMAdAB5AGwAZQA9ACcAZgBvAG4AdAAtAHMA
aQB6AGUAOgAxADAALgA1AHAAdAA7AGYAbwBuAHQALQBmAGEAbQBpAGwAeQA6ACIAVABpAG0AZQBz
ACAATgBlAHcAIABSAG8AbQBhAG4AIgAsAHMAZQByAGkAZgAnAD4APABvADoAcAA+ADwALwBvADoA
cAA+ADwALwBzAHAAYQBuAD4APAAvAHAAPgANAAoAIAAgADwALwB0AGQAPgANAAoAIAAgADwAdABk
ACAAdwBpAGQAdABoAD0AIgA1ACUAIgAgAHYAYQBsAGkAZwBuAD0AdABvAHAAIABzAHQAeQBsAGUA
PQAnAHcAaQBkAHQAaAA6ADUALgA1ADYAJQA7AHAAYQBkAGQAaQBuAGcAOgAuADcANQBwAHQAIAAu
ADcANQBwAHQAIAAuADcANQBwAHQAIAAuADcANQBwAHQAOwANAAoAIAAgAGgAZQBpAGcAaAB0ADoA
MgAwAC4AMgA1AHAAdAAnAD4ADQAKACAAIAA8AHAAIABjAGwAYQBzAHMAPQBNAHMAbwBOAG8AcgBt
AGEAbAAgAGEAbABpAGcAbgA9AGMAZQBuAHQAZQByACAAcwB0AHkAbABlAD0AJwBtAGEAcgBnAGkA
bgAtAGIAbwB0AHQAbwBtADoANwAuADUAcAB0ADsAdABlAHgAdAAtAGEAbABpAGcAbgA6AGMAZQBu
AHQAZQByACcAPgA8AHMAcABhAG4ADQAKACAAIABsAGEAbgBnAD0ARQBOAC0AVQBTACAAcwB0AHkA
bABlAD0AJwBmAG8AbgB0AC0AcwBpAHoAZQA6ADEAMAAuADUAcAB0ADsAZgBvAG4AdAAtAGYAYQBt
AGkAbAB5ADoAIgBUAGkAbQBlAHMAIABOAGUAdwAgAFIAbwBtAGEAbgAiACwAcwBlAHIAaQBmADsA
DQAKACAAIABjAG8AbABvAHIAOgBiAGwAYQBjAGsAOwBtAHMAbwAtAGMAbwBsAG8AcgAtAGEAbAB0
ADoAdwBpAG4AZABvAHcAdABlAHgAdAAnAD4AMAAuADIAMgA2ADwALwBzAHAAYQBuAD4APABzAHAA
YQBuACAAbABhAG4AZwA9AEUATgAtAFUAUwANAAoAIAAgAHMAdAB5AGwAZQA9ACcAZgBvAG4AdAAt
AHMAaQB6AGUAOgAxADAALgA1AHAAdAA7AGYAbwBuAHQALQBmAGEAbQBpAGwAeQA6ACIAVABpAG0A
ZQBzACAATgBlAHcAIABSAG8AbQBhAG4AIgAsAHMAZQByAGkAZgAnAD4APABvADoAcAA+ADwALwBv
ADoAcAA+ADwALwBzAHAAYQBuAD4APAAvAHAAPgANAAoAIAAgADwALwB0AGQAPgANAAoAIAAgADwA
dABkACAAdwBpAGQAdABoAD0AIgA3ACUAIgAgAHYAYQBsAGkAZwBuAD0AdABvAHAAIABzAHQAeQBs
AGUAPQAnAHcAaQBkAHQAaAA6ADcALgA0ADYAJQA7AHAAYQBkAGQAaQBuAGcAOgAuADcANQBwAHQA
IAAuADcANQBwAHQAIAAuADcANQBwAHQAIAAuADcANQBwAHQAOwANAAoAIAAgAGgAZQBpAGcAaAB0
ADoAMgAwAC4AMgA1AHAAdAAnAD4ADQAKACAAIAA8AHAAIABjAGwAYQBzAHMAPQBNAHMAbwBOAG8A
cgBtAGEAbAAgAGEAbABpAGcAbgA9AGMAZQBuAHQAZQByACAAcwB0AHkAbABlAD0AJwBtAGEAcgBn
AGkAbgAtAGIAbwB0AHQAbwBtADoANwAuADUAcAB0ADsAdABlAHgAdAAtAGEAbABpAGcAbgA6AGMA
ZQBuAHQAZQByACcAPgA8AHMAcABhAG4ADQAKACAAIABsAGEAbgBnAD0ARQBOAC0AVQBTACAAcwB0
AHkAbABlAD0AJwBmAG8AbgB0AC0AcwBpAHoAZQA6ADEAMAAuADUAcAB0ADsAZgBvAG4AdAAtAGYA
YQBtAGkAbAB5ADoAIgBUAGkAbQBlAHMAIABOAGUAdwAgAFIAbwBtAGEAbgAiACwAcwBlAHIAaQBm
ADsADQAKACAAIABjAG8AbABvAHIAOgBiAGwAYQBjAGsAOwBtAHMAbwAtAGMAbwBsAG8AcgAtAGEA
bAB0ADoAdwBpAG4AZABvAHcAdABlAHgAdAAnAD4AMAAuADAANwA4ADwALwBzAHAAYQBuAD4APABz
AHAAYQBuACAAbABhAG4AZwA9AEUATgAtAFUAUwANAAoAIAAgAHMAdAB5AGwAZQA9ACcAZgBvAG4A
dAAtAHMAaQB6AGUAOgAxADAALgA1AHAAdAA7AGYAbwBuAHQALQBmAGEAbQBpAGwAeQA6ACIAVABp
AG0AZQBzACAATgBlAHcAIABSAG8AbQBhAG4AIgAsAHMAZQByAGkAZgAnAD4APABvADoAcAA+ADwA
LwBvADoAcAA+ADwALwBzAHAAYQBuAD4APAAvAHAAPgANAAoAIAAgADwALwB0AGQAPgANAAoAIAAg
ADwAdABkACAAdwBpAGQAdABoAD0AIgA5ACUAIgAgAHYAYQBsAGkAZwBuAD0AdABvAHAAIABzAHQA
eQBsAGUAPQAnAHcAaQBkAHQAaAA6ADkALgAyADgAJQA7AHAAYQBkAGQAaQBuAGcAOgAuADcANQBw
AHQAIAAuADcANQBwAHQAIAAuADcANQBwAHQAIAAuADcANQBwAHQAOwANAAoAIAAgAGgAZQBpAGcA
aAB0ADoAMgAwAC4AMgA1AHAAdAAnAD4ADQAKACAAIAA8AHAAIABjAGwAYQBzAHMAPQBNAHMAbwBO
AG8AcgBtAGEAbAAgAGEAbABpAGcAbgA9AGMAZQBuAHQAZQByACAAcwB0AHkAbABlAD0AJwBtAGEA
cgBnAGkAbgAtAGIAbwB0AHQAbwBtADoANwAuADUAcAB0ADsAdABlAHgAdAAtAGEAbABpAGcAbgA6
AGMAZQBuAHQAZQByACcAPgA8AHMAcABhAG4ADQAKACAAIABsAGEAbgBnAD0ARQBOAC0AVQBTACAA
cwB0AHkAbABlAD0AJwBmAG8AbgB0AC0AcwBpAHoAZQA6ADEAMAAuADUAcAB0ADsAZgBvAG4AdAAt
AGYAYQBtAGkAbAB5ADoAIgBUAGkAbQBlAHMAIABOAGUAdwAgAFIAbwBtAGEAbgAiACwAcwBlAHIA
aQBmADsADQAKACAAIABjAG8AbABvAHIAOgBiAGwAYQBjAGsAOwBtAHMAbwAtAGMAbwBsAG8AcgAt
AGEAbAB0ADoAdwBpAG4AZABvAHcAdABlAHgAdAAnAD4AMAAuADEAMgAwADwALwBzAHAAYQBuAD4A
PABzAHAAYQBuACAAbABhAG4AZwA9AEUATgAtAFUAUwANAAoAIAAgAHMAdAB5AGwAZQA9ACcAZgBv
AG4AdAAtAHMAaQB6AGUAOgAxADAALgA1AHAAdAA7AGYAbwBuAHQALQBmAGEAbQBpAGwAeQA6ACIA
VABpAG0AZQBzACAATgBlAHcAIABSAG8AbQBhAG4AIgAsAHMAZQByAGkAZgAnAD4APABvADoAcAA+
ADwALwBvADoAcAA+ADwALwBzAHAAYQBuAD4APAAvAHAAPgANAAoAIAAgADwALwB0AGQAPgANAAoA
IAAgADwAdABkACAAdwBpAGQAdABoAD0AIgA1ACUAIgAgAHYAYQBsAGkAZwBuAD0AdABvAHAAIABz
AHQAeQBsAGUAPQAnAHcAaQBkAHQAaAA6ADUALgA1ADYAJQA7AHAAYQBkAGQAaQBuAGcAOgAuADcA
NQBwAHQAIAAuADcANQBwAHQAIAAuADcANQBwAHQAIAAuADcANQBwAHQAOwANAAoAIAAgAGgAZQBp
AGcAaAB0ADoAMgAwAC4AMgA1AHAAdAAnAD4ADQAKACAAIAA8AHAAIABjAGwAYQBzAHMAPQBNAHMA
bwBOAG8AcgBtAGEAbAAgAGEAbABpAGcAbgA9AGMAZQBuAHQAZQByACAAcwB0AHkAbABlAD0AJwBt
AGEAcgBnAGkAbgAtAGIAbwB0AHQAbwBtADoANwAuADUAcAB0ADsAdABlAHgAdAAtAGEAbABpAGcA
bgA6AGMAZQBuAHQAZQByACcAPgA8AHMAcABhAG4ADQAKACAAIABsAGEAbgBnAD0ARQBOAC0AVQBT
ACAAcwB0AHkAbABlAD0AJwBmAG8AbgB0AC0AcwBpAHoAZQA6ADEAMAAuADUAcAB0ADsAZgBvAG4A
dAAtAGYAYQBtAGkAbAB5ADoAIgBUAGkAbQBlAHMAIABOAGUAdwAgAFIAbwBtAGEAbgAiACwAcwBl
AHIAaQBmADsADQAKACAAIABjAG8AbABvAHIAOgBiAGwAYQBjAGsAOwBtAHMAbwAtAGMAbwBsAG8A
cgAtAGEAbAB0ADoAdwBpAG4AZABvAHcAdABlAHgAdAAnAD4AMgAuADgAOQAwADwALwBzAHAAYQBu
AD4APABzAHAAYQBuACAAbABhAG4AZwA9AEUATgAtAFUAUwANAAoAIAAgAHMAdAB5AGwAZQA9ACcA
ZgBvAG4AdAAtAHMAaQB6AGUAOgAxADAALgA1AHAAdAA7AGYAbwBuAHQALQBmAGEAbQBpAGwAeQA6
ACIAVABpAG0AZQBzACAATgBlAHcAIABSAG8AbQBhAG4AIgAsAHMAZQByAGkAZgAnAD4APABvADoA
cAA+ADwALwBvADoAcAA+ADwALwBzAHAAYQBuAD4APAAvAHAAPgANAAoAIAAgADwALwB0AGQAPgAN
AAoAIAAgADwAdABkACAAdwBpAGQAdABoAD0AIgA2ACUAIgAgAHYAYQBsAGkAZwBuAD0AdABvAHAA
IABzAHQAeQBsAGUAPQAnAHcAaQBkAHQAaAA6ADYALgA1ACUAOwBwAGEAZABkAGkAbgBnADoALgA3
ADUAcAB0ACAALgA3ADUAcAB0ACAALgA3ADUAcAB0ACAALgA3ADUAcAB0ADsADQAKACAAIABoAGUA
aQBnAGgAdAA6ADIAMAAuADIANQBwAHQAJwA+AA0ACgAgACAAPABwACAAYwBsAGEAcwBzAD0ATQBz
AG8ATgBvAHIAbQBhAGwAIABhAGwAaQBnAG4APQBjAGUAbgB0AGUAcgAgAHMAdAB5AGwAZQA9ACcA
bQBhAHIAZwBpAG4ALQBiAG8AdAB0AG8AbQA6ADcALgA1AHAAdAA7AHQAZQB4AHQALQBhAGwAaQBn
AG4AOgBjAGUAbgB0AGUAcgAnAD4APABzAHAAYQBuAA0ACgAgACAAbABhAG4AZwA9AEUATgAtAFUA
UwAgAHMAdAB5AGwAZQA9ACcAZgBvAG4AdAAtAHMAaQB6AGUAOgAxADAALgA1AHAAdAA7AGYAbwBu
AHQALQBmAGEAbQBpAGwAeQA6ACIAVABpAG0AZQBzACAATgBlAHcAIABSAG8AbQBhAG4AIgAsAHMA
ZQByAGkAZgA7AA0ACgAgACAAYwBvAGwAbwByADoAYgBsAGEAYwBrADsAbQBzAG8ALQBjAG8AbABv
AHIALQBhAGwAdAA6AHcAaQBuAGQAbwB3AHQAZQB4AHQAJwA+ADAALgAwADAANAA8AHMAdQBwAD4A
KgAqADwALwBzAHUAcAA+ADwALwBzAHAAYQBuAD4APABzAHAAYQBuAA0ACgAgACAAbABhAG4AZwA9
AEUATgAtAFUAUwAgAHMAdAB5AGwAZQA9ACcAZgBvAG4AdAAtAHMAaQB6AGUAOgAxADAALgA1AHAA
dAA7AGYAbwBuAHQALQBmAGEAbQBpAGwAeQA6ACIAVABpAG0AZQBzACAATgBlAHcAIABSAG8AbQBh
AG4AIgAsAHMAZQByAGkAZgAnAD4APABvADoAcAA+ADwALwBvADoAcAA+ADwALwBzAHAAYQBuAD4A
PAAvAHAAPgANAAoAIAAgADwALwB0AGQAPgANAAoAIAAgADwAdABkACAAdwBpAGQAdABoAD0AIgA1
ACUAIgAgAHYAYQBsAGkAZwBuAD0AdABvAHAAIABzAHQAeQBsAGUAPQAnAHcAaQBkAHQAaAA6ADUA
LgAxACUAOwBwAGEAZABkAGkAbgBnADoALgA3ADUAcAB0ACAALgA3ADUAcAB0ACAALgA3ADUAcAB0
ACAALgA3ADUAcAB0ADsADQAKACAAIABoAGUAaQBnAGgAdAA6ADIAMAAuADIANQBwAHQAJwA+AA0A
CgAgACAAPABwACAAYwBsAGEAcwBzAD0ATQBzAG8ATgBvAHIAbQBhAGwAIABhAGwAaQBnAG4APQBj
AGUAbgB0AGUAcgAgAHMAdAB5AGwAZQA9ACcAbQBhAHIAZwBpAG4ALQBiAG8AdAB0AG8AbQA6ADcA
LgA1AHAAdAA7AHQAZQB4AHQALQBhAGwAaQBnAG4AOgBjAGUAbgB0AGUAcgAnAD4APABzAHAAYQBu
AA0ACgAgACAAbABhAG4AZwA9AEUATgAtAFUAUwAgAHMAdAB5AGwAZQA9ACcAZgBvAG4AdAAtAHMA
aQB6AGUAOgAxADAALgA1AHAAdAA7AGYAbwBuAHQALQBmAGEAbQBpAGwAeQA6ACIAVABpAG0AZQBz
ACAATgBlAHcAIABSAG8AbQBhAG4AIgAsAHMAZQByAGkAZgA7AA0ACgAgACAAYwBvAGwAbwByADoA
YgBsAGEAYwBrADsAbQBzAG8ALQBjAG8AbABvAHIALQBhAGwAdAA6AHcAaQBuAGQAbwB3AHQAZQB4
AHQAJwA+ADEALgAwADIAMgA8AC8AcwBwAGEAbgA+ADwAcwBwAGEAbgAgAGwAYQBuAGcAPQBFAE4A
LQBVAFMADQAKACAAIABzAHQAeQBsAGUAPQAnAGYAbwBuAHQALQBzAGkAegBlADoAMQAwAC4ANQBw
AHQAOwBmAG8AbgB0AC0AZgBhAG0AaQBsAHkAOgAiAFQAaQBtAGUAcwAgAE4AZQB3ACAAUgBvAG0A
YQBuACIALABzAGUAcgBpAGYAJwA+ADwAbwA6AHAAPgA8AC8AbwA6AHAAPgA8AC8AcwBwAGEAbgA+
ADwALwBwAD4ADQAKACAAIAA8AC8AdABkAD4ADQAKACAAIAA8AHQAZAAgAHcAaQBkAHQAaAA9ACIA
MQAzACUAIgAgAHYAYQBsAGkAZwBuAD0AdABvAHAAIABzAHQAeQBsAGUAPQAnAHcAaQBkAHQAaAA6
ADEAMwAuADkAMgAlADsAcABhAGQAZABpAG4AZwA6AC4ANwA1AHAAdAAgAC4ANwA1AHAAdAAgAC4A
NwA1AHAAdAAgAC4ANwA1AHAAdAA7AA0ACgAgACAAaABlAGkAZwBoAHQAOgAyADAALgAyADUAcAB0
ACcAPgANAAoAIAAgADwAcAAgAGMAbABhAHMAcwA9AE0AcwBvAE4AbwByAG0AYQBsACAAYQBsAGkA
ZwBuAD0AYwBlAG4AdABlAHIAIABzAHQAeQBsAGUAPQAnAG0AYQByAGcAaQBuAC0AYgBvAHQAdABv
AG0AOgA3AC4ANQBwAHQAOwB0AGUAeAB0AC0AYQBsAGkAZwBuADoAYwBlAG4AdABlAHIAJwA+ADwA
cwBwAGEAbgANAAoAIAAgAGwAYQBuAGcAPQBFAE4ALQBVAFMAIABzAHQAeQBsAGUAPQAnAGYAbwBu
AHQALQBzAGkAegBlADoAMQAwAC4ANQBwAHQAOwBmAG8AbgB0AC0AZgBhAG0AaQBsAHkAOgAiAFQA
aQBtAGUAcwAgAE4AZQB3ACAAUgBvAG0AYQBuACIALABzAGUAcgBpAGYAOwANAAoAIAAgAGMAbwBs
AG8AcgA6AGIAbABhAGMAawA7AG0AcwBvAC0AYwBvAGwAbwByAC0AYQBsAHQAOgB3AGkAbgBkAG8A
dwB0AGUAeAB0ACcAPgAwAC4AMAA3ADMAPAAvAHMAcABhAG4APgA8AHMAcABhAG4AIABsAGEAbgBn
AD0ARQBOAC0AVQBTAA0ACgAgACAAcwB0AHkAbABlAD0AJwBmAG8AbgB0AC0AcwBpAHoAZQA6ADEA
MAAuADUAcAB0ADsAZgBvAG4AdAAtAGYAYQBtAGkAbAB5ADoAIgBUAGkAbQBlAHMAIABOAGUAdwAg
AFIAbwBtAGEAbgAiACwAcwBlAHIAaQBmACcAPgA8AG8AOgBwAD4APAAvAG8AOgBwAD4APAAvAHMA
cABhAG4APgA8AC8AcAA+AA0ACgAgACAAPAAvAHQAZAA+AA0ACgAgACAAPAB0AGQAIAB3AGkAZAB0
AGgAPQAiADEAMwAlACIAIAB2AGEAbABpAGcAbgA9AHQAbwBwACAAcwB0AHkAbABlAD0AJwB3AGkA
ZAB0AGgAOgAxADMALgA5ADQAJQA7AHAAYQBkAGQAaQBuAGcAOgAuADcANQBwAHQAIAAuADcANQBw
AHQAIAAuADcANQBwAHQAIAAuADcANQBwAHQAOwANAAoAIAAgAGgAZQBpAGcAaAB0ADoAMgAwAC4A
MgA1AHAAdAAnAD4ADQAKACAAIAA8AHAAIABjAGwAYQBzAHMAPQBNAHMAbwBOAG8AcgBtAGEAbAAg
AGEAbABpAGcAbgA9AGMAZQBuAHQAZQByACAAcwB0AHkAbABlAD0AJwBtAGEAcgBnAGkAbgAtAGIA
bwB0AHQAbwBtADoANwAuADUAcAB0ADsAdABlAHgAdAAtAGEAbABpAGcAbgA6AGMAZQBuAHQAZQBy
ACcAPgA8AHMAcABhAG4ADQAKACAAIABsAGEAbgBnAD0ARQBOAC0AVQBTACAAcwB0AHkAbABlAD0A
JwBmAG8AbgB0AC0AcwBpAHoAZQA6ADEAMAAuADUAcAB0ADsAZgBvAG4AdAAtAGYAYQBtAGkAbAB5
ADoAIgBUAGkAbQBlAHMAIABOAGUAdwAgAFIAbwBtAGEAbgAiACwAcwBlAHIAaQBmADsADQAKACAA
IABjAG8AbABvAHIAOgBiAGwAYQBjAGsAOwBtAHMAbwAtAGMAbwBsAG8AcgAtAGEAbAB0ADoAdwBp
AG4AZABvAHcAdABlAHgAdAAnAD4AMAAuADMAOAAwADwALwBzAHAAYQBuAD4APABzAHAAYQBuACAA
bABhAG4AZwA9AEUATgAtAFUAUwANAAoAIAAgAHMAdAB5AGwAZQA9ACcAZgBvAG4AdAAtAHMAaQB6
AGUAOgAxADAALgA1AHAAdAA7AGYAbwBuAHQALQBmAGEAbQBpAGwAeQA6ACIAVABpAG0AZQBzACAA
TgBlAHcAIABSAG8AbQBhAG4AIgAsAHMAZQByAGkAZgAnAD4APABvADoAcAA+ADwALwBvADoAcAA+
ADwALwBzAHAAYQBuAD4APAAvAHAAPgANAAoAIAAgADwALwB0AGQAPgANAAoAIAAgADwAdABkACAA
dwBpAGQAdABoAD0AIgA2ACUAIgAgAHYAYQBsAGkAZwBuAD0AdABvAHAAIABzAHQAeQBsAGUAPQAn
AHcAaQBkAHQAaAA6ADYALgAzADIAJQA7AHAAYQBkAGQAaQBuAGcAOgAuADcANQBwAHQAIAAuADcA
NQBwAHQAIAAuADcANQBwAHQAIAAuADcANQBwAHQAOwANAAoAIAAgAGgAZQBpAGcAaAB0ADoAMgAw
AC4AMgA1AHAAdAAnAD4ADQAKACAAIAA8AHAAIABjAGwAYQBzAHMAPQBNAHMAbwBOAG8AcgBtAGEA
bAAgAGEAbABpAGcAbgA9AGMAZQBuAHQAZQByACAAcwB0AHkAbABlAD0AJwBtAGEAcgBnAGkAbgAt
AGIAbwB0AHQAbwBtADoANwAuADUAcAB0ADsAdABlAHgAdAAtAGEAbABpAGcAbgA6AGMAZQBuAHQA
ZQByACcAPgA8AHMAcABhAG4ADQAKACAAIABsAGEAbgBnAD0ARQBOAC0AVQBTACAAcwB0AHkAbABl
AD0AJwBmAG8AbgB0AC0AcwBpAHoAZQA6ADEAMAAuADUAcAB0ADsAZgBvAG4AdAAtAGYAYQBtAGkA
bAB5ADoAIgBUAGkAbQBlAHMAIABOAGUAdwAgAFIAbwBtAGEAbgAiACwAcwBlAHIAaQBmACcAPgA8
AG8AOgBwAD4AJgBuAGIAcwBwADsAPAAvAG8AOgBwAD4APAAvAHMAcABhAG4APgA8AC8AcAA+AA0A
CgAgACAAPAAvAHQAZAA+AA0ACgAgACAAPAB0AGQAIAB3AGkAZAB0AGgAPQAiADkAJQAiACAAdgBh
AGwAaQBnAG4APQB0AG8AcAAgAHMAdAB5AGwAZQA9ACcAdwBpAGQAdABoADoAOQAuADYANgAlADsA
cABhAGQAZABpAG4AZwA6AC4ANwA1AHAAdAAgAC4ANwA1AHAAdAAgAC4ANwA1AHAAdAAgAC4ANwA1
AHAAdAA7AA0ACgAgACAAaABlAGkAZwBoAHQAOgAyADAALgAyADUAcAB0ACcAPgANAAoAIAAgADwA
cAAgAGMAbABhAHMAcwA9AE0AcwBvAE4AbwByAG0AYQBsACAAYQBsAGkAZwBuAD0AYwBlAG4AdABl
AHIAIABzAHQAeQBsAGUAPQAnAG0AYQByAGcAaQBuAC0AYgBvAHQAdABvAG0AOgA3AC4ANQBwAHQA
OwB0AGUAeAB0AC0AYQBsAGkAZwBuADoAYwBlAG4AdABlAHIAJwA+ADwAcwBwAGEAbgANAAoAIAAg
AGwAYQBuAGcAPQBFAE4ALQBVAFMAIABzAHQAeQBsAGUAPQAnAGYAbwBuAHQALQBzAGkAegBlADoA
MQAwAC4ANQBwAHQAOwBmAG8AbgB0AC0AZgBhAG0AaQBsAHkAOgAiAFQAaQBtAGUAcwAgAE4AZQB3
ACAAUgBvAG0AYQBuACIALABzAGUAcgBpAGYAJwA+ADwAbwA6AHAAPgAmAG4AYgBzAHAAOwA8AC8A
bwA6AHAAPgA8AC8AcwBwAGEAbgA+ADwALwBwAD4ADQAKACAAIAA8AC8AdABkAD4ADQAKACAAPAAv
AHQAcgA+AA0ACgAgADwAdAByACAAcwB0AHkAbABlAD0AJwBtAHMAbwAtAHkAZgB0AGkALQBpAHIA
bwB3ADoANQA7AGgAZQBpAGcAaAB0ADoAMgAwAC4AMgA1AHAAdAAnAD4ADQAKACAAIAA8AHQAZAAg
AHcAaQBkAHQAaAA9ACIAMQA2ACUAIgAgAHMAdAB5AGwAZQA9ACcAdwBpAGQAdABoADoAMQA2AC4A
NwAlADsAcABhAGQAZABpAG4AZwA6AC4ANwA1AHAAdAAgAC4ANwA1AHAAdAAgAC4ANwA1AHAAdAAg
AC4ANwA1AHAAdAA7AA0ACgAgACAAaABlAGkAZwBoAHQAOgAyADAALgAyADUAcAB0ACcAPgANAAoA
IAAgADwAcAAgAGMAbABhAHMAcwA9AE0AcwBvAE4AbwByAG0AYQBsACAAcwB0AHkAbABlAD0AJwBt
AGEAcgBnAGkAbgAtAGIAbwB0AHQAbwBtADoANwAuADUAcAB0ACcAPgA8AHMAcABhAG4AIABsAGEA
bgBnAD0ARQBOAC0AVQBTAA0ACgAgACAAcwB0AHkAbABlAD0AJwBmAG8AbgB0AC0AcwBpAHoAZQA6
ADEAMAAuADUAcAB0ADsAZgBvAG4AdAAtAGYAYQBtAGkAbAB5ADoAIgBUAGkAbQBlAHMAIABOAGUA
dwAgAFIAbwBtAGEAbgAiACwAcwBlAHIAaQBmADsAYwBvAGwAbwByADoAYgBsAGEAYwBrADsADQAK
ACAAIABtAHMAbwAtAGMAbwBsAG8AcgAtAGEAbAB0ADoAdwBpAG4AZABvAHcAdABlAHgAdAAnAD4A
UABFADwALwBzAHAAYQBuAD4APABzAHAAYQBuACAAbABhAG4AZwA9AEUATgAtAFUAUwAgAHMAdAB5
AGwAZQA9ACcAZgBvAG4AdAAtAHMAaQB6AGUAOgAxADAALgA1AHAAdAA7AA0ACgAgACAAZgBvAG4A
dAAtAGYAYQBtAGkAbAB5ADoAIgBUAGkAbQBlAHMAIABOAGUAdwAgAFIAbwBtAGEAbgAiACwAcwBl
AHIAaQBmACcAPgA8AG8AOgBwAD4APAAvAG8AOgBwAD4APAAvAHMAcABhAG4APgA8AC8AcAA+AA0A
CgAgACAAPAAvAHQAZAA+AA0ACgAgACAAPAB0AGQAIAB3AGkAZAB0AGgAPQAiADUAJQAiACAAdgBh
AGwAaQBnAG4APQB0AG8AcAAgAHMAdAB5AGwAZQA9ACcAdwBpAGQAdABoADoANQAuADUANgAlADsA
cABhAGQAZABpAG4AZwA6AC4ANwA1AHAAdAAgAC4ANwA1AHAAdAAgAC4ANwA1AHAAdAAgAC4ANwA1
AHAAdAA7AA0ACgAgACAAaABlAGkAZwBoAHQAOgAyADAALgAyADUAcAB0ACcAPgANAAoAIAAgADwA
cAAgAGMAbABhAHMAcwA9AE0AcwBvAE4AbwByAG0AYQBsACAAYQBsAGkAZwBuAD0AYwBlAG4AdABl
AHIAIABzAHQAeQBsAGUAPQAnAG0AYQByAGcAaQBuAC0AYgBvAHQAdABvAG0AOgA3AC4ANQBwAHQA
OwB0AGUAeAB0AC0AYQBsAGkAZwBuADoAYwBlAG4AdABlAHIAJwA+ADwAcwBwAGEAbgANAAoAIAAg
AGwAYQBuAGcAPQBFAE4ALQBVAFMAIABzAHQAeQBsAGUAPQAnAGYAbwBuAHQALQBzAGkAegBlADoA
MQAwAC4ANQBwAHQAOwBmAG8AbgB0AC0AZgBhAG0AaQBsAHkAOgAiAFQAaQBtAGUAcwAgAE4AZQB3
ACAAUgBvAG0AYQBuACIALABzAGUAcgBpAGYAOwANAAoAIAAgAGMAbwBsAG8AcgA6AGIAbABhAGMA
awA7AG0AcwBvAC0AYwBvAGwAbwByAC0AYQBsAHQAOgB3AGkAbgBkAG8AdwB0AGUAeAB0ACcAPgAw
AC4AMwAzADUAPAAvAHMAcABhAG4APgA8AHMAcABhAG4AIABsAGEAbgBnAD0ARQBOAC0AVQBTAA0A
CgAgACAAcwB0AHkAbABlAD0AJwBmAG8AbgB0AC0AcwBpAHoAZQA6ADEAMAAuADUAcAB0ADsAZgBv
AG4AdAAtAGYAYQBtAGkAbAB5ADoAIgBUAGkAbQBlAHMAIABOAGUAdwAgAFIAbwBtAGEAbgAiACwA
cwBlAHIAaQBmACcAPgA8AG8AOgBwAD4APAAvAG8AOgBwAD4APAAvAHMAcABhAG4APgA8AC8AcAA+
AA0ACgAgACAAPAAvAHQAZAA+AA0ACgAgACAAPAB0AGQAIAB3AGkAZAB0AGgAPQAiADcAJQAiACAA
dgBhAGwAaQBnAG4APQB0AG8AcAAgAHMAdAB5AGwAZQA9ACcAdwBpAGQAdABoADoANwAuADQANgAl
ADsAcABhAGQAZABpAG4AZwA6AC4ANwA1AHAAdAAgAC4ANwA1AHAAdAAgAC4ANwA1AHAAdAAgAC4A
NwA1AHAAdAA7AA0ACgAgACAAaABlAGkAZwBoAHQAOgAyADAALgAyADUAcAB0ACcAPgANAAoAIAAg
ADwAcAAgAGMAbABhAHMAcwA9AE0AcwBvAE4AbwByAG0AYQBsACAAYQBsAGkAZwBuAD0AYwBlAG4A
dABlAHIAIABzAHQAeQBsAGUAPQAnAG0AYQByAGcAaQBuAC0AYgBvAHQAdABvAG0AOgA3AC4ANQBw
AHQAOwB0AGUAeAB0AC0AYQBsAGkAZwBuADoAYwBlAG4AdABlAHIAJwA+ADwAcwBwAGEAbgANAAoA
IAAgAGwAYQBuAGcAPQBFAE4ALQBVAFMAIABzAHQAeQBsAGUAPQAnAGYAbwBuAHQALQBzAGkAegBl
ADoAMQAwAC4ANQBwAHQAOwBmAG8AbgB0AC0AZgBhAG0AaQBsAHkAOgAiAFQAaQBtAGUAcwAgAE4A
ZQB3ACAAUgBvAG0AYQBuACIALABzAGUAcgBpAGYAOwANAAoAIAAgAGMAbwBsAG8AcgA6AGIAbABh
AGMAawA7AG0AcwBvAC0AYwBvAGwAbwByAC0AYQBsAHQAOgB3AGkAbgBkAG8AdwB0AGUAeAB0ACcA
PgAwAC4AMQAyADIAPAAvAHMAcABhAG4APgA8AHMAcABhAG4AIABsAGEAbgBnAD0ARQBOAC0AVQBT
AA0ACgAgACAAcwB0AHkAbABlAD0AJwBmAG8AbgB0AC0AcwBpAHoAZQA6ADEAMAAuADUAcAB0ADsA
ZgBvAG4AdAAtAGYAYQBtAGkAbAB5ADoAIgBUAGkAbQBlAHMAIABOAGUAdwAgAFIAbwBtAGEAbgAi
ACwAcwBlAHIAaQBmACcAPgA8AG8AOgBwAD4APAAvAG8AOgBwAD4APAAvAHMAcABhAG4APgA8AC8A
cAA+AA0ACgAgACAAPAAvAHQAZAA+AA0ACgAgACAAPAB0AGQAIAB3AGkAZAB0AGgAPQAiADkAJQAi
ACAAdgBhAGwAaQBnAG4APQB0AG8AcAAgAHMAdAB5AGwAZQA9ACcAdwBpAGQAdABoADoAOQAuADIA
OAAlADsAcABhAGQAZABpAG4AZwA6AC4ANwA1AHAAdAAgAC4ANwA1AHAAdAAgAC4ANwA1AHAAdAAg
AC4ANwA1AHAAdAA7AA0ACgAgACAAaABlAGkAZwBoAHQAOgAyADAALgAyADUAcAB0ACcAPgANAAoA
IAAgADwAcAAgAGMAbABhAHMAcwA9AE0AcwBvAE4AbwByAG0AYQBsACAAYQBsAGkAZwBuAD0AYwBl
AG4AdABlAHIAIABzAHQAeQBsAGUAPQAnAG0AYQByAGcAaQBuAC0AYgBvAHQAdABvAG0AOgA3AC4A
NQBwAHQAOwB0AGUAeAB0AC0AYQBsAGkAZwBuADoAYwBlAG4AdABlAHIAJwA+ADwAcwBwAGEAbgAN
AAoAIAAgAGwAYQBuAGcAPQBFAE4ALQBVAFMAIABzAHQAeQBsAGUAPQAnAGYAbwBuAHQALQBzAGkA
egBlADoAMQAwAC4ANQBwAHQAOwBmAG8AbgB0AC0AZgBhAG0AaQBsAHkAOgAiAFQAaQBtAGUAcwAg
AE4AZQB3ACAAUgBvAG0AYQBuACIALABzAGUAcgBpAGYAOwANAAoAIAAgAGMAbwBsAG8AcgA6AGIA
bABhAGMAawA7AG0AcwBvAC0AYwBvAGwAbwByAC0AYQBsAHQAOgB3AGkAbgBkAG8AdwB0AGUAeAB0
ACcAPgAwAC4AMQAxADgAPAAvAHMAcABhAG4APgA8AHMAcABhAG4AIABsAGEAbgBnAD0ARQBOAC0A
VQBTAA0ACgAgACAAcwB0AHkAbABlAD0AJwBmAG8AbgB0AC0AcwBpAHoAZQA6ADEAMAAuADUAcAB0
ADsAZgBvAG4AdAAtAGYAYQBtAGkAbAB5ADoAIgBUAGkAbQBlAHMAIABOAGUAdwAgAFIAbwBtAGEA
bgAiACwAcwBlAHIAaQBmACcAPgA8AG8AOgBwAD4APAAvAG8AOgBwAD4APAAvAHMAcABhAG4APgA8
AC8AcAA+AA0ACgAgACAAPAAvAHQAZAA+AA0ACgAgACAAPAB0AGQAIAB3AGkAZAB0AGgAPQAiADUA
JQAiACAAdgBhAGwAaQBnAG4APQB0AG8AcAAgAHMAdAB5AGwAZQA9ACcAdwBpAGQAdABoADoANQAu
ADUANgAlADsAcABhAGQAZABpAG4AZwA6AC4ANwA1AHAAdAAgAC4ANwA1AHAAdAAgAC4ANwA1AHAA
dAAgAC4ANwA1AHAAdAA7AA0ACgAgACAAaABlAGkAZwBoAHQAOgAyADAALgAyADUAcAB0ACcAPgAN
AAoAIAAgADwAcAAgAGMAbABhAHMAcwA9AE0AcwBvAE4AbwByAG0AYQBsACAAYQBsAGkAZwBuAD0A
YwBlAG4AdABlAHIAIABzAHQAeQBsAGUAPQAnAG0AYQByAGcAaQBuAC0AYgBvAHQAdABvAG0AOgA3
AC4ANQBwAHQAOwB0AGUAeAB0AC0AYQBsAGkAZwBuADoAYwBlAG4AdABlAHIAJwA+ADwAcwBwAGEA
bgANAAoAIAAgAGwAYQBuAGcAPQBFAE4ALQBVAFMAIABzAHQAeQBsAGUAPQAnAGYAbwBuAHQALQBz
AGkAegBlADoAMQAwAC4ANQBwAHQAOwBmAG8AbgB0AC0AZgBhAG0AaQBsAHkAOgAiAFQAaQBtAGUA
cwAgAE4AZQB3ACAAUgBvAG0AYQBuACIALABzAGUAcgBpAGYAOwANAAoAIAAgAGMAbwBsAG8AcgA6
AGIAbABhAGMAawA7AG0AcwBvAC0AYwBvAGwAbwByAC0AYQBsAHQAOgB3AGkAbgBkAG8AdwB0AGUA
eAB0ACcAPgAyAC4ANwA0ADcAPAAvAHMAcABhAG4APgA8AHMAcABhAG4AIABsAGEAbgBnAD0ARQBO
AC0AVQBTAA0ACgAgACAAcwB0AHkAbABlAD0AJwBmAG8AbgB0AC0AcwBpAHoAZQA6ADEAMAAuADUA
cAB0ADsAZgBvAG4AdAAtAGYAYQBtAGkAbAB5ADoAIgBUAGkAbQBlAHMAIABOAGUAdwAgAFIAbwBt
AGEAbgAiACwAcwBlAHIAaQBmACcAPgA8AG8AOgBwAD4APAAvAG8AOgBwAD4APAAvAHMAcABhAG4A
PgA8AC8AcAA+AA0ACgAgACAAPAAvAHQAZAA+AA0ACgAgACAAPAB0AGQAIAB3AGkAZAB0AGgAPQAi
ADYAJQAiACAAdgBhAGwAaQBnAG4APQB0AG8AcAAgAHMAdAB5AGwAZQA9ACcAdwBpAGQAdABoADoA
NgAuADUAJQA7AHAAYQBkAGQAaQBuAGcAOgAuADcANQBwAHQAIAAuADcANQBwAHQAIAAuADcANQBw
AHQAIAAuADcANQBwAHQAOwANAAoAIAAgAGgAZQBpAGcAaAB0ADoAMgAwAC4AMgA1AHAAdAAnAD4A
DQAKACAAIAA8AHAAIABjAGwAYQBzAHMAPQBNAHMAbwBOAG8AcgBtAGEAbAAgAGEAbABpAGcAbgA9
AGMAZQBuAHQAZQByACAAcwB0AHkAbABlAD0AJwBtAGEAcgBnAGkAbgAtAGIAbwB0AHQAbwBtADoA
NwAuADUAcAB0ADsAdABlAHgAdAAtAGEAbABpAGcAbgA6AGMAZQBuAHQAZQByACcAPgA8AHMAcABh
AG4ADQAKACAAIABsAGEAbgBnAD0ARQBOAC0AVQBTACAAcwB0AHkAbABlAD0AJwBmAG8AbgB0AC0A
cwBpAHoAZQA6ADEAMAAuADUAcAB0ADsAZgBvAG4AdAAtAGYAYQBtAGkAbAB5ADoAIgBUAGkAbQBl
AHMAIABOAGUAdwAgAFIAbwBtAGEAbgAiACwAcwBlAHIAaQBmADsADQAKACAAIABjAG8AbABvAHIA
OgBiAGwAYQBjAGsAOwBtAHMAbwAtAGMAbwBsAG8AcgAtAGEAbAB0ADoAdwBpAG4AZABvAHcAdABl
AHgAdAAnAD4AMAAuADAAMAA2ADwAcwB1AHAAPgAqACoAPAAvAHMAdQBwAD4APAAvAHMAcABhAG4A
PgA8AHMAcABhAG4ADQAKACAAIABsAGEAbgBnAD0ARQBOAC0AVQBTACAAcwB0AHkAbABlAD0AJwBm
AG8AbgB0AC0AcwBpAHoAZQA6ADEAMAAuADUAcAB0ADsAZgBvAG4AdAAtAGYAYQBtAGkAbAB5ADoA
IgBUAGkAbQBlAHMAIABOAGUAdwAgAFIAbwBtAGEAbgAiACwAcwBlAHIAaQBmACcAPgA8AG8AOgBw
AD4APAAvAG8AOgBwAD4APAAvAHMAcABhAG4APgA8AC8AcAA+AA0ACgAgACAAPAAvAHQAZAA+AA0A
CgAgACAAPAB0AGQAIAB3AGkAZAB0AGgAPQAiADUAJQAiACAAdgBhAGwAaQBnAG4APQB0AG8AcAAg
AHMAdAB5AGwAZQA9ACcAdwBpAGQAdABoADoANQAuADEAJQA7AHAAYQBkAGQAaQBuAGcAOgAuADcA
NQBwAHQAIAAuADcANQBwAHQAIAAuADcANQBwAHQAIAAuADcANQBwAHQAOwANAAoAIAAgAGgAZQBp
AGcAaAB0ADoAMgAwAC4AMgA1AHAAdAAnAD4ADQAKACAAIAA8AHAAIABjAGwAYQBzAHMAPQBNAHMA
bwBOAG8AcgBtAGEAbAAgAGEAbABpAGcAbgA9AGMAZQBuAHQAZQByACAAcwB0AHkAbABlAD0AJwBt
AGEAcgBnAGkAbgAtAGIAbwB0AHQAbwBtADoANwAuADUAcAB0ADsAdABlAHgAdAAtAGEAbABpAGcA
bgA6AGMAZQBuAHQAZQByACcAPgA8AHMAcABhAG4ADQAKACAAIABsAGEAbgBnAD0ARQBOAC0AVQBT
ACAAcwB0AHkAbABlAD0AJwBmAG8AbgB0AC0AcwBpAHoAZQA6ADEAMAAuADUAcAB0ADsAZgBvAG4A
dAAtAGYAYQBtAGkAbAB5ADoAIgBUAGkAbQBlAHMAIABOAGUAdwAgAFIAbwBtAGEAbgAiACwAcwBl
AHIAaQBmADsADQAKACAAIABjAG8AbABvAHIAOgBiAGwAYQBjAGsAOwBtAHMAbwAtAGMAbwBsAG8A
cgAtAGEAbAB0ADoAdwBpAG4AZABvAHcAdABlAHgAdAAnAD4AMQAuADAAOQAyADwALwBzAHAAYQBu
AD4APABzAHAAYQBuACAAbABhAG4AZwA9AEUATgAtAFUAUwANAAoAIAAgAHMAdAB5AGwAZQA9ACcA
ZgBvAG4AdAAtAHMAaQB6AGUAOgAxADAALgA1AHAAdAA7AGYAbwBuAHQALQBmAGEAbQBpAGwAeQA6
ACIAVABpAG0AZQBzACAATgBlAHcAIABSAG8AbQBhAG4AIgAsAHMAZQByAGkAZgAnAD4APABvADoA
cAA+ADwALwBvADoAcAA+ADwALwBzAHAAYQBuAD4APAAvAHAAPgANAAoAIAAgADwALwB0AGQAPgAN
AAoAIAAgADwAdABkACAAdwBpAGQAdABoAD0AIgAxADMAJQAiACAAdgBhAGwAaQBnAG4APQB0AG8A
cAAgAHMAdAB5AGwAZQA9ACcAdwBpAGQAdABoADoAMQAzAC4AOQAyACUAOwBwAGEAZABkAGkAbgBn
ADoALgA3ADUAcAB0ACAALgA3ADUAcAB0ACAALgA3ADUAcAB0ACAALgA3ADUAcAB0ADsADQAKACAA
IABoAGUAaQBnAGgAdAA6ADIAMAAuADIANQBwAHQAJwA+AA0ACgAgACAAPABwACAAYwBsAGEAcwBz
AD0ATQBzAG8ATgBvAHIAbQBhAGwAIABhAGwAaQBnAG4APQBjAGUAbgB0AGUAcgAgAHMAdAB5AGwA
ZQA9ACcAbQBhAHIAZwBpAG4ALQBiAG8AdAB0AG8AbQA6ADcALgA1AHAAdAA7AHQAZQB4AHQALQBh
AGwAaQBnAG4AOgBjAGUAbgB0AGUAcgAnAD4APABzAHAAYQBuAA0ACgAgACAAbABhAG4AZwA9AEUA
TgAtAFUAUwAgAHMAdAB5AGwAZQA9ACcAZgBvAG4AdAAtAHMAaQB6AGUAOgAxADAALgA1AHAAdAA7
AGYAbwBuAHQALQBmAGEAbQBpAGwAeQA6ACIAVABpAG0AZQBzACAATgBlAHcAIABSAG8AbQBhAG4A
IgAsAHMAZQByAGkAZgA7AA0ACgAgACAAYwBvAGwAbwByADoAYgBsAGEAYwBrADsAbQBzAG8ALQBj
AG8AbABvAHIALQBhAGwAdAA6AHcAaQBuAGQAbwB3AHQAZQB4AHQAJwA+ADAALgAwADkANgA8AC8A
cwBwAGEAbgA+ADwAcwBwAGEAbgAgAGwAYQBuAGcAPQBFAE4ALQBVAFMADQAKACAAIABzAHQAeQBs
AGUAPQAnAGYAbwBuAHQALQBzAGkAegBlADoAMQAwAC4ANQBwAHQAOwBmAG8AbgB0AC0AZgBhAG0A
aQBsAHkAOgAiAFQAaQBtAGUAcwAgAE4AZQB3ACAAUgBvAG0AYQBuACIALABzAGUAcgBpAGYAJwA+
ADwAbwA6AHAAPgA8AC8AbwA6AHAAPgA8AC8AcwBwAGEAbgA+ADwALwBwAD4ADQAKACAAIAA8AC8A
dABkAD4ADQAKACAAIAA8AHQAZAAgAHcAaQBkAHQAaAA9ACIAMQAzACUAIgAgAHYAYQBsAGkAZwBu
AD0AdABvAHAAIABzAHQAeQBsAGUAPQAnAHcAaQBkAHQAaAA6ADEAMwAuADkANAAlADsAcABhAGQA
ZABpAG4AZwA6AC4ANwA1AHAAdAAgAC4ANwA1AHAAdAAgAC4ANwA1AHAAdAAgAC4ANwA1AHAAdAA7
AA0ACgAgACAAaABlAGkAZwBoAHQAOgAyADAALgAyADUAcAB0ACcAPgANAAoAIAAgADwAcAAgAGMA
bABhAHMAcwA9AE0AcwBvAE4AbwByAG0AYQBsACAAYQBsAGkAZwBuAD0AYwBlAG4AdABlAHIAIABz
AHQAeQBsAGUAPQAnAG0AYQByAGcAaQBuAC0AYgBvAHQAdABvAG0AOgA3AC4ANQBwAHQAOwB0AGUA
eAB0AC0AYQBsAGkAZwBuADoAYwBlAG4AdABlAHIAJwA+ADwAcwBwAGEAbgANAAoAIAAgAGwAYQBu
AGcAPQBFAE4ALQBVAFMAIABzAHQAeQBsAGUAPQAnAGYAbwBuAHQALQBzAGkAegBlADoAMQAwAC4A
NQBwAHQAOwBmAG8AbgB0AC0AZgBhAG0AaQBsAHkAOgAiAFQAaQBtAGUAcwAgAE4AZQB3ACAAUgBv
AG0AYQBuACIALABzAGUAcgBpAGYAOwANAAoAIAAgAGMAbwBsAG8AcgA6AGIAbABhAGMAawA7AG0A
cwBvAC0AYwBvAGwAbwByAC0AYQBsAHQAOgB3AGkAbgBkAG8AdwB0AGUAeAB0ACcAPgAwAC4ANQA3
ADQAPAAvAHMAcABhAG4APgA8AHMAcABhAG4AIABsAGEAbgBnAD0ARQBOAC0AVQBTAA0ACgAgACAA
cwB0AHkAbABlAD0AJwBmAG8AbgB0AC0AcwBpAHoAZQA6ADEAMAAuADUAcAB0ADsAZgBvAG4AdAAt
AGYAYQBtAGkAbAB5ADoAIgBUAGkAbQBlAHMAIABOAGUAdwAgAFIAbwBtAGEAbgAiACwAcwBlAHIA
aQBmACcAPgA8AG8AOgBwAD4APAAvAG8AOgBwAD4APAAvAHMAcABhAG4APgA8AC8AcAA+AA0ACgAg
ACAAPAAvAHQAZAA+AA0ACgAgACAAPAB0AGQAIAB3AGkAZAB0AGgAPQAiADYAJQAiACAAdgBhAGwA
aQBnAG4APQB0AG8AcAAgAHMAdAB5AGwAZQA9ACcAdwBpAGQAdABoADoANgAuADMAMgAlADsAcABh
AGQAZABpAG4AZwA6AC4ANwA1AHAAdAAgAC4ANwA1AHAAdAAgAC4ANwA1AHAAdAAgAC4ANwA1AHAA
dAA7AA0ACgAgACAAaABlAGkAZwBoAHQAOgAyADAALgAyADUAcAB0ACcAPgANAAoAIAAgADwAcAAg
AGMAbABhAHMAcwA9AE0AcwBvAE4AbwByAG0AYQBsACAAYQBsAGkAZwBuAD0AYwBlAG4AdABlAHIA
IABzAHQAeQBsAGUAPQAnAG0AYQByAGcAaQBuAC0AYgBvAHQAdABvAG0AOgA3AC4ANQBwAHQAOwB0
AGUAeAB0AC0AYQBsAGkAZwBuADoAYwBlAG4AdABlAHIAJwA+ADwAcwBwAGEAbgANAAoAIAAgAGwA
YQBuAGcAPQBFAE4ALQBVAFMAIABzAHQAeQBsAGUAPQAnAGYAbwBuAHQALQBzAGkAegBlADoAMQAw
AC4ANQBwAHQAOwBmAG8AbgB0AC0AZgBhAG0AaQBsAHkAOgAiAFQAaQBtAGUAcwAgAE4AZQB3ACAA
UgBvAG0AYQBuACIALABzAGUAcgBpAGYAJwA+ADwAbwA6AHAAPgAmAG4AYgBzAHAAOwA8AC8AbwA6
AHAAPgA8AC8AcwBwAGEAbgA+ADwALwBwAD4ADQAKACAAIAA8AC8AdABkAD4ADQAKACAAIAA8AHQA
ZAAgAHcAaQBkAHQAaAA9ACIAOQAlACIAIAB2AGEAbABpAGcAbgA9AHQAbwBwACAAcwB0AHkAbABl
AD0AJwB3AGkAZAB0AGgAOgA5AC4ANgA2ACUAOwBwAGEAZABkAGkAbgBnADoALgA3ADUAcAB0ACAA
LgA3ADUAcAB0ACAALgA3ADUAcAB0ACAALgA3ADUAcAB0ADsADQAKACAAIABoAGUAaQBnAGgAdAA6
ADIAMAAuADIANQBwAHQAJwA+AA0ACgAgACAAPABwACAAYwBsAGEAcwBzAD0ATQBzAG8ATgBvAHIA
bQBhAGwAIABhAGwAaQBnAG4APQBjAGUAbgB0AGUAcgAgAHMAdAB5AGwAZQA9ACcAbQBhAHIAZwBp
AG4ALQBiAG8AdAB0AG8AbQA6ADcALgA1AHAAdAA7AHQAZQB4AHQALQBhAGwAaQBnAG4AOgBjAGUA
bgB0AGUAcgAnAD4APABzAHAAYQBuAA0ACgAgACAAbABhAG4AZwA9AEUATgAtAFUAUwAgAHMAdAB5
AGwAZQA9ACcAZgBvAG4AdAAtAHMAaQB6AGUAOgAxADAALgA1AHAAdAA7AGYAbwBuAHQALQBmAGEA
bQBpAGwAeQA6ACIAVABpAG0AZQBzACAATgBlAHcAIABSAG8AbQBhAG4AIgAsAHMAZQByAGkAZgAn
AD4APABvADoAcAA+ACYAbgBiAHMAcAA7ADwALwBvADoAcAA+ADwALwBzAHAAYQBuAD4APAAvAHAA
PgANAAoAIAAgADwALwB0AGQAPgANAAoAIAA8AC8AdAByAD4ADQAKACAAPAB0AHIAIABzAHQAeQBs
AGUAPQAnAG0AcwBvAC0AeQBmAHQAaQAtAGkAcgBvAHcAOgA2ADsAaABlAGkAZwBoAHQAOgAyADAA
LgAyADUAcAB0ACcAPgANAAoAIAAgADwAdABkACAAdwBpAGQAdABoAD0AIgAxADYAJQAiACAAcwB0
AHkAbABlAD0AJwB3AGkAZAB0AGgAOgAxADYALgA3ACUAOwBwAGEAZABkAGkAbgBnADoALgA3ADUA
cAB0ACAALgA3ADUAcAB0ACAALgA3ADUAcAB0ACAALgA3ADUAcAB0ADsADQAKACAAIABoAGUAaQBn
AGgAdAA6ADIAMAAuADIANQBwAHQAJwA+AA0ACgAgACAAPABwACAAYwBsAGEAcwBzAD0ATQBzAG8A
TgBvAHIAbQBhAGwAIABzAHQAeQBsAGUAPQAnAG0AYQByAGcAaQBuAC0AYgBvAHQAdABvAG0AOgA3
AC4ANQBwAHQAJwA+ADwAcwBwAGEAbgAgAGwAYQBuAGcAPQBFAE4ALQBVAFMADQAKACAAIABzAHQA
eQBsAGUAPQAnAGYAbwBuAHQALQBzAGkAegBlADoAMQAwAC4ANQBwAHQAOwBmAG8AbgB0AC0AZgBh
AG0AaQBsAHkAOgAiAFQAaQBtAGUAcwAgAE4AZQB3ACAAUgBvAG0AYQBuACIALABzAGUAcgBpAGYA
OwBjAG8AbABvAHIAOgBiAGwAYQBjAGsAOwANAAoAIAAgAG0AcwBvAC0AYwBvAGwAbwByAC0AYQBs
AHQAOgB3AGkAbgBkAG8AdwB0AGUAeAB0ACcAPgBIAGkAcwB0AG8AcgB5ACAAbwBmACAAbQBlAG4A
dABhAGwAIABpAGwAbABuAGUAcwBzADwALwBzAHAAYQBuAD4APABzAHAAYQBuACAAbABhAG4AZwA9
AEUATgAtAFUAUwANAAoAIAAgAHMAdAB5AGwAZQA9ACcAZgBvAG4AdAAtAHMAaQB6AGUAOgAxADAA
LgA1AHAAdAA7AGYAbwBuAHQALQBmAGEAbQBpAGwAeQA6ACIAVABpAG0AZQBzACAATgBlAHcAIABS
AG8AbQBhAG4AIgAsAHMAZQByAGkAZgAnAD4APABvADoAcAA+ADwALwBvADoAcAA+ADwALwBzAHAA
YQBuAD4APAAvAHAAPgANAAoAIAAgADwALwB0AGQAPgANAAoAIAAgADwAdABkACAAdwBpAGQAdABo
AD0AIgA1ACUAIgAgAHYAYQBsAGkAZwBuAD0AdABvAHAAIABzAHQAeQBsAGUAPQAnAHcAaQBkAHQA
aAA6ADUALgA1ADYAJQA7AHAAYQBkAGQAaQBuAGcAOgAuADcANQBwAHQAIAAuADcANQBwAHQAIAAu
ADcANQBwAHQAIAAuADcANQBwAHQAOwANAAoAIAAgAGgAZQBpAGcAaAB0ADoAMgAwAC4AMgA1AHAA
dAAnAD4ADQAKACAAIAA8AHAAIABjAGwAYQBzAHMAPQBNAHMAbwBOAG8AcgBtAGEAbAAgAGEAbABp
AGcAbgA9AGMAZQBuAHQAZQByACAAcwB0AHkAbABlAD0AJwBtAGEAcgBnAGkAbgAtAGIAbwB0AHQA
bwBtADoANwAuADUAcAB0ADsAdABlAHgAdAAtAGEAbABpAGcAbgA6AGMAZQBuAHQAZQByACcAPgA8
AHMAcABhAG4ADQAKACAAIABsAGEAbgBnAD0ARQBOAC0AVQBTACAAcwB0AHkAbABlAD0AJwBmAG8A
bgB0AC0AcwBpAHoAZQA6ADEAMAAuADUAcAB0ADsAZgBvAG4AdAAtAGYAYQBtAGkAbAB5ADoAIgBU
AGkAbQBlAHMAIABOAGUAdwAgAFIAbwBtAGEAbgAiACwAcwBlAHIAaQBmADsADQAKACAAIABjAG8A
bABvAHIAOgBiAGwAYQBjAGsAOwBtAHMAbwAtAGMAbwBsAG8AcgAtAGEAbAB0ADoAdwBpAG4AZABv
AHcAdABlAHgAdAAnAD4AMAAuADQAMwA5ADwALwBzAHAAYQBuAD4APABzAHAAYQBuACAAbABhAG4A
ZwA9AEUATgAtAFUAUwANAAoAIAAgAHMAdAB5AGwAZQA9ACcAZgBvAG4AdAAtAHMAaQB6AGUAOgAx
ADAALgA1AHAAdAA7AGYAbwBuAHQALQBmAGEAbQBpAGwAeQA6ACIAVABpAG0AZQBzACAATgBlAHcA
IABSAG8AbQBhAG4AIgAsAHMAZQByAGkAZgAnAD4APABvADoAcAA+ADwALwBvADoAcAA+ADwALwBz
AHAAYQBuAD4APAAvAHAAPgANAAoAIAAgADwALwB0AGQAPgANAAoAIAAgADwAdABkACAAdwBpAGQA
dABoAD0AIgA3ACUAIgAgAHYAYQBsAGkAZwBuAD0AdABvAHAAIABzAHQAeQBsAGUAPQAnAHcAaQBk
AHQAaAA6ADcALgA0ADYAJQA7AHAAYQBkAGQAaQBuAGcAOgAuADcANQBwAHQAIAAuADcANQBwAHQA
IAAuADcANQBwAHQAIAAuADcANQBwAHQAOwANAAoAIAAgAGgAZQBpAGcAaAB0ADoAMgAwAC4AMgA1
AHAAdAAnAD4ADQAKACAAIAA8AHAAIABjAGwAYQBzAHMAPQBNAHMAbwBOAG8AcgBtAGEAbAAgAGEA
bABpAGcAbgA9AGMAZQBuAHQAZQByACAAcwB0AHkAbABlAD0AJwBtAGEAcgBnAGkAbgAtAGIAbwB0
AHQAbwBtADoANwAuADUAcAB0ADsAdABlAHgAdAAtAGEAbABpAGcAbgA6AGMAZQBuAHQAZQByACcA
PgA8AHMAcABhAG4ADQAKACAAIABsAGEAbgBnAD0ARQBOAC0AVQBTACAAcwB0AHkAbABlAD0AJwBm
AG8AbgB0AC0AcwBpAHoAZQA6ADEAMAAuADUAcAB0ADsAZgBvAG4AdAAtAGYAYQBtAGkAbAB5ADoA
IgBUAGkAbQBlAHMAIABOAGUAdwAgAFIAbwBtAGEAbgAiACwAcwBlAHIAaQBmADsADQAKACAAIABj
AG8AbABvAHIAOgBiAGwAYQBjAGsAOwBtAHMAbwAtAGMAbwBsAG8AcgAtAGEAbAB0ADoAdwBpAG4A
ZABvAHcAdABlAHgAdAAnAD4AMAAuADIAMAAzADwALwBzAHAAYQBuAD4APABzAHAAYQBuACAAbABh
AG4AZwA9AEUATgAtAFUAUwANAAoAIAAgAHMAdAB5AGwAZQA9ACcAZgBvAG4AdAAtAHMAaQB6AGUA
OgAxADAALgA1AHAAdAA7AGYAbwBuAHQALQBmAGEAbQBpAGwAeQA6ACIAVABpAG0AZQBzACAATgBl
AHcAIABSAG8AbQBhAG4AIgAsAHMAZQByAGkAZgAnAD4APABvADoAcAA+ADwALwBvADoAcAA+ADwA
LwBzAHAAYQBuAD4APAAvAHAAPgANAAoAIAAgADwALwB0AGQAPgANAAoAIAAgADwAdABkACAAdwBp
AGQAdABoAD0AIgA5ACUAIgAgAHYAYQBsAGkAZwBuAD0AdABvAHAAIABzAHQAeQBsAGUAPQAnAHcA
aQBkAHQAaAA6ADkALgAyADgAJQA7AHAAYQBkAGQAaQBuAGcAOgAuADcANQBwAHQAIAAuADcANQBw
AHQAIAAuADcANQBwAHQAIAAuADcANQBwAHQAOwANAAoAIAAgAGgAZQBpAGcAaAB0ADoAMgAwAC4A
MgA1AHAAdAAnAD4ADQAKACAAIAA8AHAAIABjAGwAYQBzAHMAPQBNAHMAbwBOAG8AcgBtAGEAbAAg
AGEAbABpAGcAbgA9AGMAZQBuAHQAZQByACAAcwB0AHkAbABlAD0AJwBtAGEAcgBnAGkAbgAtAGIA
bwB0AHQAbwBtADoANwAuADUAcAB0ADsAdABlAHgAdAAtAGEAbABpAGcAbgA6AGMAZQBuAHQAZQBy
ACcAPgA8AHMAcABhAG4ADQAKACAAIABsAGEAbgBnAD0ARQBOAC0AVQBTACAAcwB0AHkAbABlAD0A
JwBmAG8AbgB0AC0AcwBpAHoAZQA6ADEAMAAuADUAcAB0ADsAZgBvAG4AdAAtAGYAYQBtAGkAbAB5
ADoAIgBUAGkAbQBlAHMAIABOAGUAdwAgAFIAbwBtAGEAbgAiACwAcwBlAHIAaQBmADsADQAKACAA
IABjAG8AbABvAHIAOgBiAGwAYQBjAGsAOwBtAHMAbwAtAGMAbwBsAG8AcgAtAGEAbAB0ADoAdwBp
AG4AZABvAHcAdABlAHgAdAAnAD4AMAAuADAAOAA5ADwALwBzAHAAYQBuAD4APABzAHAAYQBuACAA
bABhAG4AZwA9AEUATgAtAFUAUwANAAoAIAAgAHMAdAB5AGwAZQA9ACcAZgBvAG4AdAAtAHMAaQB6
AGUAOgAxADAALgA1AHAAdAA7AGYAbwBuAHQALQBmAGEAbQBpAGwAeQA6ACIAVABpAG0AZQBzACAA
TgBlAHcAIABSAG8AbQBhAG4AIgAsAHMAZQByAGkAZgAnAD4APABvADoAcAA+ADwALwBvADoAcAA+
ADwALwBzAHAAYQBuAD4APAAvAHAAPgANAAoAIAAgADwALwB0AGQAPgANAAoAIAAgADwAdABkACAA
dwBpAGQAdABoAD0AIgA1ACUAIgAgAHYAYQBsAGkAZwBuAD0AdABvAHAAIABzAHQAeQBsAGUAPQAn
AHcAaQBkAHQAaAA6ADUALgA1ADYAJQA7AHAAYQBkAGQAaQBuAGcAOgAuADcANQBwAHQAIAAuADcA
NQBwAHQAIAAuADcANQBwAHQAIAAuADcANQBwAHQAOwANAAoAIAAgAGgAZQBpAGcAaAB0ADoAMgAw
AC4AMgA1AHAAdAAnAD4ADQAKACAAIAA8AHAAIABjAGwAYQBzAHMAPQBNAHMAbwBOAG8AcgBtAGEA
bAAgAGEAbABpAGcAbgA9AGMAZQBuAHQAZQByACAAcwB0AHkAbABlAD0AJwBtAGEAcgBnAGkAbgAt
AGIAbwB0AHQAbwBtADoANwAuADUAcAB0ADsAdABlAHgAdAAtAGEAbABpAGcAbgA6AGMAZQBuAHQA
ZQByACcAPgA8AHMAcABhAG4ADQAKACAAIABsAGEAbgBnAD0ARQBOAC0AVQBTACAAcwB0AHkAbABl
AD0AJwBmAG8AbgB0AC0AcwBpAHoAZQA6ADEAMAAuADUAcAB0ADsAZgBvAG4AdAAtAGYAYQBtAGkA
bAB5ADoAIgBUAGkAbQBlAHMAIABOAGUAdwAgAFIAbwBtAGEAbgAiACwAcwBlAHIAaQBmADsADQAK
ACAAIABjAG8AbABvAHIAOgBiAGwAYQBjAGsAOwBtAHMAbwAtAGMAbwBsAG8AcgAtAGEAbAB0ADoA
dwBpAG4AZABvAHcAdABlAHgAdAAnAD4AMgAuADEANgAyADwALwBzAHAAYQBuAD4APABzAHAAYQBu
ACAAbABhAG4AZwA9AEUATgAtAFUAUwANAAoAIAAgAHMAdAB5AGwAZQA9ACcAZgBvAG4AdAAtAHMA
aQB6AGUAOgAxADAALgA1AHAAdAA7AGYAbwBuAHQALQBmAGEAbQBpAGwAeQA6ACIAVABpAG0AZQBz
ACAATgBlAHcAIABSAG8AbQBhAG4AIgAsAHMAZQByAGkAZgAnAD4APABvADoAcAA+ADwALwBvADoA
cAA+ADwALwBzAHAAYQBuAD4APAAvAHAAPgANAAoAIAAgADwALwB0AGQAPgANAAoAIAAgADwAdABk
ACAAdwBpAGQAdABoAD0AIgA2ACUAIgAgAHYAYQBsAGkAZwBuAD0AdABvAHAAIABzAHQAeQBsAGUA
PQAnAHcAaQBkAHQAaAA6ADYALgA1ACUAOwBwAGEAZABkAGkAbgBnADoALgA3ADUAcAB0ACAALgA3
ADUAcAB0ACAALgA3ADUAcAB0ACAALgA3ADUAcAB0ADsADQAKACAAIABoAGUAaQBnAGgAdAA6ADIA
MAAuADIANQBwAHQAJwA+AA0ACgAgACAAPABwACAAYwBsAGEAcwBzAD0ATQBzAG8ATgBvAHIAbQBh
AGwAIABhAGwAaQBnAG4APQBjAGUAbgB0AGUAcgAgAHMAdAB5AGwAZQA9ACcAbQBhAHIAZwBpAG4A
LQBiAG8AdAB0AG8AbQA6ADcALgA1AHAAdAA7AHQAZQB4AHQALQBhAGwAaQBnAG4AOgBjAGUAbgB0
AGUAcgAnAD4APABzAHAAYQBuAA0ACgAgACAAbABhAG4AZwA9AEUATgAtAFUAUwAgAHMAdAB5AGwA
ZQA9ACcAZgBvAG4AdAAtAHMAaQB6AGUAOgAxADAALgA1AHAAdAA7AGYAbwBuAHQALQBmAGEAbQBp
AGwAeQA6ACIAVABpAG0AZQBzACAATgBlAHcAIABSAG8AbQBhAG4AIgAsAHMAZQByAGkAZgA7AA0A
CgAgACAAYwBvAGwAbwByADoAYgBsAGEAYwBrADsAbQBzAG8ALQBjAG8AbABvAHIALQBhAGwAdAA6
AHcAaQBuAGQAbwB3AHQAZQB4AHQAJwA+ADAALgAwADMAMQA8AHMAdQBwAD4AKgA8AC8AcwB1AHAA
PgA8AC8AcwBwAGEAbgA+ADwAcwBwAGEAbgANAAoAIAAgAGwAYQBuAGcAPQBFAE4ALQBVAFMAIABz
AHQAeQBsAGUAPQAnAGYAbwBuAHQALQBzAGkAegBlADoAMQAwAC4ANQBwAHQAOwBmAG8AbgB0AC0A
ZgBhAG0AaQBsAHkAOgAiAFQAaQBtAGUAcwAgAE4AZQB3ACAAUgBvAG0AYQBuACIALABzAGUAcgBp
AGYAJwA+ADwAbwA6AHAAPgA8AC8AbwA6AHAAPgA8AC8AcwBwAGEAbgA+ADwALwBwAD4ADQAKACAA
IAA8AC8AdABkAD4ADQAKACAAIAA8AHQAZAAgAHcAaQBkAHQAaAA9ACIANQAlACIAIAB2AGEAbABp
AGcAbgA9AHQAbwBwACAAcwB0AHkAbABlAD0AJwB3AGkAZAB0AGgAOgA1AC4AMQAlADsAcABhAGQA
ZABpAG4AZwA6AC4ANwA1AHAAdAAgAC4ANwA1AHAAdAAgAC4ANwA1AHAAdAAgAC4ANwA1AHAAdAA7
AA0ACgAgACAAaABlAGkAZwBoAHQAOgAyADAALgAyADUAcAB0ACcAPgANAAoAIAAgADwAcAAgAGMA
bABhAHMAcwA9AE0AcwBvAE4AbwByAG0AYQBsACAAYQBsAGkAZwBuAD0AYwBlAG4AdABlAHIAIABz
AHQAeQBsAGUAPQAnAG0AYQByAGcAaQBuAC0AYgBvAHQAdABvAG0AOgA3AC4ANQBwAHQAOwB0AGUA
eAB0AC0AYQBsAGkAZwBuADoAYwBlAG4AdABlAHIAJwA+ADwAcwBwAGEAbgANAAoAIAAgAGwAYQBu
AGcAPQBFAE4ALQBVAFMAIABzAHQAeQBsAGUAPQAnAGYAbwBuAHQALQBzAGkAegBlADoAMQAwAC4A
NQBwAHQAOwBmAG8AbgB0AC0AZgBhAG0AaQBsAHkAOgAiAFQAaQBtAGUAcwAgAE4AZQB3ACAAUgBv
AG0AYQBuACIALABzAGUAcgBpAGYAOwANAAoAIAAgAGMAbwBsAG8AcgA6AGIAbABhAGMAawA7AG0A
cwBvAC0AYwBvAGwAbwByAC0AYQBsAHQAOgB3AGkAbgBkAG8AdwB0AGUAeAB0ACcAPgAxAC4AMAAx
ADEAPAAvAHMAcABhAG4APgA8AHMAcABhAG4AIABsAGEAbgBnAD0ARQBOAC0AVQBTAA0ACgAgACAA
cwB0AHkAbABlAD0AJwBmAG8AbgB0AC0AcwBpAHoAZQA6ADEAMAAuADUAcAB0ADsAZgBvAG4AdAAt
AGYAYQBtAGkAbAB5ADoAIgBUAGkAbQBlAHMAIABOAGUAdwAgAFIAbwBtAGEAbgAiACwAcwBlAHIA
aQBmACcAPgA8AG8AOgBwAD4APAAvAG8AOgBwAD4APAAvAHMAcABhAG4APgA8AC8AcAA+AA0ACgAg
ACAAPAAvAHQAZAA+AA0ACgAgACAAPAB0AGQAIAB3AGkAZAB0AGgAPQAiADEAMwAlACIAIAB2AGEA
bABpAGcAbgA9AHQAbwBwACAAcwB0AHkAbABlAD0AJwB3AGkAZAB0AGgAOgAxADMALgA5ADIAJQA7
AHAAYQBkAGQAaQBuAGcAOgAuADcANQBwAHQAIAAuADcANQBwAHQAIAAuADcANQBwAHQAIAAuADcA
NQBwAHQAOwANAAoAIAAgAGgAZQBpAGcAaAB0ADoAMgAwAC4AMgA1AHAAdAAnAD4ADQAKACAAIAA8
AHAAIABjAGwAYQBzAHMAPQBNAHMAbwBOAG8AcgBtAGEAbAAgAGEAbABpAGcAbgA9AGMAZQBuAHQA
ZQByACAAcwB0AHkAbABlAD0AJwBtAGEAcgBnAGkAbgAtAGIAbwB0AHQAbwBtADoANwAuADUAcAB0
ADsAdABlAHgAdAAtAGEAbABpAGcAbgA6AGMAZQBuAHQAZQByACcAPgA8AHMAcABhAG4ADQAKACAA
IABsAGEAbgBnAD0ARQBOAC0AVQBTACAAcwB0AHkAbABlAD0AJwBmAG8AbgB0AC0AcwBpAHoAZQA6
ADEAMAAuADUAcAB0ADsAZgBvAG4AdAAtAGYAYQBtAGkAbAB5ADoAIgBUAGkAbQBlAHMAIABOAGUA
dwAgAFIAbwBtAGEAbgAiACwAcwBlAHIAaQBmADsADQAKACAAIABjAG8AbABvAHIAOgBiAGwAYQBj
AGsAOwBtAHMAbwAtAGMAbwBsAG8AcgAtAGEAbAB0ADoAdwBpAG4AZABvAHcAdABlAHgAdAAnAD4A
MAAuADAANAAxADwALwBzAHAAYQBuAD4APABzAHAAYQBuACAAbABhAG4AZwA9AEUATgAtAFUAUwAN
AAoAIAAgAHMAdAB5AGwAZQA9ACcAZgBvAG4AdAAtAHMAaQB6AGUAOgAxADAALgA1AHAAdAA7AGYA
bwBuAHQALQBmAGEAbQBpAGwAeQA6ACIAVABpAG0AZQBzACAATgBlAHcAIABSAG8AbQBhAG4AIgAs
AHMAZQByAGkAZgAnAD4APABvADoAcAA+ADwALwBvADoAcAA+ADwALwBzAHAAYQBuAD4APAAvAHAA
PgANAAoAIAAgADwALwB0AGQAPgANAAoAIAAgADwAdABkACAAdwBpAGQAdABoAD0AIgAxADMAJQAi
ACAAdgBhAGwAaQBnAG4APQB0AG8AcAAgAHMAdAB5AGwAZQA9ACcAdwBpAGQAdABoADoAMQAzAC4A
OQA0ACUAOwBwAGEAZABkAGkAbgBnADoALgA3ADUAcAB0ACAALgA3ADUAcAB0ACAALgA3ADUAcAB0
ACAALgA3ADUAcAB0ADsADQAKACAAIABoAGUAaQBnAGgAdAA6ADIAMAAuADIANQBwAHQAJwA+AA0A
CgAgACAAPABwACAAYwBsAGEAcwBzAD0ATQBzAG8ATgBvAHIAbQBhAGwAIABhAGwAaQBnAG4APQBj
AGUAbgB0AGUAcgAgAHMAdAB5AGwAZQA9ACcAbQBhAHIAZwBpAG4ALQBiAG8AdAB0AG8AbQA6ADcA
LgA1AHAAdAA7AHQAZQB4AHQALQBhAGwAaQBnAG4AOgBjAGUAbgB0AGUAcgAnAD4APABzAHAAYQBu
AA0ACgAgACAAbABhAG4AZwA9AEUATgAtAFUAUwAgAHMAdAB5AGwAZQA9ACcAZgBvAG4AdAAtAHMA
aQB6AGUAOgAxADAALgA1AHAAdAA7AGYAbwBuAHQALQBmAGEAbQBpAGwAeQA6ACIAVABpAG0AZQBz
ACAATgBlAHcAIABSAG8AbQBhAG4AIgAsAHMAZQByAGkAZgA7AA0ACgAgACAAYwBvAGwAbwByADoA
YgBsAGEAYwBrADsAbQBzAG8ALQBjAG8AbABvAHIALQBhAGwAdAA6AHcAaQBuAGQAbwB3AHQAZQB4
AHQAJwA+ADAALgA4ADMANwA8AC8AcwBwAGEAbgA+ADwAcwBwAGEAbgAgAGwAYQBuAGcAPQBFAE4A
LQBVAFMADQAKACAAIABzAHQAeQBsAGUAPQAnAGYAbwBuAHQALQBzAGkAegBlADoAMQAwAC4ANQBw
AHQAOwBmAG8AbgB0AC0AZgBhAG0AaQBsAHkAOgAiAFQAaQBtAGUAcwAgAE4AZQB3ACAAUgBvAG0A
YQBuACIALABzAGUAcgBpAGYAJwA+ADwAbwA6AHAAPgA8AC8AbwA6AHAAPgA8AC8AcwBwAGEAbgA+
ADwALwBwAD4ADQAKACAAIAA8AC8AdABkAD4ADQAKACAAIAA8AHQAZAAgAHcAaQBkAHQAaAA9ACIA
NgAlACIAIAB2AGEAbABpAGcAbgA9AHQAbwBwACAAcwB0AHkAbABlAD0AJwB3AGkAZAB0AGgAOgA2
AC4AMwAyACUAOwBwAGEAZABkAGkAbgBnADoALgA3ADUAcAB0ACAALgA3ADUAcAB0ACAALgA3ADUA
cAB0ACAALgA3ADUAcAB0ADsADQAKACAAIABoAGUAaQBnAGgAdAA6ADIAMAAuADIANQBwAHQAJwA+
AA0ACgAgACAAPABwACAAYwBsAGEAcwBzAD0ATQBzAG8ATgBvAHIAbQBhAGwAIABhAGwAaQBnAG4A
PQBjAGUAbgB0AGUAcgAgAHMAdAB5AGwAZQA9ACcAbQBhAHIAZwBpAG4ALQBiAG8AdAB0AG8AbQA6
ADcALgA1AHAAdAA7AHQAZQB4AHQALQBhAGwAaQBnAG4AOgBjAGUAbgB0AGUAcgAnAD4APABzAHAA
YQBuAA0ACgAgACAAbABhAG4AZwA9AEUATgAtAFUAUwAgAHMAdAB5AGwAZQA9ACcAZgBvAG4AdAAt
AHMAaQB6AGUAOgAxADAALgA1AHAAdAA7AGYAbwBuAHQALQBmAGEAbQBpAGwAeQA6ACIAVABpAG0A
ZQBzACAATgBlAHcAIABSAG8AbQBhAG4AIgAsAHMAZQByAGkAZgAnAD4APABvADoAcAA+ACYAbgBi
AHMAcAA7ADwALwBvADoAcAA+ADwALwBzAHAAYQBuAD4APAAvAHAAPgANAAoAIAAgADwALwB0AGQA
PgANAAoAIAAgADwAdABkACAAdwBpAGQAdABoAD0AIgA5ACUAIgAgAHYAYQBsAGkAZwBuAD0AdABv
AHAAIABzAHQAeQBsAGUAPQAnAHcAaQBkAHQAaAA6ADkALgA2ADYAJQA7AHAAYQBkAGQAaQBuAGcA
OgAuADcANQBwAHQAIAAuADcANQBwAHQAIAAuADcANQBwAHQAIAAuADcANQBwAHQAOwANAAoAIAAg
AGgAZQBpAGcAaAB0ADoAMgAwAC4AMgA1AHAAdAAnAD4ADQAKACAAIAA8AHAAIABjAGwAYQBzAHMA
PQBNAHMAbwBOAG8AcgBtAGEAbAAgAGEAbABpAGcAbgA9AGMAZQBuAHQAZQByACAAcwB0AHkAbABl
AD0AJwBtAGEAcgBnAGkAbgAtAGIAbwB0AHQAbwBtADoANwAuADUAcAB0ADsAdABlAHgAdAAtAGEA
bABpAGcAbgA6AGMAZQBuAHQAZQByACcAPgA8AHMAcABhAG4ADQAKACAAIABsAGEAbgBnAD0ARQBO
AC0AVQBTACAAcwB0AHkAbABlAD0AJwBmAG8AbgB0AC0AcwBpAHoAZQA6ADEAMAAuADUAcAB0ADsA
ZgBvAG4AdAAtAGYAYQBtAGkAbAB5ADoAIgBUAGkAbQBlAHMAIABOAGUAdwAgAFIAbwBtAGEAbgAi
ACwAcwBlAHIAaQBmACcAPgA8AG8AOgBwAD4AJgBuAGIAcwBwADsAPAAvAG8AOgBwAD4APAAvAHMA
cABhAG4APgA8AC8AcAA+AA0ACgAgACAAPAAvAHQAZAA+AA0ACgAgADwALwB0AHIAPgANAAoAIAA8
AHQAcgAgAHMAdAB5AGwAZQA9ACcAbQBzAG8ALQB5AGYAdABpAC0AaQByAG8AdwA6ADcAOwBoAGUA
aQBnAGgAdAA6ADIAMAAuADIANQBwAHQAJwA+AA0ACgAgACAAPAB0AGQAIAB3AGkAZAB0AGgAPQAi
ADEANgAlACIAIABzAHQAeQBsAGUAPQAnAHcAaQBkAHQAaAA6ADEANgAuADcAJQA7AHAAYQBkAGQA
aQBuAGcAOgAuADcANQBwAHQAIAAuADcANQBwAHQAIAAuADcANQBwAHQAIAAuADcANQBwAHQAOwAN
AAoAIAAgAGgAZQBpAGcAaAB0ADoAMgAwAC4AMgA1AHAAdAAnAD4ADQAKACAAIAA8AHAAIABjAGwA
YQBzAHMAPQBNAHMAbwBOAG8AcgBtAGEAbAAgAHMAdAB5AGwAZQA9ACcAbQBhAHIAZwBpAG4ALQBi
AG8AdAB0AG8AbQA6ADcALgA1AHAAdAAnAD4APABzAHAAYQBuACAAbABhAG4AZwA9AEUATgAtAFUA
UwANAAoAIAAgAHMAdAB5AGwAZQA9ACcAZgBvAG4AdAAtAHMAaQB6AGUAOgAxADAALgA1AHAAdAA7
AGYAbwBuAHQALQBmAGEAbQBpAGwAeQA6ACIAVABpAG0AZQBzACAATgBlAHcAIABSAG8AbQBhAG4A
IgAsAHMAZQByAGkAZgA7AGMAbwBsAG8AcgA6AGIAbABhAGMAawA7AA0ACgAgACAAbQBzAG8ALQBj
AG8AbABvAHIALQBhAGwAdAA6AHcAaQBuAGQAbwB3AHQAZQB4AHQAJwA+AFAASABRAC0AOQA8AC8A
cwBwAGEAbgA+ADwAcwBwAGEAbgAgAGwAYQBuAGcAPQBFAE4ALQBVAFMAIABzAHQAeQBsAGUAPQAn
AGYAbwBuAHQALQBzAGkAegBlADoAMQAwAC4ANQBwAHQAOwANAAoAIAAgAGYAbwBuAHQALQBmAGEA
bQBpAGwAeQA6ACIAVABpAG0AZQBzACAATgBlAHcAIABSAG8AbQBhAG4AIgAsAHMAZQByAGkAZgAn
AD4APABvADoAcAA+ADwALwBvADoAcAA+ADwALwBzAHAAYQBuAD4APAAvAHAAPgANAAoAIAAgADwA
LwB0AGQAPgANAAoAIAAgADwAdABkACAAdwBpAGQAdABoAD0AIgA1ACUAIgAgAHYAYQBsAGkAZwBu
AD0AdABvAHAAIABzAHQAeQBsAGUAPQAnAHcAaQBkAHQAaAA6ADUALgA1ADYAJQA7AHAAYQBkAGQA
aQBuAGcAOgAuADcANQBwAHQAIAAuADcANQBwAHQAIAAuADcANQBwAHQAIAAuADcANQBwAHQAOwAN
AAoAIAAgAGgAZQBpAGcAaAB0ADoAMgAwAC4AMgA1AHAAdAAnAD4ADQAKACAAIAA8AHAAIABjAGwA
YQBzAHMAPQBNAHMAbwBOAG8AcgBtAGEAbAAgAGEAbABpAGcAbgA9AGMAZQBuAHQAZQByACAAcwB0
AHkAbABlAD0AJwBtAGEAcgBnAGkAbgAtAGIAbwB0AHQAbwBtADoANwAuADUAcAB0ADsAdABlAHgA
dAAtAGEAbABpAGcAbgA6AGMAZQBuAHQAZQByACcAPgA8AHMAcABhAG4ADQAKACAAIABsAGEAbgBn
AD0ARQBOAC0AVQBTACAAcwB0AHkAbABlAD0AJwBmAG8AbgB0AC0AcwBpAHoAZQA6ADEAMAAuADUA
cAB0ADsAZgBvAG4AdAAtAGYAYQBtAGkAbAB5ADoAIgBUAGkAbQBlAHMAIABOAGUAdwAgAFIAbwBt
AGEAbgAiACwAcwBlAHIAaQBmADsADQAKACAAIABjAG8AbABvAHIAOgBiAGwAYQBjAGsAOwBtAHMA
bwAtAGMAbwBsAG8AcgAtAGEAbAB0ADoAdwBpAG4AZABvAHcAdABlAHgAdAAnAD4ALQAwAC4AMQAw
ADgAPAAvAHMAcABhAG4APgA8AHMAcABhAG4AIABsAGEAbgBnAD0ARQBOAC0AVQBTAA0ACgAgACAA
cwB0AHkAbABlAD0AJwBmAG8AbgB0AC0AcwBpAHoAZQA6ADEAMAAuADUAcAB0ADsAZgBvAG4AdAAt
AGYAYQBtAGkAbAB5ADoAIgBUAGkAbQBlAHMAIABOAGUAdwAgAFIAbwBtAGEAbgAiACwAcwBlAHIA
aQBmACcAPgA8AG8AOgBwAD4APAAvAG8AOgBwAD4APAAvAHMAcABhAG4APgA8AC8AcAA+AA0ACgAg
ACAAPAAvAHQAZAA+AA0ACgAgACAAPAB0AGQAIAB3AGkAZAB0AGgAPQAiADcAJQAiACAAdgBhAGwA
aQBnAG4APQB0AG8AcAAgAHMAdAB5AGwAZQA9ACcAdwBpAGQAdABoADoANwAuADQANgAlADsAcABh
AGQAZABpAG4AZwA6AC4ANwA1AHAAdAAgAC4ANwA1AHAAdAAgAC4ANwA1AHAAdAAgAC4ANwA1AHAA
dAA7AA0ACgAgACAAaABlAGkAZwBoAHQAOgAyADAALgAyADUAcAB0ACcAPgANAAoAIAAgADwAcAAg
AGMAbABhAHMAcwA9AE0AcwBvAE4AbwByAG0AYQBsACAAYQBsAGkAZwBuAD0AYwBlAG4AdABlAHIA
IABzAHQAeQBsAGUAPQAnAG0AYQByAGcAaQBuAC0AYgBvAHQAdABvAG0AOgA3AC4ANQBwAHQAOwB0
AGUAeAB0AC0AYQBsAGkAZwBuADoAYwBlAG4AdABlAHIAJwA+ADwAcwBwAGEAbgANAAoAIAAgAGwA
YQBuAGcAPQBFAE4ALQBVAFMAIABzAHQAeQBsAGUAPQAnAGYAbwBuAHQALQBzAGkAegBlADoAMQAw
AC4ANQBwAHQAOwBmAG8AbgB0AC0AZgBhAG0AaQBsAHkAOgAiAFQAaQBtAGUAcwAgAE4AZQB3ACAA
UgBvAG0AYQBuACIALABzAGUAcgBpAGYAOwANAAoAIAAgAGMAbwBsAG8AcgA6AGIAbABhAGMAawA7
AG0AcwBvAC0AYwBvAGwAbwByAC0AYQBsAHQAOgB3AGkAbgBkAG8AdwB0AGUAeAB0ACcAPgAwAC4A
MAAwADkAPAAvAHMAcABhAG4APgA8AHMAcABhAG4AIABsAGEAbgBnAD0ARQBOAC0AVQBTAA0ACgAg
ACAAcwB0AHkAbABlAD0AJwBmAG8AbgB0AC0AcwBpAHoAZQA6ADEAMAAuADUAcAB0ADsAZgBvAG4A
dAAtAGYAYQBtAGkAbAB5ADoAIgBUAGkAbQBlAHMAIABOAGUAdwAgAFIAbwBtAGEAbgAiACwAcwBl
AHIAaQBmACcAPgA8AG8AOgBwAD4APAAvAG8AOgBwAD4APAAvAHMAcABhAG4APgA8AC8AcAA+AA0A
CgAgACAAPAAvAHQAZAA+AA0ACgAgACAAPAB0AGQAIAB3AGkAZAB0AGgAPQAiADkAJQAiACAAdgBh
AGwAaQBnAG4APQB0AG8AcAAgAHMAdAB5AGwAZQA9ACcAdwBpAGQAdABoADoAOQAuADIAOAAlADsA
cABhAGQAZABpAG4AZwA6AC4ANwA1AHAAdAAgAC4ANwA1AHAAdAAgAC4ANwA1AHAAdAAgAC4ANwA1
AHAAdAA7AA0ACgAgACAAaABlAGkAZwBoAHQAOgAyADAALgAyADUAcAB0ACcAPgANAAoAIAAgADwA
cAAgAGMAbABhAHMAcwA9AE0AcwBvAE4AbwByAG0AYQBsACAAYQBsAGkAZwBuAD0AYwBlAG4AdABl
AHIAIABzAHQAeQBsAGUAPQAnAG0AYQByAGcAaQBuAC0AYgBvAHQAdABvAG0AOgA3AC4ANQBwAHQA
OwB0AGUAeAB0AC0AYQBsAGkAZwBuADoAYwBlAG4AdABlAHIAJwA+ADwAcwBwAGEAbgANAAoAIAAg
AGwAYQBuAGcAPQBFAE4ALQBVAFMAIABzAHQAeQBsAGUAPQAnAGYAbwBuAHQALQBzAGkAegBlADoA
MQAwAC4ANQBwAHQAOwBmAG8AbgB0AC0AZgBhAG0AaQBsAHkAOgAiAFQAaQBtAGUAcwAgAE4AZQB3
ACAAUgBvAG0AYQBuACIALABzAGUAcgBpAGYAOwANAAoAIAAgAGMAbwBsAG8AcgA6AGIAbABhAGMA
awA7AG0AcwBvAC0AYwBvAGwAbwByAC0AYQBsAHQAOgB3AGkAbgBkAG8AdwB0AGUAeAB0ACcAPgAt
ADAALgA1ADEANQA8AC8AcwBwAGEAbgA+ADwAcwBwAGEAbgAgAGwAYQBuAGcAPQBFAE4ALQBVAFMA
DQAKACAAIABzAHQAeQBsAGUAPQAnAGYAbwBuAHQALQBzAGkAegBlADoAMQAwAC4ANQBwAHQAOwBm
AG8AbgB0AC0AZgBhAG0AaQBsAHkAOgAiAFQAaQBtAGUAcwAgAE4AZQB3ACAAUgBvAG0AYQBuACIA
LABzAGUAcgBpAGYAJwA+ADwAbwA6AHAAPgA8AC8AbwA6AHAAPgA8AC8AcwBwAGEAbgA+ADwALwBw
AD4ADQAKACAAIAA8AC8AdABkAD4ADQAKACAAIAA8AHQAZAAgAHcAaQBkAHQAaAA9ACIANQAlACIA
IAB2AGEAbABpAGcAbgA9AHQAbwBwACAAcwB0AHkAbABlAD0AJwB3AGkAZAB0AGgAOgA1AC4ANQA2
ACUAOwBwAGEAZABkAGkAbgBnADoALgA3ADUAcAB0ACAALgA3ADUAcAB0ACAALgA3ADUAcAB0ACAA
LgA3ADUAcAB0ADsADQAKACAAIABoAGUAaQBnAGgAdAA6ADIAMAAuADIANQBwAHQAJwA+AA0ACgAg
ACAAPABwACAAYwBsAGEAcwBzAD0ATQBzAG8ATgBvAHIAbQBhAGwAIABhAGwAaQBnAG4APQBjAGUA
bgB0AGUAcgAgAHMAdAB5AGwAZQA9ACcAbQBhAHIAZwBpAG4ALQBiAG8AdAB0AG8AbQA6ADcALgA1
AHAAdAA7AHQAZQB4AHQALQBhAGwAaQBnAG4AOgBjAGUAbgB0AGUAcgAnAD4APABzAHAAYQBuAA0A
CgAgACAAbABhAG4AZwA9AEUATgAtAFUAUwAgAHMAdAB5AGwAZQA9ACcAZgBvAG4AdAAtAHMAaQB6
AGUAOgAxADAALgA1AHAAdAA7AGYAbwBuAHQALQBmAGEAbQBpAGwAeQA6ACIAVABpAG0AZQBzACAA
TgBlAHcAIABSAG8AbQBhAG4AIgAsAHMAZQByAGkAZgA7AA0ACgAgACAAYwBvAGwAbwByADoAYgBs
AGEAYwBrADsAbQBzAG8ALQBjAG8AbABvAHIALQBhAGwAdAA6AHcAaQBuAGQAbwB3AHQAZQB4AHQA
JwA+AC0AMQAxAC4AOAA1ADAAPAAvAHMAcABhAG4APgA8AHMAcABhAG4AIABsAGEAbgBnAD0ARQBO
AC0AVQBTAA0ACgAgACAAcwB0AHkAbABlAD0AJwBmAG8AbgB0AC0AcwBpAHoAZQA6ADEAMAAuADUA
cAB0ADsAZgBvAG4AdAAtAGYAYQBtAGkAbAB5ADoAIgBUAGkAbQBlAHMAIABOAGUAdwAgAFIAbwBt
AGEAbgAiACwAcwBlAHIAaQBmACcAPgA8AG8AOgBwAD4APAAvAG8AOgBwAD4APAAvAHMAcABhAG4A
PgA8AC8AcAA+AA0ACgAgACAAPAAvAHQAZAA+AA0ACgAgACAAPAB0AGQAIAB3AGkAZAB0AGgAPQAi
ADYAJQAiACAAdgBhAGwAaQBnAG4APQB0AG8AcAAgAHMAdAB5AGwAZQA9ACcAdwBpAGQAdABoADoA
NgAuADUAJQA7AHAAYQBkAGQAaQBuAGcAOgAuADcANQBwAHQAIAAuADcANQBwAHQAIAAuADcANQBw
AHQAIAAuADcANQBwAHQAOwANAAoAIAAgAGgAZQBpAGcAaAB0ADoAMgAwAC4AMgA1AHAAdAAnAD4A
DQAKACAAIAA8AHAAIABjAGwAYQBzAHMAPQBNAHMAbwBOAG8AcgBtAGEAbAAgAGEAbABpAGcAbgA9
AGMAZQBuAHQAZQByACAAcwB0AHkAbABlAD0AJwBtAGEAcgBnAGkAbgAtAGIAbwB0AHQAbwBtADoA
NwAuADUAcAB0ADsAdABlAHgAdAAtAGEAbABpAGcAbgA6AGMAZQBuAHQAZQByACcAPgA8AHMAcABh
AG4ADQAKACAAIABsAGEAbgBnAD0ARQBOAC0AVQBTACAAcwB0AHkAbABlAD0AJwBmAG8AbgB0AC0A
cwBpAHoAZQA6ADEAMAAuADUAcAB0ADsAZgBvAG4AdAAtAGYAYQBtAGkAbAB5ADoAIgBUAGkAbQBl
AHMAIABOAGUAdwAgAFIAbwBtAGEAbgAiACwAcwBlAHIAaQBmADsADQAKACAAIABjAG8AbABvAHIA
OgBiAGwAYQBjAGsAOwBtAHMAbwAtAGMAbwBsAG8AcgAtAGEAbAB0ADoAdwBpAG4AZABvAHcAdABl
AHgAdAAnAD4AMAAuADAAMAAwADwAcwB1AHAAPgAqACoAPAAvAHMAdQBwAD4APAAvAHMAcABhAG4A
PgA8AHMAcABhAG4ADQAKACAAIABsAGEAbgBnAD0ARQBOAC0AVQBTACAAcwB0AHkAbABlAD0AJwBm
AG8AbgB0AC0AcwBpAHoAZQA6ADEAMAAuADUAcAB0ADsAZgBvAG4AdAAtAGYAYQBtAGkAbAB5ADoA
IgBUAGkAbQBlAHMAIABOAGUAdwAgAFIAbwBtAGEAbgAiACwAcwBlAHIAaQBmACcAPgA8AG8AOgBw
AD4APAAvAG8AOgBwAD4APAAvAHMAcABhAG4APgA8AC8AcAA+AA0ACgAgACAAPAAvAHQAZAA+AA0A
CgAgACAAPAB0AGQAIAB3AGkAZAB0AGgAPQAiADUAJQAiACAAdgBhAGwAaQBnAG4APQB0AG8AcAAg
AHMAdAB5AGwAZQA9ACcAdwBpAGQAdABoADoANQAuADEAJQA7AHAAYQBkAGQAaQBuAGcAOgAuADcA
NQBwAHQAIAAuADcANQBwAHQAIAAuADcANQBwAHQAIAAuADcANQBwAHQAOwANAAoAIAAgAGgAZQBp
AGcAaAB0ADoAMgAwAC4AMgA1AHAAdAAnAD4ADQAKACAAIAA8AHAAIABjAGwAYQBzAHMAPQBNAHMA
bwBOAG8AcgBtAGEAbAAgAGEAbABpAGcAbgA9AGMAZQBuAHQAZQByACAAcwB0AHkAbABlAD0AJwBt
AGEAcgBnAGkAbgAtAGIAbwB0AHQAbwBtADoANwAuADUAcAB0ADsAdABlAHgAdAAtAGEAbABpAGcA
bgA6AGMAZQBuAHQAZQByACcAPgA8AHMAcABhAG4ADQAKACAAIABsAGEAbgBnAD0ARQBOAC0AVQBT
ACAAcwB0AHkAbABlAD0AJwBmAG8AbgB0AC0AcwBpAHoAZQA6ADEAMAAuADUAcAB0ADsAZgBvAG4A
dAAtAGYAYQBtAGkAbAB5ADoAIgBUAGkAbQBlAHMAIABOAGUAdwAgAFIAbwBtAGEAbgAiACwAcwBl
AHIAaQBmADsADQAKACAAIABjAG8AbABvAHIAOgBiAGwAYQBjAGsAOwBtAHMAbwAtAGMAbwBsAG8A
cgAtAGEAbAB0ADoAdwBpAG4AZABvAHcAdABlAHgAdAAnAD4AMQAuADEAMQAzADwALwBzAHAAYQBu
AD4APABzAHAAYQBuACAAbABhAG4AZwA9AEUATgAtAFUAUwANAAoAIAAgAHMAdAB5AGwAZQA9ACcA
ZgBvAG4AdAAtAHMAaQB6AGUAOgAxADAALgA1AHAAdAA7AGYAbwBuAHQALQBmAGEAbQBpAGwAeQA6
ACIAVABpAG0AZQBzACAATgBlAHcAIABSAG8AbQBhAG4AIgAsAHMAZQByAGkAZgAnAD4APABvADoA
cAA+ADwALwBvADoAcAA+ADwALwBzAHAAYQBuAD4APAAvAHAAPgANAAoAIAAgADwALwB0AGQAPgAN
AAoAIAAgADwAdABkACAAdwBpAGQAdABoAD0AIgAxADMAJQAiACAAdgBhAGwAaQBnAG4APQB0AG8A
cAAgAHMAdAB5AGwAZQA9ACcAdwBpAGQAdABoADoAMQAzAC4AOQAyACUAOwBwAGEAZABkAGkAbgBn
ADoALgA3ADUAcAB0ACAALgA3ADUAcAB0ACAALgA3ADUAcAB0ACAALgA3ADUAcAB0ADsADQAKACAA
IABoAGUAaQBnAGgAdAA6ADIAMAAuADIANQBwAHQAJwA+AA0ACgAgACAAPABwACAAYwBsAGEAcwBz
AD0ATQBzAG8ATgBvAHIAbQBhAGwAIABhAGwAaQBnAG4APQBjAGUAbgB0AGUAcgAgAHMAdAB5AGwA
ZQA9ACcAbQBhAHIAZwBpAG4ALQBiAG8AdAB0AG8AbQA6ADcALgA1AHAAdAA7AHQAZQB4AHQALQBh
AGwAaQBnAG4AOgBjAGUAbgB0AGUAcgAnAD4APABzAHAAYQBuAA0ACgAgACAAbABhAG4AZwA9AEUA
TgAtAFUAUwAgAHMAdAB5AGwAZQA9ACcAZgBvAG4AdAAtAHMAaQB6AGUAOgAxADAALgA1AHAAdAA7
AGYAbwBuAHQALQBmAGEAbQBpAGwAeQA6ACIAVABpAG0AZQBzACAATgBlAHcAIABSAG8AbQBhAG4A
IgAsAHMAZQByAGkAZgA7AA0ACgAgACAAYwBvAGwAbwByADoAYgBsAGEAYwBrADsAbQBzAG8ALQBj
AG8AbABvAHIALQBhAGwAdAA6AHcAaQBuAGQAbwB3AHQAZQB4AHQAJwA+AC0AMAAuADEAMgA2ACAA
PAAvAHMAcABhAG4APgA8AHMAcABhAG4AIABsAGEAbgBnAD0ARQBOAC0AVQBTAA0ACgAgACAAcwB0
AHkAbABlAD0AJwBmAG8AbgB0AC0AcwBpAHoAZQA6ADEAMAAuADUAcAB0ADsAZgBvAG4AdAAtAGYA
YQBtAGkAbAB5ADoAIgBUAGkAbQBlAHMAIABOAGUAdwAgAFIAbwBtAGEAbgAiACwAcwBlAHIAaQBm
ACcAPgA8AG8AOgBwAD4APAAvAG8AOgBwAD4APAAvAHMAcABhAG4APgA8AC8AcAA+AA0ACgAgACAA
PAAvAHQAZAA+AA0ACgAgACAAPAB0AGQAIAB3AGkAZAB0AGgAPQAiADEAMwAlACIAIAB2AGEAbABp
AGcAbgA9AHQAbwBwACAAcwB0AHkAbABlAD0AJwB3AGkAZAB0AGgAOgAxADMALgA5ADQAJQA7AHAA
YQBkAGQAaQBuAGcAOgAuADcANQBwAHQAIAAuADcANQBwAHQAIAAuADcANQBwAHQAIAAuADcANQBw
AHQAOwANAAoAIAAgAGgAZQBpAGcAaAB0ADoAMgAwAC4AMgA1AHAAdAAnAD4ADQAKACAAIAA8AHAA
IABjAGwAYQBzAHMAPQBNAHMAbwBOAG8AcgBtAGEAbAAgAGEAbABpAGcAbgA9AGMAZQBuAHQAZQBy
ACAAcwB0AHkAbABlAD0AJwBtAGEAcgBnAGkAbgAtAGIAbwB0AHQAbwBtADoANwAuADUAcAB0ADsA
dABlAHgAdAAtAGEAbABpAGcAbgA6AGMAZQBuAHQAZQByACcAPgA8AHMAcABhAG4ADQAKACAAIABs
AGEAbgBnAD0ARQBOAC0AVQBTACAAcwB0AHkAbABlAD0AJwBmAG8AbgB0AC0AcwBpAHoAZQA6ADEA
MAAuADUAcAB0ADsAZgBvAG4AdAAtAGYAYQBtAGkAbAB5ADoAIgBUAGkAbQBlAHMAIABOAGUAdwAg
AFIAbwBtAGEAbgAiACwAcwBlAHIAaQBmADsADQAKACAAIABjAG8AbABvAHIAOgBiAGwAYQBjAGsA
OwBtAHMAbwAtAGMAbwBsAG8AcgAtAGEAbAB0ADoAdwBpAG4AZABvAHcAdABlAHgAdAAnAD4ALQAw
AC4AMAA5ADAAPAAvAHMAcABhAG4APgA8AHMAcABhAG4AIABsAGEAbgBnAD0ARQBOAC0AVQBTAA0A
CgAgACAAcwB0AHkAbABlAD0AJwBmAG8AbgB0AC0AcwBpAHoAZQA6ADEAMAAuADUAcAB0ADsAZgBv
AG4AdAAtAGYAYQBtAGkAbAB5ADoAIgBUAGkAbQBlAHMAIABOAGUAdwAgAFIAbwBtAGEAbgAiACwA
cwBlAHIAaQBmACcAPgA8AG8AOgBwAD4APAAvAG8AOgBwAD4APAAvAHMAcABhAG4APgA8AC8AcAA+
AA0ACgAgACAAPAAvAHQAZAA+AA0ACgAgACAAPAB0AGQAIAB3AGkAZAB0AGgAPQAiADYAJQAiACAA
dgBhAGwAaQBnAG4APQB0AG8AcAAgAHMAdAB5AGwAZQA9ACcAdwBpAGQAdABoADoANgAuADMAMgAl
ADsAcABhAGQAZABpAG4AZwA6AC4ANwA1AHAAdAAgAC4ANwA1AHAAdAAgAC4ANwA1AHAAdAAgAC4A
NwA1AHAAdAA7AA0ACgAgACAAaABlAGkAZwBoAHQAOgAyADAALgAyADUAcAB0ACcAPgANAAoAIAAg
ADwAcAAgAGMAbABhAHMAcwA9AE0AcwBvAE4AbwByAG0AYQBsACAAYQBsAGkAZwBuAD0AYwBlAG4A
dABlAHIAIABzAHQAeQBsAGUAPQAnAG0AYQByAGcAaQBuAC0AYgBvAHQAdABvAG0AOgA3AC4ANQBw
AHQAOwB0AGUAeAB0AC0AYQBsAGkAZwBuADoAYwBlAG4AdABlAHIAJwA+ADwAcwBwAGEAbgANAAoA
IAAgAGwAYQBuAGcAPQBFAE4ALQBVAFMAIABzAHQAeQBsAGUAPQAnAGYAbwBuAHQALQBzAGkAegBl
ADoAMQAwAC4ANQBwAHQAOwBmAG8AbgB0AC0AZgBhAG0AaQBsAHkAOgAiAFQAaQBtAGUAcwAgAE4A
ZQB3ACAAUgBvAG0AYQBuACIALABzAGUAcgBpAGYAJwA+ADwAbwA6AHAAPgAmAG4AYgBzAHAAOwA8
AC8AbwA6AHAAPgA8AC8AcwBwAGEAbgA+ADwALwBwAD4ADQAKACAAIAA8AC8AdABkAD4ADQAKACAA
IAA8AHQAZAAgAHcAaQBkAHQAaAA9ACIAOQAlACIAIAB2AGEAbABpAGcAbgA9AHQAbwBwACAAcwB0
AHkAbABlAD0AJwB3AGkAZAB0AGgAOgA5AC4ANgA2ACUAOwBwAGEAZABkAGkAbgBnADoALgA3ADUA
cAB0ACAALgA3ADUAcAB0ACAALgA3ADUAcAB0ACAALgA3ADUAcAB0ADsADQAKACAAIABoAGUAaQBn
AGgAdAA6ADIAMAAuADIANQBwAHQAJwA+AA0ACgAgACAAPABwACAAYwBsAGEAcwBzAD0ATQBzAG8A
TgBvAHIAbQBhAGwAIABhAGwAaQBnAG4APQBjAGUAbgB0AGUAcgAgAHMAdAB5AGwAZQA9ACcAbQBh
AHIAZwBpAG4ALQBiAG8AdAB0AG8AbQA6ADcALgA1AHAAdAA7AHQAZQB4AHQALQBhAGwAaQBnAG4A
OgBjAGUAbgB0AGUAcgAnAD4APABzAHAAYQBuAA0ACgAgACAAbABhAG4AZwA9AEUATgAtAFUAUwAg
AHMAdAB5AGwAZQA9ACcAZgBvAG4AdAAtAHMAaQB6AGUAOgAxADAALgA1AHAAdAA7AGYAbwBuAHQA
LQBmAGEAbQBpAGwAeQA6ACIAVABpAG0AZQBzACAATgBlAHcAIABSAG8AbQBhAG4AIgAsAHMAZQBy
AGkAZgAnAD4APABvADoAcAA+ACYAbgBiAHMAcAA7ADwALwBvADoAcAA+ADwALwBzAHAAYQBuAD4A
PAAvAHAAPgANAAoAIAAgADwALwB0AGQAPgANAAoAIAA8AC8AdAByAD4ADQAKACAAPAB0AHIAIABz
AHQAeQBsAGUAPQAnAG0AcwBvAC0AeQBmAHQAaQAtAGkAcgBvAHcAOgA4ADsAbQBzAG8ALQB5AGYA
dABpAC0AbABhAHMAdAByAG8AdwA6AHkAZQBzADsAaABlAGkAZwBoAHQAOgA0ADQALgAzADUAcAB0
ACcAPgANAAoAIAAgADwAdABkACAAdwBpAGQAdABoAD0AIgAxADAAMAAlACIAIABjAG8AbABzAHAA
YQBuAD0AMQAxACAAcwB0AHkAbABlAD0AJwB3AGkAZAB0AGgAOgAxADAAMAAuADAAJQA7AGIAbwBy
AGQAZQByADoAbgBvAG4AZQA7AGIAbwByAGQAZQByAC0AdABvAHAAOgBzAG8AbABpAGQAIAB3AGkA
bgBkAG8AdwB0AGUAeAB0ACAAMQAuADUAcAB0ADsADQAKACAAIABwAGEAZABkAGkAbgBnADoALgA3
ADUAcAB0ACAALgA3ADUAcAB0ACAALgA3ADUAcAB0ACAALgA3ADUAcAB0ADsAaABlAGkAZwBoAHQA
OgA0ADQALgAzADUAcAB0ACcAPgANAAoAIAAgADwAcAAgAGMAbABhAHMAcwA9AE0AcwBvAE4AbwBy
AG0AYQBsACAAcwB0AHkAbABlAD0AJwBtAGEAcgBnAGkAbgAtAGIAbwB0AHQAbwBtADoANwAuADUA
cAB0ACcAPgA8AHMAcABhAG4AIABsAGEAbgBnAD0ARQBOAC0AVQBTAA0ACgAgACAAcwB0AHkAbABl
AD0AJwBmAG8AbgB0AC0AcwBpAHoAZQA6ADkALgAwAHAAdAA7AGYAbwBuAHQALQBmAGEAbQBpAGwA
eQA6ACIAVABpAG0AZQBzACAATgBlAHcAIABSAG8AbQBhAG4AIgAsAHMAZQByAGkAZgA7AGMAbwBs
AG8AcgA6AGIAbABhAGMAawA7AA0ACgAgACAAbQBzAG8ALQBjAG8AbABvAHIALQBhAGwAdAA6AHcA
aQBuAGQAbwB3AHQAZQB4AHQAJwA+AEEAUwBMAFMAUwA6ACAAQQBkAG8AbABlAHMAYwBlAG4AdAAg
AFMAdAB1AGQAZQBuAHQAcwAZICAATABpAGYAZQAgAFMAYQB0AGkAcwBmAGEAYwB0AGkAbwBuAA0A
CgAgACAAUwBjAGEAbABlADsAIABQAEUAOgAgAHAAaAB5AHMAaQBjAGEAbAAgAGUAeABlAHIAYwBp
AHMAZQA7ACAAUABIAFEALQA5ADoAIAB0AGgAZQAgAFAAYQB0AGkAZQBuAHQAIABIAGUAYQBsAHQA
aAAgAFEAdQBlAHMAdABpAG8AbgBuAGEAaQByAGUALQA5AC4APAAvAHMAcABhAG4APgA8AHMAcABh
AG4ADQAKACAAIABsAGEAbgBnAD0ARQBOAC0AVQBTACAAcwB0AHkAbABlAD0AJwBmAG8AbgB0AC0A
cwBpAHoAZQA6ADkALgAwAHAAdAA7AGYAbwBuAHQALQBmAGEAbQBpAGwAeQA6ACIAVABpAG0AZQBz
ACAATgBlAHcAIABSAG8AbQBhAG4AIgAsAHMAZQByAGkAZgAnAD4APABvADoAcAA+ADwALwBvADoA
cAA+ADwALwBzAHAAYQBuAD4APAAvAHAAPgANAAoAIAAgADwAcAA+ADwAcwBwAGEAbgAgAGwAYQBu
AGcAPQBFAE4ALQBVAFMAIABzAHQAeQBsAGUAPQAnAGYAbwBuAHQALQBzAGkAegBlADoAMQAwAC4A
NQBwAHQAOwBjAG8AbABvAHIAOgBiAGwAYQBjAGsAOwBtAHMAbwAtAGMAbwBsAG8AcgAtAGEAbAB0
ADoAdwBpAG4AZABvAHcAdABlAHgAdAAnAD4APABzAHAAYQBuAA0ACgAgACAAcwB0AHkAbABlAD0A
JwBtAHMAbwAtAHMAcABhAGMAZQByAHUAbgA6AHkAZQBzACcAPgCgADwALwBzAHAAYQBuAD4APAAv
AHMAcABhAG4APgA8AHMAcABhAG4AIABsAGEAbgBnAD0ARQBOAC0AVQBTACAAcwB0AHkAbABlAD0A
JwBmAG8AbgB0AC0AcwBpAHoAZQA6AA0ACgAgACAAOQAuADAAcAB0ADsAZgBvAG4AdAAtAGYAYQBt
AGkAbAB5ADoAIgBUAGkAbQBlAHMAIABOAGUAdwAgAFIAbwBtAGEAbgAiACwAcwBlAHIAaQBmADsA
YwBvAGwAbwByADoAYgBsAGEAYwBrADsAbQBzAG8ALQBjAG8AbABvAHIALQBhAGwAdAA6AHcAaQBu
AGQAbwB3AHQAZQB4AHQAJwA+ACoADQAKACAAIAA8AGkAPgBQADwALwBpAD4AJgBsAHQAOwAwAC4A
MAA1ACAAKgAqACAAPABpAD4AUAA8AC8AaQA+ACYAbAB0ADsAMAAuADAAMQA8AC8AcwBwAGEAbgA+
ADwAcwBwAGEAbgAgAGwAYQBuAGcAPQBFAE4ALQBVAFMAIABzAHQAeQBsAGUAPQAnAGYAbwBuAHQA
LQBzAGkAegBlADoADQAKACAAIAAxADAALgA1AHAAdAAnAD4APABvADoAcAA+ADwALwBvADoAcAA+
ADwALwBzAHAAYQBuAD4APAAvAHAAPgANAAoAIAAgADwALwB0AGQAPgANAAoAIAA8AC8AdAByAD4A
DQAKADwALwB0AGEAYgBsAGUAPgANAAoADQAKADwALwBkAGkAdgA+AA0ACgANAAoAPABkAGkAdgA+
AA0ACgANAAoAPABkAGkAdgA+AA0ACgANAAoAPABwACAAYwBsAGEAcwBzAD0ATQBzAG8ATgBvAHIA
bQBhAGwAPgA8AHMAcABhAG4AIABsAGEAbgBnAD0ARQBOAC0AVQBTAD4APABvADoAcAA+ACYAbgBi
AHMAcAA7ADwALwBvADoAcAA+ADwALwBzAHAAYQBuAD4APAAvAHAAPgANAAoADQAKADwALwBkAGkA
dgA+AA0ACgANAAoAPAAvAGQAaQB2AD4ADQAKAA0ACgA8AC8AZABpAHYAPgANAAoADQAKADwALwBk
AGkAdgA+AA0ACgANAAoAPAAvAGIAbwBkAHkAPgANAAoADQAKADwALwBoAHQAbQBsAD4ADQAKAA==

------=_NextPart_01DBCEE7.318F3E40
Content-Location: file:///C:/90D32669/file7033.files/themedata.thmx
Content-Transfer-Encoding: base64
Content-Type: application/vnd.ms-officetheme

UEsDBBQABgAIAAAAIQDp3g+//wAAABwCAAATAAAAW0NvbnRlbnRfVHlwZXNdLnhtbKyRy07DMBBF
90j8g+UtSpyyQAgl6YLHjseifMDImSQWydiyp1X790zSVEKoIBZsLNkz954743K9Hwe1w5icp0qv
8kIrJOsbR12l3zdP2a1WiYEaGDxhpQ+Y9Lq+vCg3h4BJiZpSpXvmcGdMsj2OkHIfkKTS+jgCyzV2
JoD9gA7NdVHcGOuJkTjjyUPX5QO2sB1YPe7l+Zgk4pC0uj82TqxKQwiDs8CS1Oyo+UbJFkIuyrkn
9S6kK4mhzVnCVPkZsOheZTXRNajeIPILjBLDsAyJX89nIBkt5r87nons29ZZbLzdjrKOfDZezE7B
/xRg9T/oE9PMf1t/AgAA//8DAFBLAwQUAAYACAAAACEApdan58AAAAA2AQAACwAAAF9yZWxzLy5y
ZWxzhI/PasMwDIfvhb2D0X1R0sMYJXYvpZBDL6N9AOEof2giG9sb69tPxwYKuwiEpO/3qT3+rov5
4ZTnIBaaqgbD4kM/y2jhdj2/f4LJhaSnJQhbeHCGo3vbtV+8UNGjPM0xG6VItjCVEg+I2U+8Uq5C
ZNHJENJKRds0YiR/p5FxX9cfmJ4Z4DZM0/UWUtc3YK6PqMn/s8MwzJ5PwX+vLOVFBG43lExp5GKh
qC/jU72QqGWq1B7Qtbj51v0BAAD//wMAUEsDBBQABgAIAAAAIQBreZYWgwAAAIoAAAAcAAAAdGhl
bWUvdGhlbWUvdGhlbWVNYW5hZ2VyLnhtbAzMTQrDIBBA4X2hd5DZN2O7KEVissuuu/YAQ5waQceg
0p/b1+XjgzfO3xTVm0sNWSycBw2KZc0uiLfwfCynG6jaSBzFLGzhxxXm6XgYybSNE99JyHNRfSPV
kIWttd0g1rUr1SHvLN1euSRqPYtHV+jT9yniResrJgoCOP0BAAD//wMAUEsDBBQABgAIAAAAIQAG
sFdzrwcAANogAAAWAAAAdGhlbWUvdGhlbWUvdGhlbWUxLnhtbOxZW4sbRxZ+D+x/aPpd1q1bl8Fy
0NUTe8Y2luyQxxqp1F2e6i7RVZqxMIbgPC2BhZBkycMGln3JQ8huYANrNoT8l3XWxpv9ETlV3equ
kkqZS/xgwswMg7r6O6e+OufUOUdV1999HFHnBCecsLjjVq9VXAfHUzYjcdBxH0xGpZbrcIHiGaIs
xh13hbn77o0/vHMd7YkQR9gB+ZjvoY4bCrHYK5f5FIYRv8YWOIZ3c5ZESMBjEpRnCToFvREt1yqV
RjlCJHadGEWg9u58TqbY+en596//9sV/PvwY/twb6zmGFCaKBZcDU5qM5QzYEFTY2XFVIviK92ni
nCDacWG6GTud4MfCdSjiAl503Ir6ccs3rpfRXiZExQ5ZTW6kfjK5TGB2XFNzJsFRPqnn+V6jm+tX
ACq2ccPmsDFs5PoUAE2nsNKUi6mzWet7GVYDpR8tugfNQb1q4DX99S3OXV/+GngFSvV7W/jRqA9W
NPAKlOL9Lbzfa/cGpn4FSvGNLXyz0h14TUO/AoWUxMdb6IrfqPfXq80hc0b3rfC2742atUx5gYJo
yKNLTjFnsdgVaxF6xJIRACSQIkFiR6wWeI6mEMyvvvnjq3//6ByQIIS4W6CYcRit1CqjSh3+y19P
fVIORXsYacKvv//kpx8+leSADtdepEOSlMOnCVmIjnsLdLsa5OXz5y+efffi2b9efPTRi2f/yBgo
VYbcPooDXe7nrz75/5cfOv/7519//uxzyzyA5zreWKBVPay7sMfLP3/76rtvX37xp9dff2bR3k3Q
kQ6fkAhz5w4+de6zCBZomQAfJReTmISI6BLdOOAoRnIWi/6hCA30nRWiyILrYdOODxPINzbgzeUj
g/A4TJaCWDTeDiMDeMgY7bHEaoXbci7NzJNlHNgnT5Y67j5CJ7a5+xteHi4XkGiJTWU/xAbNexTF
AgU4xsKR79gxxpbVfUCIYddDMk0YZ3PhfECcHiJWk0zIkRFNhdA+icAvKxtB8Ldhm8OHTo9R26oH
+MREwt5A1EJ+gqlhxptoKVBkUzlBEdUNfoBEaCM5XiVTHTfkAjwdYMqc4QxzbpO5m8B6NaffRpDi
rG4/pKvIRCaCHNt0HiDGdOSAHfdDFC1s2DGJQx37Hj+GEEXOPSZs8ENm7hD5DH5A8U53PyTYcPfZ
2eAB5FmdUhEg8s0ysfjyJmZG/I5XdI6wLdV0k8hIsd2EWKOjtwyM0D7AmKJTNMPYefCehUGPLQyb
F6RvhZBV9rEtsG4hM1blc4w5dlSHs50nDwg3QnaMA7aDz+FqI/GsUByhZJfmO+B13ebDowQ2o2Wd
d+n0WAfeIdAPQrxYjXKXgw4tuHdqvRcio4DJZ26P11Vi+O88ewz25SODxjn2JcjgC8tAYtdlftU2
E0SNCYqAmSDiHNjSLYgY7i9EZHFVYkur3NzctIUboEUyOp+IxGe1QRsNkH9mA/Tfv3/8WxogaDNe
/uVLSyS+mabHrtjIWBdsd3ZllP2NJmcXbrO16bNkRt7+zmaAlvE9DMVkO21dNTZXjY37u29sdu3n
q3ZmV9Nx1c640GZctTPZMcubaWeKDgaam+LIRx0ARTvPf+aE0rFYUXzA1REQhy81sxEMSjl1BIrz
88BFCB9lmYMJDFyQICXjJEy8T0Q4DtECDoqqrlQS8Ex1wJ0F43B+pIatuiWeLqNDNkuPPatVecSZ
VlaORDFe8fNxOLISKbrRLI7ycvWKbaCOXNcEpOxFSGiTmSTqFhLN9aA0kjrgBaNZSKiVvREWbQuL
llS/dtUWC6CWewW+dTvwXb3j+h6IgBAcykGHPpN+Sl299q5y5pv09C5jGhEAbfY6AgpPtyXXncuT
q0tD7RyeNkho4WaSUJZRDR4P4btwFp1y9Dw0LurrduFSg540hZoPQqug0Wz9GovL+hrkNnMDjfVM
QWPntOM26j6EzBQtOu4cjo/hY7SA2OHyixeiAVzFTEWSbvjLZJZFwsUA8TA1uEo6aTaIiMCJQ0nU
ceXyczfQWOUQxa1ag4Tw1pJrQ1p528iB000n4/kcT4Xudm1EWjp9hAyf5grrWyV+ebCUZEtw9zic
nTpHdJncRxBifrMqDTgjHC4Qqqk1ZwSuxfJEVsTfRmHK0q5+L6ViKB1HdBGirKLoyTyFq1Se01FP
uQ20p2zNYFDNJFkhPApkgdWNalTTvGqkHHZW3bOFpOW0pFnUTCOryKppz2LGDOsysGHLyxV5jdXa
xJDT9Aqfpu7NlNte57qNPiGvEmDw3H6WqnuOgqBRKyYzqEnG22lY5uxs1Kwd6wWeQe08RULL+o21
2g275TXCOh0MXqryg9xm1MLQfN1XKkura3T9ipsdPYLkMYAud0kFV66EC+wEQUM0Vj1JmjZgizwW
2daAT84yIR33ScXvev2a3y9VWv6w5NW9Sqnld+ulru/Xq0O/Whn0ak+hsIgwqvrpFf4IbjHoKrvI
V+Nbl/nR+qLm2pRFZaYu68uKuLrMr9Zsl/kTeU3vOgSSzpNGbdSut3uNUrveHZW8Qa9VavcbvdKg
0W8ORoO+32qPnrrOiQJ73XrfawxbpUa13y95jYqk32qXml6t1vWa3dbQ6z7N2hhYeZo+MluAeRWv
G78AAAD//wMAUEsDBBQABgAIAAAAIQAN0ZCftgAAABsBAAAnAAAAdGhlbWUvdGhlbWUvX3JlbHMv
dGhlbWVNYW5hZ2VyLnhtbC5yZWxzhI9NCsIwFIT3gncIb2/TuhCRJt2I0K3UA4TkNQ02PyRR7O0N
riwILodhvplpu5edyRNjMt4xaKoaCDrplXGawW247I5AUhZOidk7ZLBggo5vN+0VZ5FLKE0mJFIo
LjGYcg4nSpOc0IpU+YCuOKOPVuQio6ZByLvQSPd1faDxmwF8xSS9YhB71QAZllCa/7P9OBqJZy8f
Fl3+UUFz2YUFKKLGzOAjm6pMBMpburrE3wAAAP//AwBQSwECLQAUAAYACAAAACEA6d4Pv/8AAAAc
AgAAEwAAAAAAAAAAAAAAAAAAAAAAW0NvbnRlbnRfVHlwZXNdLnhtbFBLAQItABQABgAIAAAAIQCl
1qfnwAAAADYBAAALAAAAAAAAAAAAAAAAADABAABfcmVscy8ucmVsc1BLAQItABQABgAIAAAAIQBr
eZYWgwAAAIoAAAAcAAAAAAAAAAAAAAAAABkCAAB0aGVtZS90aGVtZS90aGVtZU1hbmFnZXIueG1s
UEsBAi0AFAAGAAgAAAAhAAawV3OvBwAA2iAAABYAAAAAAAAAAAAAAAAA1gIAAHRoZW1lL3RoZW1l
L3RoZW1lMS54bWxQSwECLQAUAAYACAAAACEADdGQn7YAAAAbAQAAJwAAAAAAAAAAAAAAAAC5CgAA
dGhlbWUvdGhlbWUvX3JlbHMvdGhlbWVNYW5hZ2VyLnhtbC5yZWxzUEsFBgAAAAAFAAUAXQEAALQL
AAAAAA==

------=_NextPart_01DBCEE7.318F3E40
Content-Location: file:///C:/90D32669/file7033.files/colorschememapping.xml
Content-Transfer-Encoding: quoted-printable
Content-Type: text/xml

<?xml version=3D"1.0" encoding=3D"UTF-8" standalone=3D"yes"?>
<a:clrMap xmlns:a=3D"http://schemas.openxmlformats.org/drawingml/2006/main"=
 bg1=3D"lt1" tx1=3D"dk1" bg2=3D"lt2" tx2=3D"dk2" accent1=3D"accent1" accent=
2=3D"accent2" accent3=3D"accent3" accent4=3D"accent4" accent5=3D"accent5" a=
ccent6=3D"accent6" hlink=3D"hlink" folHlink=3D"folHlink"/>
------=_NextPart_01DBCEE7.318F3E40
Content-Location: file:///C:/90D32669/file7033.files/filelist.xml
Content-Transfer-Encoding: quoted-printable
Content-Type: text/xml; charset="utf-8"

<xml xmlns:o=3D"urn:schemas-microsoft-com:office:office">
 <o:MainFile HRef=3D"../file7033.htm"/>
 <o:File HRef=3D"themedata.thmx"/>
 <o:File HRef=3D"colorschememapping.xml"/>
 <o:File HRef=3D"filelist.xml"/>
</xml>
------=_NextPart_01DBCEE7.318F3E40--
