# Supplementary material for: Direct and indirect effects of physical exercise on life satisfaction and quality of life in Chinese adolescents during the COVID-19 pandemic
Source: Front Public Health. 2026 Jan 22;14:1692392. doi: 10.3389/fpubh.2026.1692392 (PMC12872919; doi:10.3389/fpubh.2026.1692392)
Supplement: Supplementary file 7 [file Table_7.doc]

MIME-Version: 1.0
Content-Type: multipart/related; boundary="----=_NextPart_01DBCEE8.C4EA8540"

���ĵ�Ϊ�������ļ���ҳ����Ҳ��Ϊ��Web �������ļ����������������Ϣ�����������������༭����֧�֡�Web �������ļ���������֧�֡�Web ���������������

------=_NextPart_01DBCEE8.C4EA8540
Content-Location: file:///C:/90D32689/file7065.htm
Content-Transfer-Encoding: base64
Content-Type: text/html; charset="unicode"

//48AGgAdABtAGwAIAB4AG0AbABuAHMAOgB2AD0AIgB1AHIAbgA6AHMAYwBoAGUAbQBhAHMALQBt
AGkAYwByAG8AcwBvAGYAdAAtAGMAbwBtADoAdgBtAGwAIgANAAoAeABtAGwAbgBzADoAbwA9ACIA
dQByAG4AOgBzAGMAaABlAG0AYQBzAC0AbQBpAGMAcgBvAHMAbwBmAHQALQBjAG8AbQA6AG8AZgBm
AGkAYwBlADoAbwBmAGYAaQBjAGUAIgANAAoAeABtAGwAbgBzADoAdwA9ACIAdQByAG4AOgBzAGMA
aABlAG0AYQBzAC0AbQBpAGMAcgBvAHMAbwBmAHQALQBjAG8AbQA6AG8AZgBmAGkAYwBlADoAdwBv
AHIAZAAiAA0ACgB4AG0AbABuAHMAOgBtAD0AIgBoAHQAdABwADoALwAvAHMAYwBoAGUAbQBhAHMA
LgBtAGkAYwByAG8AcwBvAGYAdAAuAGMAbwBtAC8AbwBmAGYAaQBjAGUALwAyADAAMAA0AC8AMQAy
AC8AbwBtAG0AbAAiAA0ACgB4AG0AbABuAHMAPQAiAGgAdAB0AHAAOgAvAC8AdwB3AHcALgB3ADMA
LgBvAHIAZwAvAFQAUgAvAFIARQBDAC0AaAB0AG0AbAA0ADAAIgA+AA0ACgANAAoAPABoAGUAYQBk
AD4ADQAKADwAbQBlAHQAYQAgAGgAdAB0AHAALQBlAHEAdQBpAHYAPQBDAG8AbgB0AGUAbgB0AC0A
VAB5AHAAZQAgAGMAbwBuAHQAZQBuAHQAPQAiAHQAZQB4AHQALwBoAHQAbQBsADsAIABjAGgAYQBy
AHMAZQB0AD0AdQBuAGkAYwBvAGQAZQAiAD4ADQAKADwAbQBlAHQAYQAgAG4AYQBtAGUAPQBQAHIA
bwBnAEkAZAAgAGMAbwBuAHQAZQBuAHQAPQBXAG8AcgBkAC4ARABvAGMAdQBtAGUAbgB0AD4ADQAK
ADwAbQBlAHQAYQAgAG4AYQBtAGUAPQBHAGUAbgBlAHIAYQB0AG8AcgAgAGMAbwBuAHQAZQBuAHQA
PQAiAE0AaQBjAHIAbwBzAG8AZgB0ACAAVwBvAHIAZAAgADEANQAiAD4ADQAKADwAbQBlAHQAYQAg
AG4AYQBtAGUAPQBPAHIAaQBnAGkAbgBhAHQAbwByACAAYwBvAG4AdABlAG4AdAA9ACIATQBpAGMA
cgBvAHMAbwBmAHQAIABXAG8AcgBkACAAMQA1ACIAPgANAAoAPABsAGkAbgBrACAAcgBlAGwAPQBG
AGkAbABlAC0ATABpAHMAdAAgAGgAcgBlAGYAPQAiAGYAaQBsAGUANwAwADYANQAuAGYAaQBsAGUA
cwAvAGYAaQBsAGUAbABpAHMAdAAuAHgAbQBsACIAPgANAAoAPAAhAC0ALQBbAGkAZgAgAGcAdABl
ACAAbQBzAG8AIAA5AF0APgA8AHgAbQBsAD4ADQAKACAAPABvADoARABvAGMAdQBtAGUAbgB0AFAA
cgBvAHAAZQByAHQAaQBlAHMAPgANAAoAIAAgADwAbwA6AEEAdQB0AGgAbwByAD4ARwBVAE8AUQBJ
AE4ARwAgAFoASABBAE8APAAvAG8AOgBBAHUAdABoAG8AcgA+AA0ACgAgACAAPABvADoAVABlAG0A
cABsAGEAdABlAD4ATgBvAHIAbQBhAGwAPAAvAG8AOgBUAGUAbQBwAGwAYQB0AGUAPgANAAoAIAAg
ADwAbwA6AEwAYQBzAHQAQQB1AHQAaABvAHIAPgBHAFUATwBRAEkATgBHACAAWgBIAEEATwA8AC8A
bwA6AEwAYQBzAHQAQQB1AHQAaABvAHIAPgANAAoAIAAgADwAbwA6AFIAZQB2AGkAcwBpAG8AbgA+
ADEAMQA8AC8AbwA6AFIAZQB2AGkAcwBpAG8AbgA+AA0ACgAgACAAPABvADoAVABvAHQAYQBsAFQA
aQBtAGUAPgAxADQAPAAvAG8AOgBUAG8AdABhAGwAVABpAG0AZQA+AA0ACgAgACAAPABvADoAQwBy
AGUAYQB0AGUAZAA+ADIAMAAyADQALQAxADIALQAxADAAVAAwADQAOgAzADAAOgAwADAAWgA8AC8A
bwA6AEMAcgBlAGEAdABlAGQAPgANAAoAIAAgADwAbwA6AEwAYQBzAHQAUwBhAHYAZQBkAD4AMgAw
ADIANQAtADAANQAtADIANwBUADAAMQA6ADIAMQA6ADAAMABaADwALwBvADoATABhAHMAdABTAGEA
dgBlAGQAPgANAAoAIAAgADwAbwA6AFAAYQBnAGUAcwA+ADEAPAAvAG8AOgBQAGEAZwBlAHMAPgAN
AAoAIAAgADwAbwA6AFcAbwByAGQAcwA+ADIANwA0ADwALwBvADoAVwBvAHIAZABzAD4ADQAKACAA
IAA8AG8AOgBDAGgAYQByAGEAYwB0AGUAcgBzAD4ANAA0ADQAPAAvAG8AOgBDAGgAYQByAGEAYwB0
AGUAcgBzAD4ADQAKACAAIAA8AG8AOgBMAGkAbgBlAHMAPgA0ADkAPAAvAG8AOgBMAGkAbgBlAHMA
PgANAAoAIAAgADwAbwA6AFAAYQByAGEAZwByAGEAcABoAHMAPgAzADUAPAAvAG8AOgBQAGEAcgBh
AGcAcgBhAHAAaABzAD4ADQAKACAAIAA8AG8AOgBDAGgAYQByAGEAYwB0AGUAcgBzAFcAaQB0AGgA
UwBwAGEAYwBlAHMAPgA2ADgAMwA8AC8AbwA6AEMAaABhAHIAYQBjAHQAZQByAHMAVwBpAHQAaABT
AHAAYQBjAGUAcwA+AA0ACgAgACAAPABvADoAVgBlAHIAcwBpAG8AbgA+ADEANgAuADAAMAA8AC8A
bwA6AFYAZQByAHMAaQBvAG4APgANAAoAIAA8AC8AbwA6AEQAbwBjAHUAbQBlAG4AdABQAHIAbwBw
AGUAcgB0AGkAZQBzAD4ADQAKACAAPABvADoATwBmAGYAaQBjAGUARABvAGMAdQBtAGUAbgB0AFMA
ZQB0AHQAaQBuAGcAcwA+AA0ACgAgACAAPABvADoAQQBsAGwAbwB3AFAATgBHAC8APgANAAoAIAA8
AC8AbwA6AE8AZgBmAGkAYwBlAEQAbwBjAHUAbQBlAG4AdABTAGUAdAB0AGkAbgBnAHMAPgANAAoA
PAAvAHgAbQBsAD4APAAhAFsAZQBuAGQAaQBmAF0ALQAtAD4ADQAKADwAbABpAG4AawAgAHIAZQBs
AD0AdABoAGUAbQBlAEQAYQB0AGEAIABoAHIAZQBmAD0AIgBmAGkAbABlADcAMAA2ADUALgBmAGkA
bABlAHMALwB0AGgAZQBtAGUAZABhAHQAYQAuAHQAaABtAHgAIgA+AA0ACgA8AGwAaQBuAGsAIABy
AGUAbAA9AGMAbwBsAG8AcgBTAGMAaABlAG0AZQBNAGEAcABwAGkAbgBnACAAaAByAGUAZgA9ACIA
ZgBpAGwAZQA3ADAANgA1AC4AZgBpAGwAZQBzAC8AYwBvAGwAbwByAHMAYwBoAGUAbQBlAG0AYQBw
AHAAaQBuAGcALgB4AG0AbAAiAD4ADQAKADwAIQAtAC0AWwBpAGYAIABnAHQAZQAgAG0AcwBvACAA
OQBdAD4APAB4AG0AbAA+AA0ACgAgADwAdwA6AFcAbwByAGQARABvAGMAdQBtAGUAbgB0AD4ADQAK
ACAAIAA8AHcAOgBWAGkAZQB3AD4AUAByAGkAbgB0ADwALwB3ADoAVgBpAGUAdwA+AA0ACgAgACAA
PAB3ADoAUwBwAGUAbABsAGkAbgBnAFMAdABhAHQAZQA+AEMAbABlAGEAbgA8AC8AdwA6AFMAcABl
AGwAbABpAG4AZwBTAHQAYQB0AGUAPgANAAoAIAAgADwAdwA6AEcAcgBhAG0AbQBhAHIAUwB0AGEA
dABlAD4AQwBsAGUAYQBuADwALwB3ADoARwByAGEAbQBtAGEAcgBTAHQAYQB0AGUAPgANAAoAIAAg
ADwAdwA6AFQAcgBhAGMAawBNAG8AdgBlAHMAPgBmAGEAbABzAGUAPAAvAHcAOgBUAHIAYQBjAGsA
TQBvAHYAZQBzAD4ADQAKACAAIAA8AHcAOgBUAHIAYQBjAGsARgBvAHIAbQBhAHQAdABpAG4AZwAv
AD4ADQAKACAAIAA8AHcAOgBWAGEAbABpAGQAYQB0AGUAQQBnAGEAaQBuAHMAdABTAGMAaABlAG0A
YQBzAC8APgANAAoAIAAgADwAdwA6AFMAYQB2AGUASQBmAFgATQBMAEkAbgB2AGEAbABpAGQAPgBm
AGEAbABzAGUAPAAvAHcAOgBTAGEAdgBlAEkAZgBYAE0ATABJAG4AdgBhAGwAaQBkAD4ADQAKACAA
IAA8AHcAOgBJAGcAbgBvAHIAZQBNAGkAeABlAGQAQwBvAG4AdABlAG4AdAA+AGYAYQBsAHMAZQA8
AC8AdwA6AEkAZwBuAG8AcgBlAE0AaQB4AGUAZABDAG8AbgB0AGUAbgB0AD4ADQAKACAAIAA8AHcA
OgBBAGwAdwBhAHkAcwBTAGgAbwB3AFAAbABhAGMAZQBoAG8AbABkAGUAcgBUAGUAeAB0AD4AZgBh
AGwAcwBlADwALwB3ADoAQQBsAHcAYQB5AHMAUwBoAG8AdwBQAGwAYQBjAGUAaABvAGwAZABlAHIA
VABlAHgAdAA+AA0ACgAgACAAPAB3ADoARABvAE4AbwB0AFAAcgBvAG0AbwB0AGUAUQBGAC8APgAN
AAoAIAAgADwAdwA6AEwAaQBkAFQAaABlAG0AZQBPAHQAaABlAHIAPgBFAE4ALQBVAFMAPAAvAHcA
OgBMAGkAZABUAGgAZQBtAGUATwB0AGgAZQByAD4ADQAKACAAIAA8AHcAOgBMAGkAZABUAGgAZQBt
AGUAQQBzAGkAYQBuAD4AWgBIAC0AQwBOADwALwB3ADoATABpAGQAVABoAGUAbQBlAEEAcwBpAGEA
bgA+AA0ACgAgACAAPAB3ADoATABpAGQAVABoAGUAbQBlAEMAbwBtAHAAbABlAHgAUwBjAHIAaQBw
AHQAPgBYAC0ATgBPAE4ARQA8AC8AdwA6AEwAaQBkAFQAaABlAG0AZQBDAG8AbQBwAGwAZQB4AFMA
YwByAGkAcAB0AD4ADQAKACAAIAA8AHcAOgBDAG8AbQBwAGEAdABpAGIAaQBsAGkAdAB5AD4ADQAK
ACAAIAAgADwAdwA6AEIAcgBlAGEAawBXAHIAYQBwAHAAZQBkAFQAYQBiAGwAZQBzAC8APgANAAoA
IAAgACAAPAB3ADoAUwBwAGwAaQB0AFAAZwBCAHIAZQBhAGsAQQBuAGQAUABhAHIAYQBNAGEAcgBr
AC8APgANAAoAIAAgACAAPAB3ADoAVQBzAGUARgBFAEwAYQB5AG8AdQB0AC8APgANAAoAIAAgADwA
LwB3ADoAQwBvAG0AcABhAHQAaQBiAGkAbABpAHQAeQA+AA0ACgAgACAAPAB3ADoAQgByAG8AdwBz
AGUAcgBMAGUAdgBlAGwAPgBNAGkAYwByAG8AcwBvAGYAdABJAG4AdABlAHIAbgBlAHQARQB4AHAA
bABvAHIAZQByADQAPAAvAHcAOgBCAHIAbwB3AHMAZQByAEwAZQB2AGUAbAA+AA0ACgAgACAAPABt
ADoAbQBhAHQAaABQAHIAPgANAAoAIAAgACAAPABtADoAbQBhAHQAaABGAG8AbgB0ACAAbQA6AHYA
YQBsAD0AIgBDAGEAbQBiAHIAaQBhACAATQBhAHQAaAAiAC8APgANAAoAIAAgACAAPABtADoAYgBy
AGsAQgBpAG4AIABtADoAdgBhAGwAPQAiAGIAZQBmAG8AcgBlACIALwA+AA0ACgAgACAAIAA8AG0A
OgBiAHIAawBCAGkAbgBTAHUAYgAgAG0AOgB2AGEAbAA9ACIAJgAjADQANQA7AC0AIgAvAD4ADQAK
ACAAIAAgADwAbQA6AHMAbQBhAGwAbABGAHIAYQBjACAAbQA6AHYAYQBsAD0AIgBvAGYAZgAiAC8A
PgANAAoAIAAgACAAPABtADoAZABpAHMAcABEAGUAZgAvAD4ADQAKACAAIAAgADwAbQA6AGwATQBh
AHIAZwBpAG4AIABtADoAdgBhAGwAPQAiADAAIgAvAD4ADQAKACAAIAAgADwAbQA6AHIATQBhAHIA
ZwBpAG4AIABtADoAdgBhAGwAPQAiADAAIgAvAD4ADQAKACAAIAAgADwAbQA6AGQAZQBmAEoAYwAg
AG0AOgB2AGEAbAA9ACIAYwBlAG4AdABlAHIARwByAG8AdQBwACIALwA+AA0ACgAgACAAIAA8AG0A
OgB3AHIAYQBwAEkAbgBkAGUAbgB0ACAAbQA6AHYAYQBsAD0AIgAxADQANAAwACIALwA+AA0ACgAg
ACAAIAA8AG0AOgBpAG4AdABMAGkAbQAgAG0AOgB2AGEAbAA9ACIAcwB1AGIAUwB1AHAAIgAvAD4A
DQAKACAAIAAgADwAbQA6AG4AYQByAHkATABpAG0AIABtADoAdgBhAGwAPQAiAHUAbgBkAE8AdgBy
ACIALwA+AA0ACgAgACAAPAAvAG0AOgBtAGEAdABoAFAAcgA+ADwALwB3ADoAVwBvAHIAZABEAG8A
YwB1AG0AZQBuAHQAPgANAAoAPAAvAHgAbQBsAD4APAAhAFsAZQBuAGQAaQBmAF0ALQAtAD4APAAh
AC0ALQBbAGkAZgAgAGcAdABlACAAbQBzAG8AIAA5AF0APgA8AHgAbQBsAD4ADQAKACAAPAB3ADoA
TABhAHQAZQBuAHQAUwB0AHkAbABlAHMAIABEAGUAZgBMAG8AYwBrAGUAZABTAHQAYQB0AGUAPQAi
AGYAYQBsAHMAZQAiACAARABlAGYAVQBuAGgAaQBkAGUAVwBoAGUAbgBVAHMAZQBkAD0AIgBmAGEA
bABzAGUAIgANAAoAIAAgAEQAZQBmAFMAZQBtAGkASABpAGQAZABlAG4APQAiAGYAYQBsAHMAZQAi
ACAARABlAGYAUQBGAG8AcgBtAGEAdAA9ACIAZgBhAGwAcwBlACIAIABEAGUAZgBQAHIAaQBvAHIA
aQB0AHkAPQAiADkAOQAiAA0ACgAgACAATABhAHQAZQBuAHQAUwB0AHkAbABlAEMAbwB1AG4AdAA9
ACIAMwA3ADYAIgA+AA0ACgAgACAAPAB3ADoATABzAGQARQB4AGMAZQBwAHQAaQBvAG4AIABMAG8A
YwBrAGUAZAA9ACIAZgBhAGwAcwBlACIAIABQAHIAaQBvAHIAaQB0AHkAPQAiADAAIgAgAFEARgBv
AHIAbQBhAHQAPQAiAHQAcgB1AGUAIgAgAE4AYQBtAGUAPQAiAE4AbwByAG0AYQBsACIALwA+AA0A
CgAgACAAPAB3ADoATABzAGQARQB4AGMAZQBwAHQAaQBvAG4AIABMAG8AYwBrAGUAZAA9ACIAZgBh
AGwAcwBlACIAIABQAHIAaQBvAHIAaQB0AHkAPQAiADkAIgAgAFEARgBvAHIAbQBhAHQAPQAiAHQA
cgB1AGUAIgAgAE4AYQBtAGUAPQAiAGgAZQBhAGQAaQBuAGcAIAAxACIALwA+AA0ACgAgACAAPAB3
ADoATABzAGQARQB4AGMAZQBwAHQAaQBvAG4AIABMAG8AYwBrAGUAZAA9ACIAZgBhAGwAcwBlACIA
IABQAHIAaQBvAHIAaQB0AHkAPQAiADkAIgAgAFEARgBvAHIAbQBhAHQAPQAiAHQAcgB1AGUAIgAg
AE4AYQBtAGUAPQAiAGgAZQBhAGQAaQBuAGcAIAAyACIALwA+AA0ACgAgACAAPAB3ADoATABzAGQA
RQB4AGMAZQBwAHQAaQBvAG4AIABMAG8AYwBrAGUAZAA9ACIAZgBhAGwAcwBlACIAIABQAHIAaQBv
AHIAaQB0AHkAPQAiADkAIgAgAFMAZQBtAGkASABpAGQAZABlAG4APQAiAHQAcgB1AGUAIgANAAoA
IAAgACAAVQBuAGgAaQBkAGUAVwBoAGUAbgBVAHMAZQBkAD0AIgB0AHIAdQBlACIAIABRAEYAbwBy
AG0AYQB0AD0AIgB0AHIAdQBlACIAIABOAGEAbQBlAD0AIgBoAGUAYQBkAGkAbgBnACAAMwAiAC8A
PgANAAoAIAAgADwAdwA6AEwAcwBkAEUAeABjAGUAcAB0AGkAbwBuACAATABvAGMAawBlAGQAPQAi
AGYAYQBsAHMAZQAiACAAUAByAGkAbwByAGkAdAB5AD0AIgA5ACIAIABTAGUAbQBpAEgAaQBkAGQA
ZQBuAD0AIgB0AHIAdQBlACIADQAKACAAIAAgAFUAbgBoAGkAZABlAFcAaABlAG4AVQBzAGUAZAA9
ACIAdAByAHUAZQAiACAAUQBGAG8AcgBtAGEAdAA9ACIAdAByAHUAZQAiACAATgBhAG0AZQA9ACIA
aABlAGEAZABpAG4AZwAgADQAIgAvAD4ADQAKACAAIAA8AHcAOgBMAHMAZABFAHgAYwBlAHAAdABp
AG8AbgAgAEwAbwBjAGsAZQBkAD0AIgBmAGEAbABzAGUAIgAgAFAAcgBpAG8AcgBpAHQAeQA9ACIA
OQAiACAAUwBlAG0AaQBIAGkAZABkAGUAbgA9ACIAdAByAHUAZQAiAA0ACgAgACAAIABVAG4AaABp
AGQAZQBXAGgAZQBuAFUAcwBlAGQAPQAiAHQAcgB1AGUAIgAgAFEARgBvAHIAbQBhAHQAPQAiAHQA
cgB1AGUAIgAgAE4AYQBtAGUAPQAiAGgAZQBhAGQAaQBuAGcAIAA1ACIALwA+AA0ACgAgACAAPAB3
ADoATABzAGQARQB4AGMAZQBwAHQAaQBvAG4AIABMAG8AYwBrAGUAZAA9ACIAZgBhAGwAcwBlACIA
IABQAHIAaQBvAHIAaQB0AHkAPQAiADkAIgAgAFMAZQBtAGkASABpAGQAZABlAG4APQAiAHQAcgB1
AGUAIgANAAoAIAAgACAAVQBuAGgAaQBkAGUAVwBoAGUAbgBVAHMAZQBkAD0AIgB0AHIAdQBlACIA
IABRAEYAbwByAG0AYQB0AD0AIgB0AHIAdQBlACIAIABOAGEAbQBlAD0AIgBoAGUAYQBkAGkAbgBn
ACAANgAiAC8APgANAAoAIAAgADwAdwA6AEwAcwBkAEUAeABjAGUAcAB0AGkAbwBuACAATABvAGMA
awBlAGQAPQAiAGYAYQBsAHMAZQAiACAAUAByAGkAbwByAGkAdAB5AD0AIgA5ACIAIABTAGUAbQBp
AEgAaQBkAGQAZQBuAD0AIgB0AHIAdQBlACIADQAKACAAIAAgAFUAbgBoAGkAZABlAFcAaABlAG4A
VQBzAGUAZAA9ACIAdAByAHUAZQAiACAAUQBGAG8AcgBtAGEAdAA9ACIAdAByAHUAZQAiACAATgBh
AG0AZQA9ACIAaABlAGEAZABpAG4AZwAgADcAIgAvAD4ADQAKACAAIAA8AHcAOgBMAHMAZABFAHgA
YwBlAHAAdABpAG8AbgAgAEwAbwBjAGsAZQBkAD0AIgBmAGEAbABzAGUAIgAgAFAAcgBpAG8AcgBp
AHQAeQA9ACIAOQAiACAAUwBlAG0AaQBIAGkAZABkAGUAbgA9ACIAdAByAHUAZQAiAA0ACgAgACAA
IABVAG4AaABpAGQAZQBXAGgAZQBuAFUAcwBlAGQAPQAiAHQAcgB1AGUAIgAgAFEARgBvAHIAbQBh
AHQAPQAiAHQAcgB1AGUAIgAgAE4AYQBtAGUAPQAiAGgAZQBhAGQAaQBuAGcAIAA4ACIALwA+AA0A
CgAgACAAPAB3ADoATABzAGQARQB4AGMAZQBwAHQAaQBvAG4AIABMAG8AYwBrAGUAZAA9ACIAZgBh
AGwAcwBlACIAIABQAHIAaQBvAHIAaQB0AHkAPQAiADkAIgAgAFMAZQBtAGkASABpAGQAZABlAG4A
PQAiAHQAcgB1AGUAIgANAAoAIAAgACAAVQBuAGgAaQBkAGUAVwBoAGUAbgBVAHMAZQBkAD0AIgB0
AHIAdQBlACIAIABRAEYAbwByAG0AYQB0AD0AIgB0AHIAdQBlACIAIABOAGEAbQBlAD0AIgBoAGUA
YQBkAGkAbgBnACAAOQAiAC8APgANAAoAIAAgADwAdwA6AEwAcwBkAEUAeABjAGUAcAB0AGkAbwBu
ACAATABvAGMAawBlAGQAPQAiAGYAYQBsAHMAZQAiACAAUwBlAG0AaQBIAGkAZABkAGUAbgA9ACIA
dAByAHUAZQAiACAAVQBuAGgAaQBkAGUAVwBoAGUAbgBVAHMAZQBkAD0AIgB0AHIAdQBlACIADQAK
ACAAIAAgAE4AYQBtAGUAPQAiAGkAbgBkAGUAeAAgADEAIgAvAD4ADQAKACAAIAA8AHcAOgBMAHMA
ZABFAHgAYwBlAHAAdABpAG8AbgAgAEwAbwBjAGsAZQBkAD0AIgBmAGEAbABzAGUAIgAgAFMAZQBt
AGkASABpAGQAZABlAG4APQAiAHQAcgB1AGUAIgAgAFUAbgBoAGkAZABlAFcAaABlAG4AVQBzAGUA
ZAA9ACIAdAByAHUAZQAiAA0ACgAgACAAIABOAGEAbQBlAD0AIgBpAG4AZABlAHgAIAAyACIALwA+
AA0ACgAgACAAPAB3ADoATABzAGQARQB4AGMAZQBwAHQAaQBvAG4AIABMAG8AYwBrAGUAZAA9ACIA
ZgBhAGwAcwBlACIAIABTAGUAbQBpAEgAaQBkAGQAZQBuAD0AIgB0AHIAdQBlACIAIABVAG4AaABp
AGQAZQBXAGgAZQBuAFUAcwBlAGQAPQAiAHQAcgB1AGUAIgANAAoAIAAgACAATgBhAG0AZQA9ACIA
aQBuAGQAZQB4ACAAMwAiAC8APgANAAoAIAAgADwAdwA6AEwAcwBkAEUAeABjAGUAcAB0AGkAbwBu
ACAATABvAGMAawBlAGQAPQAiAGYAYQBsAHMAZQAiACAAUwBlAG0AaQBIAGkAZABkAGUAbgA9ACIA
dAByAHUAZQAiACAAVQBuAGgAaQBkAGUAVwBoAGUAbgBVAHMAZQBkAD0AIgB0AHIAdQBlACIADQAK
ACAAIAAgAE4AYQBtAGUAPQAiAGkAbgBkAGUAeAAgADQAIgAvAD4ADQAKACAAIAA8AHcAOgBMAHMA
ZABFAHgAYwBlAHAAdABpAG8AbgAgAEwAbwBjAGsAZQBkAD0AIgBmAGEAbABzAGUAIgAgAFMAZQBt
AGkASABpAGQAZABlAG4APQAiAHQAcgB1AGUAIgAgAFUAbgBoAGkAZABlAFcAaABlAG4AVQBzAGUA
ZAA9ACIAdAByAHUAZQAiAA0ACgAgACAAIABOAGEAbQBlAD0AIgBpAG4AZABlAHgAIAA1ACIALwA+
AA0ACgAgACAAPAB3ADoATABzAGQARQB4AGMAZQBwAHQAaQBvAG4AIABMAG8AYwBrAGUAZAA9ACIA
ZgBhAGwAcwBlACIAIABTAGUAbQBpAEgAaQBkAGQAZQBuAD0AIgB0AHIAdQBlACIAIABVAG4AaABp
AGQAZQBXAGgAZQBuAFUAcwBlAGQAPQAiAHQAcgB1AGUAIgANAAoAIAAgACAATgBhAG0AZQA9ACIA
aQBuAGQAZQB4ACAANgAiAC8APgANAAoAIAAgADwAdwA6AEwAcwBkAEUAeABjAGUAcAB0AGkAbwBu
ACAATABvAGMAawBlAGQAPQAiAGYAYQBsAHMAZQAiACAAUwBlAG0AaQBIAGkAZABkAGUAbgA9ACIA
dAByAHUAZQAiACAAVQBuAGgAaQBkAGUAVwBoAGUAbgBVAHMAZQBkAD0AIgB0AHIAdQBlACIADQAK
ACAAIAAgAE4AYQBtAGUAPQAiAGkAbgBkAGUAeAAgADcAIgAvAD4ADQAKACAAIAA8AHcAOgBMAHMA
ZABFAHgAYwBlAHAAdABpAG8AbgAgAEwAbwBjAGsAZQBkAD0AIgBmAGEAbABzAGUAIgAgAFMAZQBt
AGkASABpAGQAZABlAG4APQAiAHQAcgB1AGUAIgAgAFUAbgBoAGkAZABlAFcAaABlAG4AVQBzAGUA
ZAA9ACIAdAByAHUAZQAiAA0ACgAgACAAIABOAGEAbQBlAD0AIgBpAG4AZABlAHgAIAA4ACIALwA+
AA0ACgAgACAAPAB3ADoATABzAGQARQB4AGMAZQBwAHQAaQBvAG4AIABMAG8AYwBrAGUAZAA9ACIA
ZgBhAGwAcwBlACIAIABTAGUAbQBpAEgAaQBkAGQAZQBuAD0AIgB0AHIAdQBlACIAIABVAG4AaABp
AGQAZQBXAGgAZQBuAFUAcwBlAGQAPQAiAHQAcgB1AGUAIgANAAoAIAAgACAATgBhAG0AZQA9ACIA
aQBuAGQAZQB4ACAAOQAiAC8APgANAAoAIAAgADwAdwA6AEwAcwBkAEUAeABjAGUAcAB0AGkAbwBu
ACAATABvAGMAawBlAGQAPQAiAGYAYQBsAHMAZQAiACAAUAByAGkAbwByAGkAdAB5AD0AIgAzADkA
IgAgAFMAZQBtAGkASABpAGQAZABlAG4APQAiAHQAcgB1AGUAIgANAAoAIAAgACAAVQBuAGgAaQBk
AGUAVwBoAGUAbgBVAHMAZQBkAD0AIgB0AHIAdQBlACIAIABOAGEAbQBlAD0AIgB0AG8AYwAgADEA
IgAvAD4ADQAKACAAIAA8AHcAOgBMAHMAZABFAHgAYwBlAHAAdABpAG8AbgAgAEwAbwBjAGsAZQBk
AD0AIgBmAGEAbABzAGUAIgAgAFAAcgBpAG8AcgBpAHQAeQA9ACIAMwA5ACIAIABTAGUAbQBpAEgA
aQBkAGQAZQBuAD0AIgB0AHIAdQBlACIADQAKACAAIAAgAFUAbgBoAGkAZABlAFcAaABlAG4AVQBz
AGUAZAA9ACIAdAByAHUAZQAiACAATgBhAG0AZQA9ACIAdABvAGMAIAAyACIALwA+AA0ACgAgACAA
PAB3ADoATABzAGQARQB4AGMAZQBwAHQAaQBvAG4AIABMAG8AYwBrAGUAZAA9ACIAZgBhAGwAcwBl
ACIAIABQAHIAaQBvAHIAaQB0AHkAPQAiADMAOQAiACAAUwBlAG0AaQBIAGkAZABkAGUAbgA9ACIA
dAByAHUAZQAiAA0ACgAgACAAIABVAG4AaABpAGQAZQBXAGgAZQBuAFUAcwBlAGQAPQAiAHQAcgB1
AGUAIgAgAE4AYQBtAGUAPQAiAHQAbwBjACAAMwAiAC8APgANAAoAIAAgADwAdwA6AEwAcwBkAEUA
eABjAGUAcAB0AGkAbwBuACAATABvAGMAawBlAGQAPQAiAGYAYQBsAHMAZQAiACAAUAByAGkAbwBy
AGkAdAB5AD0AIgAzADkAIgAgAFMAZQBtAGkASABpAGQAZABlAG4APQAiAHQAcgB1AGUAIgANAAoA
IAAgACAAVQBuAGgAaQBkAGUAVwBoAGUAbgBVAHMAZQBkAD0AIgB0AHIAdQBlACIAIABOAGEAbQBl
AD0AIgB0AG8AYwAgADQAIgAvAD4ADQAKACAAIAA8AHcAOgBMAHMAZABFAHgAYwBlAHAAdABpAG8A
bgAgAEwAbwBjAGsAZQBkAD0AIgBmAGEAbABzAGUAIgAgAFAAcgBpAG8AcgBpAHQAeQA9ACIAMwA5
ACIAIABTAGUAbQBpAEgAaQBkAGQAZQBuAD0AIgB0AHIAdQBlACIADQAKACAAIAAgAFUAbgBoAGkA
ZABlAFcAaABlAG4AVQBzAGUAZAA9ACIAdAByAHUAZQAiACAATgBhAG0AZQA9ACIAdABvAGMAIAA1
ACIALwA+AA0ACgAgACAAPAB3ADoATABzAGQARQB4AGMAZQBwAHQAaQBvAG4AIABMAG8AYwBrAGUA
ZAA9ACIAZgBhAGwAcwBlACIAIABQAHIAaQBvAHIAaQB0AHkAPQAiADMAOQAiACAAUwBlAG0AaQBI
AGkAZABkAGUAbgA9ACIAdAByAHUAZQAiAA0ACgAgACAAIABVAG4AaABpAGQAZQBXAGgAZQBuAFUA
cwBlAGQAPQAiAHQAcgB1AGUAIgAgAE4AYQBtAGUAPQAiAHQAbwBjACAANgAiAC8APgANAAoAIAAg
ADwAdwA6AEwAcwBkAEUAeABjAGUAcAB0AGkAbwBuACAATABvAGMAawBlAGQAPQAiAGYAYQBsAHMA
ZQAiACAAUAByAGkAbwByAGkAdAB5AD0AIgAzADkAIgAgAFMAZQBtAGkASABpAGQAZABlAG4APQAi
AHQAcgB1AGUAIgANAAoAIAAgACAAVQBuAGgAaQBkAGUAVwBoAGUAbgBVAHMAZQBkAD0AIgB0AHIA
dQBlACIAIABOAGEAbQBlAD0AIgB0AG8AYwAgADcAIgAvAD4ADQAKACAAIAA8AHcAOgBMAHMAZABF
AHgAYwBlAHAAdABpAG8AbgAgAEwAbwBjAGsAZQBkAD0AIgBmAGEAbABzAGUAIgAgAFAAcgBpAG8A
cgBpAHQAeQA9ACIAMwA5ACIAIABTAGUAbQBpAEgAaQBkAGQAZQBuAD0AIgB0AHIAdQBlACIADQAK
ACAAIAAgAFUAbgBoAGkAZABlAFcAaABlAG4AVQBzAGUAZAA9ACIAdAByAHUAZQAiACAATgBhAG0A
ZQA9ACIAdABvAGMAIAA4ACIALwA+AA0ACgAgACAAPAB3ADoATABzAGQARQB4AGMAZQBwAHQAaQBv
AG4AIABMAG8AYwBrAGUAZAA9ACIAZgBhAGwAcwBlACIAIABQAHIAaQBvAHIAaQB0AHkAPQAiADMA
OQAiACAAUwBlAG0AaQBIAGkAZABkAGUAbgA9ACIAdAByAHUAZQAiAA0ACgAgACAAIABVAG4AaABp
AGQAZQBXAGgAZQBuAFUAcwBlAGQAPQAiAHQAcgB1AGUAIgAgAE4AYQBtAGUAPQAiAHQAbwBjACAA
OQAiAC8APgANAAoAIAAgADwAdwA6AEwAcwBkAEUAeABjAGUAcAB0AGkAbwBuACAATABvAGMAawBl
AGQAPQAiAGYAYQBsAHMAZQAiACAAUwBlAG0AaQBIAGkAZABkAGUAbgA9ACIAdAByAHUAZQAiACAA
VQBuAGgAaQBkAGUAVwBoAGUAbgBVAHMAZQBkAD0AIgB0AHIAdQBlACIADQAKACAAIAAgAE4AYQBt
AGUAPQAiAE4AbwByAG0AYQBsACAASQBuAGQAZQBuAHQAIgAvAD4ADQAKACAAIAA8AHcAOgBMAHMA
ZABFAHgAYwBlAHAAdABpAG8AbgAgAEwAbwBjAGsAZQBkAD0AIgBmAGEAbABzAGUAIgAgAFMAZQBt
AGkASABpAGQAZABlAG4APQAiAHQAcgB1AGUAIgAgAFUAbgBoAGkAZABlAFcAaABlAG4AVQBzAGUA
ZAA9ACIAdAByAHUAZQAiAA0ACgAgACAAIABOAGEAbQBlAD0AIgBmAG8AbwB0AG4AbwB0AGUAIAB0
AGUAeAB0ACIALwA+AA0ACgAgACAAPAB3ADoATABzAGQARQB4AGMAZQBwAHQAaQBvAG4AIABMAG8A
YwBrAGUAZAA9ACIAZgBhAGwAcwBlACIAIABTAGUAbQBpAEgAaQBkAGQAZQBuAD0AIgB0AHIAdQBl
ACIAIABVAG4AaABpAGQAZQBXAGgAZQBuAFUAcwBlAGQAPQAiAHQAcgB1AGUAIgANAAoAIAAgACAA
TgBhAG0AZQA9ACIAYQBuAG4AbwB0AGEAdABpAG8AbgAgAHQAZQB4AHQAIgAvAD4ADQAKACAAIAA8
AHcAOgBMAHMAZABFAHgAYwBlAHAAdABpAG8AbgAgAEwAbwBjAGsAZQBkAD0AIgBmAGEAbABzAGUA
IgAgAFMAZQBtAGkASABpAGQAZABlAG4APQAiAHQAcgB1AGUAIgAgAFUAbgBoAGkAZABlAFcAaABl
AG4AVQBzAGUAZAA9ACIAdAByAHUAZQAiAA0ACgAgACAAIABOAGEAbQBlAD0AIgBoAGUAYQBkAGUA
cgAiAC8APgANAAoAIAAgADwAdwA6AEwAcwBkAEUAeABjAGUAcAB0AGkAbwBuACAATABvAGMAawBl
AGQAPQAiAGYAYQBsAHMAZQAiACAAUwBlAG0AaQBIAGkAZABkAGUAbgA9ACIAdAByAHUAZQAiACAA
VQBuAGgAaQBkAGUAVwBoAGUAbgBVAHMAZQBkAD0AIgB0AHIAdQBlACIADQAKACAAIAAgAE4AYQBt
AGUAPQAiAGYAbwBvAHQAZQByACIALwA+AA0ACgAgACAAPAB3ADoATABzAGQARQB4AGMAZQBwAHQA
aQBvAG4AIABMAG8AYwBrAGUAZAA9ACIAZgBhAGwAcwBlACIAIABTAGUAbQBpAEgAaQBkAGQAZQBu
AD0AIgB0AHIAdQBlACIAIABVAG4AaABpAGQAZQBXAGgAZQBuAFUAcwBlAGQAPQAiAHQAcgB1AGUA
IgANAAoAIAAgACAATgBhAG0AZQA9ACIAaQBuAGQAZQB4ACAAaABlAGEAZABpAG4AZwAiAC8APgAN
AAoAIAAgADwAdwA6AEwAcwBkAEUAeABjAGUAcAB0AGkAbwBuACAATABvAGMAawBlAGQAPQAiAGYA
YQBsAHMAZQAiACAAUAByAGkAbwByAGkAdAB5AD0AIgAzADUAIgAgAFMAZQBtAGkASABpAGQAZABl
AG4APQAiAHQAcgB1AGUAIgANAAoAIAAgACAAVQBuAGgAaQBkAGUAVwBoAGUAbgBVAHMAZQBkAD0A
IgB0AHIAdQBlACIAIABRAEYAbwByAG0AYQB0AD0AIgB0AHIAdQBlACIAIABOAGEAbQBlAD0AIgBj
AGEAcAB0AGkAbwBuACIALwA+AA0ACgAgACAAPAB3ADoATABzAGQARQB4AGMAZQBwAHQAaQBvAG4A
IABMAG8AYwBrAGUAZAA9ACIAZgBhAGwAcwBlACIAIABTAGUAbQBpAEgAaQBkAGQAZQBuAD0AIgB0
AHIAdQBlACIAIABVAG4AaABpAGQAZQBXAGgAZQBuAFUAcwBlAGQAPQAiAHQAcgB1AGUAIgANAAoA
IAAgACAATgBhAG0AZQA9ACIAdABhAGIAbABlACAAbwBmACAAZgBpAGcAdQByAGUAcwAiAC8APgAN
AAoAIAAgADwAdwA6AEwAcwBkAEUAeABjAGUAcAB0AGkAbwBuACAATABvAGMAawBlAGQAPQAiAGYA
YQBsAHMAZQAiACAAUwBlAG0AaQBIAGkAZABkAGUAbgA9ACIAdAByAHUAZQAiACAAVQBuAGgAaQBk
AGUAVwBoAGUAbgBVAHMAZQBkAD0AIgB0AHIAdQBlACIADQAKACAAIAAgAE4AYQBtAGUAPQAiAGUA
bgB2AGUAbABvAHAAZQAgAGEAZABkAHIAZQBzAHMAIgAvAD4ADQAKACAAIAA8AHcAOgBMAHMAZABF
AHgAYwBlAHAAdABpAG8AbgAgAEwAbwBjAGsAZQBkAD0AIgBmAGEAbABzAGUAIgAgAFMAZQBtAGkA
SABpAGQAZABlAG4APQAiAHQAcgB1AGUAIgAgAFUAbgBoAGkAZABlAFcAaABlAG4AVQBzAGUAZAA9
ACIAdAByAHUAZQAiAA0ACgAgACAAIABOAGEAbQBlAD0AIgBlAG4AdgBlAGwAbwBwAGUAIAByAGUA
dAB1AHIAbgAiAC8APgANAAoAIAAgADwAdwA6AEwAcwBkAEUAeABjAGUAcAB0AGkAbwBuACAATABv
AGMAawBlAGQAPQAiAGYAYQBsAHMAZQAiACAAUwBlAG0AaQBIAGkAZABkAGUAbgA9ACIAdAByAHUA
ZQAiACAAVQBuAGgAaQBkAGUAVwBoAGUAbgBVAHMAZQBkAD0AIgB0AHIAdQBlACIADQAKACAAIAAg
AE4AYQBtAGUAPQAiAGYAbwBvAHQAbgBvAHQAZQAgAHIAZQBmAGUAcgBlAG4AYwBlACIALwA+AA0A
CgAgACAAPAB3ADoATABzAGQARQB4AGMAZQBwAHQAaQBvAG4AIABMAG8AYwBrAGUAZAA9ACIAZgBh
AGwAcwBlACIAIABTAGUAbQBpAEgAaQBkAGQAZQBuAD0AIgB0AHIAdQBlACIAIABVAG4AaABpAGQA
ZQBXAGgAZQBuAFUAcwBlAGQAPQAiAHQAcgB1AGUAIgANAAoAIAAgACAATgBhAG0AZQA9ACIAYQBu
AG4AbwB0AGEAdABpAG8AbgAgAHIAZQBmAGUAcgBlAG4AYwBlACIALwA+AA0ACgAgACAAPAB3ADoA
TABzAGQARQB4AGMAZQBwAHQAaQBvAG4AIABMAG8AYwBrAGUAZAA9ACIAZgBhAGwAcwBlACIAIABT
AGUAbQBpAEgAaQBkAGQAZQBuAD0AIgB0AHIAdQBlACIAIABVAG4AaABpAGQAZQBXAGgAZQBuAFUA
cwBlAGQAPQAiAHQAcgB1AGUAIgANAAoAIAAgACAATgBhAG0AZQA9ACIAbABpAG4AZQAgAG4AdQBt
AGIAZQByACIALwA+AA0ACgAgACAAPAB3ADoATABzAGQARQB4AGMAZQBwAHQAaQBvAG4AIABMAG8A
YwBrAGUAZAA9ACIAZgBhAGwAcwBlACIAIABTAGUAbQBpAEgAaQBkAGQAZQBuAD0AIgB0AHIAdQBl
ACIAIABVAG4AaABpAGQAZQBXAGgAZQBuAFUAcwBlAGQAPQAiAHQAcgB1AGUAIgANAAoAIAAgACAA
TgBhAG0AZQA9ACIAcABhAGcAZQAgAG4AdQBtAGIAZQByACIALwA+AA0ACgAgACAAPAB3ADoATABz
AGQARQB4AGMAZQBwAHQAaQBvAG4AIABMAG8AYwBrAGUAZAA9ACIAZgBhAGwAcwBlACIAIABTAGUA
bQBpAEgAaQBkAGQAZQBuAD0AIgB0AHIAdQBlACIAIABVAG4AaABpAGQAZQBXAGgAZQBuAFUAcwBl
AGQAPQAiAHQAcgB1AGUAIgANAAoAIAAgACAATgBhAG0AZQA9ACIAZQBuAGQAbgBvAHQAZQAgAHIA
ZQBmAGUAcgBlAG4AYwBlACIALwA+AA0ACgAgACAAPAB3ADoATABzAGQARQB4AGMAZQBwAHQAaQBv
AG4AIABMAG8AYwBrAGUAZAA9ACIAZgBhAGwAcwBlACIAIABTAGUAbQBpAEgAaQBkAGQAZQBuAD0A
IgB0AHIAdQBlACIAIABVAG4AaABpAGQAZQBXAGgAZQBuAFUAcwBlAGQAPQAiAHQAcgB1AGUAIgAN
AAoAIAAgACAATgBhAG0AZQA9ACIAZQBuAGQAbgBvAHQAZQAgAHQAZQB4AHQAIgAvAD4ADQAKACAA
IAA8AHcAOgBMAHMAZABFAHgAYwBlAHAAdABpAG8AbgAgAEwAbwBjAGsAZQBkAD0AIgBmAGEAbABz
AGUAIgAgAFMAZQBtAGkASABpAGQAZABlAG4APQAiAHQAcgB1AGUAIgAgAFUAbgBoAGkAZABlAFcA
aABlAG4AVQBzAGUAZAA9ACIAdAByAHUAZQAiAA0ACgAgACAAIABOAGEAbQBlAD0AIgB0AGEAYgBs
AGUAIABvAGYAIABhAHUAdABoAG8AcgBpAHQAaQBlAHMAIgAvAD4ADQAKACAAIAA8AHcAOgBMAHMA
ZABFAHgAYwBlAHAAdABpAG8AbgAgAEwAbwBjAGsAZQBkAD0AIgBmAGEAbABzAGUAIgAgAFMAZQBt
AGkASABpAGQAZABlAG4APQAiAHQAcgB1AGUAIgAgAFUAbgBoAGkAZABlAFcAaABlAG4AVQBzAGUA
ZAA9ACIAdAByAHUAZQAiAA0ACgAgACAAIABOAGEAbQBlAD0AIgBtAGEAYwByAG8AIgAvAD4ADQAK
ACAAIAA8AHcAOgBMAHMAZABFAHgAYwBlAHAAdABpAG8AbgAgAEwAbwBjAGsAZQBkAD0AIgBmAGEA
bABzAGUAIgAgAFMAZQBtAGkASABpAGQAZABlAG4APQAiAHQAcgB1AGUAIgAgAFUAbgBoAGkAZABl
AFcAaABlAG4AVQBzAGUAZAA9ACIAdAByAHUAZQAiAA0ACgAgACAAIABOAGEAbQBlAD0AIgB0AG8A
YQAgAGgAZQBhAGQAaQBuAGcAIgAvAD4ADQAKACAAIAA8AHcAOgBMAHMAZABFAHgAYwBlAHAAdABp
AG8AbgAgAEwAbwBjAGsAZQBkAD0AIgBmAGEAbABzAGUAIgAgAFMAZQBtAGkASABpAGQAZABlAG4A
PQAiAHQAcgB1AGUAIgAgAFUAbgBoAGkAZABlAFcAaABlAG4AVQBzAGUAZAA9ACIAdAByAHUAZQAi
AA0ACgAgACAAIABOAGEAbQBlAD0AIgBMAGkAcwB0ACIALwA+AA0ACgAgACAAPAB3ADoATABzAGQA
RQB4AGMAZQBwAHQAaQBvAG4AIABMAG8AYwBrAGUAZAA9ACIAZgBhAGwAcwBlACIAIABTAGUAbQBp
AEgAaQBkAGQAZQBuAD0AIgB0AHIAdQBlACIAIABVAG4AaABpAGQAZQBXAGgAZQBuAFUAcwBlAGQA
PQAiAHQAcgB1AGUAIgANAAoAIAAgACAATgBhAG0AZQA9ACIATABpAHMAdAAgAEIAdQBsAGwAZQB0
ACIALwA+AA0ACgAgACAAPAB3ADoATABzAGQARQB4AGMAZQBwAHQAaQBvAG4AIABMAG8AYwBrAGUA
ZAA9ACIAZgBhAGwAcwBlACIAIABTAGUAbQBpAEgAaQBkAGQAZQBuAD0AIgB0AHIAdQBlACIAIABV
AG4AaABpAGQAZQBXAGgAZQBuAFUAcwBlAGQAPQAiAHQAcgB1AGUAIgANAAoAIAAgACAATgBhAG0A
ZQA9ACIATABpAHMAdAAgAE4AdQBtAGIAZQByACIALwA+AA0ACgAgACAAPAB3ADoATABzAGQARQB4
AGMAZQBwAHQAaQBvAG4AIABMAG8AYwBrAGUAZAA9ACIAZgBhAGwAcwBlACIAIABTAGUAbQBpAEgA
aQBkAGQAZQBuAD0AIgB0AHIAdQBlACIAIABVAG4AaABpAGQAZQBXAGgAZQBuAFUAcwBlAGQAPQAi
AHQAcgB1AGUAIgANAAoAIAAgACAATgBhAG0AZQA9ACIATABpAHMAdAAgADIAIgAvAD4ADQAKACAA
IAA8AHcAOgBMAHMAZABFAHgAYwBlAHAAdABpAG8AbgAgAEwAbwBjAGsAZQBkAD0AIgBmAGEAbABz
AGUAIgAgAFMAZQBtAGkASABpAGQAZABlAG4APQAiAHQAcgB1AGUAIgAgAFUAbgBoAGkAZABlAFcA
aABlAG4AVQBzAGUAZAA9ACIAdAByAHUAZQAiAA0ACgAgACAAIABOAGEAbQBlAD0AIgBMAGkAcwB0
ACAAMwAiAC8APgANAAoAIAAgADwAdwA6AEwAcwBkAEUAeABjAGUAcAB0AGkAbwBuACAATABvAGMA
awBlAGQAPQAiAGYAYQBsAHMAZQAiACAAUwBlAG0AaQBIAGkAZABkAGUAbgA9ACIAdAByAHUAZQAi
ACAAVQBuAGgAaQBkAGUAVwBoAGUAbgBVAHMAZQBkAD0AIgB0AHIAdQBlACIADQAKACAAIAAgAE4A
YQBtAGUAPQAiAEwAaQBzAHQAIAA0ACIALwA+AA0ACgAgACAAPAB3ADoATABzAGQARQB4AGMAZQBw
AHQAaQBvAG4AIABMAG8AYwBrAGUAZAA9ACIAZgBhAGwAcwBlACIAIABTAGUAbQBpAEgAaQBkAGQA
ZQBuAD0AIgB0AHIAdQBlACIAIABVAG4AaABpAGQAZQBXAGgAZQBuAFUAcwBlAGQAPQAiAHQAcgB1
AGUAIgANAAoAIAAgACAATgBhAG0AZQA9ACIATABpAHMAdAAgADUAIgAvAD4ADQAKACAAIAA8AHcA
OgBMAHMAZABFAHgAYwBlAHAAdABpAG8AbgAgAEwAbwBjAGsAZQBkAD0AIgBmAGEAbABzAGUAIgAg
AFMAZQBtAGkASABpAGQAZABlAG4APQAiAHQAcgB1AGUAIgAgAFUAbgBoAGkAZABlAFcAaABlAG4A
VQBzAGUAZAA9ACIAdAByAHUAZQAiAA0ACgAgACAAIABOAGEAbQBlAD0AIgBMAGkAcwB0ACAAQgB1
AGwAbABlAHQAIAAyACIALwA+AA0ACgAgACAAPAB3ADoATABzAGQARQB4AGMAZQBwAHQAaQBvAG4A
IABMAG8AYwBrAGUAZAA9ACIAZgBhAGwAcwBlACIAIABTAGUAbQBpAEgAaQBkAGQAZQBuAD0AIgB0
AHIAdQBlACIAIABVAG4AaABpAGQAZQBXAGgAZQBuAFUAcwBlAGQAPQAiAHQAcgB1AGUAIgANAAoA
IAAgACAATgBhAG0AZQA9ACIATABpAHMAdAAgAEIAdQBsAGwAZQB0ACAAMwAiAC8APgANAAoAIAAg
ADwAdwA6AEwAcwBkAEUAeABjAGUAcAB0AGkAbwBuACAATABvAGMAawBlAGQAPQAiAGYAYQBsAHMA
ZQAiACAAUwBlAG0AaQBIAGkAZABkAGUAbgA9ACIAdAByAHUAZQAiACAAVQBuAGgAaQBkAGUAVwBo
AGUAbgBVAHMAZQBkAD0AIgB0AHIAdQBlACIADQAKACAAIAAgAE4AYQBtAGUAPQAiAEwAaQBzAHQA
IABCAHUAbABsAGUAdAAgADQAIgAvAD4ADQAKACAAIAA8AHcAOgBMAHMAZABFAHgAYwBlAHAAdABp
AG8AbgAgAEwAbwBjAGsAZQBkAD0AIgBmAGEAbABzAGUAIgAgAFMAZQBtAGkASABpAGQAZABlAG4A
PQAiAHQAcgB1AGUAIgAgAFUAbgBoAGkAZABlAFcAaABlAG4AVQBzAGUAZAA9ACIAdAByAHUAZQAi
AA0ACgAgACAAIABOAGEAbQBlAD0AIgBMAGkAcwB0ACAAQgB1AGwAbABlAHQAIAA1ACIALwA+AA0A
CgAgACAAPAB3ADoATABzAGQARQB4AGMAZQBwAHQAaQBvAG4AIABMAG8AYwBrAGUAZAA9ACIAZgBh
AGwAcwBlACIAIABTAGUAbQBpAEgAaQBkAGQAZQBuAD0AIgB0AHIAdQBlACIAIABVAG4AaABpAGQA
ZQBXAGgAZQBuAFUAcwBlAGQAPQAiAHQAcgB1AGUAIgANAAoAIAAgACAATgBhAG0AZQA9ACIATABp
AHMAdAAgAE4AdQBtAGIAZQByACAAMgAiAC8APgANAAoAIAAgADwAdwA6AEwAcwBkAEUAeABjAGUA
cAB0AGkAbwBuACAATABvAGMAawBlAGQAPQAiAGYAYQBsAHMAZQAiACAAUwBlAG0AaQBIAGkAZABk
AGUAbgA9ACIAdAByAHUAZQAiACAAVQBuAGgAaQBkAGUAVwBoAGUAbgBVAHMAZQBkAD0AIgB0AHIA
dQBlACIADQAKACAAIAAgAE4AYQBtAGUAPQAiAEwAaQBzAHQAIABOAHUAbQBiAGUAcgAgADMAIgAv
AD4ADQAKACAAIAA8AHcAOgBMAHMAZABFAHgAYwBlAHAAdABpAG8AbgAgAEwAbwBjAGsAZQBkAD0A
IgBmAGEAbABzAGUAIgAgAFMAZQBtAGkASABpAGQAZABlAG4APQAiAHQAcgB1AGUAIgAgAFUAbgBo
AGkAZABlAFcAaABlAG4AVQBzAGUAZAA9ACIAdAByAHUAZQAiAA0ACgAgACAAIABOAGEAbQBlAD0A
IgBMAGkAcwB0ACAATgB1AG0AYgBlAHIAIAA0ACIALwA+AA0ACgAgACAAPAB3ADoATABzAGQARQB4
AGMAZQBwAHQAaQBvAG4AIABMAG8AYwBrAGUAZAA9ACIAZgBhAGwAcwBlACIAIABTAGUAbQBpAEgA
aQBkAGQAZQBuAD0AIgB0AHIAdQBlACIAIABVAG4AaABpAGQAZQBXAGgAZQBuAFUAcwBlAGQAPQAi
AHQAcgB1AGUAIgANAAoAIAAgACAATgBhAG0AZQA9ACIATABpAHMAdAAgAE4AdQBtAGIAZQByACAA
NQAiAC8APgANAAoAIAAgADwAdwA6AEwAcwBkAEUAeABjAGUAcAB0AGkAbwBuACAATABvAGMAawBl
AGQAPQAiAGYAYQBsAHMAZQAiACAAUAByAGkAbwByAGkAdAB5AD0AIgAxADAAIgAgAFEARgBvAHIA
bQBhAHQAPQAiAHQAcgB1AGUAIgAgAE4AYQBtAGUAPQAiAFQAaQB0AGwAZQAiAC8APgANAAoAIAAg
ADwAdwA6AEwAcwBkAEUAeABjAGUAcAB0AGkAbwBuACAATABvAGMAawBlAGQAPQAiAGYAYQBsAHMA
ZQAiACAAUwBlAG0AaQBIAGkAZABkAGUAbgA9ACIAdAByAHUAZQAiACAAVQBuAGgAaQBkAGUAVwBo
AGUAbgBVAHMAZQBkAD0AIgB0AHIAdQBlACIADQAKACAAIAAgAE4AYQBtAGUAPQAiAEMAbABvAHMA
aQBuAGcAIgAvAD4ADQAKACAAIAA8AHcAOgBMAHMAZABFAHgAYwBlAHAAdABpAG8AbgAgAEwAbwBj
AGsAZQBkAD0AIgBmAGEAbABzAGUAIgAgAFMAZQBtAGkASABpAGQAZABlAG4APQAiAHQAcgB1AGUA
IgAgAFUAbgBoAGkAZABlAFcAaABlAG4AVQBzAGUAZAA9ACIAdAByAHUAZQAiAA0ACgAgACAAIABO
AGEAbQBlAD0AIgBTAGkAZwBuAGEAdAB1AHIAZQAiAC8APgANAAoAIAAgADwAdwA6AEwAcwBkAEUA
eABjAGUAcAB0AGkAbwBuACAATABvAGMAawBlAGQAPQAiAGYAYQBsAHMAZQAiACAAUAByAGkAbwBy
AGkAdAB5AD0AIgAxACIAIABTAGUAbQBpAEgAaQBkAGQAZQBuAD0AIgB0AHIAdQBlACIADQAKACAA
IAAgAFUAbgBoAGkAZABlAFcAaABlAG4AVQBzAGUAZAA9ACIAdAByAHUAZQAiACAATgBhAG0AZQA9
ACIARABlAGYAYQB1AGwAdAAgAFAAYQByAGEAZwByAGEAcABoACAARgBvAG4AdAAiAC8APgANAAoA
IAAgADwAdwA6AEwAcwBkAEUAeABjAGUAcAB0AGkAbwBuACAATABvAGMAawBlAGQAPQAiAGYAYQBs
AHMAZQAiACAAUwBlAG0AaQBIAGkAZABkAGUAbgA9ACIAdAByAHUAZQAiACAAVQBuAGgAaQBkAGUA
VwBoAGUAbgBVAHMAZQBkAD0AIgB0AHIAdQBlACIADQAKACAAIAAgAE4AYQBtAGUAPQAiAEIAbwBk
AHkAIABUAGUAeAB0ACIALwA+AA0ACgAgACAAPAB3ADoATABzAGQARQB4AGMAZQBwAHQAaQBvAG4A
IABMAG8AYwBrAGUAZAA9ACIAZgBhAGwAcwBlACIAIABTAGUAbQBpAEgAaQBkAGQAZQBuAD0AIgB0
AHIAdQBlACIAIABVAG4AaABpAGQAZQBXAGgAZQBuAFUAcwBlAGQAPQAiAHQAcgB1AGUAIgANAAoA
IAAgACAATgBhAG0AZQA9ACIAQgBvAGQAeQAgAFQAZQB4AHQAIABJAG4AZABlAG4AdAAiAC8APgAN
AAoAIAAgADwAdwA6AEwAcwBkAEUAeABjAGUAcAB0AGkAbwBuACAATABvAGMAawBlAGQAPQAiAGYA
YQBsAHMAZQAiACAAUwBlAG0AaQBIAGkAZABkAGUAbgA9ACIAdAByAHUAZQAiACAAVQBuAGgAaQBk
AGUAVwBoAGUAbgBVAHMAZQBkAD0AIgB0AHIAdQBlACIADQAKACAAIAAgAE4AYQBtAGUAPQAiAEwA
aQBzAHQAIABDAG8AbgB0AGkAbgB1AGUAIgAvAD4ADQAKACAAIAA8AHcAOgBMAHMAZABFAHgAYwBl
AHAAdABpAG8AbgAgAEwAbwBjAGsAZQBkAD0AIgBmAGEAbABzAGUAIgAgAFMAZQBtAGkASABpAGQA
ZABlAG4APQAiAHQAcgB1AGUAIgAgAFUAbgBoAGkAZABlAFcAaABlAG4AVQBzAGUAZAA9ACIAdABy
AHUAZQAiAA0ACgAgACAAIABOAGEAbQBlAD0AIgBMAGkAcwB0ACAAQwBvAG4AdABpAG4AdQBlACAA
MgAiAC8APgANAAoAIAAgADwAdwA6AEwAcwBkAEUAeABjAGUAcAB0AGkAbwBuACAATABvAGMAawBl
AGQAPQAiAGYAYQBsAHMAZQAiACAAUwBlAG0AaQBIAGkAZABkAGUAbgA9ACIAdAByAHUAZQAiACAA
VQBuAGgAaQBkAGUAVwBoAGUAbgBVAHMAZQBkAD0AIgB0AHIAdQBlACIADQAKACAAIAAgAE4AYQBt
AGUAPQAiAEwAaQBzAHQAIABDAG8AbgB0AGkAbgB1AGUAIAAzACIALwA+AA0ACgAgACAAPAB3ADoA
TABzAGQARQB4AGMAZQBwAHQAaQBvAG4AIABMAG8AYwBrAGUAZAA9ACIAZgBhAGwAcwBlACIAIABT
AGUAbQBpAEgAaQBkAGQAZQBuAD0AIgB0AHIAdQBlACIAIABVAG4AaABpAGQAZQBXAGgAZQBuAFUA
cwBlAGQAPQAiAHQAcgB1AGUAIgANAAoAIAAgACAATgBhAG0AZQA9ACIATABpAHMAdAAgAEMAbwBu
AHQAaQBuAHUAZQAgADQAIgAvAD4ADQAKACAAIAA8AHcAOgBMAHMAZABFAHgAYwBlAHAAdABpAG8A
bgAgAEwAbwBjAGsAZQBkAD0AIgBmAGEAbABzAGUAIgAgAFMAZQBtAGkASABpAGQAZABlAG4APQAi
AHQAcgB1AGUAIgAgAFUAbgBoAGkAZABlAFcAaABlAG4AVQBzAGUAZAA9ACIAdAByAHUAZQAiAA0A
CgAgACAAIABOAGEAbQBlAD0AIgBMAGkAcwB0ACAAQwBvAG4AdABpAG4AdQBlACAANQAiAC8APgAN
AAoAIAAgADwAdwA6AEwAcwBkAEUAeABjAGUAcAB0AGkAbwBuACAATABvAGMAawBlAGQAPQAiAGYA
YQBsAHMAZQAiACAAUwBlAG0AaQBIAGkAZABkAGUAbgA9ACIAdAByAHUAZQAiACAAVQBuAGgAaQBk
AGUAVwBoAGUAbgBVAHMAZQBkAD0AIgB0AHIAdQBlACIADQAKACAAIAAgAE4AYQBtAGUAPQAiAE0A
ZQBzAHMAYQBnAGUAIABIAGUAYQBkAGUAcgAiAC8APgANAAoAIAAgADwAdwA6AEwAcwBkAEUAeABj
AGUAcAB0AGkAbwBuACAATABvAGMAawBlAGQAPQAiAGYAYQBsAHMAZQAiACAAUAByAGkAbwByAGkA
dAB5AD0AIgAxADEAIgAgAFEARgBvAHIAbQBhAHQAPQAiAHQAcgB1AGUAIgAgAE4AYQBtAGUAPQAi
AFMAdQBiAHQAaQB0AGwAZQAiAC8APgANAAoAIAAgADwAdwA6AEwAcwBkAEUAeABjAGUAcAB0AGkA
bwBuACAATABvAGMAawBlAGQAPQAiAGYAYQBsAHMAZQAiACAAUwBlAG0AaQBIAGkAZABkAGUAbgA9
ACIAdAByAHUAZQAiACAAVQBuAGgAaQBkAGUAVwBoAGUAbgBVAHMAZQBkAD0AIgB0AHIAdQBlACIA
DQAKACAAIAAgAE4AYQBtAGUAPQAiAFMAYQBsAHUAdABhAHQAaQBvAG4AIgAvAD4ADQAKACAAIAA8
AHcAOgBMAHMAZABFAHgAYwBlAHAAdABpAG8AbgAgAEwAbwBjAGsAZQBkAD0AIgBmAGEAbABzAGUA
IgAgAFMAZQBtAGkASABpAGQAZABlAG4APQAiAHQAcgB1AGUAIgAgAFUAbgBoAGkAZABlAFcAaABl
AG4AVQBzAGUAZAA9ACIAdAByAHUAZQAiAA0ACgAgACAAIABOAGEAbQBlAD0AIgBEAGEAdABlACIA
LwA+AA0ACgAgACAAPAB3ADoATABzAGQARQB4AGMAZQBwAHQAaQBvAG4AIABMAG8AYwBrAGUAZAA9
ACIAZgBhAGwAcwBlACIAIABTAGUAbQBpAEgAaQBkAGQAZQBuAD0AIgB0AHIAdQBlACIAIABVAG4A
aABpAGQAZQBXAGgAZQBuAFUAcwBlAGQAPQAiAHQAcgB1AGUAIgANAAoAIAAgACAATgBhAG0AZQA9
ACIAQgBvAGQAeQAgAFQAZQB4AHQAIABGAGkAcgBzAHQAIABJAG4AZABlAG4AdAAiAC8APgANAAoA
IAAgADwAdwA6AEwAcwBkAEUAeABjAGUAcAB0AGkAbwBuACAATABvAGMAawBlAGQAPQAiAGYAYQBs
AHMAZQAiACAAUwBlAG0AaQBIAGkAZABkAGUAbgA9ACIAdAByAHUAZQAiACAAVQBuAGgAaQBkAGUA
VwBoAGUAbgBVAHMAZQBkAD0AIgB0AHIAdQBlACIADQAKACAAIAAgAE4AYQBtAGUAPQAiAEIAbwBk
AHkAIABUAGUAeAB0ACAARgBpAHIAcwB0ACAASQBuAGQAZQBuAHQAIAAyACIALwA+AA0ACgAgACAA
PAB3ADoATABzAGQARQB4AGMAZQBwAHQAaQBvAG4AIABMAG8AYwBrAGUAZAA9ACIAZgBhAGwAcwBl
ACIAIABTAGUAbQBpAEgAaQBkAGQAZQBuAD0AIgB0AHIAdQBlACIAIABVAG4AaABpAGQAZQBXAGgA
ZQBuAFUAcwBlAGQAPQAiAHQAcgB1AGUAIgANAAoAIAAgACAATgBhAG0AZQA9ACIATgBvAHQAZQAg
AEgAZQBhAGQAaQBuAGcAIgAvAD4ADQAKACAAIAA8AHcAOgBMAHMAZABFAHgAYwBlAHAAdABpAG8A
bgAgAEwAbwBjAGsAZQBkAD0AIgBmAGEAbABzAGUAIgAgAFMAZQBtAGkASABpAGQAZABlAG4APQAi
AHQAcgB1AGUAIgAgAFUAbgBoAGkAZABlAFcAaABlAG4AVQBzAGUAZAA9ACIAdAByAHUAZQAiAA0A
CgAgACAAIABOAGEAbQBlAD0AIgBCAG8AZAB5ACAAVABlAHgAdAAgADIAIgAvAD4ADQAKACAAIAA8
AHcAOgBMAHMAZABFAHgAYwBlAHAAdABpAG8AbgAgAEwAbwBjAGsAZQBkAD0AIgBmAGEAbABzAGUA
IgAgAFMAZQBtAGkASABpAGQAZABlAG4APQAiAHQAcgB1AGUAIgAgAFUAbgBoAGkAZABlAFcAaABl
AG4AVQBzAGUAZAA9ACIAdAByAHUAZQAiAA0ACgAgACAAIABOAGEAbQBlAD0AIgBCAG8AZAB5ACAA
VABlAHgAdAAgADMAIgAvAD4ADQAKACAAIAA8AHcAOgBMAHMAZABFAHgAYwBlAHAAdABpAG8AbgAg
AEwAbwBjAGsAZQBkAD0AIgBmAGEAbABzAGUAIgAgAFMAZQBtAGkASABpAGQAZABlAG4APQAiAHQA
cgB1AGUAIgAgAFUAbgBoAGkAZABlAFcAaABlAG4AVQBzAGUAZAA9ACIAdAByAHUAZQAiAA0ACgAg
ACAAIABOAGEAbQBlAD0AIgBCAG8AZAB5ACAAVABlAHgAdAAgAEkAbgBkAGUAbgB0ACAAMgAiAC8A
PgANAAoAIAAgADwAdwA6AEwAcwBkAEUAeABjAGUAcAB0AGkAbwBuACAATABvAGMAawBlAGQAPQAi
AGYAYQBsAHMAZQAiACAAUwBlAG0AaQBIAGkAZABkAGUAbgA9ACIAdAByAHUAZQAiACAAVQBuAGgA
aQBkAGUAVwBoAGUAbgBVAHMAZQBkAD0AIgB0AHIAdQBlACIADQAKACAAIAAgAE4AYQBtAGUAPQAi
AEIAbwBkAHkAIABUAGUAeAB0ACAASQBuAGQAZQBuAHQAIAAzACIALwA+AA0ACgAgACAAPAB3ADoA
TABzAGQARQB4AGMAZQBwAHQAaQBvAG4AIABMAG8AYwBrAGUAZAA9ACIAZgBhAGwAcwBlACIAIABT
AGUAbQBpAEgAaQBkAGQAZQBuAD0AIgB0AHIAdQBlACIAIABVAG4AaABpAGQAZQBXAGgAZQBuAFUA
cwBlAGQAPQAiAHQAcgB1AGUAIgANAAoAIAAgACAATgBhAG0AZQA9ACIAQgBsAG8AYwBrACAAVABl
AHgAdAAiAC8APgANAAoAIAAgADwAdwA6AEwAcwBkAEUAeABjAGUAcAB0AGkAbwBuACAATABvAGMA
awBlAGQAPQAiAGYAYQBsAHMAZQAiACAAUwBlAG0AaQBIAGkAZABkAGUAbgA9ACIAdAByAHUAZQAi
ACAAVQBuAGgAaQBkAGUAVwBoAGUAbgBVAHMAZQBkAD0AIgB0AHIAdQBlACIADQAKACAAIAAgAE4A
YQBtAGUAPQAiAEgAeQBwAGUAcgBsAGkAbgBrACIALwA+AA0ACgAgACAAPAB3ADoATABzAGQARQB4
AGMAZQBwAHQAaQBvAG4AIABMAG8AYwBrAGUAZAA9ACIAZgBhAGwAcwBlACIAIABTAGUAbQBpAEgA
aQBkAGQAZQBuAD0AIgB0AHIAdQBlACIAIABVAG4AaABpAGQAZQBXAGgAZQBuAFUAcwBlAGQAPQAi
AHQAcgB1AGUAIgANAAoAIAAgACAATgBhAG0AZQA9ACIARgBvAGwAbABvAHcAZQBkAEgAeQBwAGUA
cgBsAGkAbgBrACIALwA+AA0ACgAgACAAPAB3ADoATABzAGQARQB4AGMAZQBwAHQAaQBvAG4AIABM
AG8AYwBrAGUAZAA9ACIAZgBhAGwAcwBlACIAIABQAHIAaQBvAHIAaQB0AHkAPQAiADIAMgAiACAA
UQBGAG8AcgBtAGEAdAA9ACIAdAByAHUAZQAiACAATgBhAG0AZQA9ACIAUwB0AHIAbwBuAGcAIgAv
AD4ADQAKACAAIAA8AHcAOgBMAHMAZABFAHgAYwBlAHAAdABpAG8AbgAgAEwAbwBjAGsAZQBkAD0A
IgBmAGEAbABzAGUAIgAgAFAAcgBpAG8AcgBpAHQAeQA9ACIAMgAwACIAIABRAEYAbwByAG0AYQB0
AD0AIgB0AHIAdQBlACIAIABOAGEAbQBlAD0AIgBFAG0AcABoAGEAcwBpAHMAIgAvAD4ADQAKACAA
IAA8AHcAOgBMAHMAZABFAHgAYwBlAHAAdABpAG8AbgAgAEwAbwBjAGsAZQBkAD0AIgBmAGEAbABz
AGUAIgAgAFMAZQBtAGkASABpAGQAZABlAG4APQAiAHQAcgB1AGUAIgAgAFUAbgBoAGkAZABlAFcA
aABlAG4AVQBzAGUAZAA9ACIAdAByAHUAZQAiAA0ACgAgACAAIABOAGEAbQBlAD0AIgBEAG8AYwB1
AG0AZQBuAHQAIABNAGEAcAAiAC8APgANAAoAIAAgADwAdwA6AEwAcwBkAEUAeABjAGUAcAB0AGkA
bwBuACAATABvAGMAawBlAGQAPQAiAGYAYQBsAHMAZQAiACAAUwBlAG0AaQBIAGkAZABkAGUAbgA9
ACIAdAByAHUAZQAiACAAVQBuAGgAaQBkAGUAVwBoAGUAbgBVAHMAZQBkAD0AIgB0AHIAdQBlACIA
DQAKACAAIAAgAE4AYQBtAGUAPQAiAFAAbABhAGkAbgAgAFQAZQB4AHQAIgAvAD4ADQAKACAAIAA8
AHcAOgBMAHMAZABFAHgAYwBlAHAAdABpAG8AbgAgAEwAbwBjAGsAZQBkAD0AIgBmAGEAbABzAGUA
IgAgAFMAZQBtAGkASABpAGQAZABlAG4APQAiAHQAcgB1AGUAIgAgAFUAbgBoAGkAZABlAFcAaABl
AG4AVQBzAGUAZAA9ACIAdAByAHUAZQAiAA0ACgAgACAAIABOAGEAbQBlAD0AIgBFAC0AbQBhAGkA
bAAgAFMAaQBnAG4AYQB0AHUAcgBlACIALwA+AA0ACgAgACAAPAB3ADoATABzAGQARQB4AGMAZQBw
AHQAaQBvAG4AIABMAG8AYwBrAGUAZAA9ACIAZgBhAGwAcwBlACIAIABTAGUAbQBpAEgAaQBkAGQA
ZQBuAD0AIgB0AHIAdQBlACIAIABVAG4AaABpAGQAZQBXAGgAZQBuAFUAcwBlAGQAPQAiAHQAcgB1
AGUAIgANAAoAIAAgACAATgBhAG0AZQA9ACIASABUAE0ATAAgAFQAbwBwACAAbwBmACAARgBvAHIA
bQAiAC8APgANAAoAIAAgADwAdwA6AEwAcwBkAEUAeABjAGUAcAB0AGkAbwBuACAATABvAGMAawBl
AGQAPQAiAGYAYQBsAHMAZQAiACAAUwBlAG0AaQBIAGkAZABkAGUAbgA9ACIAdAByAHUAZQAiACAA
VQBuAGgAaQBkAGUAVwBoAGUAbgBVAHMAZQBkAD0AIgB0AHIAdQBlACIADQAKACAAIAAgAE4AYQBt
AGUAPQAiAEgAVABNAEwAIABCAG8AdAB0AG8AbQAgAG8AZgAgAEYAbwByAG0AIgAvAD4ADQAKACAA
IAA8AHcAOgBMAHMAZABFAHgAYwBlAHAAdABpAG8AbgAgAEwAbwBjAGsAZQBkAD0AIgBmAGEAbABz
AGUAIgAgAFMAZQBtAGkASABpAGQAZABlAG4APQAiAHQAcgB1AGUAIgAgAFUAbgBoAGkAZABlAFcA
aABlAG4AVQBzAGUAZAA9ACIAdAByAHUAZQAiAA0ACgAgACAAIABOAGEAbQBlAD0AIgBOAG8AcgBt
AGEAbAAgACgAVwBlAGIAKQAiAC8APgANAAoAIAAgADwAdwA6AEwAcwBkAEUAeABjAGUAcAB0AGkA
bwBuACAATABvAGMAawBlAGQAPQAiAGYAYQBsAHMAZQAiACAAUwBlAG0AaQBIAGkAZABkAGUAbgA9
ACIAdAByAHUAZQAiACAAVQBuAGgAaQBkAGUAVwBoAGUAbgBVAHMAZQBkAD0AIgB0AHIAdQBlACIA
DQAKACAAIAAgAE4AYQBtAGUAPQAiAEgAVABNAEwAIABBAGMAcgBvAG4AeQBtACIALwA+AA0ACgAg
ACAAPAB3ADoATABzAGQARQB4AGMAZQBwAHQAaQBvAG4AIABMAG8AYwBrAGUAZAA9ACIAZgBhAGwA
cwBlACIAIABTAGUAbQBpAEgAaQBkAGQAZQBuAD0AIgB0AHIAdQBlACIAIABVAG4AaABpAGQAZQBX
AGgAZQBuAFUAcwBlAGQAPQAiAHQAcgB1AGUAIgANAAoAIAAgACAATgBhAG0AZQA9ACIASABUAE0A
TAAgAEEAZABkAHIAZQBzAHMAIgAvAD4ADQAKACAAIAA8AHcAOgBMAHMAZABFAHgAYwBlAHAAdABp
AG8AbgAgAEwAbwBjAGsAZQBkAD0AIgBmAGEAbABzAGUAIgAgAFMAZQBtAGkASABpAGQAZABlAG4A
PQAiAHQAcgB1AGUAIgAgAFUAbgBoAGkAZABlAFcAaABlAG4AVQBzAGUAZAA9ACIAdAByAHUAZQAi
AA0ACgAgACAAIABOAGEAbQBlAD0AIgBIAFQATQBMACAAQwBpAHQAZQAiAC8APgANAAoAIAAgADwA
dwA6AEwAcwBkAEUAeABjAGUAcAB0AGkAbwBuACAATABvAGMAawBlAGQAPQAiAGYAYQBsAHMAZQAi
ACAAUwBlAG0AaQBIAGkAZABkAGUAbgA9ACIAdAByAHUAZQAiACAAVQBuAGgAaQBkAGUAVwBoAGUA
bgBVAHMAZQBkAD0AIgB0AHIAdQBlACIADQAKACAAIAAgAE4AYQBtAGUAPQAiAEgAVABNAEwAIABD
AG8AZABlACIALwA+AA0ACgAgACAAPAB3ADoATABzAGQARQB4AGMAZQBwAHQAaQBvAG4AIABMAG8A
YwBrAGUAZAA9ACIAZgBhAGwAcwBlACIAIABTAGUAbQBpAEgAaQBkAGQAZQBuAD0AIgB0AHIAdQBl
ACIAIABVAG4AaABpAGQAZQBXAGgAZQBuAFUAcwBlAGQAPQAiAHQAcgB1AGUAIgANAAoAIAAgACAA
TgBhAG0AZQA9ACIASABUAE0ATAAgAEQAZQBmAGkAbgBpAHQAaQBvAG4AIgAvAD4ADQAKACAAIAA8
AHcAOgBMAHMAZABFAHgAYwBlAHAAdABpAG8AbgAgAEwAbwBjAGsAZQBkAD0AIgBmAGEAbABzAGUA
IgAgAFMAZQBtAGkASABpAGQAZABlAG4APQAiAHQAcgB1AGUAIgAgAFUAbgBoAGkAZABlAFcAaABl
AG4AVQBzAGUAZAA9ACIAdAByAHUAZQAiAA0ACgAgACAAIABOAGEAbQBlAD0AIgBIAFQATQBMACAA
SwBlAHkAYgBvAGEAcgBkACIALwA+AA0ACgAgACAAPAB3ADoATABzAGQARQB4AGMAZQBwAHQAaQBv
AG4AIABMAG8AYwBrAGUAZAA9ACIAZgBhAGwAcwBlACIAIABTAGUAbQBpAEgAaQBkAGQAZQBuAD0A
IgB0AHIAdQBlACIAIABVAG4AaABpAGQAZQBXAGgAZQBuAFUAcwBlAGQAPQAiAHQAcgB1AGUAIgAN
AAoAIAAgACAATgBhAG0AZQA9ACIASABUAE0ATAAgAFAAcgBlAGYAbwByAG0AYQB0AHQAZQBkACIA
LwA+AA0ACgAgACAAPAB3ADoATABzAGQARQB4AGMAZQBwAHQAaQBvAG4AIABMAG8AYwBrAGUAZAA9
ACIAZgBhAGwAcwBlACIAIABTAGUAbQBpAEgAaQBkAGQAZQBuAD0AIgB0AHIAdQBlACIAIABVAG4A
aABpAGQAZQBXAGgAZQBuAFUAcwBlAGQAPQAiAHQAcgB1AGUAIgANAAoAIAAgACAATgBhAG0AZQA9
ACIASABUAE0ATAAgAFMAYQBtAHAAbABlACIALwA+AA0ACgAgACAAPAB3ADoATABzAGQARQB4AGMA
ZQBwAHQAaQBvAG4AIABMAG8AYwBrAGUAZAA9ACIAZgBhAGwAcwBlACIAIABTAGUAbQBpAEgAaQBk
AGQAZQBuAD0AIgB0AHIAdQBlACIAIABVAG4AaABpAGQAZQBXAGgAZQBuAFUAcwBlAGQAPQAiAHQA
cgB1AGUAIgANAAoAIAAgACAATgBhAG0AZQA9ACIASABUAE0ATAAgAFQAeQBwAGUAdwByAGkAdABl
AHIAIgAvAD4ADQAKACAAIAA8AHcAOgBMAHMAZABFAHgAYwBlAHAAdABpAG8AbgAgAEwAbwBjAGsA
ZQBkAD0AIgBmAGEAbABzAGUAIgAgAFMAZQBtAGkASABpAGQAZABlAG4APQAiAHQAcgB1AGUAIgAg
AFUAbgBoAGkAZABlAFcAaABlAG4AVQBzAGUAZAA9ACIAdAByAHUAZQAiAA0ACgAgACAAIABOAGEA
bQBlAD0AIgBIAFQATQBMACAAVgBhAHIAaQBhAGIAbABlACIALwA+AA0ACgAgACAAPAB3ADoATABz
AGQARQB4AGMAZQBwAHQAaQBvAG4AIABMAG8AYwBrAGUAZAA9ACIAZgBhAGwAcwBlACIAIABTAGUA
bQBpAEgAaQBkAGQAZQBuAD0AIgB0AHIAdQBlACIAIABVAG4AaABpAGQAZQBXAGgAZQBuAFUAcwBl
AGQAPQAiAHQAcgB1AGUAIgANAAoAIAAgACAATgBhAG0AZQA9ACIATgBvAHIAbQBhAGwAIABUAGEA
YgBsAGUAIgAvAD4ADQAKACAAIAA8AHcAOgBMAHMAZABFAHgAYwBlAHAAdABpAG8AbgAgAEwAbwBj
AGsAZQBkAD0AIgBmAGEAbABzAGUAIgAgAFMAZQBtAGkASABpAGQAZABlAG4APQAiAHQAcgB1AGUA
IgAgAFUAbgBoAGkAZABlAFcAaABlAG4AVQBzAGUAZAA9ACIAdAByAHUAZQAiAA0ACgAgACAAIABO
AGEAbQBlAD0AIgBhAG4AbgBvAHQAYQB0AGkAbwBuACAAcwB1AGIAagBlAGMAdAAiAC8APgANAAoA
IAAgADwAdwA6AEwAcwBkAEUAeABjAGUAcAB0AGkAbwBuACAATABvAGMAawBlAGQAPQAiAGYAYQBs
AHMAZQAiACAAUwBlAG0AaQBIAGkAZABkAGUAbgA9ACIAdAByAHUAZQAiACAAVQBuAGgAaQBkAGUA
VwBoAGUAbgBVAHMAZQBkAD0AIgB0AHIAdQBlACIADQAKACAAIAAgAE4AYQBtAGUAPQAiAE4AbwAg
AEwAaQBzAHQAIgAvAD4ADQAKACAAIAA8AHcAOgBMAHMAZABFAHgAYwBlAHAAdABpAG8AbgAgAEwA
bwBjAGsAZQBkAD0AIgBmAGEAbABzAGUAIgAgAFMAZQBtAGkASABpAGQAZABlAG4APQAiAHQAcgB1
AGUAIgAgAFUAbgBoAGkAZABlAFcAaABlAG4AVQBzAGUAZAA9ACIAdAByAHUAZQAiAA0ACgAgACAA
IABOAGEAbQBlAD0AIgBPAHUAdABsAGkAbgBlACAATABpAHMAdAAgADEAIgAvAD4ADQAKACAAIAA8
AHcAOgBMAHMAZABFAHgAYwBlAHAAdABpAG8AbgAgAEwAbwBjAGsAZQBkAD0AIgBmAGEAbABzAGUA
IgAgAFMAZQBtAGkASABpAGQAZABlAG4APQAiAHQAcgB1AGUAIgAgAFUAbgBoAGkAZABlAFcAaABl
AG4AVQBzAGUAZAA9ACIAdAByAHUAZQAiAA0ACgAgACAAIABOAGEAbQBlAD0AIgBPAHUAdABsAGkA
bgBlACAATABpAHMAdAAgADIAIgAvAD4ADQAKACAAIAA8AHcAOgBMAHMAZABFAHgAYwBlAHAAdABp
AG8AbgAgAEwAbwBjAGsAZQBkAD0AIgBmAGEAbABzAGUAIgAgAFMAZQBtAGkASABpAGQAZABlAG4A
PQAiAHQAcgB1AGUAIgAgAFUAbgBoAGkAZABlAFcAaABlAG4AVQBzAGUAZAA9ACIAdAByAHUAZQAi
AA0ACgAgACAAIABOAGEAbQBlAD0AIgBPAHUAdABsAGkAbgBlACAATABpAHMAdAAgADMAIgAvAD4A
DQAKACAAIAA8AHcAOgBMAHMAZABFAHgAYwBlAHAAdABpAG8AbgAgAEwAbwBjAGsAZQBkAD0AIgBm
AGEAbABzAGUAIgAgAFMAZQBtAGkASABpAGQAZABlAG4APQAiAHQAcgB1AGUAIgAgAFUAbgBoAGkA
ZABlAFcAaABlAG4AVQBzAGUAZAA9ACIAdAByAHUAZQAiAA0ACgAgACAAIABOAGEAbQBlAD0AIgBU
AGEAYgBsAGUAIABTAGkAbQBwAGwAZQAgADEAIgAvAD4ADQAKACAAIAA8AHcAOgBMAHMAZABFAHgA
YwBlAHAAdABpAG8AbgAgAEwAbwBjAGsAZQBkAD0AIgBmAGEAbABzAGUAIgAgAFMAZQBtAGkASABp
AGQAZABlAG4APQAiAHQAcgB1AGUAIgAgAFUAbgBoAGkAZABlAFcAaABlAG4AVQBzAGUAZAA9ACIA
dAByAHUAZQAiAA0ACgAgACAAIABOAGEAbQBlAD0AIgBUAGEAYgBsAGUAIABTAGkAbQBwAGwAZQAg
ADIAIgAvAD4ADQAKACAAIAA8AHcAOgBMAHMAZABFAHgAYwBlAHAAdABpAG8AbgAgAEwAbwBjAGsA
ZQBkAD0AIgBmAGEAbABzAGUAIgAgAFMAZQBtAGkASABpAGQAZABlAG4APQAiAHQAcgB1AGUAIgAg
AFUAbgBoAGkAZABlAFcAaABlAG4AVQBzAGUAZAA9ACIAdAByAHUAZQAiAA0ACgAgACAAIABOAGEA
bQBlAD0AIgBUAGEAYgBsAGUAIABTAGkAbQBwAGwAZQAgADMAIgAvAD4ADQAKACAAIAA8AHcAOgBM
AHMAZABFAHgAYwBlAHAAdABpAG8AbgAgAEwAbwBjAGsAZQBkAD0AIgBmAGEAbABzAGUAIgAgAFMA
ZQBtAGkASABpAGQAZABlAG4APQAiAHQAcgB1AGUAIgAgAFUAbgBoAGkAZABlAFcAaABlAG4AVQBz
AGUAZAA9ACIAdAByAHUAZQAiAA0ACgAgACAAIABOAGEAbQBlAD0AIgBUAGEAYgBsAGUAIABDAGwA
YQBzAHMAaQBjACAAMQAiAC8APgANAAoAIAAgADwAdwA6AEwAcwBkAEUAeABjAGUAcAB0AGkAbwBu
ACAATABvAGMAawBlAGQAPQAiAGYAYQBsAHMAZQAiACAAUwBlAG0AaQBIAGkAZABkAGUAbgA9ACIA
dAByAHUAZQAiACAAVQBuAGgAaQBkAGUAVwBoAGUAbgBVAHMAZQBkAD0AIgB0AHIAdQBlACIADQAK
ACAAIAAgAE4AYQBtAGUAPQAiAFQAYQBiAGwAZQAgAEMAbABhAHMAcwBpAGMAIAAyACIALwA+AA0A
CgAgACAAPAB3ADoATABzAGQARQB4AGMAZQBwAHQAaQBvAG4AIABMAG8AYwBrAGUAZAA9ACIAZgBh
AGwAcwBlACIAIABTAGUAbQBpAEgAaQBkAGQAZQBuAD0AIgB0AHIAdQBlACIAIABVAG4AaABpAGQA
ZQBXAGgAZQBuAFUAcwBlAGQAPQAiAHQAcgB1AGUAIgANAAoAIAAgACAATgBhAG0AZQA9ACIAVABh
AGIAbABlACAAQwBsAGEAcwBzAGkAYwAgADMAIgAvAD4ADQAKACAAIAA8AHcAOgBMAHMAZABFAHgA
YwBlAHAAdABpAG8AbgAgAEwAbwBjAGsAZQBkAD0AIgBmAGEAbABzAGUAIgAgAFMAZQBtAGkASABp
AGQAZABlAG4APQAiAHQAcgB1AGUAIgAgAFUAbgBoAGkAZABlAFcAaABlAG4AVQBzAGUAZAA9ACIA
dAByAHUAZQAiAA0ACgAgACAAIABOAGEAbQBlAD0AIgBUAGEAYgBsAGUAIABDAGwAYQBzAHMAaQBj
ACAANAAiAC8APgANAAoAIAAgADwAdwA6AEwAcwBkAEUAeABjAGUAcAB0AGkAbwBuACAATABvAGMA
awBlAGQAPQAiAGYAYQBsAHMAZQAiACAAUwBlAG0AaQBIAGkAZABkAGUAbgA9ACIAdAByAHUAZQAi
ACAAVQBuAGgAaQBkAGUAVwBoAGUAbgBVAHMAZQBkAD0AIgB0AHIAdQBlACIADQAKACAAIAAgAE4A
YQBtAGUAPQAiAFQAYQBiAGwAZQAgAEMAbwBsAG8AcgBmAHUAbAAgADEAIgAvAD4ADQAKACAAIAA8
AHcAOgBMAHMAZABFAHgAYwBlAHAAdABpAG8AbgAgAEwAbwBjAGsAZQBkAD0AIgBmAGEAbABzAGUA
IgAgAFMAZQBtAGkASABpAGQAZABlAG4APQAiAHQAcgB1AGUAIgAgAFUAbgBoAGkAZABlAFcAaABl
AG4AVQBzAGUAZAA9ACIAdAByAHUAZQAiAA0ACgAgACAAIABOAGEAbQBlAD0AIgBUAGEAYgBsAGUA
IABDAG8AbABvAHIAZgB1AGwAIAAyACIALwA+AA0ACgAgACAAPAB3ADoATABzAGQARQB4AGMAZQBw
AHQAaQBvAG4AIABMAG8AYwBrAGUAZAA9ACIAZgBhAGwAcwBlACIAIABTAGUAbQBpAEgAaQBkAGQA
ZQBuAD0AIgB0AHIAdQBlACIAIABVAG4AaABpAGQAZQBXAGgAZQBuAFUAcwBlAGQAPQAiAHQAcgB1
AGUAIgANAAoAIAAgACAATgBhAG0AZQA9ACIAVABhAGIAbABlACAAQwBvAGwAbwByAGYAdQBsACAA
MwAiAC8APgANAAoAIAAgADwAdwA6AEwAcwBkAEUAeABjAGUAcAB0AGkAbwBuACAATABvAGMAawBl
AGQAPQAiAGYAYQBsAHMAZQAiACAAUwBlAG0AaQBIAGkAZABkAGUAbgA9ACIAdAByAHUAZQAiACAA
VQBuAGgAaQBkAGUAVwBoAGUAbgBVAHMAZQBkAD0AIgB0AHIAdQBlACIADQAKACAAIAAgAE4AYQBt
AGUAPQAiAFQAYQBiAGwAZQAgAEMAbwBsAHUAbQBuAHMAIAAxACIALwA+AA0ACgAgACAAPAB3ADoA
TABzAGQARQB4AGMAZQBwAHQAaQBvAG4AIABMAG8AYwBrAGUAZAA9ACIAZgBhAGwAcwBlACIAIABT
AGUAbQBpAEgAaQBkAGQAZQBuAD0AIgB0AHIAdQBlACIAIABVAG4AaABpAGQAZQBXAGgAZQBuAFUA
cwBlAGQAPQAiAHQAcgB1AGUAIgANAAoAIAAgACAATgBhAG0AZQA9ACIAVABhAGIAbABlACAAQwBv
AGwAdQBtAG4AcwAgADIAIgAvAD4ADQAKACAAIAA8AHcAOgBMAHMAZABFAHgAYwBlAHAAdABpAG8A
bgAgAEwAbwBjAGsAZQBkAD0AIgBmAGEAbABzAGUAIgAgAFMAZQBtAGkASABpAGQAZABlAG4APQAi
AHQAcgB1AGUAIgAgAFUAbgBoAGkAZABlAFcAaABlAG4AVQBzAGUAZAA9ACIAdAByAHUAZQAiAA0A
CgAgACAAIABOAGEAbQBlAD0AIgBUAGEAYgBsAGUAIABDAG8AbAB1AG0AbgBzACAAMwAiAC8APgAN
AAoAIAAgADwAdwA6AEwAcwBkAEUAeABjAGUAcAB0AGkAbwBuACAATABvAGMAawBlAGQAPQAiAGYA
YQBsAHMAZQAiACAAUwBlAG0AaQBIAGkAZABkAGUAbgA9ACIAdAByAHUAZQAiACAAVQBuAGgAaQBk
AGUAVwBoAGUAbgBVAHMAZQBkAD0AIgB0AHIAdQBlACIADQAKACAAIAAgAE4AYQBtAGUAPQAiAFQA
YQBiAGwAZQAgAEMAbwBsAHUAbQBuAHMAIAA0ACIALwA+AA0ACgAgACAAPAB3ADoATABzAGQARQB4
AGMAZQBwAHQAaQBvAG4AIABMAG8AYwBrAGUAZAA9ACIAZgBhAGwAcwBlACIAIABTAGUAbQBpAEgA
aQBkAGQAZQBuAD0AIgB0AHIAdQBlACIAIABVAG4AaABpAGQAZQBXAGgAZQBuAFUAcwBlAGQAPQAi
AHQAcgB1AGUAIgANAAoAIAAgACAATgBhAG0AZQA9ACIAVABhAGIAbABlACAAQwBvAGwAdQBtAG4A
cwAgADUAIgAvAD4ADQAKACAAIAA8AHcAOgBMAHMAZABFAHgAYwBlAHAAdABpAG8AbgAgAEwAbwBj
AGsAZQBkAD0AIgBmAGEAbABzAGUAIgAgAFMAZQBtAGkASABpAGQAZABlAG4APQAiAHQAcgB1AGUA
IgAgAFUAbgBoAGkAZABlAFcAaABlAG4AVQBzAGUAZAA9ACIAdAByAHUAZQAiAA0ACgAgACAAIABO
AGEAbQBlAD0AIgBUAGEAYgBsAGUAIABHAHIAaQBkACAAMQAiAC8APgANAAoAIAAgADwAdwA6AEwA
cwBkAEUAeABjAGUAcAB0AGkAbwBuACAATABvAGMAawBlAGQAPQAiAGYAYQBsAHMAZQAiACAAUwBl
AG0AaQBIAGkAZABkAGUAbgA9ACIAdAByAHUAZQAiACAAVQBuAGgAaQBkAGUAVwBoAGUAbgBVAHMA
ZQBkAD0AIgB0AHIAdQBlACIADQAKACAAIAAgAE4AYQBtAGUAPQAiAFQAYQBiAGwAZQAgAEcAcgBp
AGQAIAAyACIALwA+AA0ACgAgACAAPAB3ADoATABzAGQARQB4AGMAZQBwAHQAaQBvAG4AIABMAG8A
YwBrAGUAZAA9ACIAZgBhAGwAcwBlACIAIABTAGUAbQBpAEgAaQBkAGQAZQBuAD0AIgB0AHIAdQBl
ACIAIABVAG4AaABpAGQAZQBXAGgAZQBuAFUAcwBlAGQAPQAiAHQAcgB1AGUAIgANAAoAIAAgACAA
TgBhAG0AZQA9ACIAVABhAGIAbABlACAARwByAGkAZAAgADMAIgAvAD4ADQAKACAAIAA8AHcAOgBM
AHMAZABFAHgAYwBlAHAAdABpAG8AbgAgAEwAbwBjAGsAZQBkAD0AIgBmAGEAbABzAGUAIgAgAFMA
ZQBtAGkASABpAGQAZABlAG4APQAiAHQAcgB1AGUAIgAgAFUAbgBoAGkAZABlAFcAaABlAG4AVQBz
AGUAZAA9ACIAdAByAHUAZQAiAA0ACgAgACAAIABOAGEAbQBlAD0AIgBUAGEAYgBsAGUAIABHAHIA
aQBkACAANAAiAC8APgANAAoAIAAgADwAdwA6AEwAcwBkAEUAeABjAGUAcAB0AGkAbwBuACAATABv
AGMAawBlAGQAPQAiAGYAYQBsAHMAZQAiACAAUwBlAG0AaQBIAGkAZABkAGUAbgA9ACIAdAByAHUA
ZQAiACAAVQBuAGgAaQBkAGUAVwBoAGUAbgBVAHMAZQBkAD0AIgB0AHIAdQBlACIADQAKACAAIAAg
AE4AYQBtAGUAPQAiAFQAYQBiAGwAZQAgAEcAcgBpAGQAIAA1ACIALwA+AA0ACgAgACAAPAB3ADoA
TABzAGQARQB4AGMAZQBwAHQAaQBvAG4AIABMAG8AYwBrAGUAZAA9ACIAZgBhAGwAcwBlACIAIABT
AGUAbQBpAEgAaQBkAGQAZQBuAD0AIgB0AHIAdQBlACIAIABVAG4AaABpAGQAZQBXAGgAZQBuAFUA
cwBlAGQAPQAiAHQAcgB1AGUAIgANAAoAIAAgACAATgBhAG0AZQA9ACIAVABhAGIAbABlACAARwBy
AGkAZAAgADYAIgAvAD4ADQAKACAAIAA8AHcAOgBMAHMAZABFAHgAYwBlAHAAdABpAG8AbgAgAEwA
bwBjAGsAZQBkAD0AIgBmAGEAbABzAGUAIgAgAFMAZQBtAGkASABpAGQAZABlAG4APQAiAHQAcgB1
AGUAIgAgAFUAbgBoAGkAZABlAFcAaABlAG4AVQBzAGUAZAA9ACIAdAByAHUAZQAiAA0ACgAgACAA
IABOAGEAbQBlAD0AIgBUAGEAYgBsAGUAIABHAHIAaQBkACAANwAiAC8APgANAAoAIAAgADwAdwA6
AEwAcwBkAEUAeABjAGUAcAB0AGkAbwBuACAATABvAGMAawBlAGQAPQAiAGYAYQBsAHMAZQAiACAA
UwBlAG0AaQBIAGkAZABkAGUAbgA9ACIAdAByAHUAZQAiACAAVQBuAGgAaQBkAGUAVwBoAGUAbgBV
AHMAZQBkAD0AIgB0AHIAdQBlACIADQAKACAAIAAgAE4AYQBtAGUAPQAiAFQAYQBiAGwAZQAgAEcA
cgBpAGQAIAA4ACIALwA+AA0ACgAgACAAPAB3ADoATABzAGQARQB4AGMAZQBwAHQAaQBvAG4AIABM
AG8AYwBrAGUAZAA9ACIAZgBhAGwAcwBlACIAIABTAGUAbQBpAEgAaQBkAGQAZQBuAD0AIgB0AHIA
dQBlACIAIABVAG4AaABpAGQAZQBXAGgAZQBuAFUAcwBlAGQAPQAiAHQAcgB1AGUAIgANAAoAIAAg
ACAATgBhAG0AZQA9ACIAVABhAGIAbABlACAATABpAHMAdAAgADEAIgAvAD4ADQAKACAAIAA8AHcA
OgBMAHMAZABFAHgAYwBlAHAAdABpAG8AbgAgAEwAbwBjAGsAZQBkAD0AIgBmAGEAbABzAGUAIgAg
AFMAZQBtAGkASABpAGQAZABlAG4APQAiAHQAcgB1AGUAIgAgAFUAbgBoAGkAZABlAFcAaABlAG4A
VQBzAGUAZAA9ACIAdAByAHUAZQAiAA0ACgAgACAAIABOAGEAbQBlAD0AIgBUAGEAYgBsAGUAIABM
AGkAcwB0ACAAMgAiAC8APgANAAoAIAAgADwAdwA6AEwAcwBkAEUAeABjAGUAcAB0AGkAbwBuACAA
TABvAGMAawBlAGQAPQAiAGYAYQBsAHMAZQAiACAAUwBlAG0AaQBIAGkAZABkAGUAbgA9ACIAdABy
AHUAZQAiACAAVQBuAGgAaQBkAGUAVwBoAGUAbgBVAHMAZQBkAD0AIgB0AHIAdQBlACIADQAKACAA
IAAgAE4AYQBtAGUAPQAiAFQAYQBiAGwAZQAgAEwAaQBzAHQAIAAzACIALwA+AA0ACgAgACAAPAB3
ADoATABzAGQARQB4AGMAZQBwAHQAaQBvAG4AIABMAG8AYwBrAGUAZAA9ACIAZgBhAGwAcwBlACIA
IABTAGUAbQBpAEgAaQBkAGQAZQBuAD0AIgB0AHIAdQBlACIAIABVAG4AaABpAGQAZQBXAGgAZQBu
AFUAcwBlAGQAPQAiAHQAcgB1AGUAIgANAAoAIAAgACAATgBhAG0AZQA9ACIAVABhAGIAbABlACAA
TABpAHMAdAAgADQAIgAvAD4ADQAKACAAIAA8AHcAOgBMAHMAZABFAHgAYwBlAHAAdABpAG8AbgAg
AEwAbwBjAGsAZQBkAD0AIgBmAGEAbABzAGUAIgAgAFMAZQBtAGkASABpAGQAZABlAG4APQAiAHQA
cgB1AGUAIgAgAFUAbgBoAGkAZABlAFcAaABlAG4AVQBzAGUAZAA9ACIAdAByAHUAZQAiAA0ACgAg
ACAAIABOAGEAbQBlAD0AIgBUAGEAYgBsAGUAIABMAGkAcwB0ACAANQAiAC8APgANAAoAIAAgADwA
dwA6AEwAcwBkAEUAeABjAGUAcAB0AGkAbwBuACAATABvAGMAawBlAGQAPQAiAGYAYQBsAHMAZQAi
ACAAUwBlAG0AaQBIAGkAZABkAGUAbgA9ACIAdAByAHUAZQAiACAAVQBuAGgAaQBkAGUAVwBoAGUA
bgBVAHMAZQBkAD0AIgB0AHIAdQBlACIADQAKACAAIAAgAE4AYQBtAGUAPQAiAFQAYQBiAGwAZQAg
AEwAaQBzAHQAIAA2ACIALwA+AA0ACgAgACAAPAB3ADoATABzAGQARQB4AGMAZQBwAHQAaQBvAG4A
IABMAG8AYwBrAGUAZAA9ACIAZgBhAGwAcwBlACIAIABTAGUAbQBpAEgAaQBkAGQAZQBuAD0AIgB0
AHIAdQBlACIAIABVAG4AaABpAGQAZQBXAGgAZQBuAFUAcwBlAGQAPQAiAHQAcgB1AGUAIgANAAoA
IAAgACAATgBhAG0AZQA9ACIAVABhAGIAbABlACAATABpAHMAdAAgADcAIgAvAD4ADQAKACAAIAA8
AHcAOgBMAHMAZABFAHgAYwBlAHAAdABpAG8AbgAgAEwAbwBjAGsAZQBkAD0AIgBmAGEAbABzAGUA
IgAgAFMAZQBtAGkASABpAGQAZABlAG4APQAiAHQAcgB1AGUAIgAgAFUAbgBoAGkAZABlAFcAaABl
AG4AVQBzAGUAZAA9ACIAdAByAHUAZQAiAA0ACgAgACAAIABOAGEAbQBlAD0AIgBUAGEAYgBsAGUA
IABMAGkAcwB0ACAAOAAiAC8APgANAAoAIAAgADwAdwA6AEwAcwBkAEUAeABjAGUAcAB0AGkAbwBu
ACAATABvAGMAawBlAGQAPQAiAGYAYQBsAHMAZQAiACAAUwBlAG0AaQBIAGkAZABkAGUAbgA9ACIA
dAByAHUAZQAiACAAVQBuAGgAaQBkAGUAVwBoAGUAbgBVAHMAZQBkAD0AIgB0AHIAdQBlACIADQAK
ACAAIAAgAE4AYQBtAGUAPQAiAFQAYQBiAGwAZQAgADMARAAgAGUAZgBmAGUAYwB0AHMAIAAxACIA
LwA+AA0ACgAgACAAPAB3ADoATABzAGQARQB4AGMAZQBwAHQAaQBvAG4AIABMAG8AYwBrAGUAZAA9
ACIAZgBhAGwAcwBlACIAIABTAGUAbQBpAEgAaQBkAGQAZQBuAD0AIgB0AHIAdQBlACIAIABVAG4A
aABpAGQAZQBXAGgAZQBuAFUAcwBlAGQAPQAiAHQAcgB1AGUAIgANAAoAIAAgACAATgBhAG0AZQA9
ACIAVABhAGIAbABlACAAMwBEACAAZQBmAGYAZQBjAHQAcwAgADIAIgAvAD4ADQAKACAAIAA8AHcA
OgBMAHMAZABFAHgAYwBlAHAAdABpAG8AbgAgAEwAbwBjAGsAZQBkAD0AIgBmAGEAbABzAGUAIgAg
AFMAZQBtAGkASABpAGQAZABlAG4APQAiAHQAcgB1AGUAIgAgAFUAbgBoAGkAZABlAFcAaABlAG4A
VQBzAGUAZAA9ACIAdAByAHUAZQAiAA0ACgAgACAAIABOAGEAbQBlAD0AIgBUAGEAYgBsAGUAIAAz
AEQAIABlAGYAZgBlAGMAdABzACAAMwAiAC8APgANAAoAIAAgADwAdwA6AEwAcwBkAEUAeABjAGUA
cAB0AGkAbwBuACAATABvAGMAawBlAGQAPQAiAGYAYQBsAHMAZQAiACAAUwBlAG0AaQBIAGkAZABk
AGUAbgA9ACIAdAByAHUAZQAiACAAVQBuAGgAaQBkAGUAVwBoAGUAbgBVAHMAZQBkAD0AIgB0AHIA
dQBlACIADQAKACAAIAAgAE4AYQBtAGUAPQAiAFQAYQBiAGwAZQAgAEMAbwBuAHQAZQBtAHAAbwBy
AGEAcgB5ACIALwA+AA0ACgAgACAAPAB3ADoATABzAGQARQB4AGMAZQBwAHQAaQBvAG4AIABMAG8A
YwBrAGUAZAA9ACIAZgBhAGwAcwBlACIAIABTAGUAbQBpAEgAaQBkAGQAZQBuAD0AIgB0AHIAdQBl
ACIAIABVAG4AaABpAGQAZQBXAGgAZQBuAFUAcwBlAGQAPQAiAHQAcgB1AGUAIgANAAoAIAAgACAA
TgBhAG0AZQA9ACIAVABhAGIAbABlACAARQBsAGUAZwBhAG4AdAAiAC8APgANAAoAIAAgADwAdwA6
AEwAcwBkAEUAeABjAGUAcAB0AGkAbwBuACAATABvAGMAawBlAGQAPQAiAGYAYQBsAHMAZQAiACAA
UwBlAG0AaQBIAGkAZABkAGUAbgA9ACIAdAByAHUAZQAiACAAVQBuAGgAaQBkAGUAVwBoAGUAbgBV
AHMAZQBkAD0AIgB0AHIAdQBlACIADQAKACAAIAAgAE4AYQBtAGUAPQAiAFQAYQBiAGwAZQAgAFAA
cgBvAGYAZQBzAHMAaQBvAG4AYQBsACIALwA+AA0ACgAgACAAPAB3ADoATABzAGQARQB4AGMAZQBw
AHQAaQBvAG4AIABMAG8AYwBrAGUAZAA9ACIAZgBhAGwAcwBlACIAIABTAGUAbQBpAEgAaQBkAGQA
ZQBuAD0AIgB0AHIAdQBlACIAIABVAG4AaABpAGQAZQBXAGgAZQBuAFUAcwBlAGQAPQAiAHQAcgB1
AGUAIgANAAoAIAAgACAATgBhAG0AZQA9ACIAVABhAGIAbABlACAAUwB1AGIAdABsAGUAIAAxACIA
LwA+AA0ACgAgACAAPAB3ADoATABzAGQARQB4AGMAZQBwAHQAaQBvAG4AIABMAG8AYwBrAGUAZAA9
ACIAZgBhAGwAcwBlACIAIABTAGUAbQBpAEgAaQBkAGQAZQBuAD0AIgB0AHIAdQBlACIAIABVAG4A
aABpAGQAZQBXAGgAZQBuAFUAcwBlAGQAPQAiAHQAcgB1AGUAIgANAAoAIAAgACAATgBhAG0AZQA9
ACIAVABhAGIAbABlACAAUwB1AGIAdABsAGUAIAAyACIALwA+AA0ACgAgACAAPAB3ADoATABzAGQA
RQB4AGMAZQBwAHQAaQBvAG4AIABMAG8AYwBrAGUAZAA9ACIAZgBhAGwAcwBlACIAIABTAGUAbQBp
AEgAaQBkAGQAZQBuAD0AIgB0AHIAdQBlACIAIABVAG4AaABpAGQAZQBXAGgAZQBuAFUAcwBlAGQA
PQAiAHQAcgB1AGUAIgANAAoAIAAgACAATgBhAG0AZQA9ACIAVABhAGIAbABlACAAVwBlAGIAIAAx
ACIALwA+AA0ACgAgACAAPAB3ADoATABzAGQARQB4AGMAZQBwAHQAaQBvAG4AIABMAG8AYwBrAGUA
ZAA9ACIAZgBhAGwAcwBlACIAIABTAGUAbQBpAEgAaQBkAGQAZQBuAD0AIgB0AHIAdQBlACIAIABV
AG4AaABpAGQAZQBXAGgAZQBuAFUAcwBlAGQAPQAiAHQAcgB1AGUAIgANAAoAIAAgACAATgBhAG0A
ZQA9ACIAVABhAGIAbABlACAAVwBlAGIAIAAyACIALwA+AA0ACgAgACAAPAB3ADoATABzAGQARQB4
AGMAZQBwAHQAaQBvAG4AIABMAG8AYwBrAGUAZAA9ACIAZgBhAGwAcwBlACIAIABTAGUAbQBpAEgA
aQBkAGQAZQBuAD0AIgB0AHIAdQBlACIAIABVAG4AaABpAGQAZQBXAGgAZQBuAFUAcwBlAGQAPQAi
AHQAcgB1AGUAIgANAAoAIAAgACAATgBhAG0AZQA9ACIAVABhAGIAbABlACAAVwBlAGIAIAAzACIA
LwA+AA0ACgAgACAAPAB3ADoATABzAGQARQB4AGMAZQBwAHQAaQBvAG4AIABMAG8AYwBrAGUAZAA9
ACIAZgBhAGwAcwBlACIAIABTAGUAbQBpAEgAaQBkAGQAZQBuAD0AIgB0AHIAdQBlACIAIABVAG4A
aABpAGQAZQBXAGgAZQBuAFUAcwBlAGQAPQAiAHQAcgB1AGUAIgANAAoAIAAgACAATgBhAG0AZQA9
ACIAQgBhAGwAbABvAG8AbgAgAFQAZQB4AHQAIgAvAD4ADQAKACAAIAA8AHcAOgBMAHMAZABFAHgA
YwBlAHAAdABpAG8AbgAgAEwAbwBjAGsAZQBkAD0AIgBmAGEAbABzAGUAIgAgAFAAcgBpAG8AcgBp
AHQAeQA9ACIAMwA5ACIAIABOAGEAbQBlAD0AIgBUAGEAYgBsAGUAIABHAHIAaQBkACIALwA+AA0A
CgAgACAAPAB3ADoATABzAGQARQB4AGMAZQBwAHQAaQBvAG4AIABMAG8AYwBrAGUAZAA9ACIAZgBh
AGwAcwBlACIAIABTAGUAbQBpAEgAaQBkAGQAZQBuAD0AIgB0AHIAdQBlACIAIABVAG4AaABpAGQA
ZQBXAGgAZQBuAFUAcwBlAGQAPQAiAHQAcgB1AGUAIgANAAoAIAAgACAATgBhAG0AZQA9ACIAVABh
AGIAbABlACAAVABoAGUAbQBlACIALwA+AA0ACgAgACAAPAB3ADoATABzAGQARQB4AGMAZQBwAHQA
aQBvAG4AIABMAG8AYwBrAGUAZAA9ACIAZgBhAGwAcwBlACIAIABTAGUAbQBpAEgAaQBkAGQAZQBu
AD0AIgB0AHIAdQBlACIAIABOAGEAbQBlAD0AIgBQAGwAYQBjAGUAaABvAGwAZABlAHIAIABUAGUA
eAB0ACIALwA+AA0ACgAgACAAPAB3ADoATABzAGQARQB4AGMAZQBwAHQAaQBvAG4AIABMAG8AYwBr
AGUAZAA9ACIAZgBhAGwAcwBlACIAIABQAHIAaQBvAHIAaQB0AHkAPQAiADEAIgAgAFEARgBvAHIA
bQBhAHQAPQAiAHQAcgB1AGUAIgAgAE4AYQBtAGUAPQAiAE4AbwAgAFMAcABhAGMAaQBuAGcAIgAv
AD4ADQAKACAAIAA8AHcAOgBMAHMAZABFAHgAYwBlAHAAdABpAG8AbgAgAEwAbwBjAGsAZQBkAD0A
IgBmAGEAbABzAGUAIgAgAFAAcgBpAG8AcgBpAHQAeQA9ACIANgAwACIAIABOAGEAbQBlAD0AIgBM
AGkAZwBoAHQAIABTAGgAYQBkAGkAbgBnACIALwA+AA0ACgAgACAAPAB3ADoATABzAGQARQB4AGMA
ZQBwAHQAaQBvAG4AIABMAG8AYwBrAGUAZAA9ACIAZgBhAGwAcwBlACIAIABQAHIAaQBvAHIAaQB0
AHkAPQAiADYAMQAiACAATgBhAG0AZQA9ACIATABpAGcAaAB0ACAATABpAHMAdAAiAC8APgANAAoA
IAAgADwAdwA6AEwAcwBkAEUAeABjAGUAcAB0AGkAbwBuACAATABvAGMAawBlAGQAPQAiAGYAYQBs
AHMAZQAiACAAUAByAGkAbwByAGkAdAB5AD0AIgA2ADIAIgAgAE4AYQBtAGUAPQAiAEwAaQBnAGgA
dAAgAEcAcgBpAGQAIgAvAD4ADQAKACAAIAA8AHcAOgBMAHMAZABFAHgAYwBlAHAAdABpAG8AbgAg
AEwAbwBjAGsAZQBkAD0AIgBmAGEAbABzAGUAIgAgAFAAcgBpAG8AcgBpAHQAeQA9ACIANgAzACIA
IABOAGEAbQBlAD0AIgBNAGUAZABpAHUAbQAgAFMAaABhAGQAaQBuAGcAIAAxACIALwA+AA0ACgAg
ACAAPAB3ADoATABzAGQARQB4AGMAZQBwAHQAaQBvAG4AIABMAG8AYwBrAGUAZAA9ACIAZgBhAGwA
cwBlACIAIABQAHIAaQBvAHIAaQB0AHkAPQAiADYANAAiACAATgBhAG0AZQA9ACIATQBlAGQAaQB1
AG0AIABTAGgAYQBkAGkAbgBnACAAMgAiAC8APgANAAoAIAAgADwAdwA6AEwAcwBkAEUAeABjAGUA
cAB0AGkAbwBuACAATABvAGMAawBlAGQAPQAiAGYAYQBsAHMAZQAiACAAUAByAGkAbwByAGkAdAB5
AD0AIgA2ADUAIgAgAE4AYQBtAGUAPQAiAE0AZQBkAGkAdQBtACAATABpAHMAdAAgADEAIgAvAD4A
DQAKACAAIAA8AHcAOgBMAHMAZABFAHgAYwBlAHAAdABpAG8AbgAgAEwAbwBjAGsAZQBkAD0AIgBm
AGEAbABzAGUAIgAgAFAAcgBpAG8AcgBpAHQAeQA9ACIANgA2ACIAIABOAGEAbQBlAD0AIgBNAGUA
ZABpAHUAbQAgAEwAaQBzAHQAIAAyACIALwA+AA0ACgAgACAAPAB3ADoATABzAGQARQB4AGMAZQBw
AHQAaQBvAG4AIABMAG8AYwBrAGUAZAA9ACIAZgBhAGwAcwBlACIAIABQAHIAaQBvAHIAaQB0AHkA
PQAiADYANwAiACAATgBhAG0AZQA9ACIATQBlAGQAaQB1AG0AIABHAHIAaQBkACAAMQAiAC8APgAN
AAoAIAAgADwAdwA6AEwAcwBkAEUAeABjAGUAcAB0AGkAbwBuACAATABvAGMAawBlAGQAPQAiAGYA
YQBsAHMAZQAiACAAUAByAGkAbwByAGkAdAB5AD0AIgA2ADgAIgAgAE4AYQBtAGUAPQAiAE0AZQBk
AGkAdQBtACAARwByAGkAZAAgADIAIgAvAD4ADQAKACAAIAA8AHcAOgBMAHMAZABFAHgAYwBlAHAA
dABpAG8AbgAgAEwAbwBjAGsAZQBkAD0AIgBmAGEAbABzAGUAIgAgAFAAcgBpAG8AcgBpAHQAeQA9
ACIANgA5ACIAIABOAGEAbQBlAD0AIgBNAGUAZABpAHUAbQAgAEcAcgBpAGQAIAAzACIALwA+AA0A
CgAgACAAPAB3ADoATABzAGQARQB4AGMAZQBwAHQAaQBvAG4AIABMAG8AYwBrAGUAZAA9ACIAZgBh
AGwAcwBlACIAIABQAHIAaQBvAHIAaQB0AHkAPQAiADcAMAAiACAATgBhAG0AZQA9ACIARABhAHIA
awAgAEwAaQBzAHQAIgAvAD4ADQAKACAAIAA8AHcAOgBMAHMAZABFAHgAYwBlAHAAdABpAG8AbgAg
AEwAbwBjAGsAZQBkAD0AIgBmAGEAbABzAGUAIgAgAFAAcgBpAG8AcgBpAHQAeQA9ACIANwAxACIA
IABOAGEAbQBlAD0AIgBDAG8AbABvAHIAZgB1AGwAIABTAGgAYQBkAGkAbgBnACIALwA+AA0ACgAg
ACAAPAB3ADoATABzAGQARQB4AGMAZQBwAHQAaQBvAG4AIABMAG8AYwBrAGUAZAA9ACIAZgBhAGwA
cwBlACIAIABQAHIAaQBvAHIAaQB0AHkAPQAiADcAMgAiACAATgBhAG0AZQA9ACIAQwBvAGwAbwBy
AGYAdQBsACAATABpAHMAdAAiAC8APgANAAoAIAAgADwAdwA6AEwAcwBkAEUAeABjAGUAcAB0AGkA
bwBuACAATABvAGMAawBlAGQAPQAiAGYAYQBsAHMAZQAiACAAUAByAGkAbwByAGkAdAB5AD0AIgA3
ADMAIgAgAE4AYQBtAGUAPQAiAEMAbwBsAG8AcgBmAHUAbAAgAEcAcgBpAGQAIgAvAD4ADQAKACAA
IAA8AHcAOgBMAHMAZABFAHgAYwBlAHAAdABpAG8AbgAgAEwAbwBjAGsAZQBkAD0AIgBmAGEAbABz
AGUAIgAgAFAAcgBpAG8AcgBpAHQAeQA9ACIANgAwACIAIABOAGEAbQBlAD0AIgBMAGkAZwBoAHQA
IABTAGgAYQBkAGkAbgBnACAAQQBjAGMAZQBuAHQAIAAxACIALwA+AA0ACgAgACAAPAB3ADoATABz
AGQARQB4AGMAZQBwAHQAaQBvAG4AIABMAG8AYwBrAGUAZAA9ACIAZgBhAGwAcwBlACIAIABQAHIA
aQBvAHIAaQB0AHkAPQAiADYAMQAiACAATgBhAG0AZQA9ACIATABpAGcAaAB0ACAATABpAHMAdAAg
AEEAYwBjAGUAbgB0ACAAMQAiAC8APgANAAoAIAAgADwAdwA6AEwAcwBkAEUAeABjAGUAcAB0AGkA
bwBuACAATABvAGMAawBlAGQAPQAiAGYAYQBsAHMAZQAiACAAUAByAGkAbwByAGkAdAB5AD0AIgA2
ADIAIgAgAE4AYQBtAGUAPQAiAEwAaQBnAGgAdAAgAEcAcgBpAGQAIABBAGMAYwBlAG4AdAAgADEA
IgAvAD4ADQAKACAAIAA8AHcAOgBMAHMAZABFAHgAYwBlAHAAdABpAG8AbgAgAEwAbwBjAGsAZQBk
AD0AIgBmAGEAbABzAGUAIgAgAFAAcgBpAG8AcgBpAHQAeQA9ACIANgAzACIAIABOAGEAbQBlAD0A
IgBNAGUAZABpAHUAbQAgAFMAaABhAGQAaQBuAGcAIAAxACAAQQBjAGMAZQBuAHQAIAAxACIALwA+
AA0ACgAgACAAPAB3ADoATABzAGQARQB4AGMAZQBwAHQAaQBvAG4AIABMAG8AYwBrAGUAZAA9ACIA
ZgBhAGwAcwBlACIAIABQAHIAaQBvAHIAaQB0AHkAPQAiADYANAAiACAATgBhAG0AZQA9ACIATQBl
AGQAaQB1AG0AIABTAGgAYQBkAGkAbgBnACAAMgAgAEEAYwBjAGUAbgB0ACAAMQAiAC8APgANAAoA
IAAgADwAdwA6AEwAcwBkAEUAeABjAGUAcAB0AGkAbwBuACAATABvAGMAawBlAGQAPQAiAGYAYQBs
AHMAZQAiACAAUAByAGkAbwByAGkAdAB5AD0AIgA2ADUAIgAgAE4AYQBtAGUAPQAiAE0AZQBkAGkA
dQBtACAATABpAHMAdAAgADEAIABBAGMAYwBlAG4AdAAgADEAIgAvAD4ADQAKACAAIAA8AHcAOgBM
AHMAZABFAHgAYwBlAHAAdABpAG8AbgAgAEwAbwBjAGsAZQBkAD0AIgBmAGEAbABzAGUAIgAgAFMA
ZQBtAGkASABpAGQAZABlAG4APQAiAHQAcgB1AGUAIgAgAE4AYQBtAGUAPQAiAFIAZQB2AGkAcwBp
AG8AbgAiAC8APgANAAoAIAAgADwAdwA6AEwAcwBkAEUAeABjAGUAcAB0AGkAbwBuACAATABvAGMA
awBlAGQAPQAiAGYAYQBsAHMAZQAiACAAUAByAGkAbwByAGkAdAB5AD0AIgAzADQAIgAgAFEARgBv
AHIAbQBhAHQAPQAiAHQAcgB1AGUAIgANAAoAIAAgACAATgBhAG0AZQA9ACIATABpAHMAdAAgAFAA
YQByAGEAZwByAGEAcABoACIALwA+AA0ACgAgACAAPAB3ADoATABzAGQARQB4AGMAZQBwAHQAaQBv
AG4AIABMAG8AYwBrAGUAZAA9ACIAZgBhAGwAcwBlACIAIABQAHIAaQBvAHIAaQB0AHkAPQAiADIA
OQAiACAAUQBGAG8AcgBtAGEAdAA9ACIAdAByAHUAZQAiACAATgBhAG0AZQA9ACIAUQB1AG8AdABl
ACIALwA+AA0ACgAgACAAPAB3ADoATABzAGQARQB4AGMAZQBwAHQAaQBvAG4AIABMAG8AYwBrAGUA
ZAA9ACIAZgBhAGwAcwBlACIAIABQAHIAaQBvAHIAaQB0AHkAPQAiADMAMAAiACAAUQBGAG8AcgBt
AGEAdAA9ACIAdAByAHUAZQAiAA0ACgAgACAAIABOAGEAbQBlAD0AIgBJAG4AdABlAG4AcwBlACAA
UQB1AG8AdABlACIALwA+AA0ACgAgACAAPAB3ADoATABzAGQARQB4AGMAZQBwAHQAaQBvAG4AIABM
AG8AYwBrAGUAZAA9ACIAZgBhAGwAcwBlACIAIABQAHIAaQBvAHIAaQB0AHkAPQAiADYANgAiACAA
TgBhAG0AZQA9ACIATQBlAGQAaQB1AG0AIABMAGkAcwB0ACAAMgAgAEEAYwBjAGUAbgB0ACAAMQAi
AC8APgANAAoAIAAgADwAdwA6AEwAcwBkAEUAeABjAGUAcAB0AGkAbwBuACAATABvAGMAawBlAGQA
PQAiAGYAYQBsAHMAZQAiACAAUAByAGkAbwByAGkAdAB5AD0AIgA2ADcAIgAgAE4AYQBtAGUAPQAi
AE0AZQBkAGkAdQBtACAARwByAGkAZAAgADEAIABBAGMAYwBlAG4AdAAgADEAIgAvAD4ADQAKACAA
IAA8AHcAOgBMAHMAZABFAHgAYwBlAHAAdABpAG8AbgAgAEwAbwBjAGsAZQBkAD0AIgBmAGEAbABz
AGUAIgAgAFAAcgBpAG8AcgBpAHQAeQA9ACIANgA4ACIAIABOAGEAbQBlAD0AIgBNAGUAZABpAHUA
bQAgAEcAcgBpAGQAIAAyACAAQQBjAGMAZQBuAHQAIAAxACIALwA+AA0ACgAgACAAPAB3ADoATABz
AGQARQB4AGMAZQBwAHQAaQBvAG4AIABMAG8AYwBrAGUAZAA9ACIAZgBhAGwAcwBlACIAIABQAHIA
aQBvAHIAaQB0AHkAPQAiADYAOQAiACAATgBhAG0AZQA9ACIATQBlAGQAaQB1AG0AIABHAHIAaQBk
ACAAMwAgAEEAYwBjAGUAbgB0ACAAMQAiAC8APgANAAoAIAAgADwAdwA6AEwAcwBkAEUAeABjAGUA
cAB0AGkAbwBuACAATABvAGMAawBlAGQAPQAiAGYAYQBsAHMAZQAiACAAUAByAGkAbwByAGkAdAB5
AD0AIgA3ADAAIgAgAE4AYQBtAGUAPQAiAEQAYQByAGsAIABMAGkAcwB0ACAAQQBjAGMAZQBuAHQA
IAAxACIALwA+AA0ACgAgACAAPAB3ADoATABzAGQARQB4AGMAZQBwAHQAaQBvAG4AIABMAG8AYwBr
AGUAZAA9ACIAZgBhAGwAcwBlACIAIABQAHIAaQBvAHIAaQB0AHkAPQAiADcAMQAiACAATgBhAG0A
ZQA9ACIAQwBvAGwAbwByAGYAdQBsACAAUwBoAGEAZABpAG4AZwAgAEEAYwBjAGUAbgB0ACAAMQAi
AC8APgANAAoAIAAgADwAdwA6AEwAcwBkAEUAeABjAGUAcAB0AGkAbwBuACAATABvAGMAawBlAGQA
PQAiAGYAYQBsAHMAZQAiACAAUAByAGkAbwByAGkAdAB5AD0AIgA3ADIAIgAgAE4AYQBtAGUAPQAi
AEMAbwBsAG8AcgBmAHUAbAAgAEwAaQBzAHQAIABBAGMAYwBlAG4AdAAgADEAIgAvAD4ADQAKACAA
IAA8AHcAOgBMAHMAZABFAHgAYwBlAHAAdABpAG8AbgAgAEwAbwBjAGsAZQBkAD0AIgBmAGEAbABz
AGUAIgAgAFAAcgBpAG8AcgBpAHQAeQA9ACIANwAzACIAIABOAGEAbQBlAD0AIgBDAG8AbABvAHIA
ZgB1AGwAIABHAHIAaQBkACAAQQBjAGMAZQBuAHQAIAAxACIALwA+AA0ACgAgACAAPAB3ADoATABz
AGQARQB4AGMAZQBwAHQAaQBvAG4AIABMAG8AYwBrAGUAZAA9ACIAZgBhAGwAcwBlACIAIABQAHIA
aQBvAHIAaQB0AHkAPQAiADYAMAAiACAATgBhAG0AZQA9ACIATABpAGcAaAB0ACAAUwBoAGEAZABp
AG4AZwAgAEEAYwBjAGUAbgB0ACAAMgAiAC8APgANAAoAIAAgADwAdwA6AEwAcwBkAEUAeABjAGUA
cAB0AGkAbwBuACAATABvAGMAawBlAGQAPQAiAGYAYQBsAHMAZQAiACAAUAByAGkAbwByAGkAdAB5
AD0AIgA2ADEAIgAgAE4AYQBtAGUAPQAiAEwAaQBnAGgAdAAgAEwAaQBzAHQAIABBAGMAYwBlAG4A
dAAgADIAIgAvAD4ADQAKACAAIAA8AHcAOgBMAHMAZABFAHgAYwBlAHAAdABpAG8AbgAgAEwAbwBj
AGsAZQBkAD0AIgBmAGEAbABzAGUAIgAgAFAAcgBpAG8AcgBpAHQAeQA9ACIANgAyACIAIABOAGEA
bQBlAD0AIgBMAGkAZwBoAHQAIABHAHIAaQBkACAAQQBjAGMAZQBuAHQAIAAyACIALwA+AA0ACgAg
ACAAPAB3ADoATABzAGQARQB4AGMAZQBwAHQAaQBvAG4AIABMAG8AYwBrAGUAZAA9ACIAZgBhAGwA
cwBlACIAIABQAHIAaQBvAHIAaQB0AHkAPQAiADYAMwAiACAATgBhAG0AZQA9ACIATQBlAGQAaQB1
AG0AIABTAGgAYQBkAGkAbgBnACAAMQAgAEEAYwBjAGUAbgB0ACAAMgAiAC8APgANAAoAIAAgADwA
dwA6AEwAcwBkAEUAeABjAGUAcAB0AGkAbwBuACAATABvAGMAawBlAGQAPQAiAGYAYQBsAHMAZQAi
ACAAUAByAGkAbwByAGkAdAB5AD0AIgA2ADQAIgAgAE4AYQBtAGUAPQAiAE0AZQBkAGkAdQBtACAA
UwBoAGEAZABpAG4AZwAgADIAIABBAGMAYwBlAG4AdAAgADIAIgAvAD4ADQAKACAAIAA8AHcAOgBM
AHMAZABFAHgAYwBlAHAAdABpAG8AbgAgAEwAbwBjAGsAZQBkAD0AIgBmAGEAbABzAGUAIgAgAFAA
cgBpAG8AcgBpAHQAeQA9ACIANgA1ACIAIABOAGEAbQBlAD0AIgBNAGUAZABpAHUAbQAgAEwAaQBz
AHQAIAAxACAAQQBjAGMAZQBuAHQAIAAyACIALwA+AA0ACgAgACAAPAB3ADoATABzAGQARQB4AGMA
ZQBwAHQAaQBvAG4AIABMAG8AYwBrAGUAZAA9ACIAZgBhAGwAcwBlACIAIABQAHIAaQBvAHIAaQB0
AHkAPQAiADYANgAiACAATgBhAG0AZQA9ACIATQBlAGQAaQB1AG0AIABMAGkAcwB0ACAAMgAgAEEA
YwBjAGUAbgB0ACAAMgAiAC8APgANAAoAIAAgADwAdwA6AEwAcwBkAEUAeABjAGUAcAB0AGkAbwBu
ACAATABvAGMAawBlAGQAPQAiAGYAYQBsAHMAZQAiACAAUAByAGkAbwByAGkAdAB5AD0AIgA2ADcA
IgAgAE4AYQBtAGUAPQAiAE0AZQBkAGkAdQBtACAARwByAGkAZAAgADEAIABBAGMAYwBlAG4AdAAg
ADIAIgAvAD4ADQAKACAAIAA8AHcAOgBMAHMAZABFAHgAYwBlAHAAdABpAG8AbgAgAEwAbwBjAGsA
ZQBkAD0AIgBmAGEAbABzAGUAIgAgAFAAcgBpAG8AcgBpAHQAeQA9ACIANgA4ACIAIABOAGEAbQBl
AD0AIgBNAGUAZABpAHUAbQAgAEcAcgBpAGQAIAAyACAAQQBjAGMAZQBuAHQAIAAyACIALwA+AA0A
CgAgACAAPAB3ADoATABzAGQARQB4AGMAZQBwAHQAaQBvAG4AIABMAG8AYwBrAGUAZAA9ACIAZgBh
AGwAcwBlACIAIABQAHIAaQBvAHIAaQB0AHkAPQAiADYAOQAiACAATgBhAG0AZQA9ACIATQBlAGQA
aQB1AG0AIABHAHIAaQBkACAAMwAgAEEAYwBjAGUAbgB0ACAAMgAiAC8APgANAAoAIAAgADwAdwA6
AEwAcwBkAEUAeABjAGUAcAB0AGkAbwBuACAATABvAGMAawBlAGQAPQAiAGYAYQBsAHMAZQAiACAA
UAByAGkAbwByAGkAdAB5AD0AIgA3ADAAIgAgAE4AYQBtAGUAPQAiAEQAYQByAGsAIABMAGkAcwB0
ACAAQQBjAGMAZQBuAHQAIAAyACIALwA+AA0ACgAgACAAPAB3ADoATABzAGQARQB4AGMAZQBwAHQA
aQBvAG4AIABMAG8AYwBrAGUAZAA9ACIAZgBhAGwAcwBlACIAIABQAHIAaQBvAHIAaQB0AHkAPQAi
ADcAMQAiACAATgBhAG0AZQA9ACIAQwBvAGwAbwByAGYAdQBsACAAUwBoAGEAZABpAG4AZwAgAEEA
YwBjAGUAbgB0ACAAMgAiAC8APgANAAoAIAAgADwAdwA6AEwAcwBkAEUAeABjAGUAcAB0AGkAbwBu
ACAATABvAGMAawBlAGQAPQAiAGYAYQBsAHMAZQAiACAAUAByAGkAbwByAGkAdAB5AD0AIgA3ADIA
IgAgAE4AYQBtAGUAPQAiAEMAbwBsAG8AcgBmAHUAbAAgAEwAaQBzAHQAIABBAGMAYwBlAG4AdAAg
ADIAIgAvAD4ADQAKACAAIAA8AHcAOgBMAHMAZABFAHgAYwBlAHAAdABpAG8AbgAgAEwAbwBjAGsA
ZQBkAD0AIgBmAGEAbABzAGUAIgAgAFAAcgBpAG8AcgBpAHQAeQA9ACIANwAzACIAIABOAGEAbQBl
AD0AIgBDAG8AbABvAHIAZgB1AGwAIABHAHIAaQBkACAAQQBjAGMAZQBuAHQAIAAyACIALwA+AA0A
CgAgACAAPAB3ADoATABzAGQARQB4AGMAZQBwAHQAaQBvAG4AIABMAG8AYwBrAGUAZAA9ACIAZgBh
AGwAcwBlACIAIABQAHIAaQBvAHIAaQB0AHkAPQAiADYAMAAiACAATgBhAG0AZQA9ACIATABpAGcA
aAB0ACAAUwBoAGEAZABpAG4AZwAgAEEAYwBjAGUAbgB0ACAAMwAiAC8APgANAAoAIAAgADwAdwA6
AEwAcwBkAEUAeABjAGUAcAB0AGkAbwBuACAATABvAGMAawBlAGQAPQAiAGYAYQBsAHMAZQAiACAA
UAByAGkAbwByAGkAdAB5AD0AIgA2ADEAIgAgAE4AYQBtAGUAPQAiAEwAaQBnAGgAdAAgAEwAaQBz
AHQAIABBAGMAYwBlAG4AdAAgADMAIgAvAD4ADQAKACAAIAA8AHcAOgBMAHMAZABFAHgAYwBlAHAA
dABpAG8AbgAgAEwAbwBjAGsAZQBkAD0AIgBmAGEAbABzAGUAIgAgAFAAcgBpAG8AcgBpAHQAeQA9
ACIANgAyACIAIABOAGEAbQBlAD0AIgBMAGkAZwBoAHQAIABHAHIAaQBkACAAQQBjAGMAZQBuAHQA
IAAzACIALwA+AA0ACgAgACAAPAB3ADoATABzAGQARQB4AGMAZQBwAHQAaQBvAG4AIABMAG8AYwBr
AGUAZAA9ACIAZgBhAGwAcwBlACIAIABQAHIAaQBvAHIAaQB0AHkAPQAiADYAMwAiACAATgBhAG0A
ZQA9ACIATQBlAGQAaQB1AG0AIABTAGgAYQBkAGkAbgBnACAAMQAgAEEAYwBjAGUAbgB0ACAAMwAi
AC8APgANAAoAIAAgADwAdwA6AEwAcwBkAEUAeABjAGUAcAB0AGkAbwBuACAATABvAGMAawBlAGQA
PQAiAGYAYQBsAHMAZQAiACAAUAByAGkAbwByAGkAdAB5AD0AIgA2ADQAIgAgAE4AYQBtAGUAPQAi
AE0AZQBkAGkAdQBtACAAUwBoAGEAZABpAG4AZwAgADIAIABBAGMAYwBlAG4AdAAgADMAIgAvAD4A
DQAKACAAIAA8AHcAOgBMAHMAZABFAHgAYwBlAHAAdABpAG8AbgAgAEwAbwBjAGsAZQBkAD0AIgBm
AGEAbABzAGUAIgAgAFAAcgBpAG8AcgBpAHQAeQA9ACIANgA1ACIAIABOAGEAbQBlAD0AIgBNAGUA
ZABpAHUAbQAgAEwAaQBzAHQAIAAxACAAQQBjAGMAZQBuAHQAIAAzACIALwA+AA0ACgAgACAAPAB3
ADoATABzAGQARQB4AGMAZQBwAHQAaQBvAG4AIABMAG8AYwBrAGUAZAA9ACIAZgBhAGwAcwBlACIA
IABQAHIAaQBvAHIAaQB0AHkAPQAiADYANgAiACAATgBhAG0AZQA9ACIATQBlAGQAaQB1AG0AIABM
AGkAcwB0ACAAMgAgAEEAYwBjAGUAbgB0ACAAMwAiAC8APgANAAoAIAAgADwAdwA6AEwAcwBkAEUA
eABjAGUAcAB0AGkAbwBuACAATABvAGMAawBlAGQAPQAiAGYAYQBsAHMAZQAiACAAUAByAGkAbwBy
AGkAdAB5AD0AIgA2ADcAIgAgAE4AYQBtAGUAPQAiAE0AZQBkAGkAdQBtACAARwByAGkAZAAgADEA
IABBAGMAYwBlAG4AdAAgADMAIgAvAD4ADQAKACAAIAA8AHcAOgBMAHMAZABFAHgAYwBlAHAAdABp
AG8AbgAgAEwAbwBjAGsAZQBkAD0AIgBmAGEAbABzAGUAIgAgAFAAcgBpAG8AcgBpAHQAeQA9ACIA
NgA4ACIAIABOAGEAbQBlAD0AIgBNAGUAZABpAHUAbQAgAEcAcgBpAGQAIAAyACAAQQBjAGMAZQBu
AHQAIAAzACIALwA+AA0ACgAgACAAPAB3ADoATABzAGQARQB4AGMAZQBwAHQAaQBvAG4AIABMAG8A
YwBrAGUAZAA9ACIAZgBhAGwAcwBlACIAIABQAHIAaQBvAHIAaQB0AHkAPQAiADYAOQAiACAATgBh
AG0AZQA9ACIATQBlAGQAaQB1AG0AIABHAHIAaQBkACAAMwAgAEEAYwBjAGUAbgB0ACAAMwAiAC8A
PgANAAoAIAAgADwAdwA6AEwAcwBkAEUAeABjAGUAcAB0AGkAbwBuACAATABvAGMAawBlAGQAPQAi
AGYAYQBsAHMAZQAiACAAUAByAGkAbwByAGkAdAB5AD0AIgA3ADAAIgAgAE4AYQBtAGUAPQAiAEQA
YQByAGsAIABMAGkAcwB0ACAAQQBjAGMAZQBuAHQAIAAzACIALwA+AA0ACgAgACAAPAB3ADoATABz
AGQARQB4AGMAZQBwAHQAaQBvAG4AIABMAG8AYwBrAGUAZAA9ACIAZgBhAGwAcwBlACIAIABQAHIA
aQBvAHIAaQB0AHkAPQAiADcAMQAiACAATgBhAG0AZQA9ACIAQwBvAGwAbwByAGYAdQBsACAAUwBo
AGEAZABpAG4AZwAgAEEAYwBjAGUAbgB0ACAAMwAiAC8APgANAAoAIAAgADwAdwA6AEwAcwBkAEUA
eABjAGUAcAB0AGkAbwBuACAATABvAGMAawBlAGQAPQAiAGYAYQBsAHMAZQAiACAAUAByAGkAbwBy
AGkAdAB5AD0AIgA3ADIAIgAgAE4AYQBtAGUAPQAiAEMAbwBsAG8AcgBmAHUAbAAgAEwAaQBzAHQA
IABBAGMAYwBlAG4AdAAgADMAIgAvAD4ADQAKACAAIAA8AHcAOgBMAHMAZABFAHgAYwBlAHAAdABp
AG8AbgAgAEwAbwBjAGsAZQBkAD0AIgBmAGEAbABzAGUAIgAgAFAAcgBpAG8AcgBpAHQAeQA9ACIA
NwAzACIAIABOAGEAbQBlAD0AIgBDAG8AbABvAHIAZgB1AGwAIABHAHIAaQBkACAAQQBjAGMAZQBu
AHQAIAAzACIALwA+AA0ACgAgACAAPAB3ADoATABzAGQARQB4AGMAZQBwAHQAaQBvAG4AIABMAG8A
YwBrAGUAZAA9ACIAZgBhAGwAcwBlACIAIABQAHIAaQBvAHIAaQB0AHkAPQAiADYAMAAiACAATgBh
AG0AZQA9ACIATABpAGcAaAB0ACAAUwBoAGEAZABpAG4AZwAgAEEAYwBjAGUAbgB0ACAANAAiAC8A
PgANAAoAIAAgADwAdwA6AEwAcwBkAEUAeABjAGUAcAB0AGkAbwBuACAATABvAGMAawBlAGQAPQAi
AGYAYQBsAHMAZQAiACAAUAByAGkAbwByAGkAdAB5AD0AIgA2ADEAIgAgAE4AYQBtAGUAPQAiAEwA
aQBnAGgAdAAgAEwAaQBzAHQAIABBAGMAYwBlAG4AdAAgADQAIgAvAD4ADQAKACAAIAA8AHcAOgBM
AHMAZABFAHgAYwBlAHAAdABpAG8AbgAgAEwAbwBjAGsAZQBkAD0AIgBmAGEAbABzAGUAIgAgAFAA
cgBpAG8AcgBpAHQAeQA9ACIANgAyACIAIABOAGEAbQBlAD0AIgBMAGkAZwBoAHQAIABHAHIAaQBk
ACAAQQBjAGMAZQBuAHQAIAA0ACIALwA+AA0ACgAgACAAPAB3ADoATABzAGQARQB4AGMAZQBwAHQA
aQBvAG4AIABMAG8AYwBrAGUAZAA9ACIAZgBhAGwAcwBlACIAIABQAHIAaQBvAHIAaQB0AHkAPQAi
ADYAMwAiACAATgBhAG0AZQA9ACIATQBlAGQAaQB1AG0AIABTAGgAYQBkAGkAbgBnACAAMQAgAEEA
YwBjAGUAbgB0ACAANAAiAC8APgANAAoAIAAgADwAdwA6AEwAcwBkAEUAeABjAGUAcAB0AGkAbwBu
ACAATABvAGMAawBlAGQAPQAiAGYAYQBsAHMAZQAiACAAUAByAGkAbwByAGkAdAB5AD0AIgA2ADQA
IgAgAE4AYQBtAGUAPQAiAE0AZQBkAGkAdQBtACAAUwBoAGEAZABpAG4AZwAgADIAIABBAGMAYwBl
AG4AdAAgADQAIgAvAD4ADQAKACAAIAA8AHcAOgBMAHMAZABFAHgAYwBlAHAAdABpAG8AbgAgAEwA
bwBjAGsAZQBkAD0AIgBmAGEAbABzAGUAIgAgAFAAcgBpAG8AcgBpAHQAeQA9ACIANgA1ACIAIABO
AGEAbQBlAD0AIgBNAGUAZABpAHUAbQAgAEwAaQBzAHQAIAAxACAAQQBjAGMAZQBuAHQAIAA0ACIA
LwA+AA0ACgAgACAAPAB3ADoATABzAGQARQB4AGMAZQBwAHQAaQBvAG4AIABMAG8AYwBrAGUAZAA9
ACIAZgBhAGwAcwBlACIAIABQAHIAaQBvAHIAaQB0AHkAPQAiADYANgAiACAATgBhAG0AZQA9ACIA
TQBlAGQAaQB1AG0AIABMAGkAcwB0ACAAMgAgAEEAYwBjAGUAbgB0ACAANAAiAC8APgANAAoAIAAg
ADwAdwA6AEwAcwBkAEUAeABjAGUAcAB0AGkAbwBuACAATABvAGMAawBlAGQAPQAiAGYAYQBsAHMA
ZQAiACAAUAByAGkAbwByAGkAdAB5AD0AIgA2ADcAIgAgAE4AYQBtAGUAPQAiAE0AZQBkAGkAdQBt
ACAARwByAGkAZAAgADEAIABBAGMAYwBlAG4AdAAgADQAIgAvAD4ADQAKACAAIAA8AHcAOgBMAHMA
ZABFAHgAYwBlAHAAdABpAG8AbgAgAEwAbwBjAGsAZQBkAD0AIgBmAGEAbABzAGUAIgAgAFAAcgBp
AG8AcgBpAHQAeQA9ACIANgA4ACIAIABOAGEAbQBlAD0AIgBNAGUAZABpAHUAbQAgAEcAcgBpAGQA
IAAyACAAQQBjAGMAZQBuAHQAIAA0ACIALwA+AA0ACgAgACAAPAB3ADoATABzAGQARQB4AGMAZQBw
AHQAaQBvAG4AIABMAG8AYwBrAGUAZAA9ACIAZgBhAGwAcwBlACIAIABQAHIAaQBvAHIAaQB0AHkA
PQAiADYAOQAiACAATgBhAG0AZQA9ACIATQBlAGQAaQB1AG0AIABHAHIAaQBkACAAMwAgAEEAYwBj
AGUAbgB0ACAANAAiAC8APgANAAoAIAAgADwAdwA6AEwAcwBkAEUAeABjAGUAcAB0AGkAbwBuACAA
TABvAGMAawBlAGQAPQAiAGYAYQBsAHMAZQAiACAAUAByAGkAbwByAGkAdAB5AD0AIgA3ADAAIgAg
AE4AYQBtAGUAPQAiAEQAYQByAGsAIABMAGkAcwB0ACAAQQBjAGMAZQBuAHQAIAA0ACIALwA+AA0A
CgAgACAAPAB3ADoATABzAGQARQB4AGMAZQBwAHQAaQBvAG4AIABMAG8AYwBrAGUAZAA9ACIAZgBh
AGwAcwBlACIAIABQAHIAaQBvAHIAaQB0AHkAPQAiADcAMQAiACAATgBhAG0AZQA9ACIAQwBvAGwA
bwByAGYAdQBsACAAUwBoAGEAZABpAG4AZwAgAEEAYwBjAGUAbgB0ACAANAAiAC8APgANAAoAIAAg
ADwAdwA6AEwAcwBkAEUAeABjAGUAcAB0AGkAbwBuACAATABvAGMAawBlAGQAPQAiAGYAYQBsAHMA
ZQAiACAAUAByAGkAbwByAGkAdAB5AD0AIgA3ADIAIgAgAE4AYQBtAGUAPQAiAEMAbwBsAG8AcgBm
AHUAbAAgAEwAaQBzAHQAIABBAGMAYwBlAG4AdAAgADQAIgAvAD4ADQAKACAAIAA8AHcAOgBMAHMA
ZABFAHgAYwBlAHAAdABpAG8AbgAgAEwAbwBjAGsAZQBkAD0AIgBmAGEAbABzAGUAIgAgAFAAcgBp
AG8AcgBpAHQAeQA9ACIANwAzACIAIABOAGEAbQBlAD0AIgBDAG8AbABvAHIAZgB1AGwAIABHAHIA
aQBkACAAQQBjAGMAZQBuAHQAIAA0ACIALwA+AA0ACgAgACAAPAB3ADoATABzAGQARQB4AGMAZQBw
AHQAaQBvAG4AIABMAG8AYwBrAGUAZAA9ACIAZgBhAGwAcwBlACIAIABQAHIAaQBvAHIAaQB0AHkA
PQAiADYAMAAiACAATgBhAG0AZQA9ACIATABpAGcAaAB0ACAAUwBoAGEAZABpAG4AZwAgAEEAYwBj
AGUAbgB0ACAANQAiAC8APgANAAoAIAAgADwAdwA6AEwAcwBkAEUAeABjAGUAcAB0AGkAbwBuACAA
TABvAGMAawBlAGQAPQAiAGYAYQBsAHMAZQAiACAAUAByAGkAbwByAGkAdAB5AD0AIgA2ADEAIgAg
AE4AYQBtAGUAPQAiAEwAaQBnAGgAdAAgAEwAaQBzAHQAIABBAGMAYwBlAG4AdAAgADUAIgAvAD4A
DQAKACAAIAA8AHcAOgBMAHMAZABFAHgAYwBlAHAAdABpAG8AbgAgAEwAbwBjAGsAZQBkAD0AIgBm
AGEAbABzAGUAIgAgAFAAcgBpAG8AcgBpAHQAeQA9ACIANgAyACIAIABOAGEAbQBlAD0AIgBMAGkA
ZwBoAHQAIABHAHIAaQBkACAAQQBjAGMAZQBuAHQAIAA1ACIALwA+AA0ACgAgACAAPAB3ADoATABz
AGQARQB4AGMAZQBwAHQAaQBvAG4AIABMAG8AYwBrAGUAZAA9ACIAZgBhAGwAcwBlACIAIABQAHIA
aQBvAHIAaQB0AHkAPQAiADYAMwAiACAATgBhAG0AZQA9ACIATQBlAGQAaQB1AG0AIABTAGgAYQBk
AGkAbgBnACAAMQAgAEEAYwBjAGUAbgB0ACAANQAiAC8APgANAAoAIAAgADwAdwA6AEwAcwBkAEUA
eABjAGUAcAB0AGkAbwBuACAATABvAGMAawBlAGQAPQAiAGYAYQBsAHMAZQAiACAAUAByAGkAbwBy
AGkAdAB5AD0AIgA2ADQAIgAgAE4AYQBtAGUAPQAiAE0AZQBkAGkAdQBtACAAUwBoAGEAZABpAG4A
ZwAgADIAIABBAGMAYwBlAG4AdAAgADUAIgAvAD4ADQAKACAAIAA8AHcAOgBMAHMAZABFAHgAYwBl
AHAAdABpAG8AbgAgAEwAbwBjAGsAZQBkAD0AIgBmAGEAbABzAGUAIgAgAFAAcgBpAG8AcgBpAHQA
eQA9ACIANgA1ACIAIABOAGEAbQBlAD0AIgBNAGUAZABpAHUAbQAgAEwAaQBzAHQAIAAxACAAQQBj
AGMAZQBuAHQAIAA1ACIALwA+AA0ACgAgACAAPAB3ADoATABzAGQARQB4AGMAZQBwAHQAaQBvAG4A
IABMAG8AYwBrAGUAZAA9ACIAZgBhAGwAcwBlACIAIABQAHIAaQBvAHIAaQB0AHkAPQAiADYANgAi
ACAATgBhAG0AZQA9ACIATQBlAGQAaQB1AG0AIABMAGkAcwB0ACAAMgAgAEEAYwBjAGUAbgB0ACAA
NQAiAC8APgANAAoAIAAgADwAdwA6AEwAcwBkAEUAeABjAGUAcAB0AGkAbwBuACAATABvAGMAawBl
AGQAPQAiAGYAYQBsAHMAZQAiACAAUAByAGkAbwByAGkAdAB5AD0AIgA2ADcAIgAgAE4AYQBtAGUA
PQAiAE0AZQBkAGkAdQBtACAARwByAGkAZAAgADEAIABBAGMAYwBlAG4AdAAgADUAIgAvAD4ADQAK
ACAAIAA8AHcAOgBMAHMAZABFAHgAYwBlAHAAdABpAG8AbgAgAEwAbwBjAGsAZQBkAD0AIgBmAGEA
bABzAGUAIgAgAFAAcgBpAG8AcgBpAHQAeQA9ACIANgA4ACIAIABOAGEAbQBlAD0AIgBNAGUAZABp
AHUAbQAgAEcAcgBpAGQAIAAyACAAQQBjAGMAZQBuAHQAIAA1ACIALwA+AA0ACgAgACAAPAB3ADoA
TABzAGQARQB4AGMAZQBwAHQAaQBvAG4AIABMAG8AYwBrAGUAZAA9ACIAZgBhAGwAcwBlACIAIABQ
AHIAaQBvAHIAaQB0AHkAPQAiADYAOQAiACAATgBhAG0AZQA9ACIATQBlAGQAaQB1AG0AIABHAHIA
aQBkACAAMwAgAEEAYwBjAGUAbgB0ACAANQAiAC8APgANAAoAIAAgADwAdwA6AEwAcwBkAEUAeABj
AGUAcAB0AGkAbwBuACAATABvAGMAawBlAGQAPQAiAGYAYQBsAHMAZQAiACAAUAByAGkAbwByAGkA
dAB5AD0AIgA3ADAAIgAgAE4AYQBtAGUAPQAiAEQAYQByAGsAIABMAGkAcwB0ACAAQQBjAGMAZQBu
AHQAIAA1ACIALwA+AA0ACgAgACAAPAB3ADoATABzAGQARQB4AGMAZQBwAHQAaQBvAG4AIABMAG8A
YwBrAGUAZAA9ACIAZgBhAGwAcwBlACIAIABQAHIAaQBvAHIAaQB0AHkAPQAiADcAMQAiACAATgBh
AG0AZQA9ACIAQwBvAGwAbwByAGYAdQBsACAAUwBoAGEAZABpAG4AZwAgAEEAYwBjAGUAbgB0ACAA
NQAiAC8APgANAAoAIAAgADwAdwA6AEwAcwBkAEUAeABjAGUAcAB0AGkAbwBuACAATABvAGMAawBl
AGQAPQAiAGYAYQBsAHMAZQAiACAAUAByAGkAbwByAGkAdAB5AD0AIgA3ADIAIgAgAE4AYQBtAGUA
PQAiAEMAbwBsAG8AcgBmAHUAbAAgAEwAaQBzAHQAIABBAGMAYwBlAG4AdAAgADUAIgAvAD4ADQAK
ACAAIAA8AHcAOgBMAHMAZABFAHgAYwBlAHAAdABpAG8AbgAgAEwAbwBjAGsAZQBkAD0AIgBmAGEA
bABzAGUAIgAgAFAAcgBpAG8AcgBpAHQAeQA9ACIANwAzACIAIABOAGEAbQBlAD0AIgBDAG8AbABv
AHIAZgB1AGwAIABHAHIAaQBkACAAQQBjAGMAZQBuAHQAIAA1ACIALwA+AA0ACgAgACAAPAB3ADoA
TABzAGQARQB4AGMAZQBwAHQAaQBvAG4AIABMAG8AYwBrAGUAZAA9ACIAZgBhAGwAcwBlACIAIABQ
AHIAaQBvAHIAaQB0AHkAPQAiADYAMAAiACAATgBhAG0AZQA9ACIATABpAGcAaAB0ACAAUwBoAGEA
ZABpAG4AZwAgAEEAYwBjAGUAbgB0ACAANgAiAC8APgANAAoAIAAgADwAdwA6AEwAcwBkAEUAeABj
AGUAcAB0AGkAbwBuACAATABvAGMAawBlAGQAPQAiAGYAYQBsAHMAZQAiACAAUAByAGkAbwByAGkA
dAB5AD0AIgA2ADEAIgAgAE4AYQBtAGUAPQAiAEwAaQBnAGgAdAAgAEwAaQBzAHQAIABBAGMAYwBl
AG4AdAAgADYAIgAvAD4ADQAKACAAIAA8AHcAOgBMAHMAZABFAHgAYwBlAHAAdABpAG8AbgAgAEwA
bwBjAGsAZQBkAD0AIgBmAGEAbABzAGUAIgAgAFAAcgBpAG8AcgBpAHQAeQA9ACIANgAyACIAIABO
AGEAbQBlAD0AIgBMAGkAZwBoAHQAIABHAHIAaQBkACAAQQBjAGMAZQBuAHQAIAA2ACIALwA+AA0A
CgAgACAAPAB3ADoATABzAGQARQB4AGMAZQBwAHQAaQBvAG4AIABMAG8AYwBrAGUAZAA9ACIAZgBh
AGwAcwBlACIAIABQAHIAaQBvAHIAaQB0AHkAPQAiADYAMwAiACAATgBhAG0AZQA9ACIATQBlAGQA
aQB1AG0AIABTAGgAYQBkAGkAbgBnACAAMQAgAEEAYwBjAGUAbgB0ACAANgAiAC8APgANAAoAIAAg
ADwAdwA6AEwAcwBkAEUAeABjAGUAcAB0AGkAbwBuACAATABvAGMAawBlAGQAPQAiAGYAYQBsAHMA
ZQAiACAAUAByAGkAbwByAGkAdAB5AD0AIgA2ADQAIgAgAE4AYQBtAGUAPQAiAE0AZQBkAGkAdQBt
ACAAUwBoAGEAZABpAG4AZwAgADIAIABBAGMAYwBlAG4AdAAgADYAIgAvAD4ADQAKACAAIAA8AHcA
OgBMAHMAZABFAHgAYwBlAHAAdABpAG8AbgAgAEwAbwBjAGsAZQBkAD0AIgBmAGEAbABzAGUAIgAg
AFAAcgBpAG8AcgBpAHQAeQA9ACIANgA1ACIAIABOAGEAbQBlAD0AIgBNAGUAZABpAHUAbQAgAEwA
aQBzAHQAIAAxACAAQQBjAGMAZQBuAHQAIAA2ACIALwA+AA0ACgAgACAAPAB3ADoATABzAGQARQB4
AGMAZQBwAHQAaQBvAG4AIABMAG8AYwBrAGUAZAA9ACIAZgBhAGwAcwBlACIAIABQAHIAaQBvAHIA
aQB0AHkAPQAiADYANgAiACAATgBhAG0AZQA9ACIATQBlAGQAaQB1AG0AIABMAGkAcwB0ACAAMgAg
AEEAYwBjAGUAbgB0ACAANgAiAC8APgANAAoAIAAgADwAdwA6AEwAcwBkAEUAeABjAGUAcAB0AGkA
bwBuACAATABvAGMAawBlAGQAPQAiAGYAYQBsAHMAZQAiACAAUAByAGkAbwByAGkAdAB5AD0AIgA2
ADcAIgAgAE4AYQBtAGUAPQAiAE0AZQBkAGkAdQBtACAARwByAGkAZAAgADEAIABBAGMAYwBlAG4A
dAAgADYAIgAvAD4ADQAKACAAIAA8AHcAOgBMAHMAZABFAHgAYwBlAHAAdABpAG8AbgAgAEwAbwBj
AGsAZQBkAD0AIgBmAGEAbABzAGUAIgAgAFAAcgBpAG8AcgBpAHQAeQA9ACIANgA4ACIAIABOAGEA
bQBlAD0AIgBNAGUAZABpAHUAbQAgAEcAcgBpAGQAIAAyACAAQQBjAGMAZQBuAHQAIAA2ACIALwA+
AA0ACgAgACAAPAB3ADoATABzAGQARQB4AGMAZQBwAHQAaQBvAG4AIABMAG8AYwBrAGUAZAA9ACIA
ZgBhAGwAcwBlACIAIABQAHIAaQBvAHIAaQB0AHkAPQAiADYAOQAiACAATgBhAG0AZQA9ACIATQBl
AGQAaQB1AG0AIABHAHIAaQBkACAAMwAgAEEAYwBjAGUAbgB0ACAANgAiAC8APgANAAoAIAAgADwA
dwA6AEwAcwBkAEUAeABjAGUAcAB0AGkAbwBuACAATABvAGMAawBlAGQAPQAiAGYAYQBsAHMAZQAi
ACAAUAByAGkAbwByAGkAdAB5AD0AIgA3ADAAIgAgAE4AYQBtAGUAPQAiAEQAYQByAGsAIABMAGkA
cwB0ACAAQQBjAGMAZQBuAHQAIAA2ACIALwA+AA0ACgAgACAAPAB3ADoATABzAGQARQB4AGMAZQBw
AHQAaQBvAG4AIABMAG8AYwBrAGUAZAA9ACIAZgBhAGwAcwBlACIAIABQAHIAaQBvAHIAaQB0AHkA
PQAiADcAMQAiACAATgBhAG0AZQA9ACIAQwBvAGwAbwByAGYAdQBsACAAUwBoAGEAZABpAG4AZwAg
AEEAYwBjAGUAbgB0ACAANgAiAC8APgANAAoAIAAgADwAdwA6AEwAcwBkAEUAeABjAGUAcAB0AGkA
bwBuACAATABvAGMAawBlAGQAPQAiAGYAYQBsAHMAZQAiACAAUAByAGkAbwByAGkAdAB5AD0AIgA3
ADIAIgAgAE4AYQBtAGUAPQAiAEMAbwBsAG8AcgBmAHUAbAAgAEwAaQBzAHQAIABBAGMAYwBlAG4A
dAAgADYAIgAvAD4ADQAKACAAIAA8AHcAOgBMAHMAZABFAHgAYwBlAHAAdABpAG8AbgAgAEwAbwBj
AGsAZQBkAD0AIgBmAGEAbABzAGUAIgAgAFAAcgBpAG8AcgBpAHQAeQA9ACIANwAzACIAIABOAGEA
bQBlAD0AIgBDAG8AbABvAHIAZgB1AGwAIABHAHIAaQBkACAAQQBjAGMAZQBuAHQAIAA2ACIALwA+
AA0ACgAgACAAPAB3ADoATABzAGQARQB4AGMAZQBwAHQAaQBvAG4AIABMAG8AYwBrAGUAZAA9ACIA
ZgBhAGwAcwBlACIAIABQAHIAaQBvAHIAaQB0AHkAPQAiADEAOQAiACAAUQBGAG8AcgBtAGEAdAA9
ACIAdAByAHUAZQAiAA0ACgAgACAAIABOAGEAbQBlAD0AIgBTAHUAYgB0AGwAZQAgAEUAbQBwAGgA
YQBzAGkAcwAiAC8APgANAAoAIAAgADwAdwA6AEwAcwBkAEUAeABjAGUAcAB0AGkAbwBuACAATABv
AGMAawBlAGQAPQAiAGYAYQBsAHMAZQAiACAAUAByAGkAbwByAGkAdAB5AD0AIgAyADEAIgAgAFEA
RgBvAHIAbQBhAHQAPQAiAHQAcgB1AGUAIgANAAoAIAAgACAATgBhAG0AZQA9ACIASQBuAHQAZQBu
AHMAZQAgAEUAbQBwAGgAYQBzAGkAcwAiAC8APgANAAoAIAAgADwAdwA6AEwAcwBkAEUAeABjAGUA
cAB0AGkAbwBuACAATABvAGMAawBlAGQAPQAiAGYAYQBsAHMAZQAiACAAUAByAGkAbwByAGkAdAB5
AD0AIgAzADEAIgAgAFEARgBvAHIAbQBhAHQAPQAiAHQAcgB1AGUAIgANAAoAIAAgACAATgBhAG0A
ZQA9ACIAUwB1AGIAdABsAGUAIABSAGUAZgBlAHIAZQBuAGMAZQAiAC8APgANAAoAIAAgADwAdwA6
AEwAcwBkAEUAeABjAGUAcAB0AGkAbwBuACAATABvAGMAawBlAGQAPQAiAGYAYQBsAHMAZQAiACAA
UAByAGkAbwByAGkAdAB5AD0AIgAzADIAIgAgAFEARgBvAHIAbQBhAHQAPQAiAHQAcgB1AGUAIgAN
AAoAIAAgACAATgBhAG0AZQA9ACIASQBuAHQAZQBuAHMAZQAgAFIAZQBmAGUAcgBlAG4AYwBlACIA
LwA+AA0ACgAgACAAPAB3ADoATABzAGQARQB4AGMAZQBwAHQAaQBvAG4AIABMAG8AYwBrAGUAZAA9
ACIAZgBhAGwAcwBlACIAIABQAHIAaQBvAHIAaQB0AHkAPQAiADMAMwAiACAAUQBGAG8AcgBtAGEA
dAA9ACIAdAByAHUAZQAiACAATgBhAG0AZQA9ACIAQgBvAG8AawAgAFQAaQB0AGwAZQAiAC8APgAN
AAoAIAAgADwAdwA6AEwAcwBkAEUAeABjAGUAcAB0AGkAbwBuACAATABvAGMAawBlAGQAPQAiAGYA
YQBsAHMAZQAiACAAUAByAGkAbwByAGkAdAB5AD0AIgAzADcAIgAgAFMAZQBtAGkASABpAGQAZABl
AG4APQAiAHQAcgB1AGUAIgANAAoAIAAgACAAVQBuAGgAaQBkAGUAVwBoAGUAbgBVAHMAZQBkAD0A
IgB0AHIAdQBlACIAIABOAGEAbQBlAD0AIgBCAGkAYgBsAGkAbwBnAHIAYQBwAGgAeQAiAC8APgAN
AAoAIAAgADwAdwA6AEwAcwBkAEUAeABjAGUAcAB0AGkAbwBuACAATABvAGMAawBlAGQAPQAiAGYA
YQBsAHMAZQAiACAAUAByAGkAbwByAGkAdAB5AD0AIgAzADkAIgAgAFMAZQBtAGkASABpAGQAZABl
AG4APQAiAHQAcgB1AGUAIgANAAoAIAAgACAAVQBuAGgAaQBkAGUAVwBoAGUAbgBVAHMAZQBkAD0A
IgB0AHIAdQBlACIAIABRAEYAbwByAG0AYQB0AD0AIgB0AHIAdQBlACIAIABOAGEAbQBlAD0AIgBU
AE8AQwAgAEgAZQBhAGQAaQBuAGcAIgAvAD4ADQAKACAAIAA8AHcAOgBMAHMAZABFAHgAYwBlAHAA
dABpAG8AbgAgAEwAbwBjAGsAZQBkAD0AIgBmAGEAbABzAGUAIgAgAFAAcgBpAG8AcgBpAHQAeQA9
ACIANAAxACIAIABOAGEAbQBlAD0AIgBQAGwAYQBpAG4AIABUAGEAYgBsAGUAIAAxACIALwA+AA0A
CgAgACAAPAB3ADoATABzAGQARQB4AGMAZQBwAHQAaQBvAG4AIABMAG8AYwBrAGUAZAA9ACIAZgBh
AGwAcwBlACIAIABQAHIAaQBvAHIAaQB0AHkAPQAiADQAMgAiACAATgBhAG0AZQA9ACIAUABsAGEA
aQBuACAAVABhAGIAbABlACAAMgAiAC8APgANAAoAIAAgADwAdwA6AEwAcwBkAEUAeABjAGUAcAB0
AGkAbwBuACAATABvAGMAawBlAGQAPQAiAGYAYQBsAHMAZQAiACAAUAByAGkAbwByAGkAdAB5AD0A
IgA0ADMAIgAgAE4AYQBtAGUAPQAiAFAAbABhAGkAbgAgAFQAYQBiAGwAZQAgADMAIgAvAD4ADQAK
ACAAIAA8AHcAOgBMAHMAZABFAHgAYwBlAHAAdABpAG8AbgAgAEwAbwBjAGsAZQBkAD0AIgBmAGEA
bABzAGUAIgAgAFAAcgBpAG8AcgBpAHQAeQA9ACIANAA0ACIAIABOAGEAbQBlAD0AIgBQAGwAYQBp
AG4AIABUAGEAYgBsAGUAIAA0ACIALwA+AA0ACgAgACAAPAB3ADoATABzAGQARQB4AGMAZQBwAHQA
aQBvAG4AIABMAG8AYwBrAGUAZAA9ACIAZgBhAGwAcwBlACIAIABQAHIAaQBvAHIAaQB0AHkAPQAi
ADQANQAiACAATgBhAG0AZQA9ACIAUABsAGEAaQBuACAAVABhAGIAbABlACAANQAiAC8APgANAAoA
IAAgADwAdwA6AEwAcwBkAEUAeABjAGUAcAB0AGkAbwBuACAATABvAGMAawBlAGQAPQAiAGYAYQBs
AHMAZQAiACAAUAByAGkAbwByAGkAdAB5AD0AIgA0ADAAIgAgAE4AYQBtAGUAPQAiAEcAcgBpAGQA
IABUAGEAYgBsAGUAIABMAGkAZwBoAHQAIgAvAD4ADQAKACAAIAA8AHcAOgBMAHMAZABFAHgAYwBl
AHAAdABpAG8AbgAgAEwAbwBjAGsAZQBkAD0AIgBmAGEAbABzAGUAIgAgAFAAcgBpAG8AcgBpAHQA
eQA9ACIANAA2ACIAIABOAGEAbQBlAD0AIgBHAHIAaQBkACAAVABhAGIAbABlACAAMQAgAEwAaQBn
AGgAdAAiAC8APgANAAoAIAAgADwAdwA6AEwAcwBkAEUAeABjAGUAcAB0AGkAbwBuACAATABvAGMA
awBlAGQAPQAiAGYAYQBsAHMAZQAiACAAUAByAGkAbwByAGkAdAB5AD0AIgA0ADcAIgAgAE4AYQBt
AGUAPQAiAEcAcgBpAGQAIABUAGEAYgBsAGUAIAAyACIALwA+AA0ACgAgACAAPAB3ADoATABzAGQA
RQB4AGMAZQBwAHQAaQBvAG4AIABMAG8AYwBrAGUAZAA9ACIAZgBhAGwAcwBlACIAIABQAHIAaQBv
AHIAaQB0AHkAPQAiADQAOAAiACAATgBhAG0AZQA9ACIARwByAGkAZAAgAFQAYQBiAGwAZQAgADMA
IgAvAD4ADQAKACAAIAA8AHcAOgBMAHMAZABFAHgAYwBlAHAAdABpAG8AbgAgAEwAbwBjAGsAZQBk
AD0AIgBmAGEAbABzAGUAIgAgAFAAcgBpAG8AcgBpAHQAeQA9ACIANAA5ACIAIABOAGEAbQBlAD0A
IgBHAHIAaQBkACAAVABhAGIAbABlACAANAAiAC8APgANAAoAIAAgADwAdwA6AEwAcwBkAEUAeABj
AGUAcAB0AGkAbwBuACAATABvAGMAawBlAGQAPQAiAGYAYQBsAHMAZQAiACAAUAByAGkAbwByAGkA
dAB5AD0AIgA1ADAAIgAgAE4AYQBtAGUAPQAiAEcAcgBpAGQAIABUAGEAYgBsAGUAIAA1ACAARABh
AHIAawAiAC8APgANAAoAIAAgADwAdwA6AEwAcwBkAEUAeABjAGUAcAB0AGkAbwBuACAATABvAGMA
awBlAGQAPQAiAGYAYQBsAHMAZQAiACAAUAByAGkAbwByAGkAdAB5AD0AIgA1ADEAIgAgAE4AYQBt
AGUAPQAiAEcAcgBpAGQAIABUAGEAYgBsAGUAIAA2ACAAQwBvAGwAbwByAGYAdQBsACIALwA+AA0A
CgAgACAAPAB3ADoATABzAGQARQB4AGMAZQBwAHQAaQBvAG4AIABMAG8AYwBrAGUAZAA9ACIAZgBh
AGwAcwBlACIAIABQAHIAaQBvAHIAaQB0AHkAPQAiADUAMgAiACAATgBhAG0AZQA9ACIARwByAGkA
ZAAgAFQAYQBiAGwAZQAgADcAIABDAG8AbABvAHIAZgB1AGwAIgAvAD4ADQAKACAAIAA8AHcAOgBM
AHMAZABFAHgAYwBlAHAAdABpAG8AbgAgAEwAbwBjAGsAZQBkAD0AIgBmAGEAbABzAGUAIgAgAFAA
cgBpAG8AcgBpAHQAeQA9ACIANAA2ACIADQAKACAAIAAgAE4AYQBtAGUAPQAiAEcAcgBpAGQAIABU
AGEAYgBsAGUAIAAxACAATABpAGcAaAB0ACAAQQBjAGMAZQBuAHQAIAAxACIALwA+AA0ACgAgACAA
PAB3ADoATABzAGQARQB4AGMAZQBwAHQAaQBvAG4AIABMAG8AYwBrAGUAZAA9ACIAZgBhAGwAcwBl
ACIAIABQAHIAaQBvAHIAaQB0AHkAPQAiADQANwAiACAATgBhAG0AZQA9ACIARwByAGkAZAAgAFQA
YQBiAGwAZQAgADIAIABBAGMAYwBlAG4AdAAgADEAIgAvAD4ADQAKACAAIAA8AHcAOgBMAHMAZABF
AHgAYwBlAHAAdABpAG8AbgAgAEwAbwBjAGsAZQBkAD0AIgBmAGEAbABzAGUAIgAgAFAAcgBpAG8A
cgBpAHQAeQA9ACIANAA4ACIAIABOAGEAbQBlAD0AIgBHAHIAaQBkACAAVABhAGIAbABlACAAMwAg
AEEAYwBjAGUAbgB0ACAAMQAiAC8APgANAAoAIAAgADwAdwA6AEwAcwBkAEUAeABjAGUAcAB0AGkA
bwBuACAATABvAGMAawBlAGQAPQAiAGYAYQBsAHMAZQAiACAAUAByAGkAbwByAGkAdAB5AD0AIgA0
ADkAIgAgAE4AYQBtAGUAPQAiAEcAcgBpAGQAIABUAGEAYgBsAGUAIAA0ACAAQQBjAGMAZQBuAHQA
IAAxACIALwA+AA0ACgAgACAAPAB3ADoATABzAGQARQB4AGMAZQBwAHQAaQBvAG4AIABMAG8AYwBr
AGUAZAA9ACIAZgBhAGwAcwBlACIAIABQAHIAaQBvAHIAaQB0AHkAPQAiADUAMAAiACAATgBhAG0A
ZQA9ACIARwByAGkAZAAgAFQAYQBiAGwAZQAgADUAIABEAGEAcgBrACAAQQBjAGMAZQBuAHQAIAAx
ACIALwA+AA0ACgAgACAAPAB3ADoATABzAGQARQB4AGMAZQBwAHQAaQBvAG4AIABMAG8AYwBrAGUA
ZAA9ACIAZgBhAGwAcwBlACIAIABQAHIAaQBvAHIAaQB0AHkAPQAiADUAMQAiAA0ACgAgACAAIABO
AGEAbQBlAD0AIgBHAHIAaQBkACAAVABhAGIAbABlACAANgAgAEMAbwBsAG8AcgBmAHUAbAAgAEEA
YwBjAGUAbgB0ACAAMQAiAC8APgANAAoAIAAgADwAdwA6AEwAcwBkAEUAeABjAGUAcAB0AGkAbwBu
ACAATABvAGMAawBlAGQAPQAiAGYAYQBsAHMAZQAiACAAUAByAGkAbwByAGkAdAB5AD0AIgA1ADIA
IgANAAoAIAAgACAATgBhAG0AZQA9ACIARwByAGkAZAAgAFQAYQBiAGwAZQAgADcAIABDAG8AbABv
AHIAZgB1AGwAIABBAGMAYwBlAG4AdAAgADEAIgAvAD4ADQAKACAAIAA8AHcAOgBMAHMAZABFAHgA
YwBlAHAAdABpAG8AbgAgAEwAbwBjAGsAZQBkAD0AIgBmAGEAbABzAGUAIgAgAFAAcgBpAG8AcgBp
AHQAeQA9ACIANAA2ACIADQAKACAAIAAgAE4AYQBtAGUAPQAiAEcAcgBpAGQAIABUAGEAYgBsAGUA
IAAxACAATABpAGcAaAB0ACAAQQBjAGMAZQBuAHQAIAAyACIALwA+AA0ACgAgACAAPAB3ADoATABz
AGQARQB4AGMAZQBwAHQAaQBvAG4AIABMAG8AYwBrAGUAZAA9ACIAZgBhAGwAcwBlACIAIABQAHIA
aQBvAHIAaQB0AHkAPQAiADQANwAiACAATgBhAG0AZQA9ACIARwByAGkAZAAgAFQAYQBiAGwAZQAg
ADIAIABBAGMAYwBlAG4AdAAgADIAIgAvAD4ADQAKACAAIAA8AHcAOgBMAHMAZABFAHgAYwBlAHAA
dABpAG8AbgAgAEwAbwBjAGsAZQBkAD0AIgBmAGEAbABzAGUAIgAgAFAAcgBpAG8AcgBpAHQAeQA9
ACIANAA4ACIAIABOAGEAbQBlAD0AIgBHAHIAaQBkACAAVABhAGIAbABlACAAMwAgAEEAYwBjAGUA
bgB0ACAAMgAiAC8APgANAAoAIAAgADwAdwA6AEwAcwBkAEUAeABjAGUAcAB0AGkAbwBuACAATABv
AGMAawBlAGQAPQAiAGYAYQBsAHMAZQAiACAAUAByAGkAbwByAGkAdAB5AD0AIgA0ADkAIgAgAE4A
YQBtAGUAPQAiAEcAcgBpAGQAIABUAGEAYgBsAGUAIAA0ACAAQQBjAGMAZQBuAHQAIAAyACIALwA+
AA0ACgAgACAAPAB3ADoATABzAGQARQB4AGMAZQBwAHQAaQBvAG4AIABMAG8AYwBrAGUAZAA9ACIA
ZgBhAGwAcwBlACIAIABQAHIAaQBvAHIAaQB0AHkAPQAiADUAMAAiACAATgBhAG0AZQA9ACIARwBy
AGkAZAAgAFQAYQBiAGwAZQAgADUAIABEAGEAcgBrACAAQQBjAGMAZQBuAHQAIAAyACIALwA+AA0A
CgAgACAAPAB3ADoATABzAGQARQB4AGMAZQBwAHQAaQBvAG4AIABMAG8AYwBrAGUAZAA9ACIAZgBh
AGwAcwBlACIAIABQAHIAaQBvAHIAaQB0AHkAPQAiADUAMQAiAA0ACgAgACAAIABOAGEAbQBlAD0A
IgBHAHIAaQBkACAAVABhAGIAbABlACAANgAgAEMAbwBsAG8AcgBmAHUAbAAgAEEAYwBjAGUAbgB0
ACAAMgAiAC8APgANAAoAIAAgADwAdwA6AEwAcwBkAEUAeABjAGUAcAB0AGkAbwBuACAATABvAGMA
awBlAGQAPQAiAGYAYQBsAHMAZQAiACAAUAByAGkAbwByAGkAdAB5AD0AIgA1ADIAIgANAAoAIAAg
ACAATgBhAG0AZQA9ACIARwByAGkAZAAgAFQAYQBiAGwAZQAgADcAIABDAG8AbABvAHIAZgB1AGwA
IABBAGMAYwBlAG4AdAAgADIAIgAvAD4ADQAKACAAIAA8AHcAOgBMAHMAZABFAHgAYwBlAHAAdABp
AG8AbgAgAEwAbwBjAGsAZQBkAD0AIgBmAGEAbABzAGUAIgAgAFAAcgBpAG8AcgBpAHQAeQA9ACIA
NAA2ACIADQAKACAAIAAgAE4AYQBtAGUAPQAiAEcAcgBpAGQAIABUAGEAYgBsAGUAIAAxACAATABp
AGcAaAB0ACAAQQBjAGMAZQBuAHQAIAAzACIALwA+AA0ACgAgACAAPAB3ADoATABzAGQARQB4AGMA
ZQBwAHQAaQBvAG4AIABMAG8AYwBrAGUAZAA9ACIAZgBhAGwAcwBlACIAIABQAHIAaQBvAHIAaQB0
AHkAPQAiADQANwAiACAATgBhAG0AZQA9ACIARwByAGkAZAAgAFQAYQBiAGwAZQAgADIAIABBAGMA
YwBlAG4AdAAgADMAIgAvAD4ADQAKACAAIAA8AHcAOgBMAHMAZABFAHgAYwBlAHAAdABpAG8AbgAg
AEwAbwBjAGsAZQBkAD0AIgBmAGEAbABzAGUAIgAgAFAAcgBpAG8AcgBpAHQAeQA9ACIANAA4ACIA
IABOAGEAbQBlAD0AIgBHAHIAaQBkACAAVABhAGIAbABlACAAMwAgAEEAYwBjAGUAbgB0ACAAMwAi
AC8APgANAAoAIAAgADwAdwA6AEwAcwBkAEUAeABjAGUAcAB0AGkAbwBuACAATABvAGMAawBlAGQA
PQAiAGYAYQBsAHMAZQAiACAAUAByAGkAbwByAGkAdAB5AD0AIgA0ADkAIgAgAE4AYQBtAGUAPQAi
AEcAcgBpAGQAIABUAGEAYgBsAGUAIAA0ACAAQQBjAGMAZQBuAHQAIAAzACIALwA+AA0ACgAgACAA
PAB3ADoATABzAGQARQB4AGMAZQBwAHQAaQBvAG4AIABMAG8AYwBrAGUAZAA9ACIAZgBhAGwAcwBl
ACIAIABQAHIAaQBvAHIAaQB0AHkAPQAiADUAMAAiACAATgBhAG0AZQA9ACIARwByAGkAZAAgAFQA
YQBiAGwAZQAgADUAIABEAGEAcgBrACAAQQBjAGMAZQBuAHQAIAAzACIALwA+AA0ACgAgACAAPAB3
ADoATABzAGQARQB4AGMAZQBwAHQAaQBvAG4AIABMAG8AYwBrAGUAZAA9ACIAZgBhAGwAcwBlACIA
IABQAHIAaQBvAHIAaQB0AHkAPQAiADUAMQAiAA0ACgAgACAAIABOAGEAbQBlAD0AIgBHAHIAaQBk
ACAAVABhAGIAbABlACAANgAgAEMAbwBsAG8AcgBmAHUAbAAgAEEAYwBjAGUAbgB0ACAAMwAiAC8A
PgANAAoAIAAgADwAdwA6AEwAcwBkAEUAeABjAGUAcAB0AGkAbwBuACAATABvAGMAawBlAGQAPQAi
AGYAYQBsAHMAZQAiACAAUAByAGkAbwByAGkAdAB5AD0AIgA1ADIAIgANAAoAIAAgACAATgBhAG0A
ZQA9ACIARwByAGkAZAAgAFQAYQBiAGwAZQAgADcAIABDAG8AbABvAHIAZgB1AGwAIABBAGMAYwBl
AG4AdAAgADMAIgAvAD4ADQAKACAAIAA8AHcAOgBMAHMAZABFAHgAYwBlAHAAdABpAG8AbgAgAEwA
bwBjAGsAZQBkAD0AIgBmAGEAbABzAGUAIgAgAFAAcgBpAG8AcgBpAHQAeQA9ACIANAA2ACIADQAK
ACAAIAAgAE4AYQBtAGUAPQAiAEcAcgBpAGQAIABUAGEAYgBsAGUAIAAxACAATABpAGcAaAB0ACAA
QQBjAGMAZQBuAHQAIAA0ACIALwA+AA0ACgAgACAAPAB3ADoATABzAGQARQB4AGMAZQBwAHQAaQBv
AG4AIABMAG8AYwBrAGUAZAA9ACIAZgBhAGwAcwBlACIAIABQAHIAaQBvAHIAaQB0AHkAPQAiADQA
NwAiACAATgBhAG0AZQA9ACIARwByAGkAZAAgAFQAYQBiAGwAZQAgADIAIABBAGMAYwBlAG4AdAAg
ADQAIgAvAD4ADQAKACAAIAA8AHcAOgBMAHMAZABFAHgAYwBlAHAAdABpAG8AbgAgAEwAbwBjAGsA
ZQBkAD0AIgBmAGEAbABzAGUAIgAgAFAAcgBpAG8AcgBpAHQAeQA9ACIANAA4ACIAIABOAGEAbQBl
AD0AIgBHAHIAaQBkACAAVABhAGIAbABlACAAMwAgAEEAYwBjAGUAbgB0ACAANAAiAC8APgANAAoA
IAAgADwAdwA6AEwAcwBkAEUAeABjAGUAcAB0AGkAbwBuACAATABvAGMAawBlAGQAPQAiAGYAYQBs
AHMAZQAiACAAUAByAGkAbwByAGkAdAB5AD0AIgA0ADkAIgAgAE4AYQBtAGUAPQAiAEcAcgBpAGQA
IABUAGEAYgBsAGUAIAA0ACAAQQBjAGMAZQBuAHQAIAA0ACIALwA+AA0ACgAgACAAPAB3ADoATABz
AGQARQB4AGMAZQBwAHQAaQBvAG4AIABMAG8AYwBrAGUAZAA9ACIAZgBhAGwAcwBlACIAIABQAHIA
aQBvAHIAaQB0AHkAPQAiADUAMAAiACAATgBhAG0AZQA9ACIARwByAGkAZAAgAFQAYQBiAGwAZQAg
ADUAIABEAGEAcgBrACAAQQBjAGMAZQBuAHQAIAA0ACIALwA+AA0ACgAgACAAPAB3ADoATABzAGQA
RQB4AGMAZQBwAHQAaQBvAG4AIABMAG8AYwBrAGUAZAA9ACIAZgBhAGwAcwBlACIAIABQAHIAaQBv
AHIAaQB0AHkAPQAiADUAMQAiAA0ACgAgACAAIABOAGEAbQBlAD0AIgBHAHIAaQBkACAAVABhAGIA
bABlACAANgAgAEMAbwBsAG8AcgBmAHUAbAAgAEEAYwBjAGUAbgB0ACAANAAiAC8APgANAAoAIAAg
ADwAdwA6AEwAcwBkAEUAeABjAGUAcAB0AGkAbwBuACAATABvAGMAawBlAGQAPQAiAGYAYQBsAHMA
ZQAiACAAUAByAGkAbwByAGkAdAB5AD0AIgA1ADIAIgANAAoAIAAgACAATgBhAG0AZQA9ACIARwBy
AGkAZAAgAFQAYQBiAGwAZQAgADcAIABDAG8AbABvAHIAZgB1AGwAIABBAGMAYwBlAG4AdAAgADQA
IgAvAD4ADQAKACAAIAA8AHcAOgBMAHMAZABFAHgAYwBlAHAAdABpAG8AbgAgAEwAbwBjAGsAZQBk
AD0AIgBmAGEAbABzAGUAIgAgAFAAcgBpAG8AcgBpAHQAeQA9ACIANAA2ACIADQAKACAAIAAgAE4A
YQBtAGUAPQAiAEcAcgBpAGQAIABUAGEAYgBsAGUAIAAxACAATABpAGcAaAB0ACAAQQBjAGMAZQBu
AHQAIAA1ACIALwA+AA0ACgAgACAAPAB3ADoATABzAGQARQB4AGMAZQBwAHQAaQBvAG4AIABMAG8A
YwBrAGUAZAA9ACIAZgBhAGwAcwBlACIAIABQAHIAaQBvAHIAaQB0AHkAPQAiADQANwAiACAATgBh
AG0AZQA9ACIARwByAGkAZAAgAFQAYQBiAGwAZQAgADIAIABBAGMAYwBlAG4AdAAgADUAIgAvAD4A
DQAKACAAIAA8AHcAOgBMAHMAZABFAHgAYwBlAHAAdABpAG8AbgAgAEwAbwBjAGsAZQBkAD0AIgBm
AGEAbABzAGUAIgAgAFAAcgBpAG8AcgBpAHQAeQA9ACIANAA4ACIAIABOAGEAbQBlAD0AIgBHAHIA
aQBkACAAVABhAGIAbABlACAAMwAgAEEAYwBjAGUAbgB0ACAANQAiAC8APgANAAoAIAAgADwAdwA6
AEwAcwBkAEUAeABjAGUAcAB0AGkAbwBuACAATABvAGMAawBlAGQAPQAiAGYAYQBsAHMAZQAiACAA
UAByAGkAbwByAGkAdAB5AD0AIgA0ADkAIgAgAE4AYQBtAGUAPQAiAEcAcgBpAGQAIABUAGEAYgBs
AGUAIAA0ACAAQQBjAGMAZQBuAHQAIAA1ACIALwA+AA0ACgAgACAAPAB3ADoATABzAGQARQB4AGMA
ZQBwAHQAaQBvAG4AIABMAG8AYwBrAGUAZAA9ACIAZgBhAGwAcwBlACIAIABQAHIAaQBvAHIAaQB0
AHkAPQAiADUAMAAiACAATgBhAG0AZQA9ACIARwByAGkAZAAgAFQAYQBiAGwAZQAgADUAIABEAGEA
cgBrACAAQQBjAGMAZQBuAHQAIAA1ACIALwA+AA0ACgAgACAAPAB3ADoATABzAGQARQB4AGMAZQBw
AHQAaQBvAG4AIABMAG8AYwBrAGUAZAA9ACIAZgBhAGwAcwBlACIAIABQAHIAaQBvAHIAaQB0AHkA
PQAiADUAMQAiAA0ACgAgACAAIABOAGEAbQBlAD0AIgBHAHIAaQBkACAAVABhAGIAbABlACAANgAg
AEMAbwBsAG8AcgBmAHUAbAAgAEEAYwBjAGUAbgB0ACAANQAiAC8APgANAAoAIAAgADwAdwA6AEwA
cwBkAEUAeABjAGUAcAB0AGkAbwBuACAATABvAGMAawBlAGQAPQAiAGYAYQBsAHMAZQAiACAAUABy
AGkAbwByAGkAdAB5AD0AIgA1ADIAIgANAAoAIAAgACAATgBhAG0AZQA9ACIARwByAGkAZAAgAFQA
YQBiAGwAZQAgADcAIABDAG8AbABvAHIAZgB1AGwAIABBAGMAYwBlAG4AdAAgADUAIgAvAD4ADQAK
ACAAIAA8AHcAOgBMAHMAZABFAHgAYwBlAHAAdABpAG8AbgAgAEwAbwBjAGsAZQBkAD0AIgBmAGEA
bABzAGUAIgAgAFAAcgBpAG8AcgBpAHQAeQA9ACIANAA2ACIADQAKACAAIAAgAE4AYQBtAGUAPQAi
AEcAcgBpAGQAIABUAGEAYgBsAGUAIAAxACAATABpAGcAaAB0ACAAQQBjAGMAZQBuAHQAIAA2ACIA
LwA+AA0ACgAgACAAPAB3ADoATABzAGQARQB4AGMAZQBwAHQAaQBvAG4AIABMAG8AYwBrAGUAZAA9
ACIAZgBhAGwAcwBlACIAIABQAHIAaQBvAHIAaQB0AHkAPQAiADQANwAiACAATgBhAG0AZQA9ACIA
RwByAGkAZAAgAFQAYQBiAGwAZQAgADIAIABBAGMAYwBlAG4AdAAgADYAIgAvAD4ADQAKACAAIAA8
AHcAOgBMAHMAZABFAHgAYwBlAHAAdABpAG8AbgAgAEwAbwBjAGsAZQBkAD0AIgBmAGEAbABzAGUA
IgAgAFAAcgBpAG8AcgBpAHQAeQA9ACIANAA4ACIAIABOAGEAbQBlAD0AIgBHAHIAaQBkACAAVABh
AGIAbABlACAAMwAgAEEAYwBjAGUAbgB0ACAANgAiAC8APgANAAoAIAAgADwAdwA6AEwAcwBkAEUA
eABjAGUAcAB0AGkAbwBuACAATABvAGMAawBlAGQAPQAiAGYAYQBsAHMAZQAiACAAUAByAGkAbwBy
AGkAdAB5AD0AIgA0ADkAIgAgAE4AYQBtAGUAPQAiAEcAcgBpAGQAIABUAGEAYgBsAGUAIAA0ACAA
QQBjAGMAZQBuAHQAIAA2ACIALwA+AA0ACgAgACAAPAB3ADoATABzAGQARQB4AGMAZQBwAHQAaQBv
AG4AIABMAG8AYwBrAGUAZAA9ACIAZgBhAGwAcwBlACIAIABQAHIAaQBvAHIAaQB0AHkAPQAiADUA
MAAiACAATgBhAG0AZQA9ACIARwByAGkAZAAgAFQAYQBiAGwAZQAgADUAIABEAGEAcgBrACAAQQBj
AGMAZQBuAHQAIAA2ACIALwA+AA0ACgAgACAAPAB3ADoATABzAGQARQB4AGMAZQBwAHQAaQBvAG4A
IABMAG8AYwBrAGUAZAA9ACIAZgBhAGwAcwBlACIAIABQAHIAaQBvAHIAaQB0AHkAPQAiADUAMQAi
AA0ACgAgACAAIABOAGEAbQBlAD0AIgBHAHIAaQBkACAAVABhAGIAbABlACAANgAgAEMAbwBsAG8A
cgBmAHUAbAAgAEEAYwBjAGUAbgB0ACAANgAiAC8APgANAAoAIAAgADwAdwA6AEwAcwBkAEUAeABj
AGUAcAB0AGkAbwBuACAATABvAGMAawBlAGQAPQAiAGYAYQBsAHMAZQAiACAAUAByAGkAbwByAGkA
dAB5AD0AIgA1ADIAIgANAAoAIAAgACAATgBhAG0AZQA9ACIARwByAGkAZAAgAFQAYQBiAGwAZQAg
ADcAIABDAG8AbABvAHIAZgB1AGwAIABBAGMAYwBlAG4AdAAgADYAIgAvAD4ADQAKACAAIAA8AHcA
OgBMAHMAZABFAHgAYwBlAHAAdABpAG8AbgAgAEwAbwBjAGsAZQBkAD0AIgBmAGEAbABzAGUAIgAg
AFAAcgBpAG8AcgBpAHQAeQA9ACIANAA2ACIAIABOAGEAbQBlAD0AIgBMAGkAcwB0ACAAVABhAGIA
bABlACAAMQAgAEwAaQBnAGgAdAAiAC8APgANAAoAIAAgADwAdwA6AEwAcwBkAEUAeABjAGUAcAB0
AGkAbwBuACAATABvAGMAawBlAGQAPQAiAGYAYQBsAHMAZQAiACAAUAByAGkAbwByAGkAdAB5AD0A
IgA0ADcAIgAgAE4AYQBtAGUAPQAiAEwAaQBzAHQAIABUAGEAYgBsAGUAIAAyACIALwA+AA0ACgAg
ACAAPAB3ADoATABzAGQARQB4AGMAZQBwAHQAaQBvAG4AIABMAG8AYwBrAGUAZAA9ACIAZgBhAGwA
cwBlACIAIABQAHIAaQBvAHIAaQB0AHkAPQAiADQAOAAiACAATgBhAG0AZQA9ACIATABpAHMAdAAg
AFQAYQBiAGwAZQAgADMAIgAvAD4ADQAKACAAIAA8AHcAOgBMAHMAZABFAHgAYwBlAHAAdABpAG8A
bgAgAEwAbwBjAGsAZQBkAD0AIgBmAGEAbABzAGUAIgAgAFAAcgBpAG8AcgBpAHQAeQA9ACIANAA5
ACIAIABOAGEAbQBlAD0AIgBMAGkAcwB0ACAAVABhAGIAbABlACAANAAiAC8APgANAAoAIAAgADwA
dwA6AEwAcwBkAEUAeABjAGUAcAB0AGkAbwBuACAATABvAGMAawBlAGQAPQAiAGYAYQBsAHMAZQAi
ACAAUAByAGkAbwByAGkAdAB5AD0AIgA1ADAAIgAgAE4AYQBtAGUAPQAiAEwAaQBzAHQAIABUAGEA
YgBsAGUAIAA1ACAARABhAHIAawAiAC8APgANAAoAIAAgADwAdwA6AEwAcwBkAEUAeABjAGUAcAB0
AGkAbwBuACAATABvAGMAawBlAGQAPQAiAGYAYQBsAHMAZQAiACAAUAByAGkAbwByAGkAdAB5AD0A
IgA1ADEAIgAgAE4AYQBtAGUAPQAiAEwAaQBzAHQAIABUAGEAYgBsAGUAIAA2ACAAQwBvAGwAbwBy
AGYAdQBsACIALwA+AA0ACgAgACAAPAB3ADoATABzAGQARQB4AGMAZQBwAHQAaQBvAG4AIABMAG8A
YwBrAGUAZAA9ACIAZgBhAGwAcwBlACIAIABQAHIAaQBvAHIAaQB0AHkAPQAiADUAMgAiACAATgBh
AG0AZQA9ACIATABpAHMAdAAgAFQAYQBiAGwAZQAgADcAIABDAG8AbABvAHIAZgB1AGwAIgAvAD4A
DQAKACAAIAA8AHcAOgBMAHMAZABFAHgAYwBlAHAAdABpAG8AbgAgAEwAbwBjAGsAZQBkAD0AIgBm
AGEAbABzAGUAIgAgAFAAcgBpAG8AcgBpAHQAeQA9ACIANAA2ACIADQAKACAAIAAgAE4AYQBtAGUA
PQAiAEwAaQBzAHQAIABUAGEAYgBsAGUAIAAxACAATABpAGcAaAB0ACAAQQBjAGMAZQBuAHQAIAAx
ACIALwA+AA0ACgAgACAAPAB3ADoATABzAGQARQB4AGMAZQBwAHQAaQBvAG4AIABMAG8AYwBrAGUA
ZAA9ACIAZgBhAGwAcwBlACIAIABQAHIAaQBvAHIAaQB0AHkAPQAiADQANwAiACAATgBhAG0AZQA9
ACIATABpAHMAdAAgAFQAYQBiAGwAZQAgADIAIABBAGMAYwBlAG4AdAAgADEAIgAvAD4ADQAKACAA
IAA8AHcAOgBMAHMAZABFAHgAYwBlAHAAdABpAG8AbgAgAEwAbwBjAGsAZQBkAD0AIgBmAGEAbABz
AGUAIgAgAFAAcgBpAG8AcgBpAHQAeQA9ACIANAA4ACIAIABOAGEAbQBlAD0AIgBMAGkAcwB0ACAA
VABhAGIAbABlACAAMwAgAEEAYwBjAGUAbgB0ACAAMQAiAC8APgANAAoAIAAgADwAdwA6AEwAcwBk
AEUAeABjAGUAcAB0AGkAbwBuACAATABvAGMAawBlAGQAPQAiAGYAYQBsAHMAZQAiACAAUAByAGkA
bwByAGkAdAB5AD0AIgA0ADkAIgAgAE4AYQBtAGUAPQAiAEwAaQBzAHQAIABUAGEAYgBsAGUAIAA0
ACAAQQBjAGMAZQBuAHQAIAAxACIALwA+AA0ACgAgACAAPAB3ADoATABzAGQARQB4AGMAZQBwAHQA
aQBvAG4AIABMAG8AYwBrAGUAZAA9ACIAZgBhAGwAcwBlACIAIABQAHIAaQBvAHIAaQB0AHkAPQAi
ADUAMAAiACAATgBhAG0AZQA9ACIATABpAHMAdAAgAFQAYQBiAGwAZQAgADUAIABEAGEAcgBrACAA
QQBjAGMAZQBuAHQAIAAxACIALwA+AA0ACgAgACAAPAB3ADoATABzAGQARQB4AGMAZQBwAHQAaQBv
AG4AIABMAG8AYwBrAGUAZAA9ACIAZgBhAGwAcwBlACIAIABQAHIAaQBvAHIAaQB0AHkAPQAiADUA
MQAiAA0ACgAgACAAIABOAGEAbQBlAD0AIgBMAGkAcwB0ACAAVABhAGIAbABlACAANgAgAEMAbwBs
AG8AcgBmAHUAbAAgAEEAYwBjAGUAbgB0ACAAMQAiAC8APgANAAoAIAAgADwAdwA6AEwAcwBkAEUA
eABjAGUAcAB0AGkAbwBuACAATABvAGMAawBlAGQAPQAiAGYAYQBsAHMAZQAiACAAUAByAGkAbwBy
AGkAdAB5AD0AIgA1ADIAIgANAAoAIAAgACAATgBhAG0AZQA9ACIATABpAHMAdAAgAFQAYQBiAGwA
ZQAgADcAIABDAG8AbABvAHIAZgB1AGwAIABBAGMAYwBlAG4AdAAgADEAIgAvAD4ADQAKACAAIAA8
AHcAOgBMAHMAZABFAHgAYwBlAHAAdABpAG8AbgAgAEwAbwBjAGsAZQBkAD0AIgBmAGEAbABzAGUA
IgAgAFAAcgBpAG8AcgBpAHQAeQA9ACIANAA2ACIADQAKACAAIAAgAE4AYQBtAGUAPQAiAEwAaQBz
AHQAIABUAGEAYgBsAGUAIAAxACAATABpAGcAaAB0ACAAQQBjAGMAZQBuAHQAIAAyACIALwA+AA0A
CgAgACAAPAB3ADoATABzAGQARQB4AGMAZQBwAHQAaQBvAG4AIABMAG8AYwBrAGUAZAA9ACIAZgBh
AGwAcwBlACIAIABQAHIAaQBvAHIAaQB0AHkAPQAiADQANwAiACAATgBhAG0AZQA9ACIATABpAHMA
dAAgAFQAYQBiAGwAZQAgADIAIABBAGMAYwBlAG4AdAAgADIAIgAvAD4ADQAKACAAIAA8AHcAOgBM
AHMAZABFAHgAYwBlAHAAdABpAG8AbgAgAEwAbwBjAGsAZQBkAD0AIgBmAGEAbABzAGUAIgAgAFAA
cgBpAG8AcgBpAHQAeQA9ACIANAA4ACIAIABOAGEAbQBlAD0AIgBMAGkAcwB0ACAAVABhAGIAbABl
ACAAMwAgAEEAYwBjAGUAbgB0ACAAMgAiAC8APgANAAoAIAAgADwAdwA6AEwAcwBkAEUAeABjAGUA
cAB0AGkAbwBuACAATABvAGMAawBlAGQAPQAiAGYAYQBsAHMAZQAiACAAUAByAGkAbwByAGkAdAB5
AD0AIgA0ADkAIgAgAE4AYQBtAGUAPQAiAEwAaQBzAHQAIABUAGEAYgBsAGUAIAA0ACAAQQBjAGMA
ZQBuAHQAIAAyACIALwA+AA0ACgAgACAAPAB3ADoATABzAGQARQB4AGMAZQBwAHQAaQBvAG4AIABM
AG8AYwBrAGUAZAA9ACIAZgBhAGwAcwBlACIAIABQAHIAaQBvAHIAaQB0AHkAPQAiADUAMAAiACAA
TgBhAG0AZQA9ACIATABpAHMAdAAgAFQAYQBiAGwAZQAgADUAIABEAGEAcgBrACAAQQBjAGMAZQBu
AHQAIAAyACIALwA+AA0ACgAgACAAPAB3ADoATABzAGQARQB4AGMAZQBwAHQAaQBvAG4AIABMAG8A
YwBrAGUAZAA9ACIAZgBhAGwAcwBlACIAIABQAHIAaQBvAHIAaQB0AHkAPQAiADUAMQAiAA0ACgAg
ACAAIABOAGEAbQBlAD0AIgBMAGkAcwB0ACAAVABhAGIAbABlACAANgAgAEMAbwBsAG8AcgBmAHUA
bAAgAEEAYwBjAGUAbgB0ACAAMgAiAC8APgANAAoAIAAgADwAdwA6AEwAcwBkAEUAeABjAGUAcAB0
AGkAbwBuACAATABvAGMAawBlAGQAPQAiAGYAYQBsAHMAZQAiACAAUAByAGkAbwByAGkAdAB5AD0A
IgA1ADIAIgANAAoAIAAgACAATgBhAG0AZQA9ACIATABpAHMAdAAgAFQAYQBiAGwAZQAgADcAIABD
AG8AbABvAHIAZgB1AGwAIABBAGMAYwBlAG4AdAAgADIAIgAvAD4ADQAKACAAIAA8AHcAOgBMAHMA
ZABFAHgAYwBlAHAAdABpAG8AbgAgAEwAbwBjAGsAZQBkAD0AIgBmAGEAbABzAGUAIgAgAFAAcgBp
AG8AcgBpAHQAeQA9ACIANAA2ACIADQAKACAAIAAgAE4AYQBtAGUAPQAiAEwAaQBzAHQAIABUAGEA
YgBsAGUAIAAxACAATABpAGcAaAB0ACAAQQBjAGMAZQBuAHQAIAAzACIALwA+AA0ACgAgACAAPAB3
ADoATABzAGQARQB4AGMAZQBwAHQAaQBvAG4AIABMAG8AYwBrAGUAZAA9ACIAZgBhAGwAcwBlACIA
IABQAHIAaQBvAHIAaQB0AHkAPQAiADQANwAiACAATgBhAG0AZQA9ACIATABpAHMAdAAgAFQAYQBi
AGwAZQAgADIAIABBAGMAYwBlAG4AdAAgADMAIgAvAD4ADQAKACAAIAA8AHcAOgBMAHMAZABFAHgA
YwBlAHAAdABpAG8AbgAgAEwAbwBjAGsAZQBkAD0AIgBmAGEAbABzAGUAIgAgAFAAcgBpAG8AcgBp
AHQAeQA9ACIANAA4ACIAIABOAGEAbQBlAD0AIgBMAGkAcwB0ACAAVABhAGIAbABlACAAMwAgAEEA
YwBjAGUAbgB0ACAAMwAiAC8APgANAAoAIAAgADwAdwA6AEwAcwBkAEUAeABjAGUAcAB0AGkAbwBu
ACAATABvAGMAawBlAGQAPQAiAGYAYQBsAHMAZQAiACAAUAByAGkAbwByAGkAdAB5AD0AIgA0ADkA
IgAgAE4AYQBtAGUAPQAiAEwAaQBzAHQAIABUAGEAYgBsAGUAIAA0ACAAQQBjAGMAZQBuAHQAIAAz
ACIALwA+AA0ACgAgACAAPAB3ADoATABzAGQARQB4AGMAZQBwAHQAaQBvAG4AIABMAG8AYwBrAGUA
ZAA9ACIAZgBhAGwAcwBlACIAIABQAHIAaQBvAHIAaQB0AHkAPQAiADUAMAAiACAATgBhAG0AZQA9
ACIATABpAHMAdAAgAFQAYQBiAGwAZQAgADUAIABEAGEAcgBrACAAQQBjAGMAZQBuAHQAIAAzACIA
LwA+AA0ACgAgACAAPAB3ADoATABzAGQARQB4AGMAZQBwAHQAaQBvAG4AIABMAG8AYwBrAGUAZAA9
ACIAZgBhAGwAcwBlACIAIABQAHIAaQBvAHIAaQB0AHkAPQAiADUAMQAiAA0ACgAgACAAIABOAGEA
bQBlAD0AIgBMAGkAcwB0ACAAVABhAGIAbABlACAANgAgAEMAbwBsAG8AcgBmAHUAbAAgAEEAYwBj
AGUAbgB0ACAAMwAiAC8APgANAAoAIAAgADwAdwA6AEwAcwBkAEUAeABjAGUAcAB0AGkAbwBuACAA
TABvAGMAawBlAGQAPQAiAGYAYQBsAHMAZQAiACAAUAByAGkAbwByAGkAdAB5AD0AIgA1ADIAIgAN
AAoAIAAgACAATgBhAG0AZQA9ACIATABpAHMAdAAgAFQAYQBiAGwAZQAgADcAIABDAG8AbABvAHIA
ZgB1AGwAIABBAGMAYwBlAG4AdAAgADMAIgAvAD4ADQAKACAAIAA8AHcAOgBMAHMAZABFAHgAYwBl
AHAAdABpAG8AbgAgAEwAbwBjAGsAZQBkAD0AIgBmAGEAbABzAGUAIgAgAFAAcgBpAG8AcgBpAHQA
eQA9ACIANAA2ACIADQAKACAAIAAgAE4AYQBtAGUAPQAiAEwAaQBzAHQAIABUAGEAYgBsAGUAIAAx
ACAATABpAGcAaAB0ACAAQQBjAGMAZQBuAHQAIAA0ACIALwA+AA0ACgAgACAAPAB3ADoATABzAGQA
RQB4AGMAZQBwAHQAaQBvAG4AIABMAG8AYwBrAGUAZAA9ACIAZgBhAGwAcwBlACIAIABQAHIAaQBv
AHIAaQB0AHkAPQAiADQANwAiACAATgBhAG0AZQA9ACIATABpAHMAdAAgAFQAYQBiAGwAZQAgADIA
IABBAGMAYwBlAG4AdAAgADQAIgAvAD4ADQAKACAAIAA8AHcAOgBMAHMAZABFAHgAYwBlAHAAdABp
AG8AbgAgAEwAbwBjAGsAZQBkAD0AIgBmAGEAbABzAGUAIgAgAFAAcgBpAG8AcgBpAHQAeQA9ACIA
NAA4ACIAIABOAGEAbQBlAD0AIgBMAGkAcwB0ACAAVABhAGIAbABlACAAMwAgAEEAYwBjAGUAbgB0
ACAANAAiAC8APgANAAoAIAAgADwAdwA6AEwAcwBkAEUAeABjAGUAcAB0AGkAbwBuACAATABvAGMA
awBlAGQAPQAiAGYAYQBsAHMAZQAiACAAUAByAGkAbwByAGkAdAB5AD0AIgA0ADkAIgAgAE4AYQBt
AGUAPQAiAEwAaQBzAHQAIABUAGEAYgBsAGUAIAA0ACAAQQBjAGMAZQBuAHQAIAA0ACIALwA+AA0A
CgAgACAAPAB3ADoATABzAGQARQB4AGMAZQBwAHQAaQBvAG4AIABMAG8AYwBrAGUAZAA9ACIAZgBh
AGwAcwBlACIAIABQAHIAaQBvAHIAaQB0AHkAPQAiADUAMAAiACAATgBhAG0AZQA9ACIATABpAHMA
dAAgAFQAYQBiAGwAZQAgADUAIABEAGEAcgBrACAAQQBjAGMAZQBuAHQAIAA0ACIALwA+AA0ACgAg
ACAAPAB3ADoATABzAGQARQB4AGMAZQBwAHQAaQBvAG4AIABMAG8AYwBrAGUAZAA9ACIAZgBhAGwA
cwBlACIAIABQAHIAaQBvAHIAaQB0AHkAPQAiADUAMQAiAA0ACgAgACAAIABOAGEAbQBlAD0AIgBM
AGkAcwB0ACAAVABhAGIAbABlACAANgAgAEMAbwBsAG8AcgBmAHUAbAAgAEEAYwBjAGUAbgB0ACAA
NAAiAC8APgANAAoAIAAgADwAdwA6AEwAcwBkAEUAeABjAGUAcAB0AGkAbwBuACAATABvAGMAawBl
AGQAPQAiAGYAYQBsAHMAZQAiACAAUAByAGkAbwByAGkAdAB5AD0AIgA1ADIAIgANAAoAIAAgACAA
TgBhAG0AZQA9ACIATABpAHMAdAAgAFQAYQBiAGwAZQAgADcAIABDAG8AbABvAHIAZgB1AGwAIABB
AGMAYwBlAG4AdAAgADQAIgAvAD4ADQAKACAAIAA8AHcAOgBMAHMAZABFAHgAYwBlAHAAdABpAG8A
bgAgAEwAbwBjAGsAZQBkAD0AIgBmAGEAbABzAGUAIgAgAFAAcgBpAG8AcgBpAHQAeQA9ACIANAA2
ACIADQAKACAAIAAgAE4AYQBtAGUAPQAiAEwAaQBzAHQAIABUAGEAYgBsAGUAIAAxACAATABpAGcA
aAB0ACAAQQBjAGMAZQBuAHQAIAA1ACIALwA+AA0ACgAgACAAPAB3ADoATABzAGQARQB4AGMAZQBw
AHQAaQBvAG4AIABMAG8AYwBrAGUAZAA9ACIAZgBhAGwAcwBlACIAIABQAHIAaQBvAHIAaQB0AHkA
PQAiADQANwAiACAATgBhAG0AZQA9ACIATABpAHMAdAAgAFQAYQBiAGwAZQAgADIAIABBAGMAYwBl
AG4AdAAgADUAIgAvAD4ADQAKACAAIAA8AHcAOgBMAHMAZABFAHgAYwBlAHAAdABpAG8AbgAgAEwA
bwBjAGsAZQBkAD0AIgBmAGEAbABzAGUAIgAgAFAAcgBpAG8AcgBpAHQAeQA9ACIANAA4ACIAIABO
AGEAbQBlAD0AIgBMAGkAcwB0ACAAVABhAGIAbABlACAAMwAgAEEAYwBjAGUAbgB0ACAANQAiAC8A
PgANAAoAIAAgADwAdwA6AEwAcwBkAEUAeABjAGUAcAB0AGkAbwBuACAATABvAGMAawBlAGQAPQAi
AGYAYQBsAHMAZQAiACAAUAByAGkAbwByAGkAdAB5AD0AIgA0ADkAIgAgAE4AYQBtAGUAPQAiAEwA
aQBzAHQAIABUAGEAYgBsAGUAIAA0ACAAQQBjAGMAZQBuAHQAIAA1ACIALwA+AA0ACgAgACAAPAB3
ADoATABzAGQARQB4AGMAZQBwAHQAaQBvAG4AIABMAG8AYwBrAGUAZAA9ACIAZgBhAGwAcwBlACIA
IABQAHIAaQBvAHIAaQB0AHkAPQAiADUAMAAiACAATgBhAG0AZQA9ACIATABpAHMAdAAgAFQAYQBi
AGwAZQAgADUAIABEAGEAcgBrACAAQQBjAGMAZQBuAHQAIAA1ACIALwA+AA0ACgAgACAAPAB3ADoA
TABzAGQARQB4AGMAZQBwAHQAaQBvAG4AIABMAG8AYwBrAGUAZAA9ACIAZgBhAGwAcwBlACIAIABQ
AHIAaQBvAHIAaQB0AHkAPQAiADUAMQAiAA0ACgAgACAAIABOAGEAbQBlAD0AIgBMAGkAcwB0ACAA
VABhAGIAbABlACAANgAgAEMAbwBsAG8AcgBmAHUAbAAgAEEAYwBjAGUAbgB0ACAANQAiAC8APgAN
AAoAIAAgADwAdwA6AEwAcwBkAEUAeABjAGUAcAB0AGkAbwBuACAATABvAGMAawBlAGQAPQAiAGYA
YQBsAHMAZQAiACAAUAByAGkAbwByAGkAdAB5AD0AIgA1ADIAIgANAAoAIAAgACAATgBhAG0AZQA9
ACIATABpAHMAdAAgAFQAYQBiAGwAZQAgADcAIABDAG8AbABvAHIAZgB1AGwAIABBAGMAYwBlAG4A
dAAgADUAIgAvAD4ADQAKACAAIAA8AHcAOgBMAHMAZABFAHgAYwBlAHAAdABpAG8AbgAgAEwAbwBj
AGsAZQBkAD0AIgBmAGEAbABzAGUAIgAgAFAAcgBpAG8AcgBpAHQAeQA9ACIANAA2ACIADQAKACAA
IAAgAE4AYQBtAGUAPQAiAEwAaQBzAHQAIABUAGEAYgBsAGUAIAAxACAATABpAGcAaAB0ACAAQQBj
AGMAZQBuAHQAIAA2ACIALwA+AA0ACgAgACAAPAB3ADoATABzAGQARQB4AGMAZQBwAHQAaQBvAG4A
IABMAG8AYwBrAGUAZAA9ACIAZgBhAGwAcwBlACIAIABQAHIAaQBvAHIAaQB0AHkAPQAiADQANwAi
ACAATgBhAG0AZQA9ACIATABpAHMAdAAgAFQAYQBiAGwAZQAgADIAIABBAGMAYwBlAG4AdAAgADYA
IgAvAD4ADQAKACAAIAA8AHcAOgBMAHMAZABFAHgAYwBlAHAAdABpAG8AbgAgAEwAbwBjAGsAZQBk
AD0AIgBmAGEAbABzAGUAIgAgAFAAcgBpAG8AcgBpAHQAeQA9ACIANAA4ACIAIABOAGEAbQBlAD0A
IgBMAGkAcwB0ACAAVABhAGIAbABlACAAMwAgAEEAYwBjAGUAbgB0ACAANgAiAC8APgANAAoAIAAg
ADwAdwA6AEwAcwBkAEUAeABjAGUAcAB0AGkAbwBuACAATABvAGMAawBlAGQAPQAiAGYAYQBsAHMA
ZQAiACAAUAByAGkAbwByAGkAdAB5AD0AIgA0ADkAIgAgAE4AYQBtAGUAPQAiAEwAaQBzAHQAIABU
AGEAYgBsAGUAIAA0ACAAQQBjAGMAZQBuAHQAIAA2ACIALwA+AA0ACgAgACAAPAB3ADoATABzAGQA
RQB4AGMAZQBwAHQAaQBvAG4AIABMAG8AYwBrAGUAZAA9ACIAZgBhAGwAcwBlACIAIABQAHIAaQBv
AHIAaQB0AHkAPQAiADUAMAAiACAATgBhAG0AZQA9ACIATABpAHMAdAAgAFQAYQBiAGwAZQAgADUA
IABEAGEAcgBrACAAQQBjAGMAZQBuAHQAIAA2ACIALwA+AA0ACgAgACAAPAB3ADoATABzAGQARQB4
AGMAZQBwAHQAaQBvAG4AIABMAG8AYwBrAGUAZAA9ACIAZgBhAGwAcwBlACIAIABQAHIAaQBvAHIA
aQB0AHkAPQAiADUAMQAiAA0ACgAgACAAIABOAGEAbQBlAD0AIgBMAGkAcwB0ACAAVABhAGIAbABl
ACAANgAgAEMAbwBsAG8AcgBmAHUAbAAgAEEAYwBjAGUAbgB0ACAANgAiAC8APgANAAoAIAAgADwA
dwA6AEwAcwBkAEUAeABjAGUAcAB0AGkAbwBuACAATABvAGMAawBlAGQAPQAiAGYAYQBsAHMAZQAi
ACAAUAByAGkAbwByAGkAdAB5AD0AIgA1ADIAIgANAAoAIAAgACAATgBhAG0AZQA9ACIATABpAHMA
dAAgAFQAYQBiAGwAZQAgADcAIABDAG8AbABvAHIAZgB1AGwAIABBAGMAYwBlAG4AdAAgADYAIgAv
AD4ADQAKACAAIAA8AHcAOgBMAHMAZABFAHgAYwBlAHAAdABpAG8AbgAgAEwAbwBjAGsAZQBkAD0A
IgBmAGEAbABzAGUAIgAgAFMAZQBtAGkASABpAGQAZABlAG4APQAiAHQAcgB1AGUAIgAgAFUAbgBo
AGkAZABlAFcAaABlAG4AVQBzAGUAZAA9ACIAdAByAHUAZQAiAA0ACgAgACAAIABOAGEAbQBlAD0A
IgBNAGUAbgB0AGkAbwBuACIALwA+AA0ACgAgACAAPAB3ADoATABzAGQARQB4AGMAZQBwAHQAaQBv
AG4AIABMAG8AYwBrAGUAZAA9ACIAZgBhAGwAcwBlACIAIABTAGUAbQBpAEgAaQBkAGQAZQBuAD0A
IgB0AHIAdQBlACIAIABVAG4AaABpAGQAZQBXAGgAZQBuAFUAcwBlAGQAPQAiAHQAcgB1AGUAIgAN
AAoAIAAgACAATgBhAG0AZQA9ACIAUwBtAGEAcgB0ACAASAB5AHAAZQByAGwAaQBuAGsAIgAvAD4A
DQAKACAAIAA8AHcAOgBMAHMAZABFAHgAYwBlAHAAdABpAG8AbgAgAEwAbwBjAGsAZQBkAD0AIgBm
AGEAbABzAGUAIgAgAFMAZQBtAGkASABpAGQAZABlAG4APQAiAHQAcgB1AGUAIgAgAFUAbgBoAGkA
ZABlAFcAaABlAG4AVQBzAGUAZAA9ACIAdAByAHUAZQAiAA0ACgAgACAAIABOAGEAbQBlAD0AIgBI
AGEAcwBoAHQAYQBnACIALwA+AA0ACgAgACAAPAB3ADoATABzAGQARQB4AGMAZQBwAHQAaQBvAG4A
IABMAG8AYwBrAGUAZAA9ACIAZgBhAGwAcwBlACIAIABTAGUAbQBpAEgAaQBkAGQAZQBuAD0AIgB0
AHIAdQBlACIAIABVAG4AaABpAGQAZQBXAGgAZQBuAFUAcwBlAGQAPQAiAHQAcgB1AGUAIgANAAoA
IAAgACAATgBhAG0AZQA9ACIAVQBuAHIAZQBzAG8AbAB2AGUAZAAgAE0AZQBuAHQAaQBvAG4AIgAv
AD4ADQAKACAAIAA8AHcAOgBMAHMAZABFAHgAYwBlAHAAdABpAG8AbgAgAEwAbwBjAGsAZQBkAD0A
IgBmAGEAbABzAGUAIgAgAFMAZQBtAGkASABpAGQAZABlAG4APQAiAHQAcgB1AGUAIgAgAFUAbgBo
AGkAZABlAFcAaABlAG4AVQBzAGUAZAA9ACIAdAByAHUAZQAiAA0ACgAgACAAIABOAGEAbQBlAD0A
IgBTAG0AYQByAHQAIABMAGkAbgBrACIALwA+AA0ACgAgADwALwB3ADoATABhAHQAZQBuAHQAUwB0
AHkAbABlAHMAPgANAAoAPAAvAHgAbQBsAD4APAAhAFsAZQBuAGQAaQBmAF0ALQAtAD4ADQAKADwA
cwB0AHkAbABlAD4ADQAKADwAIQAtAC0ALgBUAFIATwBVAEIATABFAFMATwBNAEUAIAAuAEwASQBO
AEkATgBHAA0ACgAJAHsAbQBpAG4ALQBoAGUAaQBnAGgAdAA6ACAAMQAwADAAJQA7AA0ACgAJAGYA
bABvAGEAdAA6AGwAZQBmAHQAOwB9AA0ACgAuAEwASQBOAEkATgBHACAAaAAyAA0ACgAJAHsAZgBs
AG8AYQB0ADoAbABlAGYAdAA7AH0ADQAKAC4AbABpAG4AaQBuAGcAIAB0AGEAYgBsAGUAIAB0AHIA
OgBuAHQAaAAtAG8AZgAtAHQAeQBwAGUAKAAxACkAIAB0AGgAIAB7AGIAYQBjAGsAZwByAG8AdQBu
AGQAOgAgACMARgBGAEYAOwBiAG8AcgBkAGUAcgAtAGIAbwB0AHQAbwBtADoAIAAyAHAAeAAgAHMA
bwBsAGkAZAA7AH0ADQAKAC4AbABpAG4AaQBuAGcAIAB0AGEAYgBsAGUALgBhAGwAbABCAG8AcgBk
AGUAcgAgAHQAcgA6AG4AdABoAC0AbwBmAC0AdAB5AHAAZQAoADEAKQAgAHQAaAAgAHsAYgBvAHIA
ZABlAHIAOgAgAG4AbwBuAGUAOwBiAG8AcgBkAGUAcgAtAGIAbwB0AHQAbwBtADoAIAAxAHAAeAAg
AHMAbwBsAGkAZAAgACMARABEAEQARABEAEQAOwB9AA0ACgAuAEkATQBHAC0AVwBSAEEAUAAgAGkA
bQBnAA0ACgAJAHsAdwBpAGQAdABoADoAIAA1ADAAMABwAHgAIQBpAG0AcABvAHIAdABhAG4AdAA7
AH0ADQAKAC4AVABSAEUARQBJAE0ARwANAAoACQB7AHcAaQBkAHQAaAA6ACAANQAwADAAcAB4ACEA
aQBtAHAAbwByAHQAYQBuAHQAOwB9AA0ACgANAAoAIAAvACoAIABGAG8AbgB0ACAARABlAGYAaQBu
AGkAdABpAG8AbgBzACAAKgAvAA0ACgAgAEAAZgBvAG4AdAAtAGYAYQBjAGUADQAKAAkAewBmAG8A
bgB0AC0AZgBhAG0AaQBsAHkAOgCLW1NPOwANAAoACQBwAGEAbgBvAHMAZQAtADEAOgAyACAAMQAg
ADYAIAAwACAAMwAgADEAIAAxACAAMQAgADEAIAAxADsADQAKAAkAbQBzAG8ALQBmAG8AbgB0AC0A
YQBsAHQAOgBTAGkAbQBTAHUAbgA7AA0ACgAJAG0AcwBvAC0AZgBvAG4AdAAtAGMAaABhAHIAcwBl
AHQAOgAxADMANAA7AA0ACgAJAG0AcwBvAC0AZwBlAG4AZQByAGkAYwAtAGYAbwBuAHQALQBmAGEA
bQBpAGwAeQA6AGEAdQB0AG8AOwANAAoACQBtAHMAbwAtAGYAbwBuAHQALQBwAGkAdABjAGgAOgB2
AGEAcgBpAGEAYgBsAGUAOwANAAoACQBtAHMAbwAtAGYAbwBuAHQALQBzAGkAZwBuAGEAdAB1AHIA
ZQA6ADUAMQA1ACAANgA4ADAANAA2ADAAMgA4ADgAIAAyADIAIAAwACAAMgA2ADIAMQA0ADUAIAAw
ADsAfQANAAoAQABmAG8AbgB0AC0AZgBhAGMAZQANAAoACQB7AGYAbwBuAHQALQBmAGEAbQBpAGwA
eQA6ACIAQwBhAG0AYgByAGkAYQAgAE0AYQB0AGgAIgA7AA0ACgAJAHAAYQBuAG8AcwBlAC0AMQA6
ADIAIAA0ACAANQAgADMAIAA1ACAANAAgADYAIAAzACAAMgAgADQAOwANAAoACQBtAHMAbwAtAGYA
bwBuAHQALQBjAGgAYQByAHMAZQB0ADoAMAA7AA0ACgAJAG0AcwBvAC0AZwBlAG4AZQByAGkAYwAt
AGYAbwBuAHQALQBmAGEAbQBpAGwAeQA6AHIAbwBtAGEAbgA7AA0ACgAJAG0AcwBvAC0AZgBvAG4A
dAAtAHAAaQB0AGMAaAA6AHYAYQByAGkAYQBiAGwAZQA7AA0ACgAJAG0AcwBvAC0AZgBvAG4AdAAt
AHMAaQBnAG4AYQB0AHUAcgBlADoALQA1ADMANgA4ADYAOQAxADIAMQAgADEAMQAwADcAMwAwADUA
NwAyADcAIAAzADMANQA1ADQANAAzADIAIAAwACAANAAxADUAIAAwADsAfQANAAoAQABmAG8AbgB0
AC0AZgBhAGMAZQANAAoACQB7AGYAbwBuAHQALQBmAGEAbQBpAGwAeQA6ACIAXABAAItbU08iADsA
DQAKAAkAcABhAG4AbwBzAGUALQAxADoAMgAgADEAIAA2ACAAMAAgADMAIAAxACAAMQAgADEAIAAx
ACAAMQA7AA0ACgAJAG0AcwBvAC0AZgBvAG4AdAAtAGMAaABhAHIAcwBlAHQAOgAxADMANAA7AA0A
CgAJAG0AcwBvAC0AZwBlAG4AZQByAGkAYwAtAGYAbwBuAHQALQBmAGEAbQBpAGwAeQA6AGEAdQB0
AG8AOwANAAoACQBtAHMAbwAtAGYAbwBuAHQALQBwAGkAdABjAGgAOgB2AGEAcgBpAGEAYgBsAGUA
OwANAAoACQBtAHMAbwAtAGYAbwBuAHQALQBzAGkAZwBuAGEAdAB1AHIAZQA6ADUAMQA1ACAANgA4
ADAANAA2ADAAMgA4ADgAIAAyADIAIAAwACAAMgA2ADIAMQA0ADUAIAAwADsAfQANAAoAIAAvACoA
IABTAHQAeQBsAGUAIABEAGUAZgBpAG4AaQB0AGkAbwBuAHMAIAAqAC8ADQAKACAAcAAuAE0AcwBv
AE4AbwByAG0AYQBsACwAIABsAGkALgBNAHMAbwBOAG8AcgBtAGEAbAAsACAAZABpAHYALgBNAHMA
bwBOAG8AcgBtAGEAbAANAAoACQB7AG0AcwBvAC0AcwB0AHkAbABlAC0AdQBuAGgAaQBkAGUAOgBu
AG8AOwANAAoACQBtAHMAbwAtAHMAdAB5AGwAZQAtAHEAZgBvAHIAbQBhAHQAOgB5AGUAcwA7AA0A
CgAJAG0AcwBvAC0AcwB0AHkAbABlAC0AcABhAHIAZQBuAHQAOgAiACIAOwANAAoACQBtAGEAcgBn
AGkAbgA6ADAAYwBtADsADQAKAAkAbQBzAG8ALQBwAGEAZwBpAG4AYQB0AGkAbwBuADoAdwBpAGQA
bwB3AC0AbwByAHAAaABhAG4AOwANAAoACQBmAG8AbgB0AC0AcwBpAHoAZQA6ADEAMgAuADAAcAB0
ADsADQAKAAkAZgBvAG4AdAAtAGYAYQBtAGkAbAB5ADoAi1tTTzsADQAKAAkAbQBzAG8ALQBiAGkA
ZABpAC0AZgBvAG4AdAAtAGYAYQBtAGkAbAB5ADoAi1tTTzsAfQANAAoAaAAyAA0ACgAJAHsAbQBz
AG8ALQBzAHQAeQBsAGUALQBwAHIAaQBvAHIAaQB0AHkAOgA5ADsADQAKAAkAbQBzAG8ALQBzAHQA
eQBsAGUALQB1AG4AaABpAGQAZQA6AG4AbwA7AA0ACgAJAG0AcwBvAC0AcwB0AHkAbABlAC0AcQBm
AG8AcgBtAGEAdAA6AHkAZQBzADsADQAKAAkAbQBzAG8ALQBzAHQAeQBsAGUALQBsAGkAbgBrADoA
IgAHaJiYIAAyACAAV1smeyIAOwANAAoACQBtAHMAbwAtAG0AYQByAGcAaQBuAC0AdABvAHAALQBh
AGwAdAA6AGEAdQB0AG8AOwANAAoACQBtAGEAcgBnAGkAbgAtAHIAaQBnAGgAdAA6ADAAYwBtADsA
DQAKAAkAbQBzAG8ALQBtAGEAcgBnAGkAbgAtAGIAbwB0AHQAbwBtAC0AYQBsAHQAOgBhAHUAdABv
ADsADQAKAAkAbQBhAHIAZwBpAG4ALQBsAGUAZgB0ADoAMABjAG0AOwANAAoACQBtAHMAbwAtAHAA
YQBnAGkAbgBhAHQAaQBvAG4AOgB3AGkAZABvAHcALQBvAHIAcABoAGEAbgA7AA0ACgAJAG0AcwBv
AC0AbwB1AHQAbABpAG4AZQAtAGwAZQB2AGUAbAA6ADIAOwANAAoACQBmAG8AbgB0AC0AcwBpAHoA
ZQA6ADEAOAAuADAAcAB0ADsADQAKAAkAZgBvAG4AdAAtAGYAYQBtAGkAbAB5ADoAi1tTTzsADQAK
AAkAbQBzAG8ALQBiAGkAZABpAC0AZgBvAG4AdAAtAGYAYQBtAGkAbAB5ADoAi1tTTzsADQAKAAkA
ZgBvAG4AdAAtAHcAZQBpAGcAaAB0ADoAYgBvAGwAZAA7AH0ADQAKAGEAOgBsAGkAbgBrACwAIABz
AHAAYQBuAC4ATQBzAG8ASAB5AHAAZQByAGwAaQBuAGsADQAKAAkAewBtAHMAbwAtAHMAdAB5AGwA
ZQAtAG4AbwBzAGgAbwB3ADoAeQBlAHMAOwANAAoACQBtAHMAbwAtAHMAdAB5AGwAZQAtAHAAcgBp
AG8AcgBpAHQAeQA6ADkAOQA7AA0ACgAJAGMAbwBsAG8AcgA6AGIAbAB1AGUAOwANAAoACQB0AGUA
eAB0AC0AZABlAGMAbwByAGEAdABpAG8AbgA6AHUAbgBkAGUAcgBsAGkAbgBlADsADQAKAAkAdABl
AHgAdAAtAHUAbgBkAGUAcgBsAGkAbgBlADoAcwBpAG4AZwBsAGUAOwB9AA0ACgBhADoAdgBpAHMA
aQB0AGUAZAAsACAAcwBwAGEAbgAuAE0AcwBvAEgAeQBwAGUAcgBsAGkAbgBrAEYAbwBsAGwAbwB3
AGUAZAANAAoACQB7AG0AcwBvAC0AcwB0AHkAbABlAC0AbgBvAHMAaABvAHcAOgB5AGUAcwA7AA0A
CgAJAG0AcwBvAC0AcwB0AHkAbABlAC0AcAByAGkAbwByAGkAdAB5ADoAOQA5ADsADQAKAAkAYwBv
AGwAbwByADoAcAB1AHIAcABsAGUAOwANAAoACQB0AGUAeAB0AC0AZABlAGMAbwByAGEAdABpAG8A
bgA6AHUAbgBkAGUAcgBsAGkAbgBlADsADQAKAAkAdABlAHgAdAAtAHUAbgBkAGUAcgBsAGkAbgBl
ADoAcwBpAG4AZwBsAGUAOwB9AA0ACgBwAA0ACgAJAHsAbQBzAG8ALQBzAHQAeQBsAGUALQBuAG8A
cwBoAG8AdwA6AHkAZQBzADsADQAKAAkAbQBzAG8ALQBzAHQAeQBsAGUALQBwAHIAaQBvAHIAaQB0
AHkAOgA5ADkAOwANAAoACQBtAHMAbwAtAG0AYQByAGcAaQBuAC0AdABvAHAALQBhAGwAdAA6AGEA
dQB0AG8AOwANAAoACQBtAGEAcgBnAGkAbgAtAHIAaQBnAGgAdAA6ADAAYwBtADsADQAKAAkAbQBz
AG8ALQBtAGEAcgBnAGkAbgAtAGIAbwB0AHQAbwBtAC0AYQBsAHQAOgBhAHUAdABvADsADQAKAAkA
bQBhAHIAZwBpAG4ALQBsAGUAZgB0ADoAMABjAG0AOwANAAoACQBtAHMAbwAtAHAAYQBnAGkAbgBh
AHQAaQBvAG4AOgB3AGkAZABvAHcALQBvAHIAcABoAGEAbgA7AA0ACgAJAGYAbwBuAHQALQBzAGkA
egBlADoAMQAyAC4AMABwAHQAOwANAAoACQBmAG8AbgB0AC0AZgBhAG0AaQBsAHkAOgCLW1NPOwAN
AAoACQBtAHMAbwAtAGIAaQBkAGkALQBmAG8AbgB0AC0AZgBhAG0AaQBsAHkAOgCLW1NPOwB9AA0A
CgBzAHAAYQBuAC4AMgANAAoACQB7AG0AcwBvAC0AcwB0AHkAbABlAC0AbgBhAG0AZQA6ACIAB2iY
mCAAMgAgAFdbJnsiADsADQAKAAkAbQBzAG8ALQBzAHQAeQBsAGUALQBuAG8AcwBoAG8AdwA6AHkA
ZQBzADsADQAKAAkAbQBzAG8ALQBzAHQAeQBsAGUALQBwAHIAaQBvAHIAaQB0AHkAOgA5ADsADQAK
AAkAbQBzAG8ALQBzAHQAeQBsAGUALQB1AG4AaABpAGQAZQA6AG4AbwA7AA0ACgAJAG0AcwBvAC0A
cwB0AHkAbABlAC0AbABvAGMAawBlAGQAOgB5AGUAcwA7AA0ACgAJAG0AcwBvAC0AcwB0AHkAbABl
AC0AbABpAG4AawA6ACIAB2iYmCAAMgAiADsADQAKAAkAbQBzAG8ALQBhAG4AcwBpAC0AZgBvAG4A
dAAtAHMAaQB6AGUAOgAxADYALgAwAHAAdAA7AA0ACgAJAG0AcwBvAC0AYgBpAGQAaQAtAGYAbwBu
AHQALQBzAGkAegBlADoAMQA2AC4AMABwAHQAOwANAAoACQBmAG8AbgB0AC0AZgBhAG0AaQBsAHkA
OgAiAEl7v34gAEwAaQBnAGgAdAAiADsADQAKAAkAbQBzAG8ALQBhAHMAYwBpAGkALQBmAG8AbgB0
AC0AZgBhAG0AaQBsAHkAOgAiAEl7v34gAEwAaQBnAGgAdAAiADsADQAKAAkAbQBzAG8ALQBhAHMA
YwBpAGkALQB0AGgAZQBtAGUALQBmAG8AbgB0ADoAbQBhAGoAbwByAC0AbABhAHQAaQBuADsADQAK
AAkAbQBzAG8ALQBmAGEAcgBlAGEAcwB0AC0AZgBvAG4AdAAtAGYAYQBtAGkAbAB5ADoAIgBJe79+
IABMAGkAZwBoAHQAIgA7AA0ACgAJAG0AcwBvAC0AZgBhAHIAZQBhAHMAdAAtAHQAaABlAG0AZQAt
AGYAbwBuAHQAOgBtAGEAagBvAHIALQBmAGEAcgBlAGEAcwB0ADsADQAKAAkAbQBzAG8ALQBoAGEA
bgBzAGkALQBmAG8AbgB0AC0AZgBhAG0AaQBsAHkAOgAiAEl7v34gAEwAaQBnAGgAdAAiADsADQAK
AAkAbQBzAG8ALQBoAGEAbgBzAGkALQB0AGgAZQBtAGUALQBmAG8AbgB0ADoAbQBhAGoAbwByAC0A
bABhAHQAaQBuADsADQAKAAkAbQBzAG8ALQBiAGkAZABpAC0AZgBvAG4AdAAtAGYAYQBtAGkAbAB5
ADoAIgBUAGkAbQBlAHMAIABOAGUAdwAgAFIAbwBtAGEAbgAiADsADQAKAAkAbQBzAG8ALQBiAGkA
ZABpAC0AdABoAGUAbQBlAC0AZgBvAG4AdAA6AG0AYQBqAG8AcgAtAGIAaQBkAGkAOwANAAoACQBm
AG8AbgB0AC0AdwBlAGkAZwBoAHQAOgBiAG8AbABkADsAfQANAAoAcAAuAG0AcwBvAG4AbwByAG0A
YQBsADAALAAgAGwAaQAuAG0AcwBvAG4AbwByAG0AYQBsADAALAAgAGQAaQB2AC4AbQBzAG8AbgBv
AHIAbQBhAGwAMAANAAoACQB7AG0AcwBvAC0AcwB0AHkAbABlAC0AbgBhAG0AZQA6AG0AcwBvAG4A
bwByAG0AYQBsADsADQAKAAkAbQBzAG8ALQBzAHQAeQBsAGUALQBuAG8AcwBoAG8AdwA6AHkAZQBz
ADsADQAKAAkAbQBzAG8ALQBzAHQAeQBsAGUALQBwAHIAaQBvAHIAaQB0AHkAOgA5ADkAOwANAAoA
CQBtAHMAbwAtAHMAdAB5AGwAZQAtAHUAbgBoAGkAZABlADoAbgBvADsADQAKAAkAbQBzAG8ALQBt
AGEAcgBnAGkAbgAtAHQAbwBwAC0AYQBsAHQAOgBhAHUAdABvADsADQAKAAkAbQBhAHIAZwBpAG4A
LQByAGkAZwBoAHQAOgAwAGMAbQA7AA0ACgAJAG0AcwBvAC0AbQBhAHIAZwBpAG4ALQBiAG8AdAB0
AG8AbQAtAGEAbAB0ADoAYQB1AHQAbwA7AA0ACgAJAG0AYQByAGcAaQBuAC0AbABlAGYAdAA6ADAA
YwBtADsADQAKAAkAbQBzAG8ALQBwAGEAZwBpAG4AYQB0AGkAbwBuADoAdwBpAGQAbwB3AC0AbwBy
AHAAaABhAG4AOwANAAoACQBmAG8AbgB0AC0AcwBpAHoAZQA6ADEAMgAuADAAcAB0ADsADQAKAAkA
ZgBvAG4AdAAtAGYAYQBtAGkAbAB5ADoAi1tTTzsADQAKAAkAbQBzAG8ALQBiAGkAZABpAC0AZgBv
AG4AdAAtAGYAYQBtAGkAbAB5ADoAi1tTTzsAfQANAAoAcAAuAHQAYQBiAGwAZQAtAGIAbwByAGQA
ZQByAGUAZAB0AGgAZQBhAGQAdAByAHQAaAAsACAAbABpAC4AdABhAGIAbABlAC0AYgBvAHIAZABl
AHIAZQBkAHQAaABlAGEAZAB0AHIAdABoACwAIABkAGkAdgAuAHQAYQBiAGwAZQAtAGIAbwByAGQA
ZQByAGUAZAB0AGgAZQBhAGQAdAByAHQAaAANAAoACQB7AG0AcwBvAC0AcwB0AHkAbABlAC0AbgBh
AG0AZQA6AHQAYQBiAGwAZQAtAGIAbwByAGQAZQByAGUAZAA+AHQAaABlAGEAZAA+AHQAcgA+AHQA
aAA7AA0ACgAJAG0AcwBvAC0AcwB0AHkAbABlAC0AbgBvAHMAaABvAHcAOgB5AGUAcwA7AA0ACgAJ
AG0AcwBvAC0AcwB0AHkAbABlAC0AcAByAGkAbwByAGkAdAB5ADoAOQA5ADsADQAKAAkAbQBzAG8A
LQBzAHQAeQBsAGUALQB1AG4AaABpAGQAZQA6AG4AbwA7AA0ACgAJAG0AcwBvAC0AbQBhAHIAZwBp
AG4ALQB0AG8AcAAtAGEAbAB0ADoAYQB1AHQAbwA7AA0ACgAJAG0AYQByAGcAaQBuAC0AcgBpAGcA
aAB0ADoAMABjAG0AOwANAAoACQBtAHMAbwAtAG0AYQByAGcAaQBuAC0AYgBvAHQAdABvAG0ALQBh
AGwAdAA6AGEAdQB0AG8AOwANAAoACQBtAGEAcgBnAGkAbgAtAGwAZQBmAHQAOgAwAGMAbQA7AA0A
CgAJAG0AcwBvAC0AcABhAGcAaQBuAGEAdABpAG8AbgA6AHcAaQBkAG8AdwAtAG8AcgBwAGgAYQBu
ADsADQAKAAkAYgBvAHIAZABlAHIAOgBuAG8AbgBlADsADQAKAAkAbQBzAG8ALQBiAG8AcgBkAGUA
cgAtAGIAbwB0AHQAbwBtAC0AYQBsAHQAOgBzAG8AbABpAGQAIAB3AGkAbgBkAG8AdwB0AGUAeAB0
ACAALgA3ADUAcAB0ADsADQAKAAkAcABhAGQAZABpAG4AZwA6ADAAYwBtADsADQAKAAkAbQBzAG8A
LQBwAGEAZABkAGkAbgBnAC0AYQBsAHQAOgAwAGMAbQAgADAAYwBtACAAMABjAG0AIAAwAGMAbQA7
AA0ACgAJAGYAbwBuAHQALQBzAGkAegBlADoAMQAyAC4AMABwAHQAOwANAAoACQBmAG8AbgB0AC0A
ZgBhAG0AaQBsAHkAOgCLW1NPOwANAAoACQBtAHMAbwAtAGIAaQBkAGkALQBmAG8AbgB0AC0AZgBh
AG0AaQBsAHkAOgCLW1NPOwB9AA0ACgBwAC4AdABhAGIAbABlAC0AYgBvAHIAZABlAHIAZQBkAHQA
YgBvAGQAeQB0AHIAdABkACwAIABsAGkALgB0AGEAYgBsAGUALQBiAG8AcgBkAGUAcgBlAGQAdABi
AG8AZAB5AHQAcgB0AGQALAAgAGQAaQB2AC4AdABhAGIAbABlAC0AYgBvAHIAZABlAHIAZQBkAHQA
YgBvAGQAeQB0AHIAdABkAA0ACgAJAHsAbQBzAG8ALQBzAHQAeQBsAGUALQBuAGEAbQBlADoAdABh
AGIAbABlAC0AYgBvAHIAZABlAHIAZQBkAD4AdABiAG8AZAB5AD4AdAByAD4AdABkADsADQAKAAkA
bQBzAG8ALQBzAHQAeQBsAGUALQBuAG8AcwBoAG8AdwA6AHkAZQBzADsADQAKAAkAbQBzAG8ALQBz
AHQAeQBsAGUALQBwAHIAaQBvAHIAaQB0AHkAOgA5ADkAOwANAAoACQBtAHMAbwAtAHMAdAB5AGwA
ZQAtAHUAbgBoAGkAZABlADoAbgBvADsADQAKAAkAbQBzAG8ALQBtAGEAcgBnAGkAbgAtAHQAbwBw
AC0AYQBsAHQAOgBhAHUAdABvADsADQAKAAkAbQBhAHIAZwBpAG4ALQByAGkAZwBoAHQAOgAwAGMA
bQA7AA0ACgAJAG0AcwBvAC0AbQBhAHIAZwBpAG4ALQBiAG8AdAB0AG8AbQAtAGEAbAB0ADoAYQB1
AHQAbwA7AA0ACgAJAG0AYQByAGcAaQBuAC0AbABlAGYAdAA6ADAAYwBtADsADQAKAAkAbQBzAG8A
LQBwAGEAZwBpAG4AYQB0AGkAbwBuADoAdwBpAGQAbwB3AC0AbwByAHAAaABhAG4AOwANAAoACQBm
AG8AbgB0AC0AcwBpAHoAZQA6ADEAMgAuADAAcAB0ADsADQAKAAkAZgBvAG4AdAAtAGYAYQBtAGkA
bAB5ADoAi1tTTzsADQAKAAkAbQBzAG8ALQBiAGkAZABpAC0AZgBvAG4AdAAtAGYAYQBtAGkAbAB5
ADoAi1tTTzsAfQANAAoAcAAuAGwAaQBuAGkAbgBnACwAIABsAGkALgBsAGkAbgBpAG4AZwAsACAA
ZABpAHYALgBsAGkAbgBpAG4AZwANAAoACQB7AG0AcwBvAC0AcwB0AHkAbABlAC0AbgBhAG0AZQA6
AGwAaQBuAGkAbgBnADsADQAKAAkAbQBzAG8ALQBzAHQAeQBsAGUALQBuAG8AcwBoAG8AdwA6AHkA
ZQBzADsADQAKAAkAbQBzAG8ALQBzAHQAeQBsAGUALQBwAHIAaQBvAHIAaQB0AHkAOgA5ADkAOwAN
AAoACQBtAHMAbwAtAHMAdAB5AGwAZQAtAHUAbgBoAGkAZABlADoAbgBvADsADQAKAAkAbQBzAG8A
LQBtAGEAcgBnAGkAbgAtAHQAbwBwAC0AYQBsAHQAOgBhAHUAdABvADsADQAKAAkAbQBhAHIAZwBp
AG4ALQByAGkAZwBoAHQAOgAwAGMAbQA7AA0ACgAJAG0AcwBvAC0AbQBhAHIAZwBpAG4ALQBiAG8A
dAB0AG8AbQAtAGEAbAB0ADoAYQB1AHQAbwA7AA0ACgAJAG0AYQByAGcAaQBuAC0AbABlAGYAdAA6
ADAAYwBtADsADQAKAAkAbQBzAG8ALQBwAGEAZwBpAG4AYQB0AGkAbwBuADoAdwBpAGQAbwB3AC0A
bwByAHAAaABhAG4AOwANAAoACQBmAG8AbgB0AC0AcwBpAHoAZQA6ADEAMgAuADAAcAB0ADsADQAK
AAkAZgBvAG4AdAAtAGYAYQBtAGkAbAB5ADoAi1tTTzsADQAKAAkAbQBzAG8ALQBiAGkAZABpAC0A
ZgBvAG4AdAAtAGYAYQBtAGkAbAB5ADoAi1tTTzsAfQANAAoAcAAuAGwAYQBzAHQAYgBvAHIAZABl
AHIALAAgAGwAaQAuAGwAYQBzAHQAYgBvAHIAZABlAHIALAAgAGQAaQB2AC4AbABhAHMAdABiAG8A
cgBkAGUAcgANAAoACQB7AG0AcwBvAC0AcwB0AHkAbABlAC0AbgBhAG0AZQA6AGwAYQBzAHQAYgBv
AHIAZABlAHIAOwANAAoACQBtAHMAbwAtAHMAdAB5AGwAZQAtAG4AbwBzAGgAbwB3ADoAeQBlAHMA
OwANAAoACQBtAHMAbwAtAHMAdAB5AGwAZQAtAHAAcgBpAG8AcgBpAHQAeQA6ADkAOQA7AA0ACgAJ
AG0AcwBvAC0AcwB0AHkAbABlAC0AdQBuAGgAaQBkAGUAOgBuAG8AOwANAAoACQBtAHMAbwAtAG0A
YQByAGcAaQBuAC0AdABvAHAALQBhAGwAdAA6AGEAdQB0AG8AOwANAAoACQBtAGEAcgBnAGkAbgAt
AHIAaQBnAGgAdAA6ADAAYwBtADsADQAKAAkAbQBzAG8ALQBtAGEAcgBnAGkAbgAtAGIAbwB0AHQA
bwBtAC0AYQBsAHQAOgBhAHUAdABvADsADQAKAAkAbQBhAHIAZwBpAG4ALQBsAGUAZgB0ADoAMABj
AG0AOwANAAoACQBtAHMAbwAtAHAAYQBnAGkAbgBhAHQAaQBvAG4AOgB3AGkAZABvAHcALQBvAHIA
cABoAGEAbgA7AA0ACgAJAGYAbwBuAHQALQBzAGkAegBlADoAMQAyAC4AMABwAHQAOwANAAoACQBm
AG8AbgB0AC0AZgBhAG0AaQBsAHkAOgCLW1NPOwANAAoACQBtAHMAbwAtAGIAaQBkAGkALQBmAG8A
bgB0AC0AZgBhAG0AaQBsAHkAOgCLW1NPOwB9AA0ACgBwAC4AYQBoAHAAYgBvAHgALAAgAGwAaQAu
AGEAaABwAGIAbwB4ACwAIABkAGkAdgAuAGEAaABwAGIAbwB4AA0ACgAJAHsAbQBzAG8ALQBzAHQA
eQBsAGUALQBuAGEAbQBlADoAYQBoAHAAYgBvAHgAOwANAAoACQBtAHMAbwAtAHMAdAB5AGwAZQAt
AG4AbwBzAGgAbwB3ADoAeQBlAHMAOwANAAoACQBtAHMAbwAtAHMAdAB5AGwAZQAtAHAAcgBpAG8A
cgBpAHQAeQA6ADkAOQA7AA0ACgAJAG0AcwBvAC0AcwB0AHkAbABlAC0AdQBuAGgAaQBkAGUAOgBu
AG8AOwANAAoACQBtAHMAbwAtAG0AYQByAGcAaQBuAC0AdABvAHAALQBhAGwAdAA6AGEAdQB0AG8A
OwANAAoACQBtAGEAcgBnAGkAbgAtAHIAaQBnAGgAdAA6ADAAYwBtADsADQAKAAkAbQBzAG8ALQBt
AGEAcgBnAGkAbgAtAGIAbwB0AHQAbwBtAC0AYQBsAHQAOgBhAHUAdABvADsADQAKAAkAbQBhAHIA
ZwBpAG4ALQBsAGUAZgB0ADoAMABjAG0AOwANAAoACQBtAHMAbwAtAHAAYQBnAGkAbgBhAHQAaQBv
AG4AOgB3AGkAZABvAHcALQBvAHIAcABoAGEAbgA7AA0ACgAJAGYAbwBuAHQALQBzAGkAegBlADoA
MQAyAC4AMABwAHQAOwANAAoACQBmAG8AbgB0AC0AZgBhAG0AaQBsAHkAOgCLW1NPOwANAAoACQBt
AHMAbwAtAGIAaQBkAGkALQBmAG8AbgB0AC0AZgBhAG0AaQBsAHkAOgCLW1NPOwB9AA0ACgBwAC4A
bABpAG4AaQBuAGcAMQAsACAAbABpAC4AbABpAG4AaQBuAGcAMQAsACAAZABpAHYALgBsAGkAbgBp
AG4AZwAxAA0ACgAJAHsAbQBzAG8ALQBzAHQAeQBsAGUALQBuAGEAbQBlADoAbABpAG4AaQBuAGcA
MQA7AA0ACgAJAG0AcwBvAC0AcwB0AHkAbABlAC0AbgBvAHMAaABvAHcAOgB5AGUAcwA7AA0ACgAJ
AG0AcwBvAC0AcwB0AHkAbABlAC0AcAByAGkAbwByAGkAdAB5ADoAOQA5ADsADQAKAAkAbQBzAG8A
LQBzAHQAeQBsAGUALQB1AG4AaABpAGQAZQA6AG4AbwA7AA0ACgAJAG0AcwBvAC0AbQBhAHIAZwBp
AG4ALQB0AG8AcAAtAGEAbAB0ADoAYQB1AHQAbwA7AA0ACgAJAG0AYQByAGcAaQBuAC0AcgBpAGcA
aAB0ADoAMABjAG0AOwANAAoACQBtAHMAbwAtAG0AYQByAGcAaQBuAC0AYgBvAHQAdABvAG0ALQBh
AGwAdAA6AGEAdQB0AG8AOwANAAoACQBtAGEAcgBnAGkAbgAtAGwAZQBmAHQAOgAwAGMAbQA7AA0A
CgAJAG0AcwBvAC0AcABhAGcAaQBuAGEAdABpAG8AbgA6AHcAaQBkAG8AdwAtAG8AcgBwAGgAYQBu
ADsADQAKAAkAYgBhAGMAawBnAHIAbwB1AG4AZAA6AHcAaABpAHQAZQBzAG0AbwBrAGUAOwANAAoA
CQBmAG8AbgB0AC0AcwBpAHoAZQA6ADEAMgAuADAAcAB0ADsADQAKAAkAZgBvAG4AdAAtAGYAYQBt
AGkAbAB5ADoAi1tTTzsADQAKAAkAbQBzAG8ALQBiAGkAZABpAC0AZgBvAG4AdAAtAGYAYQBtAGkA
bAB5ADoAi1tTTzsAfQANAAoAcAAuAGEAaABwAGIAbwB4ADEALAAgAGwAaQAuAGEAaABwAGIAbwB4
ADEALAAgAGQAaQB2AC4AYQBoAHAAYgBvAHgAMQANAAoACQB7AG0AcwBvAC0AcwB0AHkAbABlAC0A
bgBhAG0AZQA6AGEAaABwAGIAbwB4ADEAOwANAAoACQBtAHMAbwAtAHMAdAB5AGwAZQAtAG4AbwBz
AGgAbwB3ADoAeQBlAHMAOwANAAoACQBtAHMAbwAtAHMAdAB5AGwAZQAtAHAAcgBpAG8AcgBpAHQA
eQA6ADkAOQA7AA0ACgAJAG0AcwBvAC0AcwB0AHkAbABlAC0AdQBuAGgAaQBkAGUAOgBuAG8AOwAN
AAoACQBtAHMAbwAtAG0AYQByAGcAaQBuAC0AdABvAHAALQBhAGwAdAA6AGEAdQB0AG8AOwANAAoA
CQBtAGEAcgBnAGkAbgAtAHIAaQBnAGgAdAA6ADAAYwBtADsADQAKAAkAbQBzAG8ALQBtAGEAcgBn
AGkAbgAtAGIAbwB0AHQAbwBtAC0AYQBsAHQAOgBhAHUAdABvADsADQAKAAkAbQBhAHIAZwBpAG4A
LQBsAGUAZgB0ADoAMABjAG0AOwANAAoACQBtAHMAbwAtAHAAYQBnAGkAbgBhAHQAaQBvAG4AOgB3
AGkAZABvAHcALQBvAHIAcABoAGEAbgA7AA0ACgAJAGIAYQBjAGsAZwByAG8AdQBuAGQAOgB3AGgA
aQB0AGUAOwANAAoACQBmAG8AbgB0AC0AcwBpAHoAZQA6ADEAMgAuADAAcAB0ADsADQAKAAkAZgBv
AG4AdAAtAGYAYQBtAGkAbAB5ADoAi1tTTzsADQAKAAkAbQBzAG8ALQBiAGkAZABpAC0AZgBvAG4A
dAAtAGYAYQBtAGkAbAB5ADoAi1tTTzsAfQANAAoAcAAuAGwAYQBzAHQAYgBvAHIAZABlAHIAMQAs
ACAAbABpAC4AbABhAHMAdABiAG8AcgBkAGUAcgAxACwAIABkAGkAdgAuAGwAYQBzAHQAYgBvAHIA
ZABlAHIAMQANAAoACQB7AG0AcwBvAC0AcwB0AHkAbABlAC0AbgBhAG0AZQA6AGwAYQBzAHQAYgBv
AHIAZABlAHIAMQA7AA0ACgAJAG0AcwBvAC0AcwB0AHkAbABlAC0AbgBvAHMAaABvAHcAOgB5AGUA
cwA7AA0ACgAJAG0AcwBvAC0AcwB0AHkAbABlAC0AcAByAGkAbwByAGkAdAB5ADoAOQA5ADsADQAK
AAkAbQBzAG8ALQBzAHQAeQBsAGUALQB1AG4AaABpAGQAZQA6AG4AbwA7AA0ACgAJAG0AcwBvAC0A
bQBhAHIAZwBpAG4ALQB0AG8AcAAtAGEAbAB0ADoAYQB1AHQAbwA7AA0ACgAJAG0AYQByAGcAaQBu
AC0AcgBpAGcAaAB0ADoAMABjAG0AOwANAAoACQBtAHMAbwAtAG0AYQByAGcAaQBuAC0AYgBvAHQA
dABvAG0ALQBhAGwAdAA6AGEAdQB0AG8AOwANAAoACQBtAGEAcgBnAGkAbgAtAGwAZQBmAHQAOgAw
AGMAbQA7AA0ACgAJAG0AcwBvAC0AcABhAGcAaQBuAGEAdABpAG8AbgA6AHcAaQBkAG8AdwAtAG8A
cgBwAGgAYQBuADsADQAKAAkAYgBvAHIAZABlAHIAOgBuAG8AbgBlADsADQAKAAkAbQBzAG8ALQBi
AG8AcgBkAGUAcgAtAGIAbwB0AHQAbwBtAC0AYQBsAHQAOgBzAG8AbABpAGQAIAB3AGkAbgBkAG8A
dwB0AGUAeAB0ACAAMQAuADUAcAB0ADsADQAKAAkAcABhAGQAZABpAG4AZwA6ADAAYwBtADsADQAK
AAkAbQBzAG8ALQBwAGEAZABkAGkAbgBnAC0AYQBsAHQAOgAwAGMAbQAgADAAYwBtACAAMABjAG0A
IAAwAGMAbQA7AA0ACgAJAGYAbwBuAHQALQBzAGkAegBlADoAMQAyAC4AMABwAHQAOwANAAoACQBm
AG8AbgB0AC0AZgBhAG0AaQBsAHkAOgCLW1NPOwANAAoACQBtAHMAbwAtAGIAaQBkAGkALQBmAG8A
bgB0AC0AZgBhAG0AaQBsAHkAOgCLW1NPOwB9AA0ACgBwAC4AZABlAHAAZQBuAGQAZQBuAHQAdgBh
AHIAaQBhAGIAbABlACwAIABsAGkALgBkAGUAcABlAG4AZABlAG4AdAB2AGEAcgBpAGEAYgBsAGUA
LAAgAGQAaQB2AC4AZABlAHAAZQBuAGQAZQBuAHQAdgBhAHIAaQBhAGIAbABlAA0ACgAJAHsAbQBz
AG8ALQBzAHQAeQBsAGUALQBuAGEAbQBlADoAZABlAHAAZQBuAGQAZQBuAHQAdgBhAHIAaQBhAGIA
bABlADsADQAKAAkAbQBzAG8ALQBzAHQAeQBsAGUALQBuAG8AcwBoAG8AdwA6AHkAZQBzADsADQAK
AAkAbQBzAG8ALQBzAHQAeQBsAGUALQBwAHIAaQBvAHIAaQB0AHkAOgA5ADkAOwANAAoACQBtAHMA
bwAtAHMAdAB5AGwAZQAtAHUAbgBoAGkAZABlADoAbgBvADsADQAKAAkAbQBzAG8ALQBtAGEAcgBn
AGkAbgAtAHQAbwBwAC0AYQBsAHQAOgBhAHUAdABvADsADQAKAAkAbQBhAHIAZwBpAG4ALQByAGkA
ZwBoAHQAOgAwAGMAbQA7AA0ACgAJAG0AcwBvAC0AbQBhAHIAZwBpAG4ALQBiAG8AdAB0AG8AbQAt
AGEAbAB0ADoAYQB1AHQAbwA7AA0ACgAJAG0AYQByAGcAaQBuAC0AbABlAGYAdAA6ADAAYwBtADsA
DQAKAAkAbQBzAG8ALQBwAGEAZwBpAG4AYQB0AGkAbwBuADoAdwBpAGQAbwB3AC0AbwByAHAAaABh
AG4AOwANAAoACQBmAG8AbgB0AC0AcwBpAHoAZQA6ADEAMgAuADAAcAB0ADsADQAKAAkAZgBvAG4A
dAAtAGYAYQBtAGkAbAB5ADoAi1tTTzsADQAKAAkAbQBzAG8ALQBiAGkAZABpAC0AZgBvAG4AdAAt
AGYAYQBtAGkAbAB5ADoAi1tTTzsAfQANAAoAcAAuAGQAZQBwAGUAbgBkAGUAbgB0AHYAYQByAGkA
YQBiAGwAZQAxACwAIABsAGkALgBkAGUAcABlAG4AZABlAG4AdAB2AGEAcgBpAGEAYgBsAGUAMQAs
ACAAZABpAHYALgBkAGUAcABlAG4AZABlAG4AdAB2AGEAcgBpAGEAYgBsAGUAMQANAAoACQB7AG0A
cwBvAC0AcwB0AHkAbABlAC0AbgBhAG0AZQA6AGQAZQBwAGUAbgBkAGUAbgB0AHYAYQByAGkAYQBi
AGwAZQAxADsADQAKAAkAbQBzAG8ALQBzAHQAeQBsAGUALQBuAG8AcwBoAG8AdwA6AHkAZQBzADsA
DQAKAAkAbQBzAG8ALQBzAHQAeQBsAGUALQBwAHIAaQBvAHIAaQB0AHkAOgA5ADkAOwANAAoACQBt
AHMAbwAtAHMAdAB5AGwAZQAtAHUAbgBoAGkAZABlADoAbgBvADsADQAKAAkAbQBzAG8ALQBtAGEA
cgBnAGkAbgAtAHQAbwBwAC0AYQBsAHQAOgBhAHUAdABvADsADQAKAAkAbQBhAHIAZwBpAG4ALQBy
AGkAZwBoAHQAOgAwAGMAbQA7AA0ACgAJAG0AcwBvAC0AbQBhAHIAZwBpAG4ALQBiAG8AdAB0AG8A
bQAtAGEAbAB0ADoAYQB1AHQAbwA7AA0ACgAJAG0AYQByAGcAaQBuAC0AbABlAGYAdAA6ADAAYwBt
ADsADQAKAAkAbQBzAG8ALQBwAGEAZwBpAG4AYQB0AGkAbwBuADoAdwBpAGQAbwB3AC0AbwByAHAA
aABhAG4AOwANAAoACQBmAG8AbgB0AC0AcwBpAHoAZQA6ADEAMgAuADAAcAB0ADsADQAKAAkAZgBv
AG4AdAAtAGYAYQBtAGkAbAB5ADoAi1tTTzsADQAKAAkAbQBzAG8ALQBiAGkAZABpAC0AZgBvAG4A
dAAtAGYAYQBtAGkAbAB5ADoAi1tTTzsAfQANAAoAcAAuAGQAZQBwAGUAbgBkAGUAbgB0AHYAYQBy
AGkAYQBiAGwAZQBrAGUAeQAxACwAIABsAGkALgBkAGUAcABlAG4AZABlAG4AdAB2AGEAcgBpAGEA
YgBsAGUAawBlAHkAMQAsACAAZABpAHYALgBkAGUAcABlAG4AZABlAG4AdAB2AGEAcgBpAGEAYgBs
AGUAawBlAHkAMQANAAoACQB7AG0AcwBvAC0AcwB0AHkAbABlAC0AbgBhAG0AZQA6AGQAZQBwAGUA
bgBkAGUAbgB0AHYAYQByAGkAYQBiAGwAZQBrAGUAeQAxADsADQAKAAkAbQBzAG8ALQBzAHQAeQBs
AGUALQBuAG8AcwBoAG8AdwA6AHkAZQBzADsADQAKAAkAbQBzAG8ALQBzAHQAeQBsAGUALQBwAHIA
aQBvAHIAaQB0AHkAOgA5ADkAOwANAAoACQBtAHMAbwAtAHMAdAB5AGwAZQAtAHUAbgBoAGkAZABl
ADoAbgBvADsADQAKAAkAbQBzAG8ALQBtAGEAcgBnAGkAbgAtAHQAbwBwAC0AYQBsAHQAOgBhAHUA
dABvADsADQAKAAkAbQBhAHIAZwBpAG4ALQByAGkAZwBoAHQAOgAwAGMAbQA7AA0ACgAJAG0AcwBv
AC0AbQBhAHIAZwBpAG4ALQBiAG8AdAB0AG8AbQAtAGEAbAB0ADoAYQB1AHQAbwA7AA0ACgAJAG0A
YQByAGcAaQBuAC0AbABlAGYAdAA6ADAAYwBtADsADQAKAAkAbQBzAG8ALQBwAGEAZwBpAG4AYQB0
AGkAbwBuADoAdwBpAGQAbwB3AC0AbwByAHAAaABhAG4AOwANAAoACQBmAG8AbgB0AC0AcwBpAHoA
ZQA6ADEAMgAuADAAcAB0ADsADQAKAAkAZgBvAG4AdAAtAGYAYQBtAGkAbAB5ADoAi1tTTzsADQAK
AAkAbQBzAG8ALQBiAGkAZABpAC0AZgBvAG4AdAAtAGYAYQBtAGkAbAB5ADoAi1tTTzsAfQANAAoA
cAAuAGwAaQBzAHQAbABpACwAIABsAGkALgBsAGkAcwB0AGwAaQAsACAAZABpAHYALgBsAGkAcwB0
AGwAaQANAAoACQB7AG0AcwBvAC0AcwB0AHkAbABlAC0AbgBhAG0AZQA6AGwAaQBzAHQAXwBsAGkA
OwANAAoACQBtAHMAbwAtAHMAdAB5AGwAZQAtAG4AbwBzAGgAbwB3ADoAeQBlAHMAOwANAAoACQBt
AHMAbwAtAHMAdAB5AGwAZQAtAHAAcgBpAG8AcgBpAHQAeQA6ADkAOQA7AA0ACgAJAG0AcwBvAC0A
cwB0AHkAbABlAC0AdQBuAGgAaQBkAGUAOgBuAG8AOwANAAoACQBtAHMAbwAtAG0AYQByAGcAaQBu
AC0AdABvAHAALQBhAGwAdAA6AGEAdQB0AG8AOwANAAoACQBtAGEAcgBnAGkAbgAtAHIAaQBnAGgA
dAA6ADAAYwBtADsADQAKAAkAbQBzAG8ALQBtAGEAcgBnAGkAbgAtAGIAbwB0AHQAbwBtAC0AYQBs
AHQAOgBhAHUAdABvADsADQAKAAkAbQBhAHIAZwBpAG4ALQBsAGUAZgB0ADoAMABjAG0AOwANAAoA
CQBtAHMAbwAtAHAAYQBnAGkAbgBhAHQAaQBvAG4AOgB3AGkAZABvAHcALQBvAHIAcABoAGEAbgA7
AA0ACgAJAGYAbwBuAHQALQBzAGkAegBlADoAMQAyAC4AMABwAHQAOwANAAoACQBmAG8AbgB0AC0A
ZgBhAG0AaQBsAHkAOgCLW1NPOwANAAoACQBtAHMAbwAtAGIAaQBkAGkALQBmAG8AbgB0AC0AZgBh
AG0AaQBsAHkAOgCLW1NPOwB9AA0ACgAuAE0AcwBvAEMAaABwAEQAZQBmAGEAdQBsAHQADQAKAAkA
ewBtAHMAbwAtAHMAdAB5AGwAZQAtAHQAeQBwAGUAOgBlAHgAcABvAHIAdAAtAG8AbgBsAHkAOwAN
AAoACQBtAHMAbwAtAGQAZQBmAGEAdQBsAHQALQBwAHIAbwBwAHMAOgB5AGUAcwA7AA0ACgAJAGYA
bwBuAHQALQBzAGkAegBlADoAMQAwAC4AMABwAHQAOwANAAoACQBtAHMAbwAtAGEAbgBzAGkALQBm
AG8AbgB0AC0AcwBpAHoAZQA6ADEAMAAuADAAcAB0ADsADQAKAAkAbQBzAG8ALQBiAGkAZABpAC0A
ZgBvAG4AdAAtAHMAaQB6AGUAOgAxADAALgAwAHAAdAA7AA0ACgAJAG0AcwBvAC0AYQBzAGMAaQBp
AC0AZgBvAG4AdAAtAGYAYQBtAGkAbAB5ADoAIgBUAGkAbQBlAHMAIABOAGUAdwAgAFIAbwBtAGEA
bgAiADsADQAKAAkAbQBzAG8ALQBoAGEAbgBzAGkALQBmAG8AbgB0AC0AZgBhAG0AaQBsAHkAOgAi
AFQAaQBtAGUAcwAgAE4AZQB3ACAAUgBvAG0AYQBuACIAOwANAAoACQBtAHMAbwAtAGYAbwBuAHQA
LQBrAGUAcgBuAGkAbgBnADoAMABwAHQAOwANAAoACQBtAHMAbwAtAGwAaQBnAGEAdAB1AHIAZQBz
ADoAbgBvAG4AZQA7AH0ADQAKAEAAcABhAGcAZQAgAFcAbwByAGQAUwBlAGMAdABpAG8AbgAxAA0A
CgAJAHsAcwBpAHoAZQA6ADgANAAxAC4AOQBwAHQAIAA1ADkANQAuADMAcAB0ADsADQAKAAkAbQBz
AG8ALQBwAGEAZwBlAC0AbwByAGkAZQBuAHQAYQB0AGkAbwBuADoAbABhAG4AZABzAGMAYQBwAGUA
OwANAAoACQBtAGEAcgBnAGkAbgA6ADkAMAAuADAAcAB0ACAANwAyAC4AMABwAHQAIAA5ADAALgAw
AHAAdAAgADcAMgAuADAAcAB0ADsADQAKAAkAbQBzAG8ALQBoAGUAYQBkAGUAcgAtAG0AYQByAGcA
aQBuADoANAAyAC4ANQA1AHAAdAA7AA0ACgAJAG0AcwBvAC0AZgBvAG8AdABlAHIALQBtAGEAcgBn
AGkAbgA6ADQAOQAuADYAcAB0ADsADQAKAAkAbQBzAG8ALQBwAGEAcABlAHIALQBzAG8AdQByAGMA
ZQA6ADAAOwB9AA0ACgBkAGkAdgAuAFcAbwByAGQAUwBlAGMAdABpAG8AbgAxAA0ACgAJAHsAcABh
AGcAZQA6AFcAbwByAGQAUwBlAGMAdABpAG8AbgAxADsAfQANAAoALQAtAD4ADQAKADwALwBzAHQA
eQBsAGUAPgANAAoAPAAhAC0ALQBbAGkAZgAgAGcAdABlACAAbQBzAG8AIAAxADAAXQA+AA0ACgA8
AHMAdAB5AGwAZQA+AA0ACgAgAC8AKgAgAFMAdAB5AGwAZQAgAEQAZQBmAGkAbgBpAHQAaQBvAG4A
cwAgACoALwANAAoAIAB0AGEAYgBsAGUALgBNAHMAbwBOAG8AcgBtAGEAbABUAGEAYgBsAGUADQAK
AAkAewBtAHMAbwAtAHMAdAB5AGwAZQAtAG4AYQBtAGUAOgBuZhqQaIg8aDsADQAKAAkAbQBzAG8A
LQB0AHMAdAB5AGwAZQAtAHIAbwB3AGIAYQBuAGQALQBzAGkAegBlADoAMAA7AA0ACgAJAG0AcwBv
AC0AdABzAHQAeQBsAGUALQBjAG8AbABiAGEAbgBkAC0AcwBpAHoAZQA6ADAAOwANAAoACQBtAHMA
bwAtAHMAdAB5AGwAZQAtAG4AbwBzAGgAbwB3ADoAeQBlAHMAOwANAAoACQBtAHMAbwAtAHMAdAB5
AGwAZQAtAHAAcgBpAG8AcgBpAHQAeQA6ADkAOQA7AA0ACgAJAG0AcwBvAC0AcwB0AHkAbABlAC0A
cABhAHIAZQBuAHQAOgAiACIAOwANAAoACQBtAHMAbwAtAHAAYQBkAGQAaQBuAGcALQBhAGwAdAA6
ADAAYwBtACAANQAuADQAcAB0ACAAMABjAG0AIAA1AC4ANABwAHQAOwANAAoACQBtAHMAbwAtAHAA
YQByAGEALQBtAGEAcgBnAGkAbgA6ADAAYwBtADsADQAKAAkAbQBzAG8ALQBwAGEAZwBpAG4AYQB0
AGkAbwBuADoAdwBpAGQAbwB3AC0AbwByAHAAaABhAG4AOwANAAoACQBmAG8AbgB0AC0AcwBpAHoA
ZQA6ADEAMAAuADAAcAB0ADsADQAKAAkAZgBvAG4AdAAtAGYAYQBtAGkAbAB5ADoAIgBUAGkAbQBl
AHMAIABOAGUAdwAgAFIAbwBtAGEAbgAiACwAcwBlAHIAaQBmADsAfQANAAoAPAAvAHMAdAB5AGwA
ZQA+AA0ACgA8ACEAWwBlAG4AZABpAGYAXQAtAC0APgA8ACEALQAtAFsAaQBmACAAZwB0AGUAIABt
AHMAbwAgADkAXQA+ADwAeABtAGwAPgANAAoAIAA8AG8AOgBzAGgAYQBwAGUAZABlAGYAYQB1AGwA
dABzACAAdgA6AGUAeAB0AD0AIgBlAGQAaQB0ACIAIABzAHAAaQBkAG0AYQB4AD0AIgAxADAAMgA2
ACIALwA+AA0ACgA8AC8AeABtAGwAPgA8ACEAWwBlAG4AZABpAGYAXQAtAC0APgA8ACEALQAtAFsA
aQBmACAAZwB0AGUAIABtAHMAbwAgADkAXQA+ADwAeABtAGwAPgANAAoAIAA8AG8AOgBzAGgAYQBw
AGUAbABhAHkAbwB1AHQAIAB2ADoAZQB4AHQAPQAiAGUAZABpAHQAIgA+AA0ACgAgACAAPABvADoA
aQBkAG0AYQBwACAAdgA6AGUAeAB0AD0AIgBlAGQAaQB0ACIAIABkAGEAdABhAD0AIgAxACIALwA+
AA0ACgAgADwALwBvADoAcwBoAGEAcABlAGwAYQB5AG8AdQB0AD4APAAvAHgAbQBsAD4APAAhAFsA
ZQBuAGQAaQBmAF0ALQAtAD4ADQAKADwALwBoAGUAYQBkAD4ADQAKAA0ACgA8AGIAbwBkAHkAIABs
AGEAbgBnAD0AWgBIAC0AQwBOACAAbABpAG4AawA9AGIAbAB1AGUAIAB2AGwAaQBuAGsAPQBwAHUA
cgBwAGwAZQAgAHMAdAB5AGwAZQA9ACcAdABhAGIALQBpAG4AdABlAHIAdgBhAGwAOgAyADEALgAw
AHAAdAA7AHcAbwByAGQALQB3AHIAYQBwADoADQAKAGIAcgBlAGEAawAtAHcAbwByAGQAJwA+AA0A
CgANAAoAPABkAGkAdgAgAGMAbABhAHMAcwA9AFcAbwByAGQAUwBlAGMAdABpAG8AbgAxAD4ADQAK
AA0ACgA8AGQAaQB2AD4ADQAKAA0ACgA8AGQAaQB2ACAAcwB0AHkAbABlAD0AJwBtAGEAcgBnAGkA
bgAtAHQAbwBwADoAMQA1AC4AMABwAHQAOwBtAGEAcgBnAGkAbgAtAGIAbwB0AHQAbwBtADoAMQA1
AC4AMABwAHQAJwA+AA0ACgANAAoAPAB0AGEAYgBsAGUAIABjAGwAYQBzAHMAPQBNAHMAbwBOAG8A
cgBtAGEAbABUAGEAYgBsAGUAIABiAG8AcgBkAGUAcgA9ADAAIABjAGUAbABsAHMAcABhAGMAaQBu
AGcAPQAwACAAYwBlAGwAbABwAGEAZABkAGkAbgBnAD0AMAAgAHcAaQBkAHQAaAA9ACIAMQAwADAA
JQAiAA0ACgAgAHMAdAB5AGwAZQA9ACcAdwBpAGQAdABoADoAMQAwADAALgAwACUAOwBiAGEAYwBr
AGcAcgBvAHUAbgBkADoAdwBoAGkAdABlADsAYgBvAHIAZABlAHIALQBjAG8AbABsAGEAcABzAGUA
OgBjAG8AbABsAGEAcABzAGUAOwBtAHMAbwAtAHkAZgB0AGkALQB0AGIAbABsAG8AbwBrADoADQAK
ACAAMQAxADgANAA7AG0AcwBvAC0AcABhAGQAZABpAG4AZwAtAGEAbAB0ADoAMABjAG0AIAA1AC4A
NABwAHQAIAAwAGMAbQAgADUALgA0AHAAdAAnAD4ADQAKACAAPAB0AGgAZQBhAGQAPgANAAoAIAAg
ADwAdAByACAAcwB0AHkAbABlAD0AJwBtAHMAbwAtAHkAZgB0AGkALQBpAHIAbwB3ADoAMAA7AG0A
cwBvAC0AeQBmAHQAaQAtAGYAaQByAHMAdAByAG8AdwA6AHkAZQBzADsAaABlAGkAZwBoAHQAOgAy
ADAALgAyADUAcAB0ACcAPgANAAoAIAAgACAAPAB0AGQAIAB3AGkAZAB0AGgAPQAiADEAMAAwACUA
IgAgAGMAbwBsAHMAcABhAG4APQAxADEAIABzAHQAeQBsAGUAPQAnAHcAaQBkAHQAaAA6ADEAMAAw
AC4AMAAlADsAYgBvAHIAZABlAHIAOgBuAG8AbgBlADsAYgBvAHIAZABlAHIALQBiAG8AdAB0AG8A
bQA6AA0ACgAgACAAIABzAG8AbABpAGQAIAB3AGkAbgBkAG8AdwB0AGUAeAB0ACAAMQAuADAAcAB0
ADsAbQBzAG8ALQBiAG8AcgBkAGUAcgAtAGIAbwB0AHQAbwBtAC0AYQBsAHQAOgBzAG8AbABpAGQA
IAB3AGkAbgBkAG8AdwB0AGUAeAB0ACAALgA3ADUAcAB0ADsADQAKACAAIAAgAGIAYQBjAGsAZwBy
AG8AdQBuAGQAOgB0AHIAYQBuAHMAcABhAHIAZQBuAHQAOwBwAGEAZABkAGkAbgBnADoALgA3ADUA
cAB0ACAALgA3ADUAcAB0ACAALgA3ADUAcAB0ACAALgA3ADUAcAB0ADsAaABlAGkAZwBoAHQAOgAy
ADAALgAyADUAcAB0ACcAPgANAAoAIAAgACAAPABwACAAYwBsAGEAcwBzAD0ATQBzAG8ATgBvAHIA
bQBhAGwAIABzAHQAeQBsAGUAPQAnAG0AYQByAGcAaQBuAC0AYgBvAHQAdABvAG0AOgA3AC4ANQBw
AHQAOwBsAGkAbgBlAC0AaABlAGkAZwBoAHQAOgAyADIALgA1AHAAdAAnAD4APABiAD4APABzAHAA
YQBuAA0ACgAgACAAIABsAGEAbgBnAD0ARQBOAC0AVQBTACAAcwB0AHkAbABlAD0AJwBmAG8AbgB0
AC0AcwBpAHoAZQA6ADEAMAAuADUAcAB0ADsAZgBvAG4AdAAtAGYAYQBtAGkAbAB5ADoAIgBUAGkA
bQBlAHMAIABOAGUAdwAgAFIAbwBtAGEAbgAiACwAcwBlAHIAaQBmACcAPgBBAGQAZABpAHQAaQBv
AG4AYQBsAA0ACgAgACAAIAB0AGEAYgBsAGUAIAA3AC4AIABTAHQAZQBwAHcAaQBzAGUAIABSAGUA
ZwByAGUAcwBzAGkAbwBuACAAQQBuAGEAbAB5AHMAaQBzACAAbwBmACAARgBhAGMAdABvAHIAcwAg
AEEAcwBzAG8AYwBpAGEAdABlAGQAIAB3AGkAdABoACAAQQBTAEwAUwBTACAAZQBuAHYAaQByAG8A
bgBtAGUAbgB0AA0ACgAgACAAIAAoAG4APQAzADkAMgApADwALwBzAHAAYQBuAD4APAAvAGIAPgA8
AHMAcABhAG4AIABsAGEAbgBnAD0ARQBOAC0AVQBTACAAcwB0AHkAbABlAD0AJwBmAG8AbgB0AC0A
cwBpAHoAZQA6ADEAMAAuADUAcAB0ADsAYwBvAGwAbwByADoAYgBsAGEAYwBrACcAPgA8AG8AOgBw
AD4APAAvAG8AOgBwAD4APAAvAHMAcABhAG4APgA8AC8AcAA+AA0ACgAgACAAIAA8AC8AdABkAD4A
DQAKACAAIAA8AC8AdAByAD4ADQAKACAAIAA8AHQAcgAgAHMAdAB5AGwAZQA9ACcAbQBzAG8ALQB5
AGYAdABpAC0AaQByAG8AdwA6ADEAOwBoAGUAaQBnAGgAdAA6ADIAMwAuADUAcAB0ACcAPgANAAoA
IAAgACAAPAB0AGQAIAB3AGkAZAB0AGgAPQAiADEANgAlACIAIAByAG8AdwBzAHAAYQBuAD0AMgAg
AHMAdAB5AGwAZQA9ACcAdwBpAGQAdABoADoAMQA2AC4ANwAlADsAYgBvAHIAZABlAHIAOgBuAG8A
bgBlADsAYgBvAHIAZABlAHIALQBiAG8AdAB0AG8AbQA6AHMAbwBsAGkAZAAgAHcAaQBuAGQAbwB3
AHQAZQB4AHQAIAAxAC4AMABwAHQAOwANAAoAIAAgACAAbQBzAG8ALQBiAG8AcgBkAGUAcgAtAGIA
bwB0AHQAbwBtAC0AYQBsAHQAOgBzAG8AbABpAGQAIAB3AGkAbgBkAG8AdwB0AGUAeAB0ACAALgA3
ADUAcAB0ADsAYgBhAGMAawBnAHIAbwB1AG4AZAA6AHQAcgBhAG4AcwBwAGEAcgBlAG4AdAA7AA0A
CgAgACAAIABwAGEAZABkAGkAbgBnADoALgA3ADUAcAB0ACAALgA3ADUAcAB0ACAALgA3ADUAcAB0
ACAALgA3ADUAcAB0ADsAaABlAGkAZwBoAHQAOgAyADMALgA1AHAAdAAnAD4ADQAKACAAIAAgADwA
cAAgAGMAbABhAHMAcwA9AE0AcwBvAE4AbwByAG0AYQBsACAAYQBsAGkAZwBuAD0AYwBlAG4AdABl
AHIAIABzAHQAeQBsAGUAPQAnAG0AYQByAGcAaQBuAC0AYgBvAHQAdABvAG0AOgA3AC4ANQBwAHQA
OwB0AGUAeAB0AC0AYQBsAGkAZwBuADoAYwBlAG4AdABlAHIAJwA+ADwAcwBwAGEAbgANAAoAIAAg
ACAAbABhAG4AZwA9AEUATgAtAFUAUwAgAHMAdAB5AGwAZQA9ACcAZgBvAG4AdAAtAHMAaQB6AGUA
OgAxADAALgA1AHAAdAA7AGYAbwBuAHQALQBmAGEAbQBpAGwAeQA6ACIAVABpAG0AZQBzACAATgBl
AHcAIABSAG8AbQBhAG4AIgAsAHMAZQByAGkAZgAnAD4AUABhAHIAYQBtAGUAdABlAHIAPABvADoA
cAA+ADwALwBvADoAcAA+ADwALwBzAHAAYQBuAD4APAAvAHAAPgANAAoAIAAgACAAPAAvAHQAZAA+
AA0ACgAgACAAIAA8AHQAZAAgAHcAaQBkAHQAaAA9ACIAMQAzACUAIgAgAGMAbwBsAHMAcABhAG4A
PQAyACAAcwB0AHkAbABlAD0AJwB3AGkAZAB0AGgAOgAxADMALgAwADIAJQA7AGIAbwByAGQAZQBy
ADoAbgBvAG4AZQA7AGIAbwByAGQAZQByAC0AYgBvAHQAdABvAG0AOgANAAoAIAAgACAAcwBvAGwA
aQBkACAAdwBpAG4AZABvAHcAdABlAHgAdAAgADEALgAwAHAAdAA7AG0AcwBvAC0AYgBvAHIAZABl
AHIALQBiAG8AdAB0AG8AbQAtAGEAbAB0ADoAcwBvAGwAaQBkACAAdwBpAG4AZABvAHcAdABlAHgA
dAAgAC4ANwA1AHAAdAA7AA0ACgAgACAAIABiAGEAYwBrAGcAcgBvAHUAbgBkADoAdAByAGEAbgBz
AHAAYQByAGUAbgB0ADsAcABhAGQAZABpAG4AZwA6AC4ANwA1AHAAdAAgAC4ANwA1AHAAdAAgAC4A
NwA1AHAAdAAgAC4ANwA1AHAAdAA7AGgAZQBpAGcAaAB0ADoAMgAzAC4ANQBwAHQAJwA+AA0ACgAg
ACAAIAA8AHAAIABjAGwAYQBzAHMAPQBNAHMAbwBOAG8AcgBtAGEAbAAgAGEAbABpAGcAbgA9AGMA
ZQBuAHQAZQByACAAcwB0AHkAbABlAD0AJwBtAGEAcgBnAGkAbgAtAGIAbwB0AHQAbwBtADoANwAu
ADUAcAB0ADsAdABlAHgAdAAtAGEAbABpAGcAbgA6AGMAZQBuAHQAZQByACcAPgA8AHMAcABhAG4A
DQAKACAAIAAgAGwAYQBuAGcAPQBFAE4ALQBVAFMAIABzAHQAeQBsAGUAPQAnAGYAbwBuAHQALQBz
AGkAegBlADoAMQAwAC4ANQBwAHQAOwBmAG8AbgB0AC0AZgBhAG0AaQBsAHkAOgAiAFQAaQBtAGUA
cwAgAE4AZQB3ACAAUgBvAG0AYQBuACIALABzAGUAcgBpAGYAJwA+AFUAbgBzAHQAYQBuAGQAYQBy
AGQAaQB6AGUAZAANAAoAIAAgACAAQwBvAGUAZgBmAGkAYwBpAGUAbgB0ADwAbwA6AHAAPgA8AC8A
bwA6AHAAPgA8AC8AcwBwAGEAbgA+ADwALwBwAD4ADQAKACAAIAAgADwALwB0AGQAPgANAAoAIAAg
ACAAPAB0AGQAIAB3AGkAZAB0AGgAPQAiADkAJQAiACAAcwB0AHkAbABlAD0AJwB3AGkAZAB0AGgA
OgA5AC4AMgA4ACUAOwBiAG8AcgBkAGUAcgA6AG4AbwBuAGUAOwBiAG8AcgBkAGUAcgAtAGIAbwB0
AHQAbwBtADoAcwBvAGwAaQBkACAAdwBpAG4AZABvAHcAdABlAHgAdAAgADEALgAwAHAAdAA7AA0A
CgAgACAAIABtAHMAbwAtAGIAbwByAGQAZQByAC0AYgBvAHQAdABvAG0ALQBhAGwAdAA6AHMAbwBs
AGkAZAAgAHcAaQBuAGQAbwB3AHQAZQB4AHQAIAAuADcANQBwAHQAOwBiAGEAYwBrAGcAcgBvAHUA
bgBkADoAdAByAGEAbgBzAHAAYQByAGUAbgB0ADsADQAKACAAIAAgAHAAYQBkAGQAaQBuAGcAOgAu
ADcANQBwAHQAIAAuADcANQBwAHQAIAAuADcANQBwAHQAIAAuADcANQBwAHQAOwBoAGUAaQBnAGgA
dAA6ADIAMwAuADUAcAB0ACcAPgANAAoAIAAgACAAPABwACAAYwBsAGEAcwBzAD0ATQBzAG8ATgBv
AHIAbQBhAGwAIABhAGwAaQBnAG4APQBjAGUAbgB0AGUAcgAgAHMAdAB5AGwAZQA9ACcAbQBhAHIA
ZwBpAG4ALQBiAG8AdAB0AG8AbQA6ADcALgA1AHAAdAA7AHQAZQB4AHQALQBhAGwAaQBnAG4AOgBj
AGUAbgB0AGUAcgAnAD4APABzAHAAYQBuAA0ACgAgACAAIABsAGEAbgBnAD0ARQBOAC0AVQBTACAA
cwB0AHkAbABlAD0AJwBmAG8AbgB0AC0AcwBpAHoAZQA6ADEAMAAuADUAcAB0ADsAZgBvAG4AdAAt
AGYAYQBtAGkAbAB5ADoAIgBUAGkAbQBlAHMAIABOAGUAdwAgAFIAbwBtAGEAbgAiACwAcwBlAHIA
aQBmACcAPgBTAHQAYQBuAGQAYQByAGQAaQB6AGUAZAANAAoAIAAgACAAQwBvAGUAZgBmAGkAYwBp
AGUAbgB0ADwAbwA6AHAAPgA8AC8AbwA6AHAAPgA8AC8AcwBwAGEAbgA+ADwALwBwAD4ADQAKACAA
IAAgADwALwB0AGQAPgANAAoAIAAgACAAPAB0AGQAIAB3AGkAZAB0AGgAPQAiADUAJQAiACAAcgBv
AHcAcwBwAGEAbgA9ADIAIABzAHQAeQBsAGUAPQAnAHcAaQBkAHQAaAA6ADUALgA1ADYAJQA7AGIA
bwByAGQAZQByADoAbgBvAG4AZQA7AGIAbwByAGQAZQByAC0AYgBvAHQAdABvAG0AOgBzAG8AbABp
AGQAIAB3AGkAbgBkAG8AdwB0AGUAeAB0ACAAMQAuADAAcAB0ADsADQAKACAAIAAgAG0AcwBvAC0A
YgBvAHIAZABlAHIALQBiAG8AdAB0AG8AbQAtAGEAbAB0ADoAcwBvAGwAaQBkACAAdwBpAG4AZABv
AHcAdABlAHgAdAAgAC4ANwA1AHAAdAA7AGIAYQBjAGsAZwByAG8AdQBuAGQAOgB0AHIAYQBuAHMA
cABhAHIAZQBuAHQAOwANAAoAIAAgACAAcABhAGQAZABpAG4AZwA6AC4ANwA1AHAAdAAgAC4ANwA1
AHAAdAAgAC4ANwA1AHAAdAAgAC4ANwA1AHAAdAA7AGgAZQBpAGcAaAB0ADoAMgAzAC4ANQBwAHQA
JwA+AA0ACgAgACAAIAA8AHAAIABjAGwAYQBzAHMAPQBNAHMAbwBOAG8AcgBtAGEAbAAgAGEAbABp
AGcAbgA9AGMAZQBuAHQAZQByACAAcwB0AHkAbABlAD0AJwBtAGEAcgBnAGkAbgAtAGIAbwB0AHQA
bwBtADoANwAuADUAcAB0ADsAdABlAHgAdAAtAGEAbABpAGcAbgA6AGMAZQBuAHQAZQByACcAPgA8
AHMAcABhAG4ADQAKACAAIAAgAGwAYQBuAGcAPQBFAE4ALQBVAFMAIABzAHQAeQBsAGUAPQAnAGYA
bwBuAHQALQBzAGkAegBlADoAMQAwAC4ANQBwAHQAOwBmAG8AbgB0AC0AZgBhAG0AaQBsAHkAOgAi
AFQAaQBtAGUAcwAgAE4AZQB3ACAAUgBvAG0AYQBuACIALABzAGUAcgBpAGYAJwA+AHQAPABvADoA
cAA+ADwALwBvADoAcAA+ADwALwBzAHAAYQBuAD4APAAvAHAAPgANAAoAIAAgACAAPAAvAHQAZAA+
AA0ACgAgACAAIAA8AHQAZAAgAHcAaQBkAHQAaAA9ACIANgAlACIAIAByAG8AdwBzAHAAYQBuAD0A
MgAgAHMAdAB5AGwAZQA9ACcAdwBpAGQAdABoADoANgAuADUAJQA7AGIAbwByAGQAZQByADoAbgBv
AG4AZQA7AGIAbwByAGQAZQByAC0AYgBvAHQAdABvAG0AOgBzAG8AbABpAGQAIAB3AGkAbgBkAG8A
dwB0AGUAeAB0ACAAMQAuADAAcAB0ADsADQAKACAAIAAgAG0AcwBvAC0AYgBvAHIAZABlAHIALQBi
AG8AdAB0AG8AbQAtAGEAbAB0ADoAcwBvAGwAaQBkACAAdwBpAG4AZABvAHcAdABlAHgAdAAgAC4A
NwA1AHAAdAA7AGIAYQBjAGsAZwByAG8AdQBuAGQAOgB0AHIAYQBuAHMAcABhAHIAZQBuAHQAOwAN
AAoAIAAgACAAcABhAGQAZABpAG4AZwA6AC4ANwA1AHAAdAAgAC4ANwA1AHAAdAAgAC4ANwA1AHAA
dAAgAC4ANwA1AHAAdAA7AGgAZQBpAGcAaAB0ADoAMgAzAC4ANQBwAHQAJwA+AA0ACgAgACAAIAA8
AHAAIABjAGwAYQBzAHMAPQBNAHMAbwBOAG8AcgBtAGEAbAAgAGEAbABpAGcAbgA9AGMAZQBuAHQA
ZQByACAAcwB0AHkAbABlAD0AJwBtAGEAcgBnAGkAbgAtAGIAbwB0AHQAbwBtADoANwAuADUAcAB0
ADsAdABlAHgAdAAtAGEAbABpAGcAbgA6AGMAZQBuAHQAZQByACcAPgA8AHMAcABhAG4ADQAKACAA
IAAgAGwAYQBuAGcAPQBFAE4ALQBVAFMAIABzAHQAeQBsAGUAPQAnAGYAbwBuAHQALQBzAGkAegBl
ADoAMQAwAC4ANQBwAHQAOwBmAG8AbgB0AC0AZgBhAG0AaQBsAHkAOgAiAFQAaQBtAGUAcwAgAE4A
ZQB3ACAAUgBvAG0AYQBuACIALABzAGUAcgBpAGYAJwA+AFAAPABvADoAcAA+ADwALwBvADoAcAA+
ADwALwBzAHAAYQBuAD4APAAvAHAAPgANAAoAIAAgACAAPAAvAHQAZAA+AA0ACgAgACAAIAA8AHQA
ZAAgAHcAaQBkAHQAaAA9ACIANQAlACIAIAByAG8AdwBzAHAAYQBuAD0AMgAgAHMAdAB5AGwAZQA9
ACcAdwBpAGQAdABoADoANQAuADEAJQA7AGIAbwByAGQAZQByADoAbgBvAG4AZQA7AGIAbwByAGQA
ZQByAC0AYgBvAHQAdABvAG0AOgBzAG8AbABpAGQAIAB3AGkAbgBkAG8AdwB0AGUAeAB0ACAAMQAu
ADAAcAB0ADsADQAKACAAIAAgAG0AcwBvAC0AYgBvAHIAZABlAHIALQBiAG8AdAB0AG8AbQAtAGEA
bAB0ADoAcwBvAGwAaQBkACAAdwBpAG4AZABvAHcAdABlAHgAdAAgAC4ANwA1AHAAdAA7AGIAYQBj
AGsAZwByAG8AdQBuAGQAOgB0AHIAYQBuAHMAcABhAHIAZQBuAHQAOwANAAoAIAAgACAAcABhAGQA
ZABpAG4AZwA6AC4ANwA1AHAAdAAgAC4ANwA1AHAAdAAgAC4ANwA1AHAAdAAgAC4ANwA1AHAAdAA7
AGgAZQBpAGcAaAB0ADoAMgAzAC4ANQBwAHQAJwA+AA0ACgAgACAAIAA8AHAAIABjAGwAYQBzAHMA
PQBNAHMAbwBOAG8AcgBtAGEAbAAgAGEAbABpAGcAbgA9AGMAZQBuAHQAZQByACAAcwB0AHkAbABl
AD0AJwBtAGEAcgBnAGkAbgAtAGIAbwB0AHQAbwBtADoANwAuADUAcAB0ADsAdABlAHgAdAAtAGEA
bABpAGcAbgA6AGMAZQBuAHQAZQByACcAPgA8AHMAcABhAG4ADQAKACAAIAAgAGwAYQBuAGcAPQBF
AE4ALQBVAFMAIABzAHQAeQBsAGUAPQAnAGYAbwBuAHQALQBzAGkAegBlADoAMQAwAC4ANQBwAHQA
OwBmAG8AbgB0AC0AZgBhAG0AaQBsAHkAOgAiAFQAaQBtAGUAcwAgAE4AZQB3ACAAUgBvAG0AYQBu
ACIALABzAGUAcgBpAGYAJwA+AFYASQBGADwAbwA6AHAAPgA8AC8AbwA6AHAAPgA8AC8AcwBwAGEA
bgA+ADwALwBwAD4ADQAKACAAIAAgADwALwB0AGQAPgANAAoAIAAgACAAPAB0AGQAIAB3AGkAZAB0
AGgAPQAiADIANwAlACIAIABjAG8AbABzAHAAYQBuAD0AMgAgAHYAYQBsAGkAZwBuAD0AdABvAHAA
IABzAHQAeQBsAGUAPQAnAHcAaQBkAHQAaAA6ADIANwAuADgANgAlADsAYgBvAHIAZABlAHIAOgBu
AG8AbgBlADsADQAKACAAIAAgAGIAbwByAGQAZQByAC0AYgBvAHQAdABvAG0AOgBzAG8AbABpAGQA
IAB3AGkAbgBkAG8AdwB0AGUAeAB0ACAAMQAuADAAcAB0ADsAbQBzAG8ALQBiAG8AcgBkAGUAcgAt
AGIAbwB0AHQAbwBtAC0AYQBsAHQAOgBzAG8AbABpAGQAIAB3AGkAbgBkAG8AdwB0AGUAeAB0ACAA
LgA3ADUAcAB0ADsADQAKACAAIAAgAGIAYQBjAGsAZwByAG8AdQBuAGQAOgB0AHIAYQBuAHMAcABh
AHIAZQBuAHQAOwBwAGEAZABkAGkAbgBnADoALgA3ADUAcAB0ACAALgA3ADUAcAB0ACAALgA3ADUA
cAB0ACAALgA3ADUAcAB0ADsAaABlAGkAZwBoAHQAOgAyADMALgA1AHAAdAAnAD4ADQAKACAAIAAg
ADwAcAAgAGMAbABhAHMAcwA9AE0AcwBvAE4AbwByAG0AYQBsACAAYQBsAGkAZwBuAD0AYwBlAG4A
dABlAHIAIABzAHQAeQBsAGUAPQAnAG0AYQByAGcAaQBuAC0AYgBvAHQAdABvAG0AOgA3AC4ANQBw
AHQAOwB0AGUAeAB0AC0AYQBsAGkAZwBuADoAYwBlAG4AdABlAHIAJwA+ADwAcwBwAGEAbgANAAoA
IAAgACAAbABhAG4AZwA9AEUATgAtAFUAUwAgAHMAdAB5AGwAZQA9ACcAZgBvAG4AdAAtAHMAaQB6
AGUAOgAxADAALgA1AHAAdAA7AGYAbwBuAHQALQBmAGEAbQBpAGwAeQA6ACIAVABpAG0AZQBzACAA
TgBlAHcAIABSAG8AbQBhAG4AIgAsAHMAZQByAGkAZgAnAD4AOQA1ACUAQwBJADwAbwA6AHAAPgA8
AC8AbwA6AHAAPgA8AC8AcwBwAGEAbgA+ADwALwBwAD4ADQAKACAAIAAgADwALwB0AGQAPgANAAoA
IAAgACAAPAB0AGQAIAB3AGkAZAB0AGgAPQAiADYAJQAiACAAcgBvAHcAcwBwAGEAbgA9ADIAIABz
AHQAeQBsAGUAPQAnAHcAaQBkAHQAaAA6ADYALgAzADIAJQA7AGIAbwByAGQAZQByADoAbgBvAG4A
ZQA7AGIAbwByAGQAZQByAC0AYgBvAHQAdABvAG0AOgBzAG8AbABpAGQAIAB3AGkAbgBkAG8AdwB0
AGUAeAB0ACAAMQAuADAAcAB0ADsADQAKACAAIAAgAG0AcwBvAC0AYgBvAHIAZABlAHIALQBiAG8A
dAB0AG8AbQAtAGEAbAB0ADoAcwBvAGwAaQBkACAAdwBpAG4AZABvAHcAdABlAHgAdAAgAC4ANwA1
AHAAdAA7AGIAYQBjAGsAZwByAG8AdQBuAGQAOgB0AHIAYQBuAHMAcABhAHIAZQBuAHQAOwANAAoA
IAAgACAAcABhAGQAZABpAG4AZwA6AC4ANwA1AHAAdAAgAC4ANwA1AHAAdAAgAC4ANwA1AHAAdAAg
AC4ANwA1AHAAdAA7AGgAZQBpAGcAaAB0ADoAMgAzAC4ANQBwAHQAJwA+AA0ACgAgACAAIAA8AHAA
IABjAGwAYQBzAHMAPQBNAHMAbwBOAG8AcgBtAGEAbAAgAGEAbABpAGcAbgA9AGMAZQBuAHQAZQBy
ACAAcwB0AHkAbABlAD0AJwBtAGEAcgBnAGkAbgAtAGIAbwB0AHQAbwBtADoANwAuADUAcAB0ADsA
dABlAHgAdAAtAGEAbABpAGcAbgA6AGMAZQBuAHQAZQByACcAPgA8AHMAcABhAG4ADQAKACAAIAAg
AGwAYQBuAGcAPQBFAE4ALQBVAFMAIABzAHQAeQBsAGUAPQAnAGYAbwBuAHQALQBzAGkAegBlADoA
MQAwAC4ANQBwAHQAOwBmAG8AbgB0AC0AZgBhAG0AaQBsAHkAOgAiAFQAaQBtAGUAcwAgAE4AZQB3
ACAAUgBvAG0AYQBuACIALABzAGUAcgBpAGYAJwA+AFIAPABzAHUAcAA+ADIAPAAvAHMAdQBwAD4A
PABvADoAcAA+ADwALwBvADoAcAA+ADwALwBzAHAAYQBuAD4APAAvAHAAPgANAAoAIAAgACAAPAAv
AHQAZAA+AA0ACgAgACAAIAA8AHQAZAAgAHcAaQBkAHQAaAA9ACIAOQAlACIAIAByAG8AdwBzAHAA
YQBuAD0AMgAgAHMAdAB5AGwAZQA9ACcAdwBpAGQAdABoADoAOQAuADYANgAlADsAYgBvAHIAZABl
AHIAOgBuAG8AbgBlADsAYgBvAHIAZABlAHIALQBiAG8AdAB0AG8AbQA6AHMAbwBsAGkAZAAgAHcA
aQBuAGQAbwB3AHQAZQB4AHQAIAAxAC4AMABwAHQAOwANAAoAIAAgACAAbQBzAG8ALQBiAG8AcgBk
AGUAcgAtAGIAbwB0AHQAbwBtAC0AYQBsAHQAOgBzAG8AbABpAGQAIAB3AGkAbgBkAG8AdwB0AGUA
eAB0ACAALgA3ADUAcAB0ADsAYgBhAGMAawBnAHIAbwB1AG4AZAA6AHQAcgBhAG4AcwBwAGEAcgBl
AG4AdAA7AA0ACgAgACAAIABwAGEAZABkAGkAbgBnADoALgA3ADUAcAB0ACAALgA3ADUAcAB0ACAA
LgA3ADUAcAB0ACAALgA3ADUAcAB0ADsAaABlAGkAZwBoAHQAOgAyADMALgA1AHAAdAAnAD4ADQAK
ACAAIAAgADwAcAAgAGMAbABhAHMAcwA9AE0AcwBvAE4AbwByAG0AYQBsACAAYQBsAGkAZwBuAD0A
YwBlAG4AdABlAHIAIABzAHQAeQBsAGUAPQAnAG0AYQByAGcAaQBuAC0AYgBvAHQAdABvAG0AOgA3
AC4ANQBwAHQAOwB0AGUAeAB0AC0AYQBsAGkAZwBuADoAYwBlAG4AdABlAHIAJwA+ADwAcwBwAGEA
bgANAAoAIAAgACAAbABhAG4AZwA9AEUATgAtAFUAUwAgAHMAdAB5AGwAZQA9ACcAZgBvAG4AdAAt
AHMAaQB6AGUAOgAxADAALgA1AHAAdAA7AGYAbwBuAHQALQBmAGEAbQBpAGwAeQA6ACIAVABpAG0A
ZQBzACAATgBlAHcAIABSAG8AbQBhAG4AIgAsAHMAZQByAGkAZgAnAD4AQQBkAGoAdQBzAHQADQAK
ACAAIAAgAFIAPABzAHUAcAA+ADIAPAAvAHMAdQBwAD4APABvADoAcAA+ADwALwBvADoAcAA+ADwA
LwBzAHAAYQBuAD4APAAvAHAAPgANAAoAIAAgACAAPAAvAHQAZAA+AA0ACgAgACAAPAAvAHQAcgA+
AA0ACgAgACAAPAB0AHIAIABzAHQAeQBsAGUAPQAnAG0AcwBvAC0AeQBmAHQAaQAtAGkAcgBvAHcA
OgAyADsAaABlAGkAZwBoAHQAOgAyADAALgAyADUAcAB0ACcAPgANAAoAIAAgACAAPAB0AGQAIAB3
AGkAZAB0AGgAPQAiADUAJQAiACAAcwB0AHkAbABlAD0AJwB3AGkAZAB0AGgAOgA1AC4ANQA2ACUA
OwBiAG8AcgBkAGUAcgA6AG4AbwBuAGUAOwBiAG8AcgBkAGUAcgAtAGIAbwB0AHQAbwBtADoAcwBv
AGwAaQBkACAAdwBpAG4AZABvAHcAdABlAHgAdAAgADEALgAwAHAAdAA7AA0ACgAgACAAIABtAHMA
bwAtAGIAbwByAGQAZQByAC0AYgBvAHQAdABvAG0ALQBhAGwAdAA6AHMAbwBsAGkAZAAgAHcAaQBu
AGQAbwB3AHQAZQB4AHQAIAAuADcANQBwAHQAOwBiAGEAYwBrAGcAcgBvAHUAbgBkADoAdAByAGEA
bgBzAHAAYQByAGUAbgB0ADsADQAKACAAIAAgAHAAYQBkAGQAaQBuAGcAOgAuADcANQBwAHQAIAAu
ADcANQBwAHQAIAAuADcANQBwAHQAIAAuADcANQBwAHQAOwBoAGUAaQBnAGgAdAA6ADIAMAAuADIA
NQBwAHQAJwA+AA0ACgAgACAAIAA8AHAAIABjAGwAYQBzAHMAPQBNAHMAbwBOAG8AcgBtAGEAbAAg
AGEAbABpAGcAbgA9AGMAZQBuAHQAZQByACAAcwB0AHkAbABlAD0AJwBtAGEAcgBnAGkAbgAtAGIA
bwB0AHQAbwBtADoANwAuADUAcAB0ADsAdABlAHgAdAAtAGEAbABpAGcAbgA6AGMAZQBuAHQAZQBy
ACcAPgA8AHMAcABhAG4ADQAKACAAIAAgAGwAYQBuAGcAPQBFAE4ALQBVAFMAIABzAHQAeQBsAGUA
PQAnAGYAbwBuAHQALQBzAGkAegBlADoAMQAwAC4ANQBwAHQAOwBmAG8AbgB0AC0AZgBhAG0AaQBs
AHkAOgAiAFQAaQBtAGUAcwAgAE4AZQB3ACAAUgBvAG0AYQBuACIALABzAGUAcgBpAGYAJwA+AEIA
PABvADoAcAA+ADwALwBvADoAcAA+ADwALwBzAHAAYQBuAD4APAAvAHAAPgANAAoAIAAgACAAPAAv
AHQAZAA+AA0ACgAgACAAIAA8AHQAZAAgAHcAaQBkAHQAaAA9ACIANwAlACIAIABzAHQAeQBsAGUA
PQAnAHcAaQBkAHQAaAA6ADcALgA0ADYAJQA7AGIAbwByAGQAZQByADoAbgBvAG4AZQA7AGIAbwBy
AGQAZQByAC0AYgBvAHQAdABvAG0AOgBzAG8AbABpAGQAIAB3AGkAbgBkAG8AdwB0AGUAeAB0ACAA
MQAuADAAcAB0ADsADQAKACAAIAAgAG0AcwBvAC0AYgBvAHIAZABlAHIALQBiAG8AdAB0AG8AbQAt
AGEAbAB0ADoAcwBvAGwAaQBkACAAdwBpAG4AZABvAHcAdABlAHgAdAAgAC4ANwA1AHAAdAA7AGIA
YQBjAGsAZwByAG8AdQBuAGQAOgB0AHIAYQBuAHMAcABhAHIAZQBuAHQAOwANAAoAIAAgACAAcABh
AGQAZABpAG4AZwA6AC4ANwA1AHAAdAAgAC4ANwA1AHAAdAAgAC4ANwA1AHAAdAAgAC4ANwA1AHAA
dAA7AGgAZQBpAGcAaAB0ADoAMgAwAC4AMgA1AHAAdAAnAD4ADQAKACAAIAAgADwAcAAgAGMAbABh
AHMAcwA9AE0AcwBvAE4AbwByAG0AYQBsACAAYQBsAGkAZwBuAD0AYwBlAG4AdABlAHIAIABzAHQA
eQBsAGUAPQAnAG0AYQByAGcAaQBuAC0AYgBvAHQAdABvAG0AOgA3AC4ANQBwAHQAOwB0AGUAeAB0
AC0AYQBsAGkAZwBuADoAYwBlAG4AdABlAHIAJwA+ADwAcwBwAGEAbgANAAoAIAAgACAAbABhAG4A
ZwA9AEUATgAtAFUAUwAgAHMAdAB5AGwAZQA9ACcAZgBvAG4AdAAtAHMAaQB6AGUAOgAxADAALgA1
AHAAdAA7AGYAbwBuAHQALQBmAGEAbQBpAGwAeQA6ACIAVABpAG0AZQBzACAATgBlAHcAIABSAG8A
bQBhAG4AIgAsAHMAZQByAGkAZgAnAD4AUwBFADwAbwA6AHAAPgA8AC8AbwA6AHAAPgA8AC8AcwBw
AGEAbgA+ADwALwBwAD4ADQAKACAAIAAgADwALwB0AGQAPgANAAoAIAAgACAAPAB0AGQAIAB3AGkA
ZAB0AGgAPQAiADkAJQAiACAAcwB0AHkAbABlAD0AJwB3AGkAZAB0AGgAOgA5AC4AMgA4ACUAOwBi
AG8AcgBkAGUAcgA6AG4AbwBuAGUAOwBiAG8AcgBkAGUAcgAtAGIAbwB0AHQAbwBtADoAcwBvAGwA
aQBkACAAdwBpAG4AZABvAHcAdABlAHgAdAAgADEALgAwAHAAdAA7AA0ACgAgACAAIABtAHMAbwAt
AGIAbwByAGQAZQByAC0AYgBvAHQAdABvAG0ALQBhAGwAdAA6AHMAbwBsAGkAZAAgAHcAaQBuAGQA
bwB3AHQAZQB4AHQAIAAuADcANQBwAHQAOwBiAGEAYwBrAGcAcgBvAHUAbgBkADoAdAByAGEAbgBz
AHAAYQByAGUAbgB0ADsADQAKACAAIAAgAHAAYQBkAGQAaQBuAGcAOgAuADcANQBwAHQAIAAuADcA
NQBwAHQAIAAuADcANQBwAHQAIAAuADcANQBwAHQAOwBoAGUAaQBnAGgAdAA6ADIAMAAuADIANQBw
AHQAJwA+AA0ACgAgACAAIAA8AHAAIABjAGwAYQBzAHMAPQBNAHMAbwBOAG8AcgBtAGEAbAAgAGEA
bABpAGcAbgA9AGMAZQBuAHQAZQByACAAcwB0AHkAbABlAD0AJwBtAGEAcgBnAGkAbgAtAGIAbwB0
AHQAbwBtADoANwAuADUAcAB0ADsAdABlAHgAdAAtAGEAbABpAGcAbgA6AGMAZQBuAHQAZQByACcA
PgA8AHMAcABhAG4ADQAKACAAIAAgAGwAYQBuAGcAPQBFAE4ALQBVAFMAIABzAHQAeQBsAGUAPQAn
AGYAbwBuAHQALQBzAGkAegBlADoAMQAwAC4ANQBwAHQAOwBmAG8AbgB0AC0AZgBhAG0AaQBsAHkA
OgAiAFQAaQBtAGUAcwAgAE4AZQB3ACAAUgBvAG0AYQBuACIALABzAGUAcgBpAGYAJwA+AEIAZQB0
AGEAPAAvAHMAcABhAG4APgA8AHMAcABhAG4ADQAKACAAIAAgAHMAdAB5AGwAZQA9ACcAZgBvAG4A
dAAtAHMAaQB6AGUAOgAxADAALgA1AHAAdAA7AG0AcwBvAC0AYQBzAGMAaQBpAC0AZgBvAG4AdAAt
AGYAYQBtAGkAbAB5ADoAIgBUAGkAbQBlAHMAIABOAGUAdwAgAFIAbwBtAGEAbgAiADsAbQBzAG8A
LQBoAGEAbgBzAGkALQBmAG8AbgB0AC0AZgBhAG0AaQBsAHkAOgANAAoAIAAgACAAIgBUAGkAbQBl
AHMAIABOAGUAdwAgAFIAbwBtAGEAbgAiADsAbQBzAG8ALQBiAGkAZABpAC0AZgBvAG4AdAAtAGYA
YQBtAGkAbAB5ADoAIgBUAGkAbQBlAHMAIABOAGUAdwAgAFIAbwBtAGEAbgAiACcAPgAY5jwALwBz
AHAAYQBuAD4APABzAHAAYQBuAA0ACgAgACAAIABsAGEAbgBnAD0ARQBOAC0AVQBTACAAcwB0AHkA
bABlAD0AJwBmAG8AbgB0AC0AcwBpAHoAZQA6ADEAMAAuADUAcAB0ADsAZgBvAG4AdAAtAGYAYQBt
AGkAbAB5ADoAIgBUAGkAbQBlAHMAIABOAGUAdwAgAFIAbwBtAGEAbgAiACwAcwBlAHIAaQBmACcA
PgA8AG8AOgBwAD4APAAvAG8AOgBwAD4APAAvAHMAcABhAG4APgA8AC8AcAA+AA0ACgAgACAAIAA8
AC8AdABkAD4ADQAKACAAIAAgADwAdABkACAAdwBpAGQAdABoAD0AIgAxADMAJQAiACAAcwB0AHkA
bABlAD0AJwB3AGkAZAB0AGgAOgAxADMALgA5ADIAJQA7AGIAbwByAGQAZQByADoAbgBvAG4AZQA7
AGIAbwByAGQAZQByAC0AYgBvAHQAdABvAG0AOgBzAG8AbABpAGQAIAB3AGkAbgBkAG8AdwB0AGUA
eAB0ACAAMQAuADAAcAB0ADsADQAKACAAIAAgAG0AcwBvAC0AYgBvAHIAZABlAHIALQBiAG8AdAB0
AG8AbQAtAGEAbAB0ADoAcwBvAGwAaQBkACAAdwBpAG4AZABvAHcAdABlAHgAdAAgAC4ANwA1AHAA
dAA7AGIAYQBjAGsAZwByAG8AdQBuAGQAOgB0AHIAYQBuAHMAcABhAHIAZQBuAHQAOwANAAoAIAAg
ACAAcABhAGQAZABpAG4AZwA6AC4ANwA1AHAAdAAgAC4ANwA1AHAAdAAgAC4ANwA1AHAAdAAgAC4A
NwA1AHAAdAA7AGgAZQBpAGcAaAB0ADoAMgAwAC4AMgA1AHAAdAAnAD4ADQAKACAAIAAgADwAcAAg
AGMAbABhAHMAcwA9AE0AcwBvAE4AbwByAG0AYQBsACAAYQBsAGkAZwBuAD0AYwBlAG4AdABlAHIA
IABzAHQAeQBsAGUAPQAnAG0AYQByAGcAaQBuAC0AYgBvAHQAdABvAG0AOgA3AC4ANQBwAHQAOwB0
AGUAeAB0AC0AYQBsAGkAZwBuADoAYwBlAG4AdABlAHIAJwA+ADwAcwBwAGEAbgANAAoAIAAgACAA
bABhAG4AZwA9AEUATgAtAFUAUwAgAHMAdAB5AGwAZQA9ACcAZgBvAG4AdAAtAHMAaQB6AGUAOgAx
ADAALgA1AHAAdAA7AGYAbwBuAHQALQBmAGEAbQBpAGwAeQA6ACIAVABpAG0AZQBzACAATgBlAHcA
IABSAG8AbQBhAG4AIgAsAHMAZQByAGkAZgAnAD4ATABPAFcARQBSADwAbwA6AHAAPgA8AC8AbwA6
AHAAPgA8AC8AcwBwAGEAbgA+ADwALwBwAD4ADQAKACAAIAAgADwALwB0AGQAPgANAAoAIAAgACAA
PAB0AGQAIAB3AGkAZAB0AGgAPQAiADEAMwAlACIAIABzAHQAeQBsAGUAPQAnAHcAaQBkAHQAaAA6
ADEAMwAuADkANAAlADsAYgBvAHIAZABlAHIAOgBuAG8AbgBlADsAYgBvAHIAZABlAHIALQBiAG8A
dAB0AG8AbQA6AHMAbwBsAGkAZAAgAHcAaQBuAGQAbwB3AHQAZQB4AHQAIAAxAC4AMABwAHQAOwAN
AAoAIAAgACAAbQBzAG8ALQBiAG8AcgBkAGUAcgAtAGIAbwB0AHQAbwBtAC0AYQBsAHQAOgBzAG8A
bABpAGQAIAB3AGkAbgBkAG8AdwB0AGUAeAB0ACAALgA3ADUAcAB0ADsAYgBhAGMAawBnAHIAbwB1
AG4AZAA6AHQAcgBhAG4AcwBwAGEAcgBlAG4AdAA7AA0ACgAgACAAIABwAGEAZABkAGkAbgBnADoA
LgA3ADUAcAB0ACAALgA3ADUAcAB0ACAALgA3ADUAcAB0ACAALgA3ADUAcAB0ADsAaABlAGkAZwBo
AHQAOgAyADAALgAyADUAcAB0ACcAPgANAAoAIAAgACAAPABwACAAYwBsAGEAcwBzAD0ATQBzAG8A
TgBvAHIAbQBhAGwAIABhAGwAaQBnAG4APQBjAGUAbgB0AGUAcgAgAHMAdAB5AGwAZQA9ACcAbQBh
AHIAZwBpAG4ALQBiAG8AdAB0AG8AbQA6ADcALgA1AHAAdAA7AHQAZQB4AHQALQBhAGwAaQBnAG4A
OgBjAGUAbgB0AGUAcgAnAD4APABzAHAAYQBuAA0ACgAgACAAIABsAGEAbgBnAD0ARQBOAC0AVQBT
ACAAcwB0AHkAbABlAD0AJwBmAG8AbgB0AC0AcwBpAHoAZQA6ADEAMAAuADUAcAB0ADsAZgBvAG4A
dAAtAGYAYQBtAGkAbAB5ADoAIgBUAGkAbQBlAHMAIABOAGUAdwAgAFIAbwBtAGEAbgAiACwAcwBl
AHIAaQBmACcAPgBVAFAARQBSADwAbwA6AHAAPgA8AC8AbwA6AHAAPgA8AC8AcwBwAGEAbgA+ADwA
LwBwAD4ADQAKACAAIAAgADwALwB0AGQAPgANAAoAIAAgADwALwB0AHIAPgANAAoAIAA8AC8AdABo
AGUAYQBkAD4ADQAKACAAPAB0AHIAIABzAHQAeQBsAGUAPQAnAG0AcwBvAC0AeQBmAHQAaQAtAGkA
cgBvAHcAOgAzADsAaABlAGkAZwBoAHQAOgAyADAALgAyADUAcAB0ACcAPgANAAoAIAAgADwAdABk
ACAAdwBpAGQAdABoAD0AIgAxADYAJQAiACAAcwB0AHkAbABlAD0AJwB3AGkAZAB0AGgAOgAxADYA
LgA3ACUAOwBwAGEAZABkAGkAbgBnADoALgA3ADUAcAB0ACAALgA3ADUAcAB0ACAALgA3ADUAcAB0
ACAALgA3ADUAcAB0ADsADQAKACAAIABoAGUAaQBnAGgAdAA6ADIAMAAuADIANQBwAHQAJwA+AA0A
CgAgACAAPABwACAAYwBsAGEAcwBzAD0ATQBzAG8ATgBvAHIAbQBhAGwAIABzAHQAeQBsAGUAPQAn
AG0AYQByAGcAaQBuAC0AYgBvAHQAdABvAG0AOgA3AC4ANQBwAHQAJwA+ADwAcwBwAGEAbgAgAGwA
YQBuAGcAPQBFAE4ALQBVAFMADQAKACAAIABzAHQAeQBsAGUAPQAnAGYAbwBuAHQALQBzAGkAegBl
ADoAMQAwAC4ANQBwAHQAOwBmAG8AbgB0AC0AZgBhAG0AaQBsAHkAOgAiAFQAaQBtAGUAcwAgAE4A
ZQB3ACAAUgBvAG0AYQBuACIALABzAGUAcgBpAGYAOwBjAG8AbABvAHIAOgBiAGwAYQBjAGsAOwAN
AAoAIAAgAG0AcwBvAC0AYwBvAGwAbwByAC0AYQBsAHQAOgB3AGkAbgBkAG8AdwB0AGUAeAB0ACcA
PgBDAG8AbgBzAHQAYQBuAHQAPAAvAHMAcABhAG4APgA8AHMAcABhAG4AIABsAGEAbgBnAD0ARQBO
AC0AVQBTACAAcwB0AHkAbABlAD0AJwBmAG8AbgB0AC0AcwBpAHoAZQA6AA0ACgAgACAAMQAwAC4A
NQBwAHQAOwBmAG8AbgB0AC0AZgBhAG0AaQBsAHkAOgAiAFQAaQBtAGUAcwAgAE4AZQB3ACAAUgBv
AG0AYQBuACIALABzAGUAcgBpAGYAJwA+ADwAbwA6AHAAPgA8AC8AbwA6AHAAPgA8AC8AcwBwAGEA
bgA+ADwALwBwAD4ADQAKACAAIAA8AC8AdABkAD4ADQAKACAAIAA8AHQAZAAgAHcAaQBkAHQAaAA9
ACIANQAlACIAIAB2AGEAbABpAGcAbgA9AHQAbwBwACAAcwB0AHkAbABlAD0AJwB3AGkAZAB0AGgA
OgA1AC4ANQA2ACUAOwBwAGEAZABkAGkAbgBnADoALgA3ADUAcAB0ACAALgA3ADUAcAB0ACAALgA3
ADUAcAB0ACAALgA3ADUAcAB0ADsADQAKACAAIABoAGUAaQBnAGgAdAA6ADIAMAAuADIANQBwAHQA
JwA+AA0ACgAgACAAPABwACAAYwBsAGEAcwBzAD0ATQBzAG8ATgBvAHIAbQBhAGwAIABzAHQAeQBs
AGUAPQAnAG0AYQByAGcAaQBuAC0AYgBvAHQAdABvAG0AOgA3AC4ANQBwAHQAJwA+ADwAcwBwAGEA
bgAgAGwAYQBuAGcAPQBFAE4ALQBVAFMADQAKACAAIABzAHQAeQBsAGUAPQAnAGYAbwBuAHQALQBz
AGkAegBlADoAMQAwAC4ANQBwAHQAOwBmAG8AbgB0AC0AZgBhAG0AaQBsAHkAOgAiAFQAaQBtAGUA
cwAgAE4AZQB3ACAAUgBvAG0AYQBuACIALABzAGUAcgBpAGYAOwBjAG8AbABvAHIAOgBiAGwAYQBj
AGsAOwANAAoAIAAgAG0AcwBvAC0AYwBvAGwAbwByAC0AYQBsAHQAOgB3AGkAbgBkAG8AdwB0AGUA
eAB0ACcAPgA0AC4ANgA3ADAAPAAvAHMAcABhAG4APgA8AHMAcABhAG4AIABsAGEAbgBnAD0ARQBO
AC0AVQBTACAAcwB0AHkAbABlAD0AJwBmAG8AbgB0AC0AcwBpAHoAZQA6ADEAMAAuADUAcAB0ADsA
DQAKACAAIABmAG8AbgB0AC0AZgBhAG0AaQBsAHkAOgAiAFQAaQBtAGUAcwAgAE4AZQB3ACAAUgBv
AG0AYQBuACIALABzAGUAcgBpAGYAJwA+ADwAbwA6AHAAPgA8AC8AbwA6AHAAPgA8AC8AcwBwAGEA
bgA+ADwALwBwAD4ADQAKACAAIAA8AC8AdABkAD4ADQAKACAAIAA8AHQAZAAgAHcAaQBkAHQAaAA9
ACIANwAlACIAIAB2AGEAbABpAGcAbgA9AHQAbwBwACAAcwB0AHkAbABlAD0AJwB3AGkAZAB0AGgA
OgA3AC4ANAA2ACUAOwBwAGEAZABkAGkAbgBnADoALgA3ADUAcAB0ACAALgA3ADUAcAB0ACAALgA3
ADUAcAB0ACAALgA3ADUAcAB0ADsADQAKACAAIABoAGUAaQBnAGgAdAA6ADIAMAAuADIANQBwAHQA
JwA+AA0ACgAgACAAPABwACAAYwBsAGEAcwBzAD0ATQBzAG8ATgBvAHIAbQBhAGwAIABzAHQAeQBs
AGUAPQAnAG0AYQByAGcAaQBuAC0AYgBvAHQAdABvAG0AOgA3AC4ANQBwAHQAJwA+ADwAcwBwAGEA
bgAgAGwAYQBuAGcAPQBFAE4ALQBVAFMADQAKACAAIABzAHQAeQBsAGUAPQAnAGYAbwBuAHQALQBz
AGkAegBlADoAMQAwAC4ANQBwAHQAOwBmAG8AbgB0AC0AZgBhAG0AaQBsAHkAOgAiAFQAaQBtAGUA
cwAgAE4AZQB3ACAAUgBvAG0AYQBuACIALABzAGUAcgBpAGYAOwBjAG8AbABvAHIAOgBiAGwAYQBj
AGsAOwANAAoAIAAgAG0AcwBvAC0AYwBvAGwAbwByAC0AYQBsAHQAOgB3AGkAbgBkAG8AdwB0AGUA
eAB0ACcAPgAwAC4AMgAzADgAPAAvAHMAcABhAG4APgA8AHMAcABhAG4AIABsAGEAbgBnAD0ARQBO
AC0AVQBTACAAcwB0AHkAbABlAD0AJwBmAG8AbgB0AC0AcwBpAHoAZQA6ADEAMAAuADUAcAB0ADsA
DQAKACAAIABmAG8AbgB0AC0AZgBhAG0AaQBsAHkAOgAiAFQAaQBtAGUAcwAgAE4AZQB3ACAAUgBv
AG0AYQBuACIALABzAGUAcgBpAGYAJwA+ADwAbwA6AHAAPgA8AC8AbwA6AHAAPgA8AC8AcwBwAGEA
bgA+ADwALwBwAD4ADQAKACAAIAA8AC8AdABkAD4ADQAKACAAIAA8AHQAZAAgAHcAaQBkAHQAaAA9
ACIAOQAlACIAIAB2AGEAbABpAGcAbgA9AHQAbwBwACAAcwB0AHkAbABlAD0AJwB3AGkAZAB0AGgA
OgA5AC4AMgA4ACUAOwBwAGEAZABkAGkAbgBnADoALgA3ADUAcAB0ACAALgA3ADUAcAB0ACAALgA3
ADUAcAB0ACAALgA3ADUAcAB0ADsADQAKACAAIABoAGUAaQBnAGgAdAA6ADIAMAAuADIANQBwAHQA
JwA+AA0ACgAgACAAPABwACAAYwBsAGEAcwBzAD0ATQBzAG8ATgBvAHIAbQBhAGwAIABzAHQAeQBs
AGUAPQAnAG0AYQByAGcAaQBuAC0AYgBvAHQAdABvAG0AOgA3AC4ANQBwAHQAJwA+ADwAcwBwAGEA
bgAgAGwAYQBuAGcAPQBFAE4ALQBVAFMADQAKACAAIABzAHQAeQBsAGUAPQAnAGYAbwBuAHQALQBz
AGkAegBlADoAMQAwAC4ANQBwAHQAOwBmAG8AbgB0AC0AZgBhAG0AaQBsAHkAOgAiAFQAaQBtAGUA
cwAgAE4AZQB3ACAAUgBvAG0AYQBuACIALABzAGUAcgBpAGYAOwBjAG8AbABvAHIAOgBiAGwAYQBj
AGsAOwANAAoAIAAgAG0AcwBvAC0AYwBvAGwAbwByAC0AYQBsAHQAOgB3AGkAbgBkAG8AdwB0AGUA
eAB0ACcAPgAtADwALwBzAHAAYQBuAD4APABzAHAAYQBuACAAbABhAG4AZwA9AEUATgAtAFUAUwAg
AHMAdAB5AGwAZQA9ACcAZgBvAG4AdAAtAHMAaQB6AGUAOgAxADAALgA1AHAAdAA7AA0ACgAgACAA
ZgBvAG4AdAAtAGYAYQBtAGkAbAB5ADoAIgBUAGkAbQBlAHMAIABOAGUAdwAgAFIAbwBtAGEAbgAi
ACwAcwBlAHIAaQBmACcAPgA8AG8AOgBwAD4APAAvAG8AOgBwAD4APAAvAHMAcABhAG4APgA8AC8A
cAA+AA0ACgAgACAAPAAvAHQAZAA+AA0ACgAgACAAPAB0AGQAIAB3AGkAZAB0AGgAPQAiADUAJQAi
ACAAdgBhAGwAaQBnAG4APQB0AG8AcAAgAHMAdAB5AGwAZQA9ACcAdwBpAGQAdABoADoANQAuADUA
NgAlADsAcABhAGQAZABpAG4AZwA6AC4ANwA1AHAAdAAgAC4ANwA1AHAAdAAgAC4ANwA1AHAAdAAg
AC4ANwA1AHAAdAA7AA0ACgAgACAAaABlAGkAZwBoAHQAOgAyADAALgAyADUAcAB0ACcAPgANAAoA
IAAgADwAcAAgAGMAbABhAHMAcwA9AE0AcwBvAE4AbwByAG0AYQBsACAAcwB0AHkAbABlAD0AJwBt
AGEAcgBnAGkAbgAtAGIAbwB0AHQAbwBtADoANwAuADUAcAB0ACcAPgA8AHMAcABhAG4AIABsAGEA
bgBnAD0ARQBOAC0AVQBTAA0ACgAgACAAcwB0AHkAbABlAD0AJwBmAG8AbgB0AC0AcwBpAHoAZQA6
ADEAMAAuADUAcAB0ADsAZgBvAG4AdAAtAGYAYQBtAGkAbAB5ADoAIgBUAGkAbQBlAHMAIABOAGUA
dwAgAFIAbwBtAGEAbgAiACwAcwBlAHIAaQBmADsAYwBvAGwAbwByADoAYgBsAGEAYwBrADsADQAK
ACAAIABtAHMAbwAtAGMAbwBsAG8AcgAtAGEAbAB0ADoAdwBpAG4AZABvAHcAdABlAHgAdAAnAD4A
MQA5AC4ANgAyADQAPAAvAHMAcABhAG4APgA8AHMAcABhAG4AIABsAGEAbgBnAD0ARQBOAC0AVQBT
ACAAcwB0AHkAbABlAD0AJwBmAG8AbgB0AC0AcwBpAHoAZQA6AA0ACgAgACAAMQAwAC4ANQBwAHQA
OwBmAG8AbgB0AC0AZgBhAG0AaQBsAHkAOgAiAFQAaQBtAGUAcwAgAE4AZQB3ACAAUgBvAG0AYQBu
ACIALABzAGUAcgBpAGYAJwA+ADwAbwA6AHAAPgA8AC8AbwA6AHAAPgA8AC8AcwBwAGEAbgA+ADwA
LwBwAD4ADQAKACAAIAA8AC8AdABkAD4ADQAKACAAIAA8AHQAZAAgAHcAaQBkAHQAaAA9ACIANgAl
ACIAIAB2AGEAbABpAGcAbgA9AHQAbwBwACAAcwB0AHkAbABlAD0AJwB3AGkAZAB0AGgAOgA2AC4A
NQAlADsAcABhAGQAZABpAG4AZwA6AC4ANwA1AHAAdAAgAC4ANwA1AHAAdAAgAC4ANwA1AHAAdAAg
AC4ANwA1AHAAdAA7AA0ACgAgACAAaABlAGkAZwBoAHQAOgAyADAALgAyADUAcAB0ACcAPgANAAoA
IAAgADwAcAAgAGMAbABhAHMAcwA9AE0AcwBvAE4AbwByAG0AYQBsACAAcwB0AHkAbABlAD0AJwBt
AGEAcgBnAGkAbgAtAGIAbwB0AHQAbwBtADoANwAuADUAcAB0ACcAPgA8AHMAcABhAG4AIABsAGEA
bgBnAD0ARQBOAC0AVQBTAA0ACgAgACAAcwB0AHkAbABlAD0AJwBmAG8AbgB0AC0AcwBpAHoAZQA6
ADEAMAAuADUAcAB0ADsAZgBvAG4AdAAtAGYAYQBtAGkAbAB5ADoAIgBUAGkAbQBlAHMAIABOAGUA
dwAgAFIAbwBtAGEAbgAiACwAcwBlAHIAaQBmADsAYwBvAGwAbwByADoAYgBsAGEAYwBrADsADQAK
ACAAIABtAHMAbwAtAGMAbwBsAG8AcgAtAGEAbAB0ADoAdwBpAG4AZABvAHcAdABlAHgAdAAnAD4A
MAAuADAAMAAwADwAcwB1AHAAPgAqACoAPAAvAHMAdQBwAD4APAAvAHMAcABhAG4APgA8AHMAcABh
AG4AIABsAGEAbgBnAD0ARQBOAC0AVQBTAA0ACgAgACAAcwB0AHkAbABlAD0AJwBmAG8AbgB0AC0A
cwBpAHoAZQA6ADEAMAAuADUAcAB0ADsAZgBvAG4AdAAtAGYAYQBtAGkAbAB5ADoAIgBUAGkAbQBl
AHMAIABOAGUAdwAgAFIAbwBtAGEAbgAiACwAcwBlAHIAaQBmACcAPgA8AG8AOgBwAD4APAAvAG8A
OgBwAD4APAAvAHMAcABhAG4APgA8AC8AcAA+AA0ACgAgACAAPAAvAHQAZAA+AA0ACgAgACAAPAB0
AGQAIAB3AGkAZAB0AGgAPQAiADUAJQAiACAAdgBhAGwAaQBnAG4APQB0AG8AcAAgAHMAdAB5AGwA
ZQA9ACcAdwBpAGQAdABoADoANQAuADEAJQA7AHAAYQBkAGQAaQBuAGcAOgAuADcANQBwAHQAIAAu
ADcANQBwAHQAIAAuADcANQBwAHQAIAAuADcANQBwAHQAOwANAAoAIAAgAGgAZQBpAGcAaAB0ADoA
MgAwAC4AMgA1AHAAdAAnAD4ADQAKACAAIAA8AHAAIABjAGwAYQBzAHMAPQBNAHMAbwBOAG8AcgBt
AGEAbAAgAHMAdAB5AGwAZQA9ACcAbQBhAHIAZwBpAG4ALQBiAG8AdAB0AG8AbQA6ADcALgA1AHAA
dAAnAD4APABzAHAAYQBuACAAbABhAG4AZwA9AEUATgAtAFUAUwANAAoAIAAgAHMAdAB5AGwAZQA9
ACcAZgBvAG4AdAAtAHMAaQB6AGUAOgAxADAALgA1AHAAdAA7AGYAbwBuAHQALQBmAGEAbQBpAGwA
eQA6ACIAVABpAG0AZQBzACAATgBlAHcAIABSAG8AbQBhAG4AIgAsAHMAZQByAGkAZgA7AGMAbwBs
AG8AcgA6AGIAbABhAGMAawA7AA0ACgAgACAAbQBzAG8ALQBjAG8AbABvAHIALQBhAGwAdAA6AHcA
aQBuAGQAbwB3AHQAZQB4AHQAJwA+AC0APAAvAHMAcABhAG4APgA8AHMAcABhAG4AIABsAGEAbgBn
AD0ARQBOAC0AVQBTACAAcwB0AHkAbABlAD0AJwBmAG8AbgB0AC0AcwBpAHoAZQA6ADEAMAAuADUA
cAB0ADsADQAKACAAIABmAG8AbgB0AC0AZgBhAG0AaQBsAHkAOgAiAFQAaQBtAGUAcwAgAE4AZQB3
ACAAUgBvAG0AYQBuACIALABzAGUAcgBpAGYAJwA+ADwAbwA6AHAAPgA8AC8AbwA6AHAAPgA8AC8A
cwBwAGEAbgA+ADwALwBwAD4ADQAKACAAIAA8AC8AdABkAD4ADQAKACAAIAA8AHQAZAAgAHcAaQBk
AHQAaAA9ACIAMQAzACUAIgAgAHYAYQBsAGkAZwBuAD0AdABvAHAAIABzAHQAeQBsAGUAPQAnAHcA
aQBkAHQAaAA6ADEAMwAuADkAMgAlADsAcABhAGQAZABpAG4AZwA6AC4ANwA1AHAAdAAgAC4ANwA1
AHAAdAAgAC4ANwA1AHAAdAAgAC4ANwA1AHAAdAA7AA0ACgAgACAAaABlAGkAZwBoAHQAOgAyADAA
LgAyADUAcAB0ACcAPgANAAoAIAAgADwAcAAgAGMAbABhAHMAcwA9AE0AcwBvAE4AbwByAG0AYQBs
ACAAYQBsAGkAZwBuAD0AYwBlAG4AdABlAHIAIABzAHQAeQBsAGUAPQAnAG0AYQByAGcAaQBuAC0A
YgBvAHQAdABvAG0AOgA3AC4ANQBwAHQAOwB0AGUAeAB0AC0AYQBsAGkAZwBuADoAYwBlAG4AdABl
AHIAJwA+ADwAcwBwAGEAbgANAAoAIAAgAGwAYQBuAGcAPQBFAE4ALQBVAFMAIABzAHQAeQBsAGUA
PQAnAGYAbwBuAHQALQBzAGkAegBlADoAMQAwAC4ANQBwAHQAOwBmAG8AbgB0AC0AZgBhAG0AaQBs
AHkAOgAiAFQAaQBtAGUAcwAgAE4AZQB3ACAAUgBvAG0AYQBuACIALABzAGUAcgBpAGYAOwANAAoA
IAAgAGMAbwBsAG8AcgA6AGIAbABhAGMAawA7AG0AcwBvAC0AYwBvAGwAbwByAC0AYQBsAHQAOgB3
AGkAbgBkAG8AdwB0AGUAeAB0ACcAPgA0AC4AMgAwADQAPAAvAHMAcABhAG4APgA8AHMAcABhAG4A
IABsAGEAbgBnAD0ARQBOAC0AVQBTAA0ACgAgACAAcwB0AHkAbABlAD0AJwBmAG8AbgB0AC0AcwBp
AHoAZQA6ADEAMAAuADUAcAB0ADsAZgBvAG4AdAAtAGYAYQBtAGkAbAB5ADoAIgBUAGkAbQBlAHMA
IABOAGUAdwAgAFIAbwBtAGEAbgAiACwAcwBlAHIAaQBmACcAPgA8AG8AOgBwAD4APAAvAG8AOgBw
AD4APAAvAHMAcABhAG4APgA8AC8AcAA+AA0ACgAgACAAPAAvAHQAZAA+AA0ACgAgACAAPAB0AGQA
IAB3AGkAZAB0AGgAPQAiADEAMwAlACIAIAB2AGEAbABpAGcAbgA9AHQAbwBwACAAcwB0AHkAbABl
AD0AJwB3AGkAZAB0AGgAOgAxADMALgA5ADQAJQA7AHAAYQBkAGQAaQBuAGcAOgAuADcANQBwAHQA
IAAuADcANQBwAHQAIAAuADcANQBwAHQAIAAuADcANQBwAHQAOwANAAoAIAAgAGgAZQBpAGcAaAB0
ADoAMgAwAC4AMgA1AHAAdAAnAD4ADQAKACAAIAA8AHAAIABjAGwAYQBzAHMAPQBNAHMAbwBOAG8A
cgBtAGEAbAAgAGEAbABpAGcAbgA9AGMAZQBuAHQAZQByACAAcwB0AHkAbABlAD0AJwBtAGEAcgBn
AGkAbgAtAGIAbwB0AHQAbwBtADoANwAuADUAcAB0ADsAdABlAHgAdAAtAGEAbABpAGcAbgA6AGMA
ZQBuAHQAZQByACcAPgA8AHMAcABhAG4ADQAKACAAIABsAGEAbgBnAD0ARQBOAC0AVQBTACAAcwB0
AHkAbABlAD0AJwBmAG8AbgB0AC0AcwBpAHoAZQA6ADEAMAAuADUAcAB0ADsAZgBvAG4AdAAtAGYA
YQBtAGkAbAB5ADoAIgBUAGkAbQBlAHMAIABOAGUAdwAgAFIAbwBtAGEAbgAiACwAcwBlAHIAaQBm
ADsADQAKACAAIABjAG8AbABvAHIAOgBiAGwAYQBjAGsAOwBtAHMAbwAtAGMAbwBsAG8AcgAtAGEA
bAB0ADoAdwBpAG4AZABvAHcAdABlAHgAdAAnAD4ANQAuADEAMwA3ADwALwBzAHAAYQBuAD4APABz
AHAAYQBuACAAbABhAG4AZwA9AEUATgAtAFUAUwANAAoAIAAgAHMAdAB5AGwAZQA9ACcAZgBvAG4A
dAAtAHMAaQB6AGUAOgAxADAALgA1AHAAdAA7AGYAbwBuAHQALQBmAGEAbQBpAGwAeQA6ACIAVABp
AG0AZQBzACAATgBlAHcAIABSAG8AbQBhAG4AIgAsAHMAZQByAGkAZgAnAD4APABvADoAcAA+ADwA
LwBvADoAcAA+ADwALwBzAHAAYQBuAD4APAAvAHAAPgANAAoAIAAgADwALwB0AGQAPgANAAoAIAAg
ADwAdABkACAAdwBpAGQAdABoAD0AIgA2ACUAIgAgAHYAYQBsAGkAZwBuAD0AdABvAHAAIABzAHQA
eQBsAGUAPQAnAHcAaQBkAHQAaAA6ADYALgAzADIAJQA7AHAAYQBkAGQAaQBuAGcAOgAuADcANQBw
AHQAIAAuADcANQBwAHQAIAAuADcANQBwAHQAIAAuADcANQBwAHQAOwANAAoAIAAgAGgAZQBpAGcA
aAB0ADoAMgAwAC4AMgA1AHAAdAAnAD4ADQAKACAAIAA8AHAAIABjAGwAYQBzAHMAPQBNAHMAbwBO
AG8AcgBtAGEAbAAgAHMAdAB5AGwAZQA9ACcAbQBhAHIAZwBpAG4ALQBiAG8AdAB0AG8AbQA6ADcA
LgA1AHAAdAAnAD4APABzAHAAYQBuACAAbABhAG4AZwA9AEUATgAtAFUAUwANAAoAIAAgAHMAdAB5
AGwAZQA9ACcAZgBvAG4AdAAtAHMAaQB6AGUAOgAxADAALgA1AHAAdAA7AGYAbwBuAHQALQBmAGEA
bQBpAGwAeQA6ACIAVABpAG0AZQBzACAATgBlAHcAIABSAG8AbQBhAG4AIgAsAHMAZQByAGkAZgA7
AGMAbwBsAG8AcgA6AGIAbABhAGMAawA7AA0ACgAgACAAbQBzAG8ALQBjAG8AbABvAHIALQBhAGwA
dAA6AHcAaQBuAGQAbwB3AHQAZQB4AHQAJwA+ADAALgAzADIANwA8AC8AcwBwAGEAbgA+ADwAcwBw
AGEAbgAgAGwAYQBuAGcAPQBFAE4ALQBVAFMAIABzAHQAeQBsAGUAPQAnAGYAbwBuAHQALQBzAGkA
egBlADoAMQAwAC4ANQBwAHQAOwANAAoAIAAgAGYAbwBuAHQALQBmAGEAbQBpAGwAeQA6ACIAVABp
AG0AZQBzACAATgBlAHcAIABSAG8AbQBhAG4AIgAsAHMAZQByAGkAZgAnAD4APABvADoAcAA+ADwA
LwBvADoAcAA+ADwALwBzAHAAYQBuAD4APAAvAHAAPgANAAoAIAAgADwALwB0AGQAPgANAAoAIAAg
ADwAdABkACAAdwBpAGQAdABoAD0AIgA5ACUAIgAgAHYAYQBsAGkAZwBuAD0AdABvAHAAIABzAHQA
eQBsAGUAPQAnAHcAaQBkAHQAaAA6ADkALgA2ADYAJQA7AHAAYQBkAGQAaQBuAGcAOgAuADcANQBw
AHQAIAAuADcANQBwAHQAIAAuADcANQBwAHQAIAAuADcANQBwAHQAOwANAAoAIAAgAGgAZQBpAGcA
aAB0ADoAMgAwAC4AMgA1AHAAdAAnAD4ADQAKACAAIAA8AHAAIABjAGwAYQBzAHMAPQBNAHMAbwBO
AG8AcgBtAGEAbAAgAHMAdAB5AGwAZQA9ACcAbQBhAHIAZwBpAG4ALQBiAG8AdAB0AG8AbQA6ADcA
LgA1AHAAdAAnAD4APABzAHAAYQBuACAAbABhAG4AZwA9AEUATgAtAFUAUwANAAoAIAAgAHMAdAB5
AGwAZQA9ACcAZgBvAG4AdAAtAHMAaQB6AGUAOgAxADAALgA1AHAAdAA7AGYAbwBuAHQALQBmAGEA
bQBpAGwAeQA6ACIAVABpAG0AZQBzACAATgBlAHcAIABSAG8AbQBhAG4AIgAsAHMAZQByAGkAZgA7
AGMAbwBsAG8AcgA6AGIAbABhAGMAawA7AA0ACgAgACAAbQBzAG8ALQBjAG8AbABvAHIALQBhAGwA
dAA6AHcAaQBuAGQAbwB3AHQAZQB4AHQAJwA+ADAALgAzADIAMAA8AC8AcwBwAGEAbgA+ADwAcwBw
AGEAbgAgAGwAYQBuAGcAPQBFAE4ALQBVAFMAIABzAHQAeQBsAGUAPQAnAGYAbwBuAHQALQBzAGkA
egBlADoAMQAwAC4ANQBwAHQAOwANAAoAIAAgAGYAbwBuAHQALQBmAGEAbQBpAGwAeQA6ACIAVABp
AG0AZQBzACAATgBlAHcAIABSAG8AbQBhAG4AIgAsAHMAZQByAGkAZgAnAD4APABvADoAcAA+ADwA
LwBvADoAcAA+ADwALwBzAHAAYQBuAD4APAAvAHAAPgANAAoAIAAgADwALwB0AGQAPgANAAoAIAA8
AC8AdAByAD4ADQAKACAAPAB0AHIAIABzAHQAeQBsAGUAPQAnAG0AcwBvAC0AeQBmAHQAaQAtAGkA
cgBvAHcAOgA0ADsAaABlAGkAZwBoAHQAOgAyADAALgAyADUAcAB0ACcAPgANAAoAIAAgADwAdABk
ACAAdwBpAGQAdABoAD0AIgAxADYAJQAiACAAcwB0AHkAbABlAD0AJwB3AGkAZAB0AGgAOgAxADYA
LgA3ACUAOwBwAGEAZABkAGkAbgBnADoALgA3ADUAcAB0ACAALgA3ADUAcAB0ACAALgA3ADUAcAB0
ACAALgA3ADUAcAB0ADsADQAKACAAIABoAGUAaQBnAGgAdAA6ADIAMAAuADIANQBwAHQAJwA+AA0A
CgAgACAAPABwACAAYwBsAGEAcwBzAD0ATQBzAG8ATgBvAHIAbQBhAGwAIABzAHQAeQBsAGUAPQAn
AG0AYQByAGcAaQBuAC0AYgBvAHQAdABvAG0AOgA3AC4ANQBwAHQAJwA+ADwAcwBwAGEAbgAgAGwA
YQBuAGcAPQBFAE4ALQBVAFMADQAKACAAIABzAHQAeQBsAGUAPQAnAGYAbwBuAHQALQBzAGkAegBl
ADoAMQAwAC4ANQBwAHQAOwBmAG8AbgB0AC0AZgBhAG0AaQBsAHkAOgAiAFQAaQBtAGUAcwAgAE4A
ZQB3ACAAUgBvAG0AYQBuACIALABzAGUAcgBpAGYAOwBjAG8AbABvAHIAOgBiAGwAYQBjAGsAOwAN
AAoAIAAgAG0AcwBvAC0AYwBvAGwAbwByAC0AYQBsAHQAOgB3AGkAbgBkAG8AdwB0AGUAeAB0ACcA
PgBRAHUAYQBsAGkAdAB5ACAAbwBmACAAcABhAHIAZQBuAHQAcwAnACAAbQBhAHIAcgBpAGEAZwBl
AHMAPAAvAHMAcABhAG4APgA8AHMAcABhAG4ADQAKACAAIABsAGEAbgBnAD0ARQBOAC0AVQBTACAA
cwB0AHkAbABlAD0AJwBmAG8AbgB0AC0AcwBpAHoAZQA6ADEAMAAuADUAcAB0ADsAZgBvAG4AdAAt
AGYAYQBtAGkAbAB5ADoAIgBUAGkAbQBlAHMAIABOAGUAdwAgAFIAbwBtAGEAbgAiACwAcwBlAHIA
aQBmACcAPgA8AG8AOgBwAD4APAAvAG8AOgBwAD4APAAvAHMAcABhAG4APgA8AC8AcAA+AA0ACgAg
ACAAPAAvAHQAZAA+AA0ACgAgACAAPAB0AGQAIAB3AGkAZAB0AGgAPQAiADUAJQAiACAAdgBhAGwA
aQBnAG4APQB0AG8AcAAgAHMAdAB5AGwAZQA9ACcAdwBpAGQAdABoADoANQAuADUANgAlADsAcABh
AGQAZABpAG4AZwA6AC4ANwA1AHAAdAAgAC4ANwA1AHAAdAAgAC4ANwA1AHAAdAAgAC4ANwA1AHAA
dAA7AA0ACgAgACAAaABlAGkAZwBoAHQAOgAyADAALgAyADUAcAB0ACcAPgANAAoAIAAgADwAcAAg
AGMAbABhAHMAcwA9AE0AcwBvAE4AbwByAG0AYQBsACAAcwB0AHkAbABlAD0AJwBtAGEAcgBnAGkA
bgAtAGIAbwB0AHQAbwBtADoANwAuADUAcAB0ACcAPgA8AHMAcABhAG4AIABsAGEAbgBnAD0ARQBO
AC0AVQBTAA0ACgAgACAAcwB0AHkAbABlAD0AJwBmAG8AbgB0AC0AcwBpAHoAZQA6ADEAMAAuADUA
cAB0ADsAZgBvAG4AdAAtAGYAYQBtAGkAbAB5ADoAIgBUAGkAbQBlAHMAIABOAGUAdwAgAFIAbwBt
AGEAbgAiACwAcwBlAHIAaQBmADsAYwBvAGwAbwByADoAYgBsAGEAYwBrADsADQAKACAAIABtAHMA
bwAtAGMAbwBsAG8AcgAtAGEAbAB0ADoAdwBpAG4AZABvAHcAdABlAHgAdAAnAD4AMAAuADMAMAA4
ADwALwBzAHAAYQBuAD4APABzAHAAYQBuACAAbABhAG4AZwA9AEUATgAtAFUAUwAgAHMAdAB5AGwA
ZQA9ACcAZgBvAG4AdAAtAHMAaQB6AGUAOgAxADAALgA1AHAAdAA7AA0ACgAgACAAZgBvAG4AdAAt
AGYAYQBtAGkAbAB5ADoAIgBUAGkAbQBlAHMAIABOAGUAdwAgAFIAbwBtAGEAbgAiACwAcwBlAHIA
aQBmACcAPgA8AG8AOgBwAD4APAAvAG8AOgBwAD4APAAvAHMAcABhAG4APgA8AC8AcAA+AA0ACgAg
ACAAPAAvAHQAZAA+AA0ACgAgACAAPAB0AGQAIAB3AGkAZAB0AGgAPQAiADcAJQAiACAAdgBhAGwA
aQBnAG4APQB0AG8AcAAgAHMAdAB5AGwAZQA9ACcAdwBpAGQAdABoADoANwAuADQANgAlADsAcABh
AGQAZABpAG4AZwA6AC4ANwA1AHAAdAAgAC4ANwA1AHAAdAAgAC4ANwA1AHAAdAAgAC4ANwA1AHAA
dAA7AA0ACgAgACAAaABlAGkAZwBoAHQAOgAyADAALgAyADUAcAB0ACcAPgANAAoAIAAgADwAcAAg
AGMAbABhAHMAcwA9AE0AcwBvAE4AbwByAG0AYQBsACAAcwB0AHkAbABlAD0AJwBtAGEAcgBnAGkA
bgAtAGIAbwB0AHQAbwBtADoANwAuADUAcAB0ACcAPgA8AHMAcABhAG4AIABsAGEAbgBnAD0ARQBO
AC0AVQBTAA0ACgAgACAAcwB0AHkAbABlAD0AJwBmAG8AbgB0AC0AcwBpAHoAZQA6ADEAMAAuADUA
cAB0ADsAZgBvAG4AdAAtAGYAYQBtAGkAbAB5ADoAIgBUAGkAbQBlAHMAIABOAGUAdwAgAFIAbwBt
AGEAbgAiACwAcwBlAHIAaQBmADsAYwBvAGwAbwByADoAYgBsAGEAYwBrADsADQAKACAAIABtAHMA
bwAtAGMAbwBsAG8AcgAtAGEAbAB0ADoAdwBpAG4AZABvAHcAdABlAHgAdAAnAD4AMAAuADAANwAy
ADwALwBzAHAAYQBuAD4APABzAHAAYQBuACAAbABhAG4AZwA9AEUATgAtAFUAUwAgAHMAdAB5AGwA
ZQA9ACcAZgBvAG4AdAAtAHMAaQB6AGUAOgAxADAALgA1AHAAdAA7AA0ACgAgACAAZgBvAG4AdAAt
AGYAYQBtAGkAbAB5ADoAIgBUAGkAbQBlAHMAIABOAGUAdwAgAFIAbwBtAGEAbgAiACwAcwBlAHIA
aQBmACcAPgA8AG8AOgBwAD4APAAvAG8AOgBwAD4APAAvAHMAcABhAG4APgA8AC8AcAA+AA0ACgAg
ACAAPAAvAHQAZAA+AA0ACgAgACAAPAB0AGQAIAB3AGkAZAB0AGgAPQAiADkAJQAiACAAdgBhAGwA
aQBnAG4APQB0AG8AcAAgAHMAdAB5AGwAZQA9ACcAdwBpAGQAdABoADoAOQAuADIAOAAlADsAcABh
AGQAZABpAG4AZwA6AC4ANwA1AHAAdAAgAC4ANwA1AHAAdAAgAC4ANwA1AHAAdAAgAC4ANwA1AHAA
dAA7AA0ACgAgACAAaABlAGkAZwBoAHQAOgAyADAALgAyADUAcAB0ACcAPgANAAoAIAAgADwAcAAg
AGMAbABhAHMAcwA9AE0AcwBvAE4AbwByAG0AYQBsACAAcwB0AHkAbABlAD0AJwBtAGEAcgBnAGkA
bgAtAGIAbwB0AHQAbwBtADoANwAuADUAcAB0ACcAPgA8AHMAcABhAG4AIABsAGEAbgBnAD0ARQBO
AC0AVQBTAA0ACgAgACAAcwB0AHkAbABlAD0AJwBmAG8AbgB0AC0AcwBpAHoAZQA6ADEAMAAuADUA
cAB0ADsAZgBvAG4AdAAtAGYAYQBtAGkAbAB5ADoAIgBUAGkAbQBlAHMAIABOAGUAdwAgAFIAbwBt
AGEAbgAiACwAcwBlAHIAaQBmADsAYwBvAGwAbwByADoAYgBsAGEAYwBrADsADQAKACAAIABtAHMA
bwAtAGMAbwBsAG8AcgAtAGEAbAB0ADoAdwBpAG4AZABvAHcAdABlAHgAdAAnAD4AMAAuADEAOAAx
ADwALwBzAHAAYQBuAD4APABzAHAAYQBuACAAbABhAG4AZwA9AEUATgAtAFUAUwAgAHMAdAB5AGwA
ZQA9ACcAZgBvAG4AdAAtAHMAaQB6AGUAOgAxADAALgA1AHAAdAA7AA0ACgAgACAAZgBvAG4AdAAt
AGYAYQBtAGkAbAB5ADoAIgBUAGkAbQBlAHMAIABOAGUAdwAgAFIAbwBtAGEAbgAiACwAcwBlAHIA
aQBmACcAPgA8AG8AOgBwAD4APAAvAG8AOgBwAD4APAAvAHMAcABhAG4APgA8AC8AcAA+AA0ACgAg
ACAAPAAvAHQAZAA+AA0ACgAgACAAPAB0AGQAIAB3AGkAZAB0AGgAPQAiADUAJQAiACAAdgBhAGwA
aQBnAG4APQB0AG8AcAAgAHMAdAB5AGwAZQA9ACcAdwBpAGQAdABoADoANQAuADUANgAlADsAcABh
AGQAZABpAG4AZwA6AC4ANwA1AHAAdAAgAC4ANwA1AHAAdAAgAC4ANwA1AHAAdAAgAC4ANwA1AHAA
dAA7AA0ACgAgACAAaABlAGkAZwBoAHQAOgAyADAALgAyADUAcAB0ACcAPgANAAoAIAAgADwAcAAg
AGMAbABhAHMAcwA9AE0AcwBvAE4AbwByAG0AYQBsACAAcwB0AHkAbABlAD0AJwBtAGEAcgBnAGkA
bgAtAGIAbwB0AHQAbwBtADoANwAuADUAcAB0ACcAPgA8AHMAcABhAG4AIABsAGEAbgBnAD0ARQBO
AC0AVQBTAA0ACgAgACAAcwB0AHkAbABlAD0AJwBmAG8AbgB0AC0AcwBpAHoAZQA6ADEAMAAuADUA
cAB0ADsAZgBvAG4AdAAtAGYAYQBtAGkAbAB5ADoAIgBUAGkAbQBlAHMAIABOAGUAdwAgAFIAbwBt
AGEAbgAiACwAcwBlAHIAaQBmADsAYwBvAGwAbwByADoAYgBsAGEAYwBrADsADQAKACAAIABtAHMA
bwAtAGMAbwBsAG8AcgAtAGEAbAB0ADoAdwBpAG4AZABvAHcAdABlAHgAdAAnAD4ANAAuADIANAA2
ADwALwBzAHAAYQBuAD4APABzAHAAYQBuACAAbABhAG4AZwA9AEUATgAtAFUAUwAgAHMAdAB5AGwA
ZQA9ACcAZgBvAG4AdAAtAHMAaQB6AGUAOgAxADAALgA1AHAAdAA7AA0ACgAgACAAZgBvAG4AdAAt
AGYAYQBtAGkAbAB5ADoAIgBUAGkAbQBlAHMAIABOAGUAdwAgAFIAbwBtAGEAbgAiACwAcwBlAHIA
aQBmACcAPgA8AG8AOgBwAD4APAAvAG8AOgBwAD4APAAvAHMAcABhAG4APgA8AC8AcAA+AA0ACgAg
ACAAPAAvAHQAZAA+AA0ACgAgACAAPAB0AGQAIAB3AGkAZAB0AGgAPQAiADYAJQAiACAAdgBhAGwA
aQBnAG4APQB0AG8AcAAgAHMAdAB5AGwAZQA9ACcAdwBpAGQAdABoADoANgAuADUAJQA7AHAAYQBk
AGQAaQBuAGcAOgAuADcANQBwAHQAIAAuADcANQBwAHQAIAAuADcANQBwAHQAIAAuADcANQBwAHQA
OwANAAoAIAAgAGgAZQBpAGcAaAB0ADoAMgAwAC4AMgA1AHAAdAAnAD4ADQAKACAAIAA8AHAAIABj
AGwAYQBzAHMAPQBNAHMAbwBOAG8AcgBtAGEAbAAgAHMAdAB5AGwAZQA9ACcAbQBhAHIAZwBpAG4A
LQBiAG8AdAB0AG8AbQA6ADcALgA1AHAAdAAnAD4APABzAHAAYQBuACAAbABhAG4AZwA9AEUATgAt
AFUAUwANAAoAIAAgAHMAdAB5AGwAZQA9ACcAZgBvAG4AdAAtAHMAaQB6AGUAOgAxADAALgA1AHAA
dAA7AGYAbwBuAHQALQBmAGEAbQBpAGwAeQA6ACIAVABpAG0AZQBzACAATgBlAHcAIABSAG8AbQBh
AG4AIgAsAHMAZQByAGkAZgA7AGMAbwBsAG8AcgA6AGIAbABhAGMAawA7AA0ACgAgACAAbQBzAG8A
LQBjAG8AbABvAHIALQBhAGwAdAA6AHcAaQBuAGQAbwB3AHQAZQB4AHQAJwA+ADAALgAwADAAMAA8
AHMAdQBwAD4AKgAqADwALwBzAHUAcAA+ADwALwBzAHAAYQBuAD4APABzAHAAYQBuACAAbABhAG4A
ZwA9AEUATgAtAFUAUwANAAoAIAAgAHMAdAB5AGwAZQA9ACcAZgBvAG4AdAAtAHMAaQB6AGUAOgAx
ADAALgA1AHAAdAA7AGYAbwBuAHQALQBmAGEAbQBpAGwAeQA6ACIAVABpAG0AZQBzACAATgBlAHcA
IABSAG8AbQBhAG4AIgAsAHMAZQByAGkAZgAnAD4APABvADoAcAA+ADwALwBvADoAcAA+ADwALwBz
AHAAYQBuAD4APAAvAHAAPgANAAoAIAAgADwALwB0AGQAPgANAAoAIAAgADwAdABkACAAdwBpAGQA
dABoAD0AIgA1ACUAIgAgAHYAYQBsAGkAZwBuAD0AdABvAHAAIABzAHQAeQBsAGUAPQAnAHcAaQBk
AHQAaAA6ADUALgAxACUAOwBwAGEAZABkAGkAbgBnADoALgA3ADUAcAB0ACAALgA3ADUAcAB0ACAA
LgA3ADUAcAB0ACAALgA3ADUAcAB0ADsADQAKACAAIABoAGUAaQBnAGgAdAA6ADIAMAAuADIANQBw
AHQAJwA+AA0ACgAgACAAPABwACAAYwBsAGEAcwBzAD0ATQBzAG8ATgBvAHIAbQBhAGwAIABzAHQA
eQBsAGUAPQAnAG0AYQByAGcAaQBuAC0AYgBvAHQAdABvAG0AOgA3AC4ANQBwAHQAJwA+ADwAcwBw
AGEAbgAgAGwAYQBuAGcAPQBFAE4ALQBVAFMADQAKACAAIABzAHQAeQBsAGUAPQAnAGYAbwBuAHQA
LQBzAGkAegBlADoAMQAwAC4ANQBwAHQAOwBmAG8AbgB0AC0AZgBhAG0AaQBsAHkAOgAiAFQAaQBt
AGUAcwAgAE4AZQB3ACAAUgBvAG0AYQBuACIALABzAGUAcgBpAGYAOwBjAG8AbABvAHIAOgBiAGwA
YQBjAGsAOwANAAoAIAAgAG0AcwBvAC0AYwBvAGwAbwByAC0AYQBsAHQAOgB3AGkAbgBkAG8AdwB0
AGUAeAB0ACcAPgAxAC4AMAA0ADMAPAAvAHMAcABhAG4APgA8AHMAcABhAG4AIABsAGEAbgBnAD0A
RQBOAC0AVQBTACAAcwB0AHkAbABlAD0AJwBmAG8AbgB0AC0AcwBpAHoAZQA6ADEAMAAuADUAcAB0
ADsADQAKACAAIABmAG8AbgB0AC0AZgBhAG0AaQBsAHkAOgAiAFQAaQBtAGUAcwAgAE4AZQB3ACAA
UgBvAG0AYQBuACIALABzAGUAcgBpAGYAJwA+ADwAbwA6AHAAPgA8AC8AbwA6AHAAPgA8AC8AcwBw
AGEAbgA+ADwALwBwAD4ADQAKACAAIAA8AC8AdABkAD4ADQAKACAAIAA8AHQAZAAgAHcAaQBkAHQA
aAA9ACIAMQAzACUAIgAgAHYAYQBsAGkAZwBuAD0AdABvAHAAIABzAHQAeQBsAGUAPQAnAHcAaQBk
AHQAaAA6ADEAMwAuADkAMgAlADsAcABhAGQAZABpAG4AZwA6AC4ANwA1AHAAdAAgAC4ANwA1AHAA
dAAgAC4ANwA1AHAAdAAgAC4ANwA1AHAAdAA7AA0ACgAgACAAaABlAGkAZwBoAHQAOgAyADAALgAy
ADUAcAB0ACcAPgANAAoAIAAgADwAcAAgAGMAbABhAHMAcwA9AE0AcwBvAE4AbwByAG0AYQBsACAA
YQBsAGkAZwBuAD0AYwBlAG4AdABlAHIAIABzAHQAeQBsAGUAPQAnAG0AYQByAGcAaQBuAC0AYgBv
AHQAdABvAG0AOgA3AC4ANQBwAHQAOwB0AGUAeAB0AC0AYQBsAGkAZwBuADoAYwBlAG4AdABlAHIA
JwA+ADwAcwBwAGEAbgANAAoAIAAgAGwAYQBuAGcAPQBFAE4ALQBVAFMAIABzAHQAeQBsAGUAPQAn
AGYAbwBuAHQALQBzAGkAegBlADoAMQAwAC4ANQBwAHQAOwBmAG8AbgB0AC0AZgBhAG0AaQBsAHkA
OgAiAFQAaQBtAGUAcwAgAE4AZQB3ACAAUgBvAG0AYQBuACIALABzAGUAcgBpAGYAOwANAAoAIAAg
AGMAbwBsAG8AcgA6AGIAbABhAGMAawA7AG0AcwBvAC0AYwBvAGwAbwByAC0AYQBsAHQAOgB3AGkA
bgBkAG8AdwB0AGUAeAB0ACcAPgAwAC4AMQA2ADYAPAAvAHMAcABhAG4APgA8AHMAcABhAG4AIABs
AGEAbgBnAD0ARQBOAC0AVQBTAA0ACgAgACAAcwB0AHkAbABlAD0AJwBmAG8AbgB0AC0AcwBpAHoA
ZQA6ADEAMAAuADUAcAB0ADsAZgBvAG4AdAAtAGYAYQBtAGkAbAB5ADoAIgBUAGkAbQBlAHMAIABO
AGUAdwAgAFIAbwBtAGEAbgAiACwAcwBlAHIAaQBmACcAPgA8AG8AOgBwAD4APAAvAG8AOgBwAD4A
PAAvAHMAcABhAG4APgA8AC8AcAA+AA0ACgAgACAAPAAvAHQAZAA+AA0ACgAgACAAPAB0AGQAIAB3
AGkAZAB0AGgAPQAiADEAMwAlACIAIAB2AGEAbABpAGcAbgA9AHQAbwBwACAAcwB0AHkAbABlAD0A
JwB3AGkAZAB0AGgAOgAxADMALgA5ADQAJQA7AHAAYQBkAGQAaQBuAGcAOgAuADcANQBwAHQAIAAu
ADcANQBwAHQAIAAuADcANQBwAHQAIAAuADcANQBwAHQAOwANAAoAIAAgAGgAZQBpAGcAaAB0ADoA
MgAwAC4AMgA1AHAAdAAnAD4ADQAKACAAIAA8AHAAIABjAGwAYQBzAHMAPQBNAHMAbwBOAG8AcgBt
AGEAbAAgAGEAbABpAGcAbgA9AGMAZQBuAHQAZQByACAAcwB0AHkAbABlAD0AJwBtAGEAcgBnAGkA
bgAtAGIAbwB0AHQAbwBtADoANwAuADUAcAB0ADsAdABlAHgAdAAtAGEAbABpAGcAbgA6AGMAZQBu
AHQAZQByACcAPgA8AHMAcABhAG4ADQAKACAAIABsAGEAbgBnAD0ARQBOAC0AVQBTACAAcwB0AHkA
bABlAD0AJwBmAG8AbgB0AC0AcwBpAHoAZQA6ADEAMAAuADUAcAB0ADsAZgBvAG4AdAAtAGYAYQBt
AGkAbAB5ADoAIgBUAGkAbQBlAHMAIABOAGUAdwAgAFIAbwBtAGEAbgAiACwAcwBlAHIAaQBmADsA
DQAKACAAIABjAG8AbABvAHIAOgBiAGwAYQBjAGsAOwBtAHMAbwAtAGMAbwBsAG8AcgAtAGEAbAB0
ADoAdwBpAG4AZABvAHcAdABlAHgAdAAnAD4AMAAuADQANAA5ADwALwBzAHAAYQBuAD4APABzAHAA
YQBuACAAbABhAG4AZwA9AEUATgAtAFUAUwANAAoAIAAgAHMAdAB5AGwAZQA9ACcAZgBvAG4AdAAt
AHMAaQB6AGUAOgAxADAALgA1AHAAdAA7AGYAbwBuAHQALQBmAGEAbQBpAGwAeQA6ACIAVABpAG0A
ZQBzACAATgBlAHcAIABSAG8AbQBhAG4AIgAsAHMAZQByAGkAZgAnAD4APABvADoAcAA+ADwALwBv
ADoAcAA+ADwALwBzAHAAYQBuAD4APAAvAHAAPgANAAoAIAAgADwALwB0AGQAPgANAAoAIAAgADwA
dABkACAAdwBpAGQAdABoAD0AIgA2ACUAIgAgAHYAYQBsAGkAZwBuAD0AdABvAHAAIABzAHQAeQBs
AGUAPQAnAHcAaQBkAHQAaAA6ADYALgAzADIAJQA7AHAAYQBkAGQAaQBuAGcAOgAuADcANQBwAHQA
IAAuADcANQBwAHQAIAAuADcANQBwAHQAIAAuADcANQBwAHQAOwANAAoAIAAgAGgAZQBpAGcAaAB0
ADoAMgAwAC4AMgA1AHAAdAAnAD4ADQAKACAAIAA8AHAAIABjAGwAYQBzAHMAPQBNAHMAbwBOAG8A
cgBtAGEAbAAgAHMAdAB5AGwAZQA9ACcAbQBhAHIAZwBpAG4ALQBiAG8AdAB0AG8AbQA6ADcALgA1
AHAAdAAnAD4APABzAHAAYQBuACAAbABhAG4AZwA9AEUATgAtAFUAUwANAAoAIAAgAHMAdAB5AGwA
ZQA9ACcAZgBvAG4AdAAtAHMAaQB6AGUAOgAxADAALgA1AHAAdAA7AGYAbwBuAHQALQBmAGEAbQBp
AGwAeQA6ACIAVABpAG0AZQBzACAATgBlAHcAIABSAG8AbQBhAG4AIgAsAHMAZQByAGkAZgAnAD4A
PABvADoAcAA+ACYAbgBiAHMAcAA7ADwALwBvADoAcAA+ADwALwBzAHAAYQBuAD4APAAvAHAAPgAN
AAoAIAAgADwALwB0AGQAPgANAAoAIAAgADwAdABkACAAdwBpAGQAdABoAD0AIgA5ACUAIgAgAHYA
YQBsAGkAZwBuAD0AdABvAHAAIABzAHQAeQBsAGUAPQAnAHcAaQBkAHQAaAA6ADkALgA2ADYAJQA7
AHAAYQBkAGQAaQBuAGcAOgAuADcANQBwAHQAIAAuADcANQBwAHQAIAAuADcANQBwAHQAIAAuADcA
NQBwAHQAOwANAAoAIAAgAGgAZQBpAGcAaAB0ADoAMgAwAC4AMgA1AHAAdAAnAD4ADQAKACAAIAA8
AHAAIABjAGwAYQBzAHMAPQBNAHMAbwBOAG8AcgBtAGEAbAAgAHMAdAB5AGwAZQA9ACcAbQBhAHIA
ZwBpAG4ALQBiAG8AdAB0AG8AbQA6ADcALgA1AHAAdAAnAD4APABzAHAAYQBuACAAbABhAG4AZwA9
AEUATgAtAFUAUwANAAoAIAAgAHMAdAB5AGwAZQA9ACcAZgBvAG4AdAAtAHMAaQB6AGUAOgAxADAA
LgA1AHAAdAA7AGYAbwBuAHQALQBmAGEAbQBpAGwAeQA6ACIAVABpAG0AZQBzACAATgBlAHcAIABS
AG8AbQBhAG4AIgAsAHMAZQByAGkAZgAnAD4APABvADoAcAA+ACYAbgBiAHMAcAA7ADwALwBvADoA
cAA+ADwALwBzAHAAYQBuAD4APAAvAHAAPgANAAoAIAAgADwALwB0AGQAPgANAAoAIAA8AC8AdABy
AD4ADQAKACAAPAB0AHIAIABzAHQAeQBsAGUAPQAnAG0AcwBvAC0AeQBmAHQAaQAtAGkAcgBvAHcA
OgA1ADsAaABlAGkAZwBoAHQAOgAyADAALgAyADUAcAB0ACcAPgANAAoAIAAgADwAdABkACAAdwBp
AGQAdABoAD0AIgAxADYAJQAiACAAcwB0AHkAbABlAD0AJwB3AGkAZAB0AGgAOgAxADYALgA3ACUA
OwBwAGEAZABkAGkAbgBnADoALgA3ADUAcAB0ACAALgA3ADUAcAB0ACAALgA3ADUAcAB0ACAALgA3
ADUAcAB0ADsADQAKACAAIABoAGUAaQBnAGgAdAA6ADIAMAAuADIANQBwAHQAJwA+AA0ACgAgACAA
PABwACAAYwBsAGEAcwBzAD0ATQBzAG8ATgBvAHIAbQBhAGwAIABzAHQAeQBsAGUAPQAnAG0AYQBy
AGcAaQBuAC0AYgBvAHQAdABvAG0AOgA3AC4ANQBwAHQAJwA+ADwAcwBwAGEAbgAgAGwAYQBuAGcA
PQBFAE4ALQBVAFMADQAKACAAIABzAHQAeQBsAGUAPQAnAGYAbwBuAHQALQBzAGkAegBlADoAMQAw
AC4ANQBwAHQAOwBmAG8AbgB0AC0AZgBhAG0AaQBsAHkAOgAiAFQAaQBtAGUAcwAgAE4AZQB3ACAA
UgBvAG0AYQBuACIALABzAGUAcgBpAGYAOwBjAG8AbABvAHIAOgBiAGwAYQBjAGsAOwANAAoAIAAg
AG0AcwBvAC0AYwBvAGwAbwByAC0AYQBsAHQAOgB3AGkAbgBkAG8AdwB0AGUAeAB0ACcAPgBHAGUA
bgBlAHIAYQBsACAAaABlAGEAbAB0AGgAIABjAG8AbgBkAGkAdABpAG8AbgA8AC8AcwBwAGEAbgA+
ADwAcwBwAGEAbgAgAGwAYQBuAGcAPQBFAE4ALQBVAFMADQAKACAAIABzAHQAeQBsAGUAPQAnAGYA
bwBuAHQALQBzAGkAegBlADoAMQAwAC4ANQBwAHQAOwBmAG8AbgB0AC0AZgBhAG0AaQBsAHkAOgAi
AFQAaQBtAGUAcwAgAE4AZQB3ACAAUgBvAG0AYQBuACIALABzAGUAcgBpAGYAJwA+ADwAbwA6AHAA
PgA8AC8AbwA6AHAAPgA8AC8AcwBwAGEAbgA+ADwALwBwAD4ADQAKACAAIAA8AC8AdABkAD4ADQAK
ACAAIAA8AHQAZAAgAHcAaQBkAHQAaAA9ACIANQAlACIAIAB2AGEAbABpAGcAbgA9AHQAbwBwACAA
cwB0AHkAbABlAD0AJwB3AGkAZAB0AGgAOgA1AC4ANQA2ACUAOwBwAGEAZABkAGkAbgBnADoALgA3
ADUAcAB0ACAALgA3ADUAcAB0ACAALgA3ADUAcAB0ACAALgA3ADUAcAB0ADsADQAKACAAIABoAGUA
aQBnAGgAdAA6ADIAMAAuADIANQBwAHQAJwA+AA0ACgAgACAAPABwACAAYwBsAGEAcwBzAD0ATQBz
AG8ATgBvAHIAbQBhAGwAIABzAHQAeQBsAGUAPQAnAG0AYQByAGcAaQBuAC0AYgBvAHQAdABvAG0A
OgA3AC4ANQBwAHQAJwA+ADwAcwBwAGEAbgAgAGwAYQBuAGcAPQBFAE4ALQBVAFMADQAKACAAIABz
AHQAeQBsAGUAPQAnAGYAbwBuAHQALQBzAGkAegBlADoAMQAwAC4ANQBwAHQAOwBmAG8AbgB0AC0A
ZgBhAG0AaQBsAHkAOgAiAFQAaQBtAGUAcwAgAE4AZQB3ACAAUgBvAG0AYQBuACIALABzAGUAcgBp
AGYAOwBjAG8AbABvAHIAOgBiAGwAYQBjAGsAOwANAAoAIAAgAG0AcwBvAC0AYwBvAGwAbwByAC0A
YQBsAHQAOgB3AGkAbgBkAG8AdwB0AGUAeAB0ACcAPgAwAC4AMgA5ADQAPAAvAHMAcABhAG4APgA8
AHMAcABhAG4AIABsAGEAbgBnAD0ARQBOAC0AVQBTACAAcwB0AHkAbABlAD0AJwBmAG8AbgB0AC0A
cwBpAHoAZQA6ADEAMAAuADUAcAB0ADsADQAKACAAIABmAG8AbgB0AC0AZgBhAG0AaQBsAHkAOgAi
AFQAaQBtAGUAcwAgAE4AZQB3ACAAUgBvAG0AYQBuACIALABzAGUAcgBpAGYAJwA+ADwAbwA6AHAA
PgA8AC8AbwA6AHAAPgA8AC8AcwBwAGEAbgA+ADwALwBwAD4ADQAKACAAIAA8AC8AdABkAD4ADQAK
ACAAIAA8AHQAZAAgAHcAaQBkAHQAaAA9ACIANwAlACIAIAB2AGEAbABpAGcAbgA9AHQAbwBwACAA
cwB0AHkAbABlAD0AJwB3AGkAZAB0AGgAOgA3AC4ANAA2ACUAOwBwAGEAZABkAGkAbgBnADoALgA3
ADUAcAB0ACAALgA3ADUAcAB0ACAALgA3ADUAcAB0ACAALgA3ADUAcAB0ADsADQAKACAAIABoAGUA
aQBnAGgAdAA6ADIAMAAuADIANQBwAHQAJwA+AA0ACgAgACAAPABwACAAYwBsAGEAcwBzAD0ATQBz
AG8ATgBvAHIAbQBhAGwAIABzAHQAeQBsAGUAPQAnAG0AYQByAGcAaQBuAC0AYgBvAHQAdABvAG0A
OgA3AC4ANQBwAHQAJwA+ADwAcwBwAGEAbgAgAGwAYQBuAGcAPQBFAE4ALQBVAFMADQAKACAAIABz
AHQAeQBsAGUAPQAnAGYAbwBuAHQALQBzAGkAegBlADoAMQAwAC4ANQBwAHQAOwBmAG8AbgB0AC0A
ZgBhAG0AaQBsAHkAOgAiAFQAaQBtAGUAcwAgAE4AZQB3ACAAUgBvAG0AYQBuACIALABzAGUAcgBp
AGYAOwBjAG8AbABvAHIAOgBiAGwAYQBjAGsAOwANAAoAIAAgAG0AcwBvAC0AYwBvAGwAbwByAC0A
YQBsAHQAOgB3AGkAbgBkAG8AdwB0AGUAeAB0ACcAPgAwAC4AMAA5ADYAPAAvAHMAcABhAG4APgA8
AHMAcABhAG4AIABsAGEAbgBnAD0ARQBOAC0AVQBTACAAcwB0AHkAbABlAD0AJwBmAG8AbgB0AC0A
cwBpAHoAZQA6ADEAMAAuADUAcAB0ADsADQAKACAAIABmAG8AbgB0AC0AZgBhAG0AaQBsAHkAOgAi
AFQAaQBtAGUAcwAgAE4AZQB3ACAAUgBvAG0AYQBuACIALABzAGUAcgBpAGYAJwA+ADwAbwA6AHAA
PgA8AC8AbwA6AHAAPgA8AC8AcwBwAGEAbgA+ADwALwBwAD4ADQAKACAAIAA8AC8AdABkAD4ADQAK
ACAAIAA8AHQAZAAgAHcAaQBkAHQAaAA9ACIAOQAlACIAIAB2AGEAbABpAGcAbgA9AHQAbwBwACAA
cwB0AHkAbABlAD0AJwB3AGkAZAB0AGgAOgA5AC4AMgA4ACUAOwBwAGEAZABkAGkAbgBnADoALgA3
ADUAcAB0ACAALgA3ADUAcAB0ACAALgA3ADUAcAB0ACAALgA3ADUAcAB0ADsADQAKACAAIABoAGUA
aQBnAGgAdAA6ADIAMAAuADIANQBwAHQAJwA+AA0ACgAgACAAPABwACAAYwBsAGEAcwBzAD0ATQBz
AG8ATgBvAHIAbQBhAGwAIABzAHQAeQBsAGUAPQAnAG0AYQByAGcAaQBuAC0AYgBvAHQAdABvAG0A
OgA3AC4ANQBwAHQAJwA+ADwAcwBwAGEAbgAgAGwAYQBuAGcAPQBFAE4ALQBVAFMADQAKACAAIABz
AHQAeQBsAGUAPQAnAGYAbwBuAHQALQBzAGkAegBlADoAMQAwAC4ANQBwAHQAOwBmAG8AbgB0AC0A
ZgBhAG0AaQBsAHkAOgAiAFQAaQBtAGUAcwAgAE4AZQB3ACAAUgBvAG0AYQBuACIALABzAGUAcgBp
AGYAOwBjAG8AbABvAHIAOgBiAGwAYQBjAGsAOwANAAoAIAAgAG0AcwBvAC0AYwBvAGwAbwByAC0A
YQBsAHQAOgB3AGkAbgBkAG8AdwB0AGUAeAB0ACcAPgAwAC4AMQA0ADIAPAAvAHMAcABhAG4APgA8
AHMAcABhAG4AIABsAGEAbgBnAD0ARQBOAC0AVQBTACAAcwB0AHkAbABlAD0AJwBmAG8AbgB0AC0A
cwBpAHoAZQA6ADEAMAAuADUAcAB0ADsADQAKACAAIABmAG8AbgB0AC0AZgBhAG0AaQBsAHkAOgAi
AFQAaQBtAGUAcwAgAE4AZQB3ACAAUgBvAG0AYQBuACIALABzAGUAcgBpAGYAJwA+ADwAbwA6AHAA
PgA8AC8AbwA6AHAAPgA8AC8AcwBwAGEAbgA+ADwALwBwAD4ADQAKACAAIAA8AC8AdABkAD4ADQAK
ACAAIAA8AHQAZAAgAHcAaQBkAHQAaAA9ACIANQAlACIAIAB2AGEAbABpAGcAbgA9AHQAbwBwACAA
cwB0AHkAbABlAD0AJwB3AGkAZAB0AGgAOgA1AC4ANQA2ACUAOwBwAGEAZABkAGkAbgBnADoALgA3
ADUAcAB0ACAALgA3ADUAcAB0ACAALgA3ADUAcAB0ACAALgA3ADUAcAB0ADsADQAKACAAIABoAGUA
aQBnAGgAdAA6ADIAMAAuADIANQBwAHQAJwA+AA0ACgAgACAAPABwACAAYwBsAGEAcwBzAD0ATQBz
AG8ATgBvAHIAbQBhAGwAIABzAHQAeQBsAGUAPQAnAG0AYQByAGcAaQBuAC0AYgBvAHQAdABvAG0A
OgA3AC4ANQBwAHQAJwA+ADwAcwBwAGEAbgAgAGwAYQBuAGcAPQBFAE4ALQBVAFMADQAKACAAIABz
AHQAeQBsAGUAPQAnAGYAbwBuAHQALQBzAGkAegBlADoAMQAwAC4ANQBwAHQAOwBmAG8AbgB0AC0A
ZgBhAG0AaQBsAHkAOgAiAFQAaQBtAGUAcwAgAE4AZQB3ACAAUgBvAG0AYQBuACIALABzAGUAcgBp
AGYAOwBjAG8AbABvAHIAOgBiAGwAYQBjAGsAOwANAAoAIAAgAG0AcwBvAC0AYwBvAGwAbwByAC0A
YQBsAHQAOgB3AGkAbgBkAG8AdwB0AGUAeAB0ACcAPgAzAC4AMAA3ADQAPAAvAHMAcABhAG4APgA8
AHMAcABhAG4AIABsAGEAbgBnAD0ARQBOAC0AVQBTACAAcwB0AHkAbABlAD0AJwBmAG8AbgB0AC0A
cwBpAHoAZQA6ADEAMAAuADUAcAB0ADsADQAKACAAIABmAG8AbgB0AC0AZgBhAG0AaQBsAHkAOgAi
AFQAaQBtAGUAcwAgAE4AZQB3ACAAUgBvAG0AYQBuACIALABzAGUAcgBpAGYAJwA+ADwAbwA6AHAA
PgA8AC8AbwA6AHAAPgA8AC8AcwBwAGEAbgA+ADwALwBwAD4ADQAKACAAIAA8AC8AdABkAD4ADQAK
ACAAIAA8AHQAZAAgAHcAaQBkAHQAaAA9ACIANgAlACIAIAB2AGEAbABpAGcAbgA9AHQAbwBwACAA
cwB0AHkAbABlAD0AJwB3AGkAZAB0AGgAOgA2AC4ANQAlADsAcABhAGQAZABpAG4AZwA6AC4ANwA1
AHAAdAAgAC4ANwA1AHAAdAAgAC4ANwA1AHAAdAAgAC4ANwA1AHAAdAA7AA0ACgAgACAAaABlAGkA
ZwBoAHQAOgAyADAALgAyADUAcAB0ACcAPgANAAoAIAAgADwAcAAgAGMAbABhAHMAcwA9AE0AcwBv
AE4AbwByAG0AYQBsACAAcwB0AHkAbABlAD0AJwBtAGEAcgBnAGkAbgAtAGIAbwB0AHQAbwBtADoA
NwAuADUAcAB0ACcAPgA8AHMAcABhAG4AIABsAGEAbgBnAD0ARQBOAC0AVQBTAA0ACgAgACAAcwB0
AHkAbABlAD0AJwBmAG8AbgB0AC0AcwBpAHoAZQA6ADEAMAAuADUAcAB0ADsAZgBvAG4AdAAtAGYA
YQBtAGkAbAB5ADoAIgBUAGkAbQBlAHMAIABOAGUAdwAgAFIAbwBtAGEAbgAiACwAcwBlAHIAaQBm
ADsAYwBvAGwAbwByADoAYgBsAGEAYwBrADsADQAKACAAIABtAHMAbwAtAGMAbwBsAG8AcgAtAGEA
bAB0ADoAdwBpAG4AZABvAHcAdABlAHgAdAAnAD4AMAAuADAAMAAyADwAcwB1AHAAPgAqACoAPAAv
AHMAdQBwAD4APAAvAHMAcABhAG4APgA8AHMAcABhAG4AIABsAGEAbgBnAD0ARQBOAC0AVQBTAA0A
CgAgACAAcwB0AHkAbABlAD0AJwBmAG8AbgB0AC0AcwBpAHoAZQA6ADEAMAAuADUAcAB0ADsAZgBv
AG4AdAAtAGYAYQBtAGkAbAB5ADoAIgBUAGkAbQBlAHMAIABOAGUAdwAgAFIAbwBtAGEAbgAiACwA
cwBlAHIAaQBmACcAPgA8AG8AOgBwAD4APAAvAG8AOgBwAD4APAAvAHMAcABhAG4APgA8AC8AcAA+
AA0ACgAgACAAPAAvAHQAZAA+AA0ACgAgACAAPAB0AGQAIAB3AGkAZAB0AGgAPQAiADUAJQAiACAA
dgBhAGwAaQBnAG4APQB0AG8AcAAgAHMAdAB5AGwAZQA9ACcAdwBpAGQAdABoADoANQAuADEAJQA7
AHAAYQBkAGQAaQBuAGcAOgAuADcANQBwAHQAIAAuADcANQBwAHQAIAAuADcANQBwAHQAIAAuADcA
NQBwAHQAOwANAAoAIAAgAGgAZQBpAGcAaAB0ADoAMgAwAC4AMgA1AHAAdAAnAD4ADQAKACAAIAA8
AHAAIABjAGwAYQBzAHMAPQBNAHMAbwBOAG8AcgBtAGEAbAAgAHMAdAB5AGwAZQA9ACcAbQBhAHIA
ZwBpAG4ALQBiAG8AdAB0AG8AbQA6ADcALgA1AHAAdAAnAD4APABzAHAAYQBuACAAbABhAG4AZwA9
AEUATgAtAFUAUwANAAoAIAAgAHMAdAB5AGwAZQA9ACcAZgBvAG4AdAAtAHMAaQB6AGUAOgAxADAA
LgA1AHAAdAA7AGYAbwBuAHQALQBmAGEAbQBpAGwAeQA6ACIAVABpAG0AZQBzACAATgBlAHcAIABS
AG8AbQBhAG4AIgAsAHMAZQByAGkAZgA7AGMAbwBsAG8AcgA6AGIAbABhAGMAawA7AA0ACgAgACAA
bQBzAG8ALQBjAG8AbABvAHIALQBhAGwAdAA6AHcAaQBuAGQAbwB3AHQAZQB4AHQAJwA+ADEALgAy
ADMAMQA8AC8AcwBwAGEAbgA+ADwAcwBwAGEAbgAgAGwAYQBuAGcAPQBFAE4ALQBVAFMAIABzAHQA
eQBsAGUAPQAnAGYAbwBuAHQALQBzAGkAegBlADoAMQAwAC4ANQBwAHQAOwANAAoAIAAgAGYAbwBu
AHQALQBmAGEAbQBpAGwAeQA6ACIAVABpAG0AZQBzACAATgBlAHcAIABSAG8AbQBhAG4AIgAsAHMA
ZQByAGkAZgAnAD4APABvADoAcAA+ADwALwBvADoAcAA+ADwALwBzAHAAYQBuAD4APAAvAHAAPgAN
AAoAIAAgADwALwB0AGQAPgANAAoAIAAgADwAdABkACAAdwBpAGQAdABoAD0AIgAxADMAJQAiACAA
dgBhAGwAaQBnAG4APQB0AG8AcAAgAHMAdAB5AGwAZQA9ACcAdwBpAGQAdABoADoAMQAzAC4AOQAy
ACUAOwBwAGEAZABkAGkAbgBnADoALgA3ADUAcAB0ACAALgA3ADUAcAB0ACAALgA3ADUAcAB0ACAA
LgA3ADUAcAB0ADsADQAKACAAIABoAGUAaQBnAGgAdAA6ADIAMAAuADIANQBwAHQAJwA+AA0ACgAg
ACAAPABwACAAYwBsAGEAcwBzAD0ATQBzAG8ATgBvAHIAbQBhAGwAIABhAGwAaQBnAG4APQBjAGUA
bgB0AGUAcgAgAHMAdAB5AGwAZQA9ACcAbQBhAHIAZwBpAG4ALQBiAG8AdAB0AG8AbQA6ADcALgA1
AHAAdAA7AHQAZQB4AHQALQBhAGwAaQBnAG4AOgBjAGUAbgB0AGUAcgAnAD4APABzAHAAYQBuAA0A
CgAgACAAbABhAG4AZwA9AEUATgAtAFUAUwAgAHMAdAB5AGwAZQA9ACcAZgBvAG4AdAAtAHMAaQB6
AGUAOgAxADAALgA1AHAAdAA7AGYAbwBuAHQALQBmAGEAbQBpAGwAeQA6ACIAVABpAG0AZQBzACAA
TgBlAHcAIABSAG8AbQBhAG4AIgAsAHMAZQByAGkAZgA7AA0ACgAgACAAYwBvAGwAbwByADoAYgBs
AGEAYwBrADsAbQBzAG8ALQBjAG8AbABvAHIALQBhAGwAdAA6AHcAaQBuAGQAbwB3AHQAZQB4AHQA
JwA+ADAALgAxADAANgA8AC8AcwBwAGEAbgA+ADwAcwBwAGEAbgAgAGwAYQBuAGcAPQBFAE4ALQBV
AFMADQAKACAAIABzAHQAeQBsAGUAPQAnAGYAbwBuAHQALQBzAGkAegBlADoAMQAwAC4ANQBwAHQA
OwBmAG8AbgB0AC0AZgBhAG0AaQBsAHkAOgAiAFQAaQBtAGUAcwAgAE4AZQB3ACAAUgBvAG0AYQBu
ACIALABzAGUAcgBpAGYAJwA+ADwAbwA6AHAAPgA8AC8AbwA6AHAAPgA8AC8AcwBwAGEAbgA+ADwA
LwBwAD4ADQAKACAAIAA8AC8AdABkAD4ADQAKACAAIAA8AHQAZAAgAHcAaQBkAHQAaAA9ACIAMQAz
ACUAIgAgAHYAYQBsAGkAZwBuAD0AdABvAHAAIABzAHQAeQBsAGUAPQAnAHcAaQBkAHQAaAA6ADEA
MwAuADkANAAlADsAcABhAGQAZABpAG4AZwA6AC4ANwA1AHAAdAAgAC4ANwA1AHAAdAAgAC4ANwA1
AHAAdAAgAC4ANwA1AHAAdAA7AA0ACgAgACAAaABlAGkAZwBoAHQAOgAyADAALgAyADUAcAB0ACcA
PgANAAoAIAAgADwAcAAgAGMAbABhAHMAcwA9AE0AcwBvAE4AbwByAG0AYQBsACAAYQBsAGkAZwBu
AD0AYwBlAG4AdABlAHIAIABzAHQAeQBsAGUAPQAnAG0AYQByAGcAaQBuAC0AYgBvAHQAdABvAG0A
OgA3AC4ANQBwAHQAOwB0AGUAeAB0AC0AYQBsAGkAZwBuADoAYwBlAG4AdABlAHIAJwA+ADwAcwBw
AGEAbgANAAoAIAAgAGwAYQBuAGcAPQBFAE4ALQBVAFMAIABzAHQAeQBsAGUAPQAnAGYAbwBuAHQA
LQBzAGkAegBlADoAMQAwAC4ANQBwAHQAOwBmAG8AbgB0AC0AZgBhAG0AaQBsAHkAOgAiAFQAaQBt
AGUAcwAgAE4AZQB3ACAAUgBvAG0AYQBuACIALABzAGUAcgBpAGYAOwANAAoAIAAgAGMAbwBsAG8A
cgA6AGIAbABhAGMAawA7AG0AcwBvAC0AYwBvAGwAbwByAC0AYQBsAHQAOgB3AGkAbgBkAG8AdwB0
AGUAeAB0ACcAPgAwAC4ANAA4ADEAPAAvAHMAcABhAG4APgA8AHMAcABhAG4AIABsAGEAbgBnAD0A
RQBOAC0AVQBTAA0ACgAgACAAcwB0AHkAbABlAD0AJwBmAG8AbgB0AC0AcwBpAHoAZQA6ADEAMAAu
ADUAcAB0ADsAZgBvAG4AdAAtAGYAYQBtAGkAbAB5ADoAIgBUAGkAbQBlAHMAIABOAGUAdwAgAFIA
bwBtAGEAbgAiACwAcwBlAHIAaQBmACcAPgA8AG8AOgBwAD4APAAvAG8AOgBwAD4APAAvAHMAcABh
AG4APgA8AC8AcAA+AA0ACgAgACAAPAAvAHQAZAA+AA0ACgAgACAAPAB0AGQAIAB3AGkAZAB0AGgA
PQAiADYAJQAiACAAdgBhAGwAaQBnAG4APQB0AG8AcAAgAHMAdAB5AGwAZQA9ACcAdwBpAGQAdABo
ADoANgAuADMAMgAlADsAcABhAGQAZABpAG4AZwA6AC4ANwA1AHAAdAAgAC4ANwA1AHAAdAAgAC4A
NwA1AHAAdAAgAC4ANwA1AHAAdAA7AA0ACgAgACAAaABlAGkAZwBoAHQAOgAyADAALgAyADUAcAB0
ACcAPgANAAoAIAAgADwAcAAgAGMAbABhAHMAcwA9AE0AcwBvAE4AbwByAG0AYQBsACAAcwB0AHkA
bABlAD0AJwBtAGEAcgBnAGkAbgAtAGIAbwB0AHQAbwBtADoANwAuADUAcAB0ACcAPgA8AHMAcABh
AG4AIABsAGEAbgBnAD0ARQBOAC0AVQBTAA0ACgAgACAAcwB0AHkAbABlAD0AJwBmAG8AbgB0AC0A
cwBpAHoAZQA6ADEAMAAuADUAcAB0ADsAZgBvAG4AdAAtAGYAYQBtAGkAbAB5ADoAIgBUAGkAbQBl
AHMAIABOAGUAdwAgAFIAbwBtAGEAbgAiACwAcwBlAHIAaQBmACcAPgA8AG8AOgBwAD4AJgBuAGIA
cwBwADsAPAAvAG8AOgBwAD4APAAvAHMAcABhAG4APgA8AC8AcAA+AA0ACgAgACAAPAAvAHQAZAA+
AA0ACgAgACAAPAB0AGQAIAB3AGkAZAB0AGgAPQAiADkAJQAiACAAdgBhAGwAaQBnAG4APQB0AG8A
cAAgAHMAdAB5AGwAZQA9ACcAdwBpAGQAdABoADoAOQAuADYANgAlADsAcABhAGQAZABpAG4AZwA6
AC4ANwA1AHAAdAAgAC4ANwA1AHAAdAAgAC4ANwA1AHAAdAAgAC4ANwA1AHAAdAA7AA0ACgAgACAA
aABlAGkAZwBoAHQAOgAyADAALgAyADUAcAB0ACcAPgANAAoAIAAgADwAcAAgAGMAbABhAHMAcwA9
AE0AcwBvAE4AbwByAG0AYQBsACAAcwB0AHkAbABlAD0AJwBtAGEAcgBnAGkAbgAtAGIAbwB0AHQA
bwBtADoANwAuADUAcAB0ACcAPgA8AHMAcABhAG4AIABsAGEAbgBnAD0ARQBOAC0AVQBTAA0ACgAg
ACAAcwB0AHkAbABlAD0AJwBmAG8AbgB0AC0AcwBpAHoAZQA6ADEAMAAuADUAcAB0ADsAZgBvAG4A
dAAtAGYAYQBtAGkAbAB5ADoAIgBUAGkAbQBlAHMAIABOAGUAdwAgAFIAbwBtAGEAbgAiACwAcwBl
AHIAaQBmACcAPgA8AG8AOgBwAD4AJgBuAGIAcwBwADsAPAAvAG8AOgBwAD4APAAvAHMAcABhAG4A
PgA8AC8AcAA+AA0ACgAgACAAPAAvAHQAZAA+AA0ACgAgADwALwB0AHIAPgANAAoAIAA8AHQAcgAg
AHMAdAB5AGwAZQA9ACcAbQBzAG8ALQB5AGYAdABpAC0AaQByAG8AdwA6ADYAOwBoAGUAaQBnAGgA
dAA6ADIAMAAuADIANQBwAHQAJwA+AA0ACgAgACAAPAB0AGQAIAB3AGkAZAB0AGgAPQAiADEANgAl
ACIAIABzAHQAeQBsAGUAPQAnAHcAaQBkAHQAaAA6ADEANgAuADcAJQA7AHAAYQBkAGQAaQBuAGcA
OgAuADcANQBwAHQAIAAuADcANQBwAHQAIAAuADcANQBwAHQAIAAuADcANQBwAHQAOwANAAoAIAAg
AGgAZQBpAGcAaAB0ADoAMgAwAC4AMgA1AHAAdAAnAD4ADQAKACAAIAA8AHAAIABjAGwAYQBzAHMA
PQBNAHMAbwBOAG8AcgBtAGEAbAAgAHMAdAB5AGwAZQA9ACcAbQBhAHIAZwBpAG4ALQBiAG8AdAB0
AG8AbQA6ADcALgA1AHAAdAAnAD4APABzAHAAYQBuACAAbABhAG4AZwA9AEUATgAtAFUAUwANAAoA
IAAgAHMAdAB5AGwAZQA9ACcAZgBvAG4AdAAtAHMAaQB6AGUAOgAxADAALgA1AHAAdAA7AGYAbwBu
AHQALQBmAGEAbQBpAGwAeQA6ACIAVABpAG0AZQBzACAATgBlAHcAIABSAG8AbQBhAG4AIgAsAHMA
ZQByAGkAZgA7AGMAbwBsAG8AcgA6AGIAbABhAGMAawA7AA0ACgAgACAAbQBzAG8ALQBjAG8AbABv
AHIALQBhAGwAdAA6AHcAaQBuAGQAbwB3AHQAZQB4AHQAJwA+AFIAZQBnAHUAbABhAHIAIABkAGkA
ZQB0ADwALwBzAHAAYQBuAD4APABzAHAAYQBuACAAbABhAG4AZwA9AEUATgAtAFUAUwANAAoAIAAg
AHMAdAB5AGwAZQA9ACcAZgBvAG4AdAAtAHMAaQB6AGUAOgAxADAALgA1AHAAdAA7AGYAbwBuAHQA
LQBmAGEAbQBpAGwAeQA6ACIAVABpAG0AZQBzACAATgBlAHcAIABSAG8AbQBhAG4AIgAsAHMAZQBy
AGkAZgAnAD4APABvADoAcAA+ADwALwBvADoAcAA+ADwALwBzAHAAYQBuAD4APAAvAHAAPgANAAoA
IAAgADwALwB0AGQAPgANAAoAIAAgADwAdABkACAAdwBpAGQAdABoAD0AIgA1ACUAIgAgAHYAYQBs
AGkAZwBuAD0AdABvAHAAIABzAHQAeQBsAGUAPQAnAHcAaQBkAHQAaAA6ADUALgA1ADYAJQA7AHAA
YQBkAGQAaQBuAGcAOgAuADcANQBwAHQAIAAuADcANQBwAHQAIAAuADcANQBwAHQAIAAuADcANQBw
AHQAOwANAAoAIAAgAGgAZQBpAGcAaAB0ADoAMgAwAC4AMgA1AHAAdAAnAD4ADQAKACAAIAA8AHAA
IABjAGwAYQBzAHMAPQBNAHMAbwBOAG8AcgBtAGEAbAAgAHMAdAB5AGwAZQA9ACcAbQBhAHIAZwBp
AG4ALQBiAG8AdAB0AG8AbQA6ADcALgA1AHAAdAAnAD4APABzAHAAYQBuACAAbABhAG4AZwA9AEUA
TgAtAFUAUwANAAoAIAAgAHMAdAB5AGwAZQA9ACcAZgBvAG4AdAAtAHMAaQB6AGUAOgAxADAALgA1
AHAAdAA7AGYAbwBuAHQALQBmAGEAbQBpAGwAeQA6ACIAVABpAG0AZQBzACAATgBlAHcAIABSAG8A
bQBhAG4AIgAsAHMAZQByAGkAZgA7AGMAbwBsAG8AcgA6AGIAbABhAGMAawA7AA0ACgAgACAAbQBz
AG8ALQBjAG8AbABvAHIALQBhAGwAdAA6AHcAaQBuAGQAbwB3AHQAZQB4AHQAJwA+ADAALgAyADcA
MgA8AC8AcwBwAGEAbgA+ADwAcwBwAGEAbgAgAGwAYQBuAGcAPQBFAE4ALQBVAFMAIABzAHQAeQBs
AGUAPQAnAGYAbwBuAHQALQBzAGkAegBlADoAMQAwAC4ANQBwAHQAOwANAAoAIAAgAGYAbwBuAHQA
LQBmAGEAbQBpAGwAeQA6ACIAVABpAG0AZQBzACAATgBlAHcAIABSAG8AbQBhAG4AIgAsAHMAZQBy
AGkAZgAnAD4APABvADoAcAA+ADwALwBvADoAcAA+ADwALwBzAHAAYQBuAD4APAAvAHAAPgANAAoA
IAAgADwALwB0AGQAPgANAAoAIAAgADwAdABkACAAdwBpAGQAdABoAD0AIgA3ACUAIgAgAHYAYQBs
AGkAZwBuAD0AdABvAHAAIABzAHQAeQBsAGUAPQAnAHcAaQBkAHQAaAA6ADcALgA0ADYAJQA7AHAA
YQBkAGQAaQBuAGcAOgAuADcANQBwAHQAIAAuADcANQBwAHQAIAAuADcANQBwAHQAIAAuADcANQBw
AHQAOwANAAoAIAAgAGgAZQBpAGcAaAB0ADoAMgAwAC4AMgA1AHAAdAAnAD4ADQAKACAAIAA8AHAA
IABjAGwAYQBzAHMAPQBNAHMAbwBOAG8AcgBtAGEAbAAgAHMAdAB5AGwAZQA9ACcAbQBhAHIAZwBp
AG4ALQBiAG8AdAB0AG8AbQA6ADcALgA1AHAAdAAnAD4APABzAHAAYQBuACAAbABhAG4AZwA9AEUA
TgAtAFUAUwANAAoAIAAgAHMAdAB5AGwAZQA9ACcAZgBvAG4AdAAtAHMAaQB6AGUAOgAxADAALgA1
AHAAdAA7AGYAbwBuAHQALQBmAGEAbQBpAGwAeQA6ACIAVABpAG0AZQBzACAATgBlAHcAIABSAG8A
bQBhAG4AIgAsAHMAZQByAGkAZgA7AGMAbwBsAG8AcgA6AGIAbABhAGMAawA7AA0ACgAgACAAbQBz
AG8ALQBjAG8AbABvAHIALQBhAGwAdAA6AHcAaQBuAGQAbwB3AHQAZQB4AHQAJwA+ADAALgAxADEA
MwA8AC8AcwBwAGEAbgA+ADwAcwBwAGEAbgAgAGwAYQBuAGcAPQBFAE4ALQBVAFMAIABzAHQAeQBs
AGUAPQAnAGYAbwBuAHQALQBzAGkAegBlADoAMQAwAC4ANQBwAHQAOwANAAoAIAAgAGYAbwBuAHQA
LQBmAGEAbQBpAGwAeQA6ACIAVABpAG0AZQBzACAATgBlAHcAIABSAG8AbQBhAG4AIgAsAHMAZQBy
AGkAZgAnAD4APABvADoAcAA+ADwALwBvADoAcAA+ADwALwBzAHAAYQBuAD4APAAvAHAAPgANAAoA
IAAgADwALwB0AGQAPgANAAoAIAAgADwAdABkACAAdwBpAGQAdABoAD0AIgA5ACUAIgAgAHYAYQBs
AGkAZwBuAD0AdABvAHAAIABzAHQAeQBsAGUAPQAnAHcAaQBkAHQAaAA6ADkALgAyADgAJQA7AHAA
YQBkAGQAaQBuAGcAOgAuADcANQBwAHQAIAAuADcANQBwAHQAIAAuADcANQBwAHQAIAAuADcANQBw
AHQAOwANAAoAIAAgAGgAZQBpAGcAaAB0ADoAMgAwAC4AMgA1AHAAdAAnAD4ADQAKACAAIAA8AHAA
IABjAGwAYQBzAHMAPQBNAHMAbwBOAG8AcgBtAGEAbAAgAHMAdAB5AGwAZQA9ACcAbQBhAHIAZwBp
AG4ALQBiAG8AdAB0AG8AbQA6ADcALgA1AHAAdAAnAD4APABzAHAAYQBuACAAbABhAG4AZwA9AEUA
TgAtAFUAUwANAAoAIAAgAHMAdAB5AGwAZQA9ACcAZgBvAG4AdAAtAHMAaQB6AGUAOgAxADAALgA1
AHAAdAA7AGYAbwBuAHQALQBmAGEAbQBpAGwAeQA6ACIAVABpAG0AZQBzACAATgBlAHcAIABSAG8A
bQBhAG4AIgAsAHMAZQByAGkAZgA7AGMAbwBsAG8AcgA6AGIAbABhAGMAawA7AA0ACgAgACAAbQBz
AG8ALQBjAG8AbABvAHIALQBhAGwAdAA6AHcAaQBuAGQAbwB3AHQAZQB4AHQAJwA+ADAALgAxADAA
OAA8AC8AcwBwAGEAbgA+ADwAcwBwAGEAbgAgAGwAYQBuAGcAPQBFAE4ALQBVAFMAIABzAHQAeQBs
AGUAPQAnAGYAbwBuAHQALQBzAGkAegBlADoAMQAwAC4ANQBwAHQAOwANAAoAIAAgAGYAbwBuAHQA
LQBmAGEAbQBpAGwAeQA6ACIAVABpAG0AZQBzACAATgBlAHcAIABSAG8AbQBhAG4AIgAsAHMAZQBy
AGkAZgAnAD4APABvADoAcAA+ADwALwBvADoAcAA+ADwALwBzAHAAYQBuAD4APAAvAHAAPgANAAoA
IAAgADwALwB0AGQAPgANAAoAIAAgADwAdABkACAAdwBpAGQAdABoAD0AIgA1ACUAIgAgAHYAYQBs
AGkAZwBuAD0AdABvAHAAIABzAHQAeQBsAGUAPQAnAHcAaQBkAHQAaAA6ADUALgA1ADYAJQA7AHAA
YQBkAGQAaQBuAGcAOgAuADcANQBwAHQAIAAuADcANQBwAHQAIAAuADcANQBwAHQAIAAuADcANQBw
AHQAOwANAAoAIAAgAGgAZQBpAGcAaAB0ADoAMgAwAC4AMgA1AHAAdAAnAD4ADQAKACAAIAA8AHAA
IABjAGwAYQBzAHMAPQBNAHMAbwBOAG8AcgBtAGEAbAAgAHMAdAB5AGwAZQA9ACcAbQBhAHIAZwBp
AG4ALQBiAG8AdAB0AG8AbQA6ADcALgA1AHAAdAAnAD4APABzAHAAYQBuACAAbABhAG4AZwA9AEUA
TgAtAFUAUwANAAoAIAAgAHMAdAB5AGwAZQA9ACcAZgBvAG4AdAAtAHMAaQB6AGUAOgAxADAALgA1
AHAAdAA7AGYAbwBuAHQALQBmAGEAbQBpAGwAeQA6ACIAVABpAG0AZQBzACAATgBlAHcAIABSAG8A
bQBhAG4AIgAsAHMAZQByAGkAZgA7AGMAbwBsAG8AcgA6AGIAbABhAGMAawA7AA0ACgAgACAAbQBz
AG8ALQBjAG8AbABvAHIALQBhAGwAdAA6AHcAaQBuAGQAbwB3AHQAZQB4AHQAJwA+ADIALgA0ADAA
OQA8AC8AcwBwAGEAbgA+ADwAcwBwAGEAbgAgAGwAYQBuAGcAPQBFAE4ALQBVAFMAIABzAHQAeQBs
AGUAPQAnAGYAbwBuAHQALQBzAGkAegBlADoAMQAwAC4ANQBwAHQAOwANAAoAIAAgAGYAbwBuAHQA
LQBmAGEAbQBpAGwAeQA6ACIAVABpAG0AZQBzACAATgBlAHcAIABSAG8AbQBhAG4AIgAsAHMAZQBy
AGkAZgAnAD4APABvADoAcAA+ADwALwBvADoAcAA+ADwALwBzAHAAYQBuAD4APAAvAHAAPgANAAoA
IAAgADwALwB0AGQAPgANAAoAIAAgADwAdABkACAAdwBpAGQAdABoAD0AIgA2ACUAIgAgAHYAYQBs
AGkAZwBuAD0AdABvAHAAIABzAHQAeQBsAGUAPQAnAHcAaQBkAHQAaAA6ADYALgA1ACUAOwBwAGEA
ZABkAGkAbgBnADoALgA3ADUAcAB0ACAALgA3ADUAcAB0ACAALgA3ADUAcAB0ACAALgA3ADUAcAB0
ADsADQAKACAAIABoAGUAaQBnAGgAdAA6ADIAMAAuADIANQBwAHQAJwA+AA0ACgAgACAAPABwACAA
YwBsAGEAcwBzAD0ATQBzAG8ATgBvAHIAbQBhAGwAIABzAHQAeQBsAGUAPQAnAG0AYQByAGcAaQBu
AC0AYgBvAHQAdABvAG0AOgA3AC4ANQBwAHQAJwA+ADwAcwBwAGEAbgAgAGwAYQBuAGcAPQBFAE4A
LQBVAFMADQAKACAAIABzAHQAeQBsAGUAPQAnAGYAbwBuAHQALQBzAGkAegBlADoAMQAwAC4ANQBw
AHQAOwBmAG8AbgB0AC0AZgBhAG0AaQBsAHkAOgAiAFQAaQBtAGUAcwAgAE4AZQB3ACAAUgBvAG0A
YQBuACIALABzAGUAcgBpAGYAOwBjAG8AbABvAHIAOgBiAGwAYQBjAGsAOwANAAoAIAAgAG0AcwBv
AC0AYwBvAGwAbwByAC0AYQBsAHQAOgB3AGkAbgBkAG8AdwB0AGUAeAB0ACcAPgAwAC4AMAAxADYA
PABzAHUAcAA+ACoAPAAvAHMAdQBwAD4APAAvAHMAcABhAG4APgA8AHMAcABhAG4AIABsAGEAbgBn
AD0ARQBOAC0AVQBTAA0ACgAgACAAcwB0AHkAbABlAD0AJwBmAG8AbgB0AC0AcwBpAHoAZQA6ADEA
MAAuADUAcAB0ADsAZgBvAG4AdAAtAGYAYQBtAGkAbAB5ADoAIgBUAGkAbQBlAHMAIABOAGUAdwAg
AFIAbwBtAGEAbgAiACwAcwBlAHIAaQBmACcAPgA8AG8AOgBwAD4APAAvAG8AOgBwAD4APAAvAHMA
cABhAG4APgA8AC8AcAA+AA0ACgAgACAAPAAvAHQAZAA+AA0ACgAgACAAPAB0AGQAIAB3AGkAZAB0
AGgAPQAiADUAJQAiACAAdgBhAGwAaQBnAG4APQB0AG8AcAAgAHMAdAB5AGwAZQA9ACcAdwBpAGQA
dABoADoANQAuADEAJQA7AHAAYQBkAGQAaQBuAGcAOgAuADcANQBwAHQAIAAuADcANQBwAHQAIAAu
ADcANQBwAHQAIAAuADcANQBwAHQAOwANAAoAIAAgAGgAZQBpAGcAaAB0ADoAMgAwAC4AMgA1AHAA
dAAnAD4ADQAKACAAIAA8AHAAIABjAGwAYQBzAHMAPQBNAHMAbwBOAG8AcgBtAGEAbAAgAHMAdAB5
AGwAZQA9ACcAbQBhAHIAZwBpAG4ALQBiAG8AdAB0AG8AbQA6ADcALgA1AHAAdAAnAD4APABzAHAA
YQBuACAAbABhAG4AZwA9AEUATgAtAFUAUwANAAoAIAAgAHMAdAB5AGwAZQA9ACcAZgBvAG4AdAAt
AHMAaQB6AGUAOgAxADAALgA1AHAAdAA7AGYAbwBuAHQALQBmAGEAbQBpAGwAeQA6ACIAVABpAG0A
ZQBzACAATgBlAHcAIABSAG8AbQBhAG4AIgAsAHMAZQByAGkAZgA7AGMAbwBsAG8AcgA6AGIAbABh
AGMAawA7AA0ACgAgACAAbQBzAG8ALQBjAG8AbABvAHIALQBhAGwAdAA6AHcAaQBuAGQAbwB3AHQA
ZQB4AHQAJwA+ADEALgAxADUANAA8AC8AcwBwAGEAbgA+ADwAcwBwAGEAbgAgAGwAYQBuAGcAPQBF
AE4ALQBVAFMAIABzAHQAeQBsAGUAPQAnAGYAbwBuAHQALQBzAGkAegBlADoAMQAwAC4ANQBwAHQA
OwANAAoAIAAgAGYAbwBuAHQALQBmAGEAbQBpAGwAeQA6ACIAVABpAG0AZQBzACAATgBlAHcAIABS
AG8AbQBhAG4AIgAsAHMAZQByAGkAZgAnAD4APABvADoAcAA+ADwALwBvADoAcAA+ADwALwBzAHAA
YQBuAD4APAAvAHAAPgANAAoAIAAgADwALwB0AGQAPgANAAoAIAAgADwAdABkACAAdwBpAGQAdABo
AD0AIgAxADMAJQAiACAAdgBhAGwAaQBnAG4APQB0AG8AcAAgAHMAdAB5AGwAZQA9ACcAdwBpAGQA
dABoADoAMQAzAC4AOQAyACUAOwBwAGEAZABkAGkAbgBnADoALgA3ADUAcAB0ACAALgA3ADUAcAB0
ACAALgA3ADUAcAB0ACAALgA3ADUAcAB0ADsADQAKACAAIABoAGUAaQBnAGgAdAA6ADIAMAAuADIA
NQBwAHQAJwA+AA0ACgAgACAAPABwACAAYwBsAGEAcwBzAD0ATQBzAG8ATgBvAHIAbQBhAGwAIABh
AGwAaQBnAG4APQBjAGUAbgB0AGUAcgAgAHMAdAB5AGwAZQA9ACcAbQBhAHIAZwBpAG4ALQBiAG8A
dAB0AG8AbQA6ADcALgA1AHAAdAA7AHQAZQB4AHQALQBhAGwAaQBnAG4AOgBjAGUAbgB0AGUAcgAn
AD4APABzAHAAYQBuAA0ACgAgACAAbABhAG4AZwA9AEUATgAtAFUAUwAgAHMAdAB5AGwAZQA9ACcA
ZgBvAG4AdAAtAHMAaQB6AGUAOgAxADAALgA1AHAAdAA7AGYAbwBuAHQALQBmAGEAbQBpAGwAeQA6
ACIAVABpAG0AZQBzACAATgBlAHcAIABSAG8AbQBhAG4AIgAsAHMAZQByAGkAZgA7AA0ACgAgACAA
YwBvAGwAbwByADoAYgBsAGEAYwBrADsAbQBzAG8ALQBjAG8AbABvAHIALQBhAGwAdAA6AHcAaQBu
AGQAbwB3AHQAZQB4AHQAJwA+ADAALgAwADUAMQA8AC8AcwBwAGEAbgA+ADwAcwBwAGEAbgAgAGwA
YQBuAGcAPQBFAE4ALQBVAFMADQAKACAAIABzAHQAeQBsAGUAPQAnAGYAbwBuAHQALQBzAGkAegBl
ADoAMQAwAC4ANQBwAHQAOwBmAG8AbgB0AC0AZgBhAG0AaQBsAHkAOgAiAFQAaQBtAGUAcwAgAE4A
ZQB3ACAAUgBvAG0AYQBuACIALABzAGUAcgBpAGYAJwA+ADwAbwA6AHAAPgA8AC8AbwA6AHAAPgA8
AC8AcwBwAGEAbgA+ADwALwBwAD4ADQAKACAAIAA8AC8AdABkAD4ADQAKACAAIAA8AHQAZAAgAHcA
aQBkAHQAaAA9ACIAMQAzACUAIgAgAHYAYQBsAGkAZwBuAD0AdABvAHAAIABzAHQAeQBsAGUAPQAn
AHcAaQBkAHQAaAA6ADEAMwAuADkANAAlADsAcABhAGQAZABpAG4AZwA6AC4ANwA1AHAAdAAgAC4A
NwA1AHAAdAAgAC4ANwA1AHAAdAAgAC4ANwA1AHAAdAA7AA0ACgAgACAAaABlAGkAZwBoAHQAOgAy
ADAALgAyADUAcAB0ACcAPgANAAoAIAAgADwAcAAgAGMAbABhAHMAcwA9AE0AcwBvAE4AbwByAG0A
YQBsACAAYQBsAGkAZwBuAD0AYwBlAG4AdABlAHIAIABzAHQAeQBsAGUAPQAnAG0AYQByAGcAaQBu
AC0AYgBvAHQAdABvAG0AOgA3AC4ANQBwAHQAOwB0AGUAeAB0AC0AYQBsAGkAZwBuADoAYwBlAG4A
dABlAHIAJwA+ADwAcwBwAGEAbgANAAoAIAAgAGwAYQBuAGcAPQBFAE4ALQBVAFMAIABzAHQAeQBs
AGUAPQAnAGYAbwBuAHQALQBzAGkAegBlADoAMQAwAC4ANQBwAHQAOwBmAG8AbgB0AC0AZgBhAG0A
aQBsAHkAOgAiAFQAaQBtAGUAcwAgAE4AZQB3ACAAUgBvAG0AYQBuACIALABzAGUAcgBpAGYAOwAN
AAoAIAAgAGMAbwBsAG8AcgA6AGIAbABhAGMAawA7AG0AcwBvAC0AYwBvAGwAbwByAC0AYQBsAHQA
OgB3AGkAbgBkAG8AdwB0AGUAeAB0ACcAPgAwAC4ANAA5ADMAPAAvAHMAcABhAG4APgA8AHMAcABh
AG4AIABsAGEAbgBnAD0ARQBOAC0AVQBTAA0ACgAgACAAcwB0AHkAbABlAD0AJwBmAG8AbgB0AC0A
cwBpAHoAZQA6ADEAMAAuADUAcAB0ADsAZgBvAG4AdAAtAGYAYQBtAGkAbAB5ADoAIgBUAGkAbQBl
AHMAIABOAGUAdwAgAFIAbwBtAGEAbgAiACwAcwBlAHIAaQBmACcAPgA8AG8AOgBwAD4APAAvAG8A
OgBwAD4APAAvAHMAcABhAG4APgA8AC8AcAA+AA0ACgAgACAAPAAvAHQAZAA+AA0ACgAgACAAPAB0
AGQAIAB3AGkAZAB0AGgAPQAiADYAJQAiACAAdgBhAGwAaQBnAG4APQB0AG8AcAAgAHMAdAB5AGwA
ZQA9ACcAdwBpAGQAdABoADoANgAuADMAMgAlADsAcABhAGQAZABpAG4AZwA6AC4ANwA1AHAAdAAg
AC4ANwA1AHAAdAAgAC4ANwA1AHAAdAAgAC4ANwA1AHAAdAA7AA0ACgAgACAAaABlAGkAZwBoAHQA
OgAyADAALgAyADUAcAB0ACcAPgANAAoAIAAgADwAcAAgAGMAbABhAHMAcwA9AE0AcwBvAE4AbwBy
AG0AYQBsACAAcwB0AHkAbABlAD0AJwBtAGEAcgBnAGkAbgAtAGIAbwB0AHQAbwBtADoANwAuADUA
cAB0ACcAPgA8AHMAcABhAG4AIABsAGEAbgBnAD0ARQBOAC0AVQBTAA0ACgAgACAAcwB0AHkAbABl
AD0AJwBmAG8AbgB0AC0AcwBpAHoAZQA6ADEAMAAuADUAcAB0ADsAZgBvAG4AdAAtAGYAYQBtAGkA
bAB5ADoAIgBUAGkAbQBlAHMAIABOAGUAdwAgAFIAbwBtAGEAbgAiACwAcwBlAHIAaQBmACcAPgA8
AG8AOgBwAD4AJgBuAGIAcwBwADsAPAAvAG8AOgBwAD4APAAvAHMAcABhAG4APgA8AC8AcAA+AA0A
CgAgACAAPAAvAHQAZAA+AA0ACgAgACAAPAB0AGQAIAB3AGkAZAB0AGgAPQAiADkAJQAiACAAdgBh
AGwAaQBnAG4APQB0AG8AcAAgAHMAdAB5AGwAZQA9ACcAdwBpAGQAdABoADoAOQAuADYANgAlADsA
cABhAGQAZABpAG4AZwA6AC4ANwA1AHAAdAAgAC4ANwA1AHAAdAAgAC4ANwA1AHAAdAAgAC4ANwA1
AHAAdAA7AA0ACgAgACAAaABlAGkAZwBoAHQAOgAyADAALgAyADUAcAB0ACcAPgANAAoAIAAgADwA
cAAgAGMAbABhAHMAcwA9AE0AcwBvAE4AbwByAG0AYQBsACAAcwB0AHkAbABlAD0AJwBtAGEAcgBn
AGkAbgAtAGIAbwB0AHQAbwBtADoANwAuADUAcAB0ACcAPgA8AHMAcABhAG4AIABsAGEAbgBnAD0A
RQBOAC0AVQBTAA0ACgAgACAAcwB0AHkAbABlAD0AJwBmAG8AbgB0AC0AcwBpAHoAZQA6ADEAMAAu
ADUAcAB0ADsAZgBvAG4AdAAtAGYAYQBtAGkAbAB5ADoAIgBUAGkAbQBlAHMAIABOAGUAdwAgAFIA
bwBtAGEAbgAiACwAcwBlAHIAaQBmACcAPgA8AG8AOgBwAD4AJgBuAGIAcwBwADsAPAAvAG8AOgBw
AD4APAAvAHMAcABhAG4APgA8AC8AcAA+AA0ACgAgACAAPAAvAHQAZAA+AA0ACgAgADwALwB0AHIA
PgANAAoAIAA8AHQAcgAgAHMAdAB5AGwAZQA9ACcAbQBzAG8ALQB5AGYAdABpAC0AaQByAG8AdwA6
ADcAOwBoAGUAaQBnAGgAdAA6ADIAMAAuADIANQBwAHQAJwA+AA0ACgAgACAAPAB0AGQAIAB3AGkA
ZAB0AGgAPQAiADEANgAlACIAIABzAHQAeQBsAGUAPQAnAHcAaQBkAHQAaAA6ADEANgAuADcAJQA7
AHAAYQBkAGQAaQBuAGcAOgAuADcANQBwAHQAIAAuADcANQBwAHQAIAAuADcANQBwAHQAIAAuADcA
NQBwAHQAOwANAAoAIAAgAGgAZQBpAGcAaAB0ADoAMgAwAC4AMgA1AHAAdAAnAD4ADQAKACAAIAA8
AHAAIABjAGwAYQBzAHMAPQBNAHMAbwBOAG8AcgBtAGEAbAAgAHMAdAB5AGwAZQA9ACcAbQBhAHIA
ZwBpAG4ALQBiAG8AdAB0AG8AbQA6ADcALgA1AHAAdAAnAD4APABzAHAAYQBuACAAbABhAG4AZwA9
AEUATgAtAFUAUwANAAoAIAAgAHMAdAB5AGwAZQA9ACcAZgBvAG4AdAAtAHMAaQB6AGUAOgAxADAA
LgA1AHAAdAA7AGYAbwBuAHQALQBmAGEAbQBpAGwAeQA6ACIAVABpAG0AZQBzACAATgBlAHcAIABS
AG8AbQBhAG4AIgAsAHMAZQByAGkAZgA7AGMAbwBsAG8AcgA6AGIAbABhAGMAawA7AA0ACgAgACAA
bQBzAG8ALQBjAG8AbABvAHIALQBhAGwAdAA6AHcAaQBuAGQAbwB3AHQAZQB4AHQAJwA+AFAASABR
AC0AOQA8AC8AcwBwAGEAbgA+ADwAcwBwAGEAbgAgAGwAYQBuAGcAPQBFAE4ALQBVAFMAIABzAHQA
eQBsAGUAPQAnAGYAbwBuAHQALQBzAGkAegBlADoAMQAwAC4ANQBwAHQAOwANAAoAIAAgAGYAbwBu
AHQALQBmAGEAbQBpAGwAeQA6ACIAVABpAG0AZQBzACAATgBlAHcAIABSAG8AbQBhAG4AIgAsAHMA
ZQByAGkAZgAnAD4APABvADoAcAA+ADwALwBvADoAcAA+ADwALwBzAHAAYQBuAD4APAAvAHAAPgAN
AAoAIAAgADwALwB0AGQAPgANAAoAIAAgADwAdABkACAAdwBpAGQAdABoAD0AIgA1ACUAIgAgAHYA
YQBsAGkAZwBuAD0AdABvAHAAIABzAHQAeQBsAGUAPQAnAHcAaQBkAHQAaAA6ADUALgA1ADYAJQA7
AHAAYQBkAGQAaQBuAGcAOgAuADcANQBwAHQAIAAuADcANQBwAHQAIAAuADcANQBwAHQAIAAuADcA
NQBwAHQAOwANAAoAIAAgAGgAZQBpAGcAaAB0ADoAMgAwAC4AMgA1AHAAdAAnAD4ADQAKACAAIAA8
AHAAIABjAGwAYQBzAHMAPQBNAHMAbwBOAG8AcgBtAGEAbAAgAHMAdAB5AGwAZQA9ACcAbQBhAHIA
ZwBpAG4ALQBiAG8AdAB0AG8AbQA6ADcALgA1AHAAdAAnAD4APABzAHAAYQBuACAAbABhAG4AZwA9
AEUATgAtAFUAUwANAAoAIAAgAHMAdAB5AGwAZQA9ACcAZgBvAG4AdAAtAHMAaQB6AGUAOgAxADAA
LgA1AHAAdAA7AGYAbwBuAHQALQBmAGEAbQBpAGwAeQA6ACIAVABpAG0AZQBzACAATgBlAHcAIABS
AG8AbQBhAG4AIgAsAHMAZQByAGkAZgA7AGMAbwBsAG8AcgA6AGIAbABhAGMAawA7AA0ACgAgACAA
bQBzAG8ALQBjAG8AbABvAHIALQBhAGwAdAA6AHcAaQBuAGQAbwB3AHQAZQB4AHQAJwA+AC0AMAAu
ADAANwA0ADwALwBzAHAAYQBuAD4APABzAHAAYQBuACAAbABhAG4AZwA9AEUATgAtAFUAUwAgAHMA
dAB5AGwAZQA9ACcAZgBvAG4AdAAtAHMAaQB6AGUAOgANAAoAIAAgADEAMAAuADUAcAB0ADsAZgBv
AG4AdAAtAGYAYQBtAGkAbAB5ADoAIgBUAGkAbQBlAHMAIABOAGUAdwAgAFIAbwBtAGEAbgAiACwA
cwBlAHIAaQBmACcAPgA8AG8AOgBwAD4APAAvAG8AOgBwAD4APAAvAHMAcABhAG4APgA8AC8AcAA+
AA0ACgAgACAAPAAvAHQAZAA+AA0ACgAgACAAPAB0AGQAIAB3AGkAZAB0AGgAPQAiADcAJQAiACAA
dgBhAGwAaQBnAG4APQB0AG8AcAAgAHMAdAB5AGwAZQA9ACcAdwBpAGQAdABoADoANwAuADQANgAl
ADsAcABhAGQAZABpAG4AZwA6AC4ANwA1AHAAdAAgAC4ANwA1AHAAdAAgAC4ANwA1AHAAdAAgAC4A
NwA1AHAAdAA7AA0ACgAgACAAaABlAGkAZwBoAHQAOgAyADAALgAyADUAcAB0ACcAPgANAAoAIAAg
ADwAcAAgAGMAbABhAHMAcwA9AE0AcwBvAE4AbwByAG0AYQBsACAAcwB0AHkAbABlAD0AJwBtAGEA
cgBnAGkAbgAtAGIAbwB0AHQAbwBtADoANwAuADUAcAB0ACcAPgA8AHMAcABhAG4AIABsAGEAbgBn
AD0ARQBOAC0AVQBTAA0ACgAgACAAcwB0AHkAbABlAD0AJwBmAG8AbgB0AC0AcwBpAHoAZQA6ADEA
MAAuADUAcAB0ADsAZgBvAG4AdAAtAGYAYQBtAGkAbAB5ADoAIgBUAGkAbQBlAHMAIABOAGUAdwAg
AFIAbwBtAGEAbgAiACwAcwBlAHIAaQBmADsAYwBvAGwAbwByADoAYgBsAGEAYwBrADsADQAKACAA
IABtAHMAbwAtAGMAbwBsAG8AcgAtAGEAbAB0ADoAdwBpAG4AZABvAHcAdABlAHgAdAAnAD4AMAAu
ADAAMAA5ADwALwBzAHAAYQBuAD4APABzAHAAYQBuACAAbABhAG4AZwA9AEUATgAtAFUAUwAgAHMA
dAB5AGwAZQA9ACcAZgBvAG4AdAAtAHMAaQB6AGUAOgAxADAALgA1AHAAdAA7AA0ACgAgACAAZgBv
AG4AdAAtAGYAYQBtAGkAbAB5ADoAIgBUAGkAbQBlAHMAIABOAGUAdwAgAFIAbwBtAGEAbgAiACwA
cwBlAHIAaQBmACcAPgA8AG8AOgBwAD4APAAvAG8AOgBwAD4APAAvAHMAcABhAG4APgA8AC8AcAA+
AA0ACgAgACAAPAAvAHQAZAA+AA0ACgAgACAAPAB0AGQAIAB3AGkAZAB0AGgAPQAiADkAJQAiACAA
dgBhAGwAaQBnAG4APQB0AG8AcAAgAHMAdAB5AGwAZQA9ACcAdwBpAGQAdABoADoAOQAuADIAOAAl
ADsAcABhAGQAZABpAG4AZwA6AC4ANwA1AHAAdAAgAC4ANwA1AHAAdAAgAC4ANwA1AHAAdAAgAC4A
NwA1AHAAdAA7AA0ACgAgACAAaABlAGkAZwBoAHQAOgAyADAALgAyADUAcAB0ACcAPgANAAoAIAAg
ADwAcAAgAGMAbABhAHMAcwA9AE0AcwBvAE4AbwByAG0AYQBsACAAcwB0AHkAbABlAD0AJwBtAGEA
cgBnAGkAbgAtAGIAbwB0AHQAbwBtADoANwAuADUAcAB0ACcAPgA8AHMAcABhAG4AIABsAGEAbgBn
AD0ARQBOAC0AVQBTAA0ACgAgACAAcwB0AHkAbABlAD0AJwBmAG8AbgB0AC0AcwBpAHoAZQA6ADEA
MAAuADUAcAB0ADsAZgBvAG4AdAAtAGYAYQBtAGkAbAB5ADoAIgBUAGkAbQBlAHMAIABOAGUAdwAg
AFIAbwBtAGEAbgAiACwAcwBlAHIAaQBmADsAYwBvAGwAbwByADoAYgBsAGEAYwBrADsADQAKACAA
IABtAHMAbwAtAGMAbwBsAG8AcgAtAGEAbAB0ADoAdwBpAG4AZABvAHcAdABlAHgAdAAnAD4ALQAw
AC4AMwA4ADgAPAAvAHMAcABhAG4APgA8AHMAcABhAG4AIABsAGEAbgBnAD0ARQBOAC0AVQBTACAA
cwB0AHkAbABlAD0AJwBmAG8AbgB0AC0AcwBpAHoAZQA6AA0ACgAgACAAMQAwAC4ANQBwAHQAOwBm
AG8AbgB0AC0AZgBhAG0AaQBsAHkAOgAiAFQAaQBtAGUAcwAgAE4AZQB3ACAAUgBvAG0AYQBuACIA
LABzAGUAcgBpAGYAJwA+ADwAbwA6AHAAPgA8AC8AbwA6AHAAPgA8AC8AcwBwAGEAbgA+ADwALwBw
AD4ADQAKACAAIAA8AC8AdABkAD4ADQAKACAAIAA8AHQAZAAgAHcAaQBkAHQAaAA9ACIANQAlACIA
IAB2AGEAbABpAGcAbgA9AHQAbwBwACAAcwB0AHkAbABlAD0AJwB3AGkAZAB0AGgAOgA1AC4ANQA2
ACUAOwBwAGEAZABkAGkAbgBnADoALgA3ADUAcAB0ACAALgA3ADUAcAB0ACAALgA3ADUAcAB0ACAA
LgA3ADUAcAB0ADsADQAKACAAIABoAGUAaQBnAGgAdAA6ADIAMAAuADIANQBwAHQAJwA+AA0ACgAg
ACAAPABwACAAYwBsAGEAcwBzAD0ATQBzAG8ATgBvAHIAbQBhAGwAIABzAHQAeQBsAGUAPQAnAG0A
YQByAGcAaQBuAC0AYgBvAHQAdABvAG0AOgA3AC4ANQBwAHQAJwA+ADwAcwBwAGEAbgAgAGwAYQBu
AGcAPQBFAE4ALQBVAFMADQAKACAAIABzAHQAeQBsAGUAPQAnAGYAbwBuAHQALQBzAGkAegBlADoA
MQAwAC4ANQBwAHQAOwBmAG8AbgB0AC0AZgBhAG0AaQBsAHkAOgAiAFQAaQBtAGUAcwAgAE4AZQB3
ACAAUgBvAG0AYQBuACIALABzAGUAcgBpAGYAOwBjAG8AbABvAHIAOgBiAGwAYQBjAGsAOwANAAoA
IAAgAG0AcwBvAC0AYwBvAGwAbwByAC0AYQBsAHQAOgB3AGkAbgBkAG8AdwB0AGUAeAB0ACcAPgAt
ADgALgAyADEAMAA8AC8AcwBwAGEAbgA+ADwAcwBwAGEAbgAgAGwAYQBuAGcAPQBFAE4ALQBVAFMA
IABzAHQAeQBsAGUAPQAnAGYAbwBuAHQALQBzAGkAegBlADoADQAKACAAIAAxADAALgA1AHAAdAA7
AGYAbwBuAHQALQBmAGEAbQBpAGwAeQA6ACIAVABpAG0AZQBzACAATgBlAHcAIABSAG8AbQBhAG4A
IgAsAHMAZQByAGkAZgAnAD4APABvADoAcAA+ADwALwBvADoAcAA+ADwALwBzAHAAYQBuAD4APAAv
AHAAPgANAAoAIAAgADwALwB0AGQAPgANAAoAIAAgADwAdABkACAAdwBpAGQAdABoAD0AIgA2ACUA
IgAgAHYAYQBsAGkAZwBuAD0AdABvAHAAIABzAHQAeQBsAGUAPQAnAHcAaQBkAHQAaAA6ADYALgA1
ACUAOwBwAGEAZABkAGkAbgBnADoALgA3ADUAcAB0ACAALgA3ADUAcAB0ACAALgA3ADUAcAB0ACAA
LgA3ADUAcAB0ADsADQAKACAAIABoAGUAaQBnAGgAdAA6ADIAMAAuADIANQBwAHQAJwA+AA0ACgAg
ACAAPABwACAAYwBsAGEAcwBzAD0ATQBzAG8ATgBvAHIAbQBhAGwAIABzAHQAeQBsAGUAPQAnAG0A
YQByAGcAaQBuAC0AYgBvAHQAdABvAG0AOgA3AC4ANQBwAHQAJwA+ADwAcwBwAGEAbgAgAGwAYQBu
AGcAPQBFAE4ALQBVAFMADQAKACAAIABzAHQAeQBsAGUAPQAnAGYAbwBuAHQALQBzAGkAegBlADoA
MQAwAC4ANQBwAHQAOwBmAG8AbgB0AC0AZgBhAG0AaQBsAHkAOgAiAFQAaQBtAGUAcwAgAE4AZQB3
ACAAUgBvAG0AYQBuACIALABzAGUAcgBpAGYAOwBjAG8AbABvAHIAOgBiAGwAYQBjAGsAOwANAAoA
IAAgAG0AcwBvAC0AYwBvAGwAbwByAC0AYQBsAHQAOgB3AGkAbgBkAG8AdwB0AGUAeAB0ACcAPgAw
AC4AMAAwADAAPABzAHUAcAA+ACoAKgA8AC8AcwB1AHAAPgA8AC8AcwBwAGEAbgA+ADwAcwBwAGEA
bgAgAGwAYQBuAGcAPQBFAE4ALQBVAFMADQAKACAAIABzAHQAeQBsAGUAPQAnAGYAbwBuAHQALQBz
AGkAegBlADoAMQAwAC4ANQBwAHQAOwBmAG8AbgB0AC0AZgBhAG0AaQBsAHkAOgAiAFQAaQBtAGUA
cwAgAE4AZQB3ACAAUgBvAG0AYQBuACIALABzAGUAcgBpAGYAJwA+ADwAbwA6AHAAPgA8AC8AbwA6
AHAAPgA8AC8AcwBwAGEAbgA+ADwALwBwAD4ADQAKACAAIAA8AC8AdABkAD4ADQAKACAAIAA8AHQA
ZAAgAHcAaQBkAHQAaAA9ACIANQAlACIAIAB2AGEAbABpAGcAbgA9AHQAbwBwACAAcwB0AHkAbABl
AD0AJwB3AGkAZAB0AGgAOgA1AC4AMQAlADsAcABhAGQAZABpAG4AZwA6AC4ANwA1AHAAdAAgAC4A
NwA1AHAAdAAgAC4ANwA1AHAAdAAgAC4ANwA1AHAAdAA7AA0ACgAgACAAaABlAGkAZwBoAHQAOgAy
ADAALgAyADUAcAB0ACcAPgANAAoAIAAgADwAcAAgAGMAbABhAHMAcwA9AE0AcwBvAE4AbwByAG0A
YQBsACAAcwB0AHkAbABlAD0AJwBtAGEAcgBnAGkAbgAtAGIAbwB0AHQAbwBtADoANwAuADUAcAB0
ACcAPgA8AHMAcABhAG4AIABsAGEAbgBnAD0ARQBOAC0AVQBTAA0ACgAgACAAcwB0AHkAbABlAD0A
JwBmAG8AbgB0AC0AcwBpAHoAZQA6ADEAMAAuADUAcAB0ADsAZgBvAG4AdAAtAGYAYQBtAGkAbAB5
ADoAIgBUAGkAbQBlAHMAIABOAGUAdwAgAFIAbwBtAGEAbgAiACwAcwBlAHIAaQBmADsAYwBvAGwA
bwByADoAYgBsAGEAYwBrADsADQAKACAAIABtAHMAbwAtAGMAbwBsAG8AcgAtAGEAbAB0ADoAdwBp
AG4AZABvAHcAdABlAHgAdAAnAD4AMQAuADIAOAAyADwALwBzAHAAYQBuAD4APABzAHAAYQBuACAA
bABhAG4AZwA9AEUATgAtAFUAUwAgAHMAdAB5AGwAZQA9ACcAZgBvAG4AdAAtAHMAaQB6AGUAOgAx
ADAALgA1AHAAdAA7AA0ACgAgACAAZgBvAG4AdAAtAGYAYQBtAGkAbAB5ADoAIgBUAGkAbQBlAHMA
IABOAGUAdwAgAFIAbwBtAGEAbgAiACwAcwBlAHIAaQBmACcAPgA8AG8AOgBwAD4APAAvAG8AOgBw
AD4APAAvAHMAcABhAG4APgA8AC8AcAA+AA0ACgAgACAAPAAvAHQAZAA+AA0ACgAgACAAPAB0AGQA
IAB3AGkAZAB0AGgAPQAiADEAMwAlACIAIAB2AGEAbABpAGcAbgA9AHQAbwBwACAAcwB0AHkAbABl
AD0AJwB3AGkAZAB0AGgAOgAxADMALgA5ADIAJQA7AHAAYQBkAGQAaQBuAGcAOgAuADcANQBwAHQA
IAAuADcANQBwAHQAIAAuADcANQBwAHQAIAAuADcANQBwAHQAOwANAAoAIAAgAGgAZQBpAGcAaAB0
ADoAMgAwAC4AMgA1AHAAdAAnAD4ADQAKACAAIAA8AHAAIABjAGwAYQBzAHMAPQBNAHMAbwBOAG8A
cgBtAGEAbAAgAGEAbABpAGcAbgA9AGMAZQBuAHQAZQByACAAcwB0AHkAbABlAD0AJwBtAGEAcgBn
AGkAbgAtAGIAbwB0AHQAbwBtADoANwAuADUAcAB0ADsAdABlAHgAdAAtAGEAbABpAGcAbgA6AGMA
ZQBuAHQAZQByACcAPgA8AHMAcABhAG4ADQAKACAAIABsAGEAbgBnAD0ARQBOAC0AVQBTACAAcwB0
AHkAbABlAD0AJwBmAG8AbgB0AC0AcwBpAHoAZQA6ADEAMAAuADUAcAB0ADsAZgBvAG4AdAAtAGYA
YQBtAGkAbAB5ADoAIgBUAGkAbQBlAHMAIABOAGUAdwAgAFIAbwBtAGEAbgAiACwAcwBlAHIAaQBm
ADsADQAKACAAIABjAG8AbABvAHIAOgBiAGwAYQBjAGsAOwBtAHMAbwAtAGMAbwBsAG8AcgAtAGEA
bAB0ADoAdwBpAG4AZABvAHcAdABlAHgAdAAnAD4ALQAwAC4AMAA5ADEAPAAvAHMAcABhAG4APgA8
AHMAcABhAG4AIABsAGEAbgBnAD0ARQBOAC0AVQBTAA0ACgAgACAAcwB0AHkAbABlAD0AJwBmAG8A
bgB0AC0AcwBpAHoAZQA6ADEAMAAuADUAcAB0ADsAZgBvAG4AdAAtAGYAYQBtAGkAbAB5ADoAIgBU
AGkAbQBlAHMAIABOAGUAdwAgAFIAbwBtAGEAbgAiACwAcwBlAHIAaQBmACcAPgA8AG8AOgBwAD4A
PAAvAG8AOgBwAD4APAAvAHMAcABhAG4APgA8AC8AcAA+AA0ACgAgACAAPAAvAHQAZAA+AA0ACgAg
ACAAPAB0AGQAIAB3AGkAZAB0AGgAPQAiADEAMwAlACIAIAB2AGEAbABpAGcAbgA9AHQAbwBwACAA
cwB0AHkAbABlAD0AJwB3AGkAZAB0AGgAOgAxADMALgA5ADQAJQA7AHAAYQBkAGQAaQBuAGcAOgAu
ADcANQBwAHQAIAAuADcANQBwAHQAIAAuADcANQBwAHQAIAAuADcANQBwAHQAOwANAAoAIAAgAGgA
ZQBpAGcAaAB0ADoAMgAwAC4AMgA1AHAAdAAnAD4ADQAKACAAIAA8AHAAIABjAGwAYQBzAHMAPQBN
AHMAbwBOAG8AcgBtAGEAbAAgAGEAbABpAGcAbgA9AGMAZQBuAHQAZQByACAAcwB0AHkAbABlAD0A
JwBtAGEAcgBnAGkAbgAtAGIAbwB0AHQAbwBtADoANwAuADUAcAB0ADsAdABlAHgAdAAtAGEAbABp
AGcAbgA6AGMAZQBuAHQAZQByACcAPgA8AHMAcABhAG4ADQAKACAAIABsAGEAbgBnAD0ARQBOAC0A
VQBTACAAcwB0AHkAbABlAD0AJwBmAG8AbgB0AC0AcwBpAHoAZQA6ADEAMAAuADUAcAB0ADsAZgBv
AG4AdAAtAGYAYQBtAGkAbAB5ADoAIgBUAGkAbQBlAHMAIABOAGUAdwAgAFIAbwBtAGEAbgAiACwA
cwBlAHIAaQBmADsADQAKACAAIABjAG8AbABvAHIAOgBiAGwAYQBjAGsAOwBtAHMAbwAtAGMAbwBs
AG8AcgAtAGEAbAB0ADoAdwBpAG4AZABvAHcAdABlAHgAdAAnAD4ALQAwAC4AMAA1ADYAPAAvAHMA
cABhAG4APgA8AHMAcABhAG4AIABsAGEAbgBnAD0ARQBOAC0AVQBTAA0ACgAgACAAcwB0AHkAbABl
AD0AJwBmAG8AbgB0AC0AcwBpAHoAZQA6ADEAMAAuADUAcAB0ADsAZgBvAG4AdAAtAGYAYQBtAGkA
bAB5ADoAIgBUAGkAbQBlAHMAIABOAGUAdwAgAFIAbwBtAGEAbgAiACwAcwBlAHIAaQBmACcAPgA8
AG8AOgBwAD4APAAvAG8AOgBwAD4APAAvAHMAcABhAG4APgA8AC8AcAA+AA0ACgAgACAAPAAvAHQA
ZAA+AA0ACgAgACAAPAB0AGQAIAB3AGkAZAB0AGgAPQAiADYAJQAiACAAdgBhAGwAaQBnAG4APQB0
AG8AcAAgAHMAdAB5AGwAZQA9ACcAdwBpAGQAdABoADoANgAuADMAMgAlADsAcABhAGQAZABpAG4A
ZwA6AC4ANwA1AHAAdAAgAC4ANwA1AHAAdAAgAC4ANwA1AHAAdAAgAC4ANwA1AHAAdAA7AA0ACgAg
ACAAaABlAGkAZwBoAHQAOgAyADAALgAyADUAcAB0ACcAPgANAAoAIAAgADwAcAAgAGMAbABhAHMA
cwA9AE0AcwBvAE4AbwByAG0AYQBsACAAcwB0AHkAbABlAD0AJwBtAGEAcgBnAGkAbgAtAGIAbwB0
AHQAbwBtADoANwAuADUAcAB0ACcAPgA8AHMAcABhAG4AIABsAGEAbgBnAD0ARQBOAC0AVQBTAA0A
CgAgACAAcwB0AHkAbABlAD0AJwBmAG8AbgB0AC0AcwBpAHoAZQA6ADEAMAAuADUAcAB0ADsAZgBv
AG4AdAAtAGYAYQBtAGkAbAB5ADoAIgBUAGkAbQBlAHMAIABOAGUAdwAgAFIAbwBtAGEAbgAiACwA
cwBlAHIAaQBmACcAPgA8AG8AOgBwAD4AJgBuAGIAcwBwADsAPAAvAG8AOgBwAD4APAAvAHMAcABh
AG4APgA8AC8AcAA+AA0ACgAgACAAPAAvAHQAZAA+AA0ACgAgACAAPAB0AGQAIAB3AGkAZAB0AGgA
PQAiADkAJQAiACAAdgBhAGwAaQBnAG4APQB0AG8AcAAgAHMAdAB5AGwAZQA9ACcAdwBpAGQAdABo
ADoAOQAuADYANgAlADsAcABhAGQAZABpAG4AZwA6AC4ANwA1AHAAdAAgAC4ANwA1AHAAdAAgAC4A
NwA1AHAAdAAgAC4ANwA1AHAAdAA7AA0ACgAgACAAaABlAGkAZwBoAHQAOgAyADAALgAyADUAcAB0
ACcAPgANAAoAIAAgADwAcAAgAGMAbABhAHMAcwA9AE0AcwBvAE4AbwByAG0AYQBsACAAcwB0AHkA
bABlAD0AJwBtAGEAcgBnAGkAbgAtAGIAbwB0AHQAbwBtADoANwAuADUAcAB0ACcAPgA8AHMAcABh
AG4AIABsAGEAbgBnAD0ARQBOAC0AVQBTAA0ACgAgACAAcwB0AHkAbABlAD0AJwBmAG8AbgB0AC0A
cwBpAHoAZQA6ADEAMAAuADUAcAB0ADsAZgBvAG4AdAAtAGYAYQBtAGkAbAB5ADoAIgBUAGkAbQBl
AHMAIABOAGUAdwAgAFIAbwBtAGEAbgAiACwAcwBlAHIAaQBmACcAPgA8AG8AOgBwAD4AJgBuAGIA
cwBwADsAPAAvAG8AOgBwAD4APAAvAHMAcABhAG4APgA8AC8AcAA+AA0ACgAgACAAPAAvAHQAZAA+
AA0ACgAgADwALwB0AHIAPgANAAoAIAA8AHQAcgAgAHMAdAB5AGwAZQA9ACcAbQBzAG8ALQB5AGYA
dABpAC0AaQByAG8AdwA6ADgAOwBtAHMAbwAtAHkAZgB0AGkALQBsAGEAcwB0AHIAbwB3ADoAeQBl
AHMAOwBoAGUAaQBnAGgAdAA6ADQANAAuADMANQBwAHQAJwA+AA0ACgAgACAAPAB0AGQAIAB3AGkA
ZAB0AGgAPQAiADEAMAAwACUAIgAgAGMAbwBsAHMAcABhAG4APQAxADEAIABzAHQAeQBsAGUAPQAn
AHcAaQBkAHQAaAA6ADEAMAAwAC4AMAAlADsAYgBvAHIAZABlAHIAOgBuAG8AbgBlADsAYgBvAHIA
ZABlAHIALQB0AG8AcAA6AHMAbwBsAGkAZAAgAHcAaQBuAGQAbwB3AHQAZQB4AHQAIAAxAC4ANQBw
AHQAOwANAAoAIAAgAHAAYQBkAGQAaQBuAGcAOgAuADcANQBwAHQAIAAuADcANQBwAHQAIAAuADcA
NQBwAHQAIAAuADcANQBwAHQAOwBoAGUAaQBnAGgAdAA6ADQANAAuADMANQBwAHQAJwA+AA0ACgAg
ACAAPABwACAAYwBsAGEAcwBzAD0ATQBzAG8ATgBvAHIAbQBhAGwAIABzAHQAeQBsAGUAPQAnAG0A
YQByAGcAaQBuAC0AYgBvAHQAdABvAG0AOgA3AC4ANQBwAHQAJwA+ADwAcwBwAGEAbgAgAGwAYQBu
AGcAPQBFAE4ALQBVAFMADQAKACAAIABzAHQAeQBsAGUAPQAnAGYAbwBuAHQALQBzAGkAegBlADoA
OQAuADAAcAB0ADsAZgBvAG4AdAAtAGYAYQBtAGkAbAB5ADoAIgBUAGkAbQBlAHMAIABOAGUAdwAg
AFIAbwBtAGEAbgAiACwAcwBlAHIAaQBmADsAYwBvAGwAbwByADoAYgBsAGEAYwBrADsADQAKACAA
IABtAHMAbwAtAGMAbwBsAG8AcgAtAGEAbAB0ADoAdwBpAG4AZABvAHcAdABlAHgAdAAnAD4AQQBT
AEwAUwBTADoAIABBAGQAbwBsAGUAcwBjAGUAbgB0ACAAUwB0AHUAZABlAG4AdABzABkgIABMAGkA
ZgBlACAAUwBhAHQAaQBzAGYAYQBjAHQAaQBvAG4ADQAKACAAIABTAGMAYQBsAGUAOwAgAFAARQA6
ACAAcABoAHkAcwBpAGMAYQBsACAAZQB4AGUAcgBjAGkAcwBlADsAIABQAEgAUQAtADkAOgAgAHQA
aABlACAAUABhAHQAaQBlAG4AdAAgAEgAZQBhAGwAdABoACAAUQB1AGUAcwB0AGkAbwBuAG4AYQBp
AHIAZQAtADkALgA8AC8AcwBwAGEAbgA+ADwAcwBwAGEAbgANAAoAIAAgAGwAYQBuAGcAPQBFAE4A
LQBVAFMAIABzAHQAeQBsAGUAPQAnAGYAbwBuAHQALQBzAGkAegBlADoAOQAuADAAcAB0ADsAZgBv
AG4AdAAtAGYAYQBtAGkAbAB5ADoAIgBUAGkAbQBlAHMAIABOAGUAdwAgAFIAbwBtAGEAbgAiACwA
cwBlAHIAaQBmACcAPgA8AG8AOgBwAD4APAAvAG8AOgBwAD4APAAvAHMAcABhAG4APgA8AC8AcAA+
AA0ACgAgACAAPABwAD4APABzAHAAYQBuACAAbABhAG4AZwA9AEUATgAtAFUAUwAgAHMAdAB5AGwA
ZQA9ACcAZgBvAG4AdAAtAHMAaQB6AGUAOgAxADAALgA1AHAAdAA7AGMAbwBsAG8AcgA6AGIAbABh
AGMAawA7AG0AcwBvAC0AYwBvAGwAbwByAC0AYQBsAHQAOgB3AGkAbgBkAG8AdwB0AGUAeAB0ACcA
PgA8AHMAcABhAG4ADQAKACAAIABzAHQAeQBsAGUAPQAnAG0AcwBvAC0AcwBwAGEAYwBlAHIAdQBu
ADoAeQBlAHMAJwA+AKAAPAAvAHMAcABhAG4APgA8AC8AcwBwAGEAbgA+ADwAcwBwAGEAbgAgAGwA
YQBuAGcAPQBFAE4ALQBVAFMAIABzAHQAeQBsAGUAPQAnAGYAbwBuAHQALQBzAGkAegBlADoADQAK
ACAAIAA5AC4AMABwAHQAOwBmAG8AbgB0AC0AZgBhAG0AaQBsAHkAOgAiAFQAaQBtAGUAcwAgAE4A
ZQB3ACAAUgBvAG0AYQBuACIALABzAGUAcgBpAGYAOwBjAG8AbABvAHIAOgBiAGwAYQBjAGsAOwBt
AHMAbwAtAGMAbwBsAG8AcgAtAGEAbAB0ADoAdwBpAG4AZABvAHcAdABlAHgAdAAnAD4AKgANAAoA
IAAgADwAaQA+AFAAPAAvAGkAPgAmAGwAdAA7ADAALgAwADUAIAAqACoAIAA8AGkAPgBQADwALwBp
AD4AJgBsAHQAOwAwAC4AMAAxADwALwBzAHAAYQBuAD4APABzAHAAYQBuACAAbABhAG4AZwA9AEUA
TgAtAFUAUwAgAHMAdAB5AGwAZQA9ACcAZgBvAG4AdAAtAHMAaQB6AGUAOgANAAoAIAAgADEAMAAu
ADUAcAB0ACcAPgA8AG8AOgBwAD4APAAvAG8AOgBwAD4APAAvAHMAcABhAG4APgA8AC8AcAA+AA0A
CgAgACAAPAAvAHQAZAA+AA0ACgAgADwALwB0AHIAPgANAAoAPAAvAHQAYQBiAGwAZQA+AA0ACgAN
AAoAPAAvAGQAaQB2AD4ADQAKAA0ACgA8AGQAaQB2AD4ADQAKAA0ACgA8AGQAaQB2AD4ADQAKAA0A
CgA8AHAAIABjAGwAYQBzAHMAPQBNAHMAbwBOAG8AcgBtAGEAbAA+ADwAcwBwAGEAbgAgAGwAYQBu
AGcAPQBFAE4ALQBVAFMAPgA8AG8AOgBwAD4AJgBuAGIAcwBwADsAPAAvAG8AOgBwAD4APAAvAHMA
cABhAG4APgA8AC8AcAA+AA0ACgANAAoAPAAvAGQAaQB2AD4ADQAKAA0ACgA8AC8AZABpAHYAPgAN
AAoADQAKADwALwBkAGkAdgA+AA0ACgANAAoAPAAvAGQAaQB2AD4ADQAKAA0ACgA8AC8AYgBvAGQA
eQA+AA0ACgANAAoAPAAvAGgAdABtAGwAPgANAAoA

------=_NextPart_01DBCEE8.C4EA8540
Content-Location: file:///C:/90D32689/file7065.files/themedata.thmx
Content-Transfer-Encoding: base64
Content-Type: application/vnd.ms-officetheme

UEsDBBQABgAIAAAAIQDp3g+//wAAABwCAAATAAAAW0NvbnRlbnRfVHlwZXNdLnhtbKyRy07DMBBF
90j8g+UtSpyyQAgl6YLHjseifMDImSQWydiyp1X790zSVEKoIBZsLNkz954743K9Hwe1w5icp0qv
8kIrJOsbR12l3zdP2a1WiYEaGDxhpQ+Y9Lq+vCg3h4BJiZpSpXvmcGdMsj2OkHIfkKTS+jgCyzV2
JoD9gA7NdVHcGOuJkTjjyUPX5QO2sB1YPe7l+Zgk4pC0uj82TqxKQwiDs8CS1Oyo+UbJFkIuyrkn
9S6kK4mhzVnCVPkZsOheZTXRNajeIPILjBLDsAyJX89nIBkt5r87nons29ZZbLzdjrKOfDZezE7B
/xRg9T/oE9PMf1t/AgAA//8DAFBLAwQUAAYACAAAACEApdan58AAAAA2AQAACwAAAF9yZWxzLy5y
ZWxzhI/PasMwDIfvhb2D0X1R0sMYJXYvpZBDL6N9AOEof2giG9sb69tPxwYKuwiEpO/3qT3+rov5
4ZTnIBaaqgbD4kM/y2jhdj2/f4LJhaSnJQhbeHCGo3vbtV+8UNGjPM0xG6VItjCVEg+I2U+8Uq5C
ZNHJENJKRds0YiR/p5FxX9cfmJ4Z4DZM0/UWUtc3YK6PqMn/s8MwzJ5PwX+vLOVFBG43lExp5GKh
qC/jU72QqGWq1B7Qtbj51v0BAAD//wMAUEsDBBQABgAIAAAAIQBreZYWgwAAAIoAAAAcAAAAdGhl
bWUvdGhlbWUvdGhlbWVNYW5hZ2VyLnhtbAzMTQrDIBBA4X2hd5DZN2O7KEVissuuu/YAQ5waQceg
0p/b1+XjgzfO3xTVm0sNWSycBw2KZc0uiLfwfCynG6jaSBzFLGzhxxXm6XgYybSNE99JyHNRfSPV
kIWttd0g1rUr1SHvLN1euSRqPYtHV+jT9yniResrJgoCOP0BAAD//wMAUEsDBBQABgAIAAAAIQAG
sFdzrwcAANogAAAWAAAAdGhlbWUvdGhlbWUvdGhlbWUxLnhtbOxZW4sbRxZ+D+x/aPpd1q1bl8Fy
0NUTe8Y2luyQxxqp1F2e6i7RVZqxMIbgPC2BhZBkycMGln3JQ8huYANrNoT8l3XWxpv9ETlV3equ
kkqZS/xgwswMg7r6O6e+OufUOUdV1999HFHnBCecsLjjVq9VXAfHUzYjcdBxH0xGpZbrcIHiGaIs
xh13hbn77o0/vHMd7YkQR9gB+ZjvoY4bCrHYK5f5FIYRv8YWOIZ3c5ZESMBjEpRnCToFvREt1yqV
RjlCJHadGEWg9u58TqbY+en596//9sV/PvwY/twb6zmGFCaKBZcDU5qM5QzYEFTY2XFVIviK92ni
nCDacWG6GTud4MfCdSjiAl503Ir6ccs3rpfRXiZExQ5ZTW6kfjK5TGB2XFNzJsFRPqnn+V6jm+tX
ACq2ccPmsDFs5PoUAE2nsNKUi6mzWet7GVYDpR8tugfNQb1q4DX99S3OXV/+GngFSvV7W/jRqA9W
NPAKlOL9Lbzfa/cGpn4FSvGNLXyz0h14TUO/AoWUxMdb6IrfqPfXq80hc0b3rfC2742atUx5gYJo
yKNLTjFnsdgVaxF6xJIRACSQIkFiR6wWeI6mEMyvvvnjq3//6ByQIIS4W6CYcRit1CqjSh3+y19P
fVIORXsYacKvv//kpx8+leSADtdepEOSlMOnCVmIjnsLdLsa5OXz5y+efffi2b9efPTRi2f/yBgo
VYbcPooDXe7nrz75/5cfOv/7519//uxzyzyA5zreWKBVPay7sMfLP3/76rtvX37xp9dff2bR3k3Q
kQ6fkAhz5w4+de6zCBZomQAfJReTmISI6BLdOOAoRnIWi/6hCA30nRWiyILrYdOODxPINzbgzeUj
g/A4TJaCWDTeDiMDeMgY7bHEaoXbci7NzJNlHNgnT5Y67j5CJ7a5+xteHi4XkGiJTWU/xAbNexTF
AgU4xsKR79gxxpbVfUCIYddDMk0YZ3PhfECcHiJWk0zIkRFNhdA+icAvKxtB8Ldhm8OHTo9R26oH
+MREwt5A1EJ+gqlhxptoKVBkUzlBEdUNfoBEaCM5XiVTHTfkAjwdYMqc4QxzbpO5m8B6NaffRpDi
rG4/pKvIRCaCHNt0HiDGdOSAHfdDFC1s2DGJQx37Hj+GEEXOPSZs8ENm7hD5DH5A8U53PyTYcPfZ
2eAB5FmdUhEg8s0ysfjyJmZG/I5XdI6wLdV0k8hIsd2EWKOjtwyM0D7AmKJTNMPYefCehUGPLQyb
F6RvhZBV9rEtsG4hM1blc4w5dlSHs50nDwg3QnaMA7aDz+FqI/GsUByhZJfmO+B13ebDowQ2o2Wd
d+n0WAfeIdAPQrxYjXKXgw4tuHdqvRcio4DJZ26P11Vi+O88ewz25SODxjn2JcjgC8tAYtdlftU2
E0SNCYqAmSDiHNjSLYgY7i9EZHFVYkur3NzctIUboEUyOp+IxGe1QRsNkH9mA/Tfv3/8WxogaDNe
/uVLSyS+mabHrtjIWBdsd3ZllP2NJmcXbrO16bNkRt7+zmaAlvE9DMVkO21dNTZXjY37u29sdu3n
q3ZmV9Nx1c640GZctTPZMcubaWeKDgaam+LIRx0ARTvPf+aE0rFYUXzA1REQhy81sxEMSjl1BIrz
88BFCB9lmYMJDFyQICXjJEy8T0Q4DtECDoqqrlQS8Ex1wJ0F43B+pIatuiWeLqNDNkuPPatVecSZ
VlaORDFe8fNxOLISKbrRLI7ycvWKbaCOXNcEpOxFSGiTmSTqFhLN9aA0kjrgBaNZSKiVvREWbQuL
llS/dtUWC6CWewW+dTvwXb3j+h6IgBAcykGHPpN+Sl299q5y5pv09C5jGhEAbfY6AgpPtyXXncuT
q0tD7RyeNkho4WaSUJZRDR4P4btwFp1y9Dw0LurrduFSg540hZoPQqug0Wz9GovL+hrkNnMDjfVM
QWPntOM26j6EzBQtOu4cjo/hY7SA2OHyixeiAVzFTEWSbvjLZJZFwsUA8TA1uEo6aTaIiMCJQ0nU
ceXyczfQWOUQxa1ag4Tw1pJrQ1p528iB000n4/kcT4Xudm1EWjp9hAyf5grrWyV+ebCUZEtw9zic
nTpHdJncRxBifrMqDTgjHC4Qqqk1ZwSuxfJEVsTfRmHK0q5+L6ViKB1HdBGirKLoyTyFq1Se01FP
uQ20p2zNYFDNJFkhPApkgdWNalTTvGqkHHZW3bOFpOW0pFnUTCOryKppz2LGDOsysGHLyxV5jdXa
xJDT9Aqfpu7NlNte57qNPiGvEmDw3H6WqnuOgqBRKyYzqEnG22lY5uxs1Kwd6wWeQe08RULL+o21
2g275TXCOh0MXqryg9xm1MLQfN1XKkura3T9ipsdPYLkMYAud0kFV66EC+wEQUM0Vj1JmjZgizwW
2daAT84yIR33ScXvev2a3y9VWv6w5NW9Sqnld+ulru/Xq0O/Whn0ak+hsIgwqvrpFf4IbjHoKrvI
V+Nbl/nR+qLm2pRFZaYu68uKuLrMr9Zsl/kTeU3vOgSSzpNGbdSut3uNUrveHZW8Qa9VavcbvdKg
0W8ORoO+32qPnrrOiQJ73XrfawxbpUa13y95jYqk32qXml6t1vWa3dbQ6z7N2hhYeZo+MluAeRWv
G78AAAD//wMAUEsDBBQABgAIAAAAIQAN0ZCftgAAABsBAAAnAAAAdGhlbWUvdGhlbWUvX3JlbHMv
dGhlbWVNYW5hZ2VyLnhtbC5yZWxzhI9NCsIwFIT3gncIb2/TuhCRJt2I0K3UA4TkNQ02PyRR7O0N
riwILodhvplpu5edyRNjMt4xaKoaCDrplXGawW247I5AUhZOidk7ZLBggo5vN+0VZ5FLKE0mJFIo
LjGYcg4nSpOc0IpU+YCuOKOPVuQio6ZByLvQSPd1faDxmwF8xSS9YhB71QAZllCa/7P9OBqJZy8f
Fl3+UUFz2YUFKKLGzOAjm6pMBMpburrE3wAAAP//AwBQSwECLQAUAAYACAAAACEA6d4Pv/8AAAAc
AgAAEwAAAAAAAAAAAAAAAAAAAAAAW0NvbnRlbnRfVHlwZXNdLnhtbFBLAQItABQABgAIAAAAIQCl
1qfnwAAAADYBAAALAAAAAAAAAAAAAAAAADABAABfcmVscy8ucmVsc1BLAQItABQABgAIAAAAIQBr
eZYWgwAAAIoAAAAcAAAAAAAAAAAAAAAAABkCAAB0aGVtZS90aGVtZS90aGVtZU1hbmFnZXIueG1s
UEsBAi0AFAAGAAgAAAAhAAawV3OvBwAA2iAAABYAAAAAAAAAAAAAAAAA1gIAAHRoZW1lL3RoZW1l
L3RoZW1lMS54bWxQSwECLQAUAAYACAAAACEADdGQn7YAAAAbAQAAJwAAAAAAAAAAAAAAAAC5CgAA
dGhlbWUvdGhlbWUvX3JlbHMvdGhlbWVNYW5hZ2VyLnhtbC5yZWxzUEsFBgAAAAAFAAUAXQEAALQL
AAAAAA==

------=_NextPart_01DBCEE8.C4EA8540
Content-Location: file:///C:/90D32689/file7065.files/colorschememapping.xml
Content-Transfer-Encoding: quoted-printable
Content-Type: text/xml

<?xml version=3D"1.0" encoding=3D"UTF-8" standalone=3D"yes"?>
<a:clrMap xmlns:a=3D"http://schemas.openxmlformats.org/drawingml/2006/main"=
 bg1=3D"lt1" tx1=3D"dk1" bg2=3D"lt2" tx2=3D"dk2" accent1=3D"accent1" accent=
2=3D"accent2" accent3=3D"accent3" accent4=3D"accent4" accent5=3D"accent5" a=
ccent6=3D"accent6" hlink=3D"hlink" folHlink=3D"folHlink"/>
------=_NextPart_01DBCEE8.C4EA8540
Content-Location: file:///C:/90D32689/file7065.files/filelist.xml
Content-Transfer-Encoding: quoted-printable
Content-Type: text/xml; charset="utf-8"

<xml xmlns:o=3D"urn:schemas-microsoft-com:office:office">
 <o:MainFile HRef=3D"../file7065.htm"/>
 <o:File HRef=3D"themedata.thmx"/>
 <o:File HRef=3D"colorschememapping.xml"/>
 <o:File HRef=3D"filelist.xml"/>
</xml>
------=_NextPart_01DBCEE8.C4EA8540--
